# Supplementary material for: Proteome-wide analysis of cysteine oxidation reveals metabolic sensitivity to redox stress
Source: Nat Commun. 2018 Apr 20;9:1581. doi: 10.1038/s41467-018-04003-3 (PMC5910380; doi:10.1038/s41467-018-04003-3)
Supplement: Supplementary file 4 — Supplementary Data 1 [file 41467_2018_4003_MOESM4_ESM.xlsx]

## Sheet: Table of Contents
Table of Contents
Tab 1	Explanation of definitions used in this table
Tab 2	SICyLIA profiling of H2O2-modified peptides
Tab 3	Additionally detected peptides that did not pass QC

## Sheet: Definitions
Column header	Definition
MaxQuant id	MaxQuant id of the peptide
Protein group (UniProt ID)	UniProt ID of the protein group the peptide is associated with
Leading Razor protein (UniProt ID)	UniProt ID of the best scoring protein the peptide is associated with
Gene names	Gene names the peptide is associated with
Protein names	Protein names the peptide is associated with
log2 Median Peptide Oxidation Ratio H2O2	log2 peptide oxidation ratio using the median of replicate experiments
log2 Stddev Peptide Oxidation Ratio H2O2	Associated standard deviation
log2 Peptide Intensity Sum	log2 peptide intensity sum of the replicate experiments
Is Median Peptide Oxidation Ratio H2O2 B significant?	Shows whether the peptide is considered significant using Significance B analysis of the log2 median peptide oxidation ratio
Median Peptide Oxidation Ratio H2O2 Significance B value	Significance B value of the log2 median peptide oxidation ratio
Median Peptide Oxidation Ratio H2O2	Peptide oxidation ratio using the median of replicate experiments
Mean Peptide Oxidation Ratio H2O2	Peptide oxidation ratio using the mean of replicate experiments
Stddev Peptide Oxidation Ratio H2O2	Associated standard deviation
CV%	Coefficient of variation of replicate experiments
log2 Peptide Oxidation Ratio H2O2 Replicate 1	log2 peptide oxidation ratio of replicate experiment 1
log2 Peptide Oxidation Ratio H2O2 Replicate 2	log2 peptide oxidation ratio of replicate experiment 2
log2 Peptide Oxidation Ratio H2O2 Replicate 3	log2 peptide oxidation ratio of replicate experiment 3
log2 Peptide Oxidation Ratio H2O2 Replicate 4	log2 peptide oxidation ratio of replicate experiment 4
Significance B value Peptide Oxidation Ratio H2O2 Replicate 1	Significance B value of the log2 peptide oxidation ratio of replicate experiment 1
Significance B value Peptide Oxidation Ratio H2O2 Replicate 2	Significance B value of the log2 peptide oxidation ratio of replicate experiment 2
Significance B value Peptide Oxidation Ratio H2O2 Replicate 3	Significance B value of the log2 peptide oxidation ratio of replicate experiment 3
Significance B value Peptide Oxidation Ratio H2O2 Replicate 4	Significance B value of the log2 peptide oxidation ratio of replicate experiment 4
PEP	Posterior Error Probability of the identification
Andromeda Score	Highest Andromeda score for the associated MS/MS spectra
Missed cleavages	Number of missed enzymatic cleavages
Cysteine Count	Number of cysteine residues in the peptide sequence
Start position	Position of the first amino acid of the peptide in the protein sequence
End position	Position of the last amino acid of the peptide in the protein sequence
Sequence	Peptide sequence
Cysteine Position	Position of the cysteine residue(s) within the peptide
UniProt Feature Entry name	UniProt feature entry name associated with the peptide
UniProt Feature Key Type	UniProt feature key type associated with the peptide
UniProt Feature Position or Start;Stop	UniProt feature position in the protein sequence or start;stop site of the feature
UniProt Feature Description	UniProt feature description associated with the peptide
Unique Groups	If 'yes', the peptide is unique to a single protein group in the proteinGroups file
Unique Proteins	If 'yes', the peptide is unique to a single protein sequence in the fasta file(s)

## Sheet: H2O2-modified peptides analysed
MaxQuant id	Protein group (UniProt ID)	Leading Razor protein (UniProt ID)	Gene names	Protein names		log2 Median Peptide Oxidation Ratio H2O2	log2 Stddev Peptide Oxidation Ratio H2O2	log2 Peptide Intensity Sum	Is Median Peptide Oxidation Ratio H2O2 B significant?	Median Peptide Oxidation Ratio H2O2 Significance B value		Median Peptide Oxidation Ratio H2O2	Mean Peptide Oxidation Ratio H2O2	Stddev Peptide Oxidation Ratio H2O2	CV%		log2 Peptide Oxidation Ratio H2O2 Replicate 1	log2 Peptide Oxidation Ratio H2O2 Replicate 2	log2 Peptide Oxidation Ratio H2O2 Replicate 3	log2 Peptide Oxidation Ratio H2O2 Replicate 4		Significance B value Peptide Oxidation Ratio H2O2 Replicate 1	Significance B value Peptide Oxidation Ratio H2O2 Replicate 2	Significance B value Peptide Oxidation Ratio H2O2 Replicate 3	Significance B value Peptide Oxidation Ratio H2O2 Replicate 4		PEP	Andromeda Score	Missed cleavages	Cysteine Count	Start position	End position	Sequence	Cysteine Position		UniProt Feature Entry name	UniProt Feature Key Type	UniProt Feature Position or Start;Stop	UniProt Feature Description		Unique Groups	Unique Proteins
103919	Q9CY97;Q9CY97-2	Q9CY97	Ssu72	RNA polymerase II subunit A C-terminal domain phosphatase SSU72		3.73216	0.354735	30.2389	yes	2.4052e-283		13.4349	13.0619	3.0882	23.6427		3.51852	3.24895	3.98834	3.94579		4.52718e-32	3.896e-41	1.13339e-76	7.08635e-78		5.949e-06	223.83	0	1	8	18	VAVVCSSNQNR	12							yes	no
74877	O08586	O08586	Pten	Phosphatidylinositol 3,4,5-trisphosphate 3-phosphatase and dual-specificity protein phosphatase PTEN		2.72639	0.288336	28.775	yes	3.25478e-110		6.6188	6.21816	1.12724	18.1282		2.74935	2.70342	2.82213	2.18997		1.93619e-17	1.95074e-23	1.76016e-33	5.88207e-19		3.5463e-11	148.91	0	2	103	125	PFCEDLDQWLSEDDNHVAAIHCK	105;124		PTEN_MOUSE	ACT_SITE	124	Active site		yes	yes
47764	P16858;A0A0A0MQF6;S4R257;D3YYI5;V9GXA7	P16858	Gapdh;Gm7293;Gm15294	Glyceraldehyde-3-phosphate dehydrogenase		2.41494	0.463996	36.3384	yes	0		5.34808	5.49397	1.73563	31.5915		1.83298	2.30633	2.94804	2.52355		1.96866e-19	1.40391e-49	8.06895e-69	3.25248e-40		2.5511e-63	336.07	0	2	144	160	IVSNASCTTNCLAPLAK	150;154		G3P_MOUSE	ACT_SITE;MOD_RES	150 | 150	Active site;ADP-ribosylcysteine		yes	no
116635	Q66GT5	Q66GT5	Ptpmt1	Phosphatidylglycerophosphatase and protein-tyrosine phosphatase 1		2.36094	0.624269	27.7593	yes	4.21231e-51		5.31914	5.07768	2.01748	39.7322		1.49319	2.77765	1.97796	2.74393		1.44482e-06	5.91233e-20	3.29983e-07	1.43042e-18		4.4724e-05	126.12	0	2	121	133	YQALGQCVYVHCK	127;132		PTPM1_MOUSE	ACT_SITE	132	Active site		yes	yes
10208	Q9Z110;Q9Z110-2	Q9Z110	Aldh18a1	Delta-1-pyrroline-5-carboxylate synthase;Glutamate 5-kinase;Gamma-glutamyl phosphate reductase		2.24515	0.375937	30.4532	yes	1.22136e-140		4.74282	4.47562	1.04253	23.2934		2.4384	1.58326	2.20358	2.28671		8.976e-29	1.49137e-09	6.82743e-27	1.20999e-21		3.7184e-13	181.81	0	2	606	622	CEYPAACNALETLLIHR	606;612							yes	no
104901	Q925I1;Q925I1-2	Q925I1	Atad3	ATPase family AAA domain-containing protein 3		2.2388	0.454515	29.8562	yes	5.20207e-90		4.72874	4.43475	1.226	27.6453		2.47373	2.15122	1.44716	2.32638		2.35368e-20	3.2977e-12	9.52886e-11	1.94678e-16		9.7939e-34	268.61	2	1	573	591	VERPDSQTNKPPHPSLLSC	591							yes	no
48143	O08586	O08586	Pten	Phosphatidylinositol 3,4,5-trisphosphate 3-phosphatase and dual-specificity protein phosphatase PTEN		2.18423	0.110538	27.4158	yes	2.70494e-30		4.54485	4.65091	0.361246	7.76722		2.18423	2.33723	2.12253	NaN		2.35133e-13	1.23764e-11	2.3908e-14	NaN		0.0039959	121.62	0	1	67	74	IYNLCAER	71							yes	yes
57902	Q3U186	Q3U186	Rars2	Probable arginine--tRNA ligase, mitochondrial		2.10479	0.433588	28.1202	yes	1.02721e-44		4.30134	4.51421	1.35915	30.1084		2.10479	1.71107	NaN	2.57706		1.67694e-12	5.92221e-11	NaN	2.21027e-23		0.00058847	133.6	0	1	569	577	LLGITPVCR	576							yes	yes
111952	G3UZY2;P97493;G3UX99;A2A439	G3UZY2	Txn2	Thioredoxin, mitochondrial		2.06681	0.591455	28.4777	yes	1.10145e-43		4.1896	5.59696	2.48485	44.3965		NaN	3.08169	2.06681	2.04797		NaN	4.78964e-32	4.55974e-14	1.52293e-10		5.8584e-45	331.34	0	2	38	58	VVNSETPVVVDFHAQWCGPCK	54;57		G3UZY2_MOUSE	DISULFID	54;57	Disulphid		yes	no
61387	A0A0N4SUH8;Q9QZ23	A0A0N4SUH8	Nfu1	NFU1 iron-sulfur cluster scaffold homolog, mitochondrial		2.02504	0.304684	30.9369	yes	1.43984e-115		4.07085	3.91112	0.763017	19.5089		1.51011	2.05413	1.99595	2.21861		1.93756e-08	1.11044e-21	5.66223e-19	3.35693e-24		2.3628e-31	330.9	0	2	207	222	LQGSCTSCPSSIITLK	211;214							yes	no
101290	Q7TQI3;D3YWF6;D3Z7K0	Q7TQI3	Otub1	Ubiquitin thioesterase OTUB1		1.91752	0.143549	32.6439	yes	2.05645e-286		3.78185	3.8628	0.390866	10.1187		1.85015	1.98488	2.12888	1.813		2.77336e-19	8.21658e-22	7.6546e-36	5.03309e-24		0.00017984	178.55	1	1	85	94	TRPDGNCFYR	91		OTUB1_MOUSE	ACT_SITE	91	Active site		yes	no
112088	Q8BGQ7	Q8BGQ7	Aars	Alanine--tRNA ligase, cytoplasmic		1.87156	0.197358	30.8954	yes	5.06685e-99		3.66027	3.77954	0.534183	14.1335		1.83797	2.17797	1.71038	1.90514		1.20231e-13	3.63057e-24	7.48437e-17	3.55932e-19		8.4658e-45	232.53	0	2	696	729	VVSIGVPVSELLDDPCGPAGSLTSVEFCGGTHLR	711;723		SYAC_MOUSE	METAL	723	Zinc		yes	yes
82203	Q9JKB1	Q9JKB1	Uchl3	Ubiquitin carboxyl-terminal hydrolase isozyme L3		1.83508	0.233672	32.0007	yes	6.09233e-168		3.57415	3.74659	0.63125	16.8487		1.68544	2.20841	1.92036	1.7498		2.07507e-14	7.83842e-35	2.77989e-23	5.96279e-19		1.1215e-198	492.72	0	1	89	108	QTISNACGTIGLIHAIANNK	95		UCHL3_MOUSE	ACT_SITE	95	Active site		yes	yes
44913	Q3U2A8;F6YJY2;F7A8L1	Q3U2A8	Vars2	Valine--tRNA ligase, mitochondrial		1.82688	0.447753	28.1961	yes	4.44933e-34		3.54768	3.28691	0.93641	28.4891		NaN	2.02336	1.82688	1.16849		NaN	2.32678e-11	4.86011e-11	2.46417e-06		0.0090769	113.07	0	1	442	447	IMCTLR	444							yes	no
73314	Q8R5H1;Q8R5H1-5;Q8R5H1-2	Q8R5H1	Usp15	Ubiquitin carboxyl-terminal hydrolase 15		1.8058	0.407135	27.9394	yes	2.47712e-33		3.49628	3.42565	0.897591	26.202		1.79871	2.1537	1.81289	1.17657		1.68029e-09	4.28162e-10	2.0756e-11	3.53579e-05		5.1074e-08	199.03	0	1	260	272	NSNYCLPSYTAYK	264							yes	no
109367	Q9CXC3	Q9CXC3	Mgme1	Mitochondrial genome maintenance exonuclease 1		1.73043	0.382275	26.3903	yes	6.59454e-17		3.31827	2.92334	0.70813	24.2233		1.07438	1.73043	NaN	1.74241		0.0119715	5.92696e-06	NaN	5.33324e-07		0.017709	63.727	0	1	94	106	VPQHCFPIFNEER	98							yes	yes
73137	Q8K3A9	Q8K3A9	Mepce	7SK snRNA methylphosphate capping enzyme		1.54503	0.146773	27.0774	yes	5.58268e-16		2.91811	2.79828	0.276488	9.88064		1.31156	1.54503	NaN	1.58238		7.56893e-05	5.04114e-05	NaN	1.5583e-06		1.2206e-10	206.1	0	1	125	138	NSCNVGGGSGGSFK	127							yes	yes
26910	Q9CXT8	Q9CXT8	Pmpcb	Mitochondrial-processing peptidase subunit beta		1.5436	0.331604	30.1774	yes	5.07233e-50		2.95117	3.06193	0.70708	23.0926		1.29598	1.76998	1.31722	1.95974		1.39247e-06	2.17384e-12	5.89781e-11	3.15555e-15		9.1431e-06	192.91	0	1	258	268	FHFGDSLCSHK	265							yes	yes
112862	P43346	P43346	Dck	Deoxycytidine kinase		1.51508	0.249903	28.3568	yes	3.14195e-24		2.8594	2.99039	0.540527	18.0755		1.90738	1.55777	1.47239	1.31699		7.01936e-10	2.52346e-09	1.07693e-07	2.26196e-05		2.481e-56	321.09	0	1	58	76	WCNVQSTQEEFEELTTSQK	59							yes	yes
88527	I1E4X8;P83093;F6WBP9	I1E4X8	Stim2	Stromal interaction molecule 2		1.45494	0.369634	26.8879	yes	2.46515e-12		2.75248	2.89101	0.760903	26.3196		1.58431	1.96597	1.32557	1.1059		0.00017006	2.85507e-07	9.81534e-05	0.00156112		0.05013	45.083	0	1	686	702	SCSMHQLSSGIPVPHPR	687							yes	no
116673	P35831	P35831	Ptpn12	Tyrosine-protein phosphatase non-receptor type 12		1.4072	0.502025	28.0515	yes	7.70042e-21		2.67468	2.58424	0.82054	31.7517		1.21956	1.77763	1.59483	0.640585		0.000234745	1.04619e-11	2.60298e-06	0.0141904		6.4047e-10	207.07	0	3	219	237	YQEHEDVPICIHCSAGCGR	228;231;235		PTN12_MOUSE	ACT_SITE	231	Active site		yes	yes
27473	Q66GT5	Q66GT5	Ptpmt1	Phosphatidylglycerophosphatase and protein-tyrosine phosphatase 1		1.31312	0.367627	29.3464	yes	1.33681e-24		2.48553	2.48085	0.60777	24.4985		1.27771	0.794384	1.34852	1.68616		5.21934e-06	0.00287196	5.15879e-08	1.14218e-11		0.0027269	129.67	0	1	79	85	FLCNTSK	81							yes	yes
47036	P58044;G3XA48;H3BLF8;H3BLP1;H3BKD7	P58044	Idi1	Isopentenyl-diphosphate Delta-isomerase 1		1.30401	0.379178	30.4376	yes	3.92338e-49		2.46928	2.36955	0.565878	23.8812		1.28865	1.55967	1.31937	0.670638		1.45639e-05	6.07327e-10	3.36102e-10	0.00219122		1.6836e-25	197.35	0	3	75	105	ITFPGCFTNSCCSHPLSNPGELEENNAIGVK	80;85;86		IDI1_MOUSE	ACT_SITE	86	Active site		yes	no
97771	Q9Z1F9;H3BLR3;H3BLM2	Q9Z1F9	Uba2	SUMO-activating enzyme subunit 2		1.25497	0.355387	28.8894	yes	8.67048e-25		2.38842	2.33404	0.538714	23.0808		0.705734	1.31107	1.55008	1.19886		0.0228615	1.30677e-05	3.909e-10	3.88009e-06		0.0095482	89.296	0	1	169	176	TFPGCTIR	173		SAE2_MOUSE	ACT_SITE	173	Active site		yes	no
97632	Q9D7P6;D3Z7W0;D3Z0K9	Q9D7P6	Iscu	Iron-sulfur cluster assembly enzyme ISCU, mitochondrial		1.23604	0.709356	27.4864	yes	8.95261e-11		2.35552	2.04882	0.851719	41.5713		0.119319	1.23604	NaN	1.43547		0.710317	5.21547e-05	NaN	3.76577e-05		1.145e-08	175.6	0	1	93	111	TFGCGSAIASSSLATEWVK	96							yes	no
14981	A0A0R4J0Z1;P08003	A0A0R4J0Z1	Pdia4	Protein disulfide-isomerase A4		1.21327	0.45369	31.047	yes	9.60413e-43		2.31863	2.4337	0.764464	31.4116		1.21327	1.70008	0.793522	NaN		3.49357e-08	2.49861e-12	4.84908e-05	NaN		2.1025e-43	239.51	0	2	181	206	DNFDDVVNNADIILVEFYAPWCGHCK	202;205		A0A0R4J0Z1_MOUSE	DISULFID	202;205	Disulphid		yes	no
64434	Q91YM4;Q91YM4-2;E9PUT1;Q5SWP1	Q91YM4	Tbrg4	Protein TBRG4		1.13844	0.362215	28.4065	yes	2.42439e-14		2.20239	2.39545	0.646471	26.9874		1.73503	1.18109	0.886108	1.09579		1.03352e-10	0.00180398	0.000415295	0.00172641		6.6414e-31	306.14	0	1	131	146	LVDSQITCVWHGTLVK	138							yes	no
99900	Q9WTP7	Q9WTP7	Ak3	GTP:AMP phosphotransferase AK3, mitochondrial		1.13548	0.241491	31.5391	yes	1.40972e-56		2.19695	2.0984	0.325804	15.5263		1.24705	1.14325	0.701455	1.12771		4.38266e-07	2.05055e-05	0.000340231	1.02565e-08		1.9439e-09	236.77	0	1	81	94	TLTQCSWLLDGFPR	85							yes	yes
11144	P47713;Q9DBX5	P47713	Pla2g4a	Cytosolic phospholipase A2;Phospholipase A2;Lysophospholipase		1.12835	0.366214	29.2742	yes	7.86035e-17		2.18667	2.40483	0.662998	27.5694		0.905822	1.1619	1.75377	1.09479		0.0025901	1.84707e-06	7.4348e-14	0.000188809		1.0742e-07	211.52	0	1	725	735	CSVSLSNVEAR	725							yes	no
82727	Q8R0W0	Q8R0W0	Eppk1	Epiplakin		1.09712	0.642326	30.0113	yes	5.86225e-23		2.15013	2.18553	0.900544	41.2048		0.189647	1.24246	1.72307	0.951772		0.495967	1.55108e-10	3.21629e-12	2.54585e-05		1.0783e-20	280.57	0	1	2703	2717	QVSASELCTSGILDR	2710							yes	no
10616	Q9CRA4	Q9CRA4	Msmo1	Methylsterol monooxygenase 1		1.08931	0.173932	32.4719	yes	1.04593e-60		2.12816	2.16403	0.264922	12.2421		1.06029	0.912493	1.11834	1.33199		2.18667e-07	3.49084e-07	8.56277e-09	1.01943e-13		1.1292e-24	219.42	0	2	142	158	CLGCAVIEDTWHYFLHR	142;145							yes	yes
6729	Q3UFY8	Q3UFY8	Trmt10c	Mitochondrial ribonuclease P protein 1		1.07694	0.323063	27.971	yes	8.3849e-13		2.13304	2.07759	0.451924	21.7523		0.86189	1.29199	0.654687	1.30452		0.00314622	1.7338e-05	0.0587634	4.41192e-06		5.6441e-06	179.21	0	1	40	48	APSLSCHNK	45							yes	yes
115387	Q8C5Q4;E9Q179	Q8C5Q4	Grsf1	G-rich sequence factor 1		1.05445	0.135226	30.8402	yes	9.93912e-33		2.07708	2.01432	0.180993	8.98533		0.807295	1.03736	1.10647	1.07155		0.000996494	1.26516e-06	3.77403e-08	6.53225e-07		3.9751e-06	196.79	0	1	467	477	YIELFLNSCPK	475							yes	no
65195	Q8K411-2;Q8K411;Q8K411-3	Q8K411-2	Pitrm1	Presequence protease, mitochondrial		1.03841	0.234618	30.8707	yes	8.54933e-32		2.05469	2.02148	0.31662	15.6628		1.24447	1.07664	0.684555	1.00018		8.19292e-08	3.01185e-08	0.00189957	5.43567e-05		2.3693e-08	265.77	1	1	840	852	LVTDPTFKPCQMK	849							yes	no
93851	Q9ERS5;F8WIK5	Q9ERS5	Plekha2	Pleckstrin homology domain-containing family A member 2		1.02403	0.718659	29.0521	yes	3.7624e-14		2.05226	1.82047	0.720551	39.5805		1.21932	1.23885	0.828741	-0.291142		1.37489e-05	2.17758e-06	0.000437867	0.465335		3.4852e-10	149.97	1	1	182	201	SQSYIPTSGCRPSTGPPLIK	191							yes	no
33728	Q99LX0;A2A813;A2A815	Q99LX0	Park7	Protein deglycase DJ-1		1.0169	0.320726	32.3233	yes	3.51176e-53		2.02409	1.97913	0.414485	20.9429		0.984103	1.0497	1.28434	0.518664		7.45259e-06	4.65953e-09	1.96247e-13	0.0086254		1.1356e-52	276.1	0	2	100	122	GLIAAICAGPTALLAHEVGFGCK	106;121		PARK7_MOUSE	ACT_SITE;MOD_RES	106 | 106	Active site;Cysteine sulfinic acid (-SO2H)		yes	no
93525	Q9WVQ5	Q9WVQ5	Apip	Methylthioribulose-1-phosphate dehydratase		0.999788	0.194862	26.891	yes	1.78084e-06		1.99971	2.00956	0.270577	13.4645		1.19215	NaN	0.802435	0.999788		0.00012315	NaN	0.0197242	0.00244256		7.378e-06	140	0	1	94	107	SQCTPLFMNAYTMR	96		MTNB_MOUSE	BINDING	96	Substrate		yes	yes
11439	Q14C51	Q14C51	Ptcd3	Pentatricopeptide repeat domain-containing protein 3, mitochondrial		0.966186	0.567835	28.5571	yes	3.45053e-11		1.95367	1.81409	0.642715	35.4291		NaN	0.154522	0.966186	1.24826		NaN	0.630261	0.000365924	4.6558e-07		0.0073267	121.06	0	1	344	349	CYSLGR	344							yes	yes
56528	Q6NXK5;A0A0J9YUX2	Q6NXK5	Dusp11	RNA/RNP complex-1-interacting phosphatase		0.954364	0.136946	28.9274	yes	5.14806e-15		1.93808	1.88192	0.171657	9.12137		0.926784	0.981945	1.01212	0.708996		0.00147943	0.000279733	0.00309382	0.0151466		3.9544e-17	245.38	0	1	146	157	LIGVHCTHGLNR	151		DUS11_MOUSE	ACT_SITE	151	Active site		yes	no
29951	Q9CWG8;Q9CWG8-2	Q9CWG8	Ndufaf7	NADH dehydrogenase [ubiquinone] complex I, assembly factor 7		0.946738	0.0516298	28.7113	yes	8.30592e-11		1.92751	1.90628	0.0676798	3.55036		0.971442	0.872262	0.946738	NaN		0.00174392	2.79115e-05	0.000480393	NaN		4.3154e-06	168.94	0	1	245	260	FVLAPCATPAEAFIQR	250							yes	no
6346	A2AU91;A2AU89;P70399;P70399-3;F6QNC8;F6S5E4	A2AU91	Trp53bp1;Tp53bp1	Tumor suppressor p53-binding protein 1		0.940396	0.27933	27.1009	yes	7.85581e-07		1.91905	2.11671	0.428159	20.2275		1.38294	0.866387	0.940396	NaN		8.18791e-06	0.0120898	0.0011748	NaN		6.7168e-11	140.41	0	2	877	900	APACASQSFCESSSETPFHFTLPK	880;886							yes	no
51138	Q9R112	Q9R112	Sqrdl	Sulfide:quinone oxidoreductase, mitochondrial		0.93334	0.230035	28.351	yes	4.14397e-10		1.91821	1.99371	0.324065	16.2543		0.79715	1.26673	0.792674	1.06953		0.0141153	3.4185e-05	0.00648538	0.000567027		1.26e-90	376.77	1	1	372	387	KYDGYTSCPLVTGYNR	379		SQOR_MOUSE	ACT_SITE	379	Active site		yes	yes
39802	Q8K411-2;Q8K411;Q8K411-3	Q8K411-2	Pitrm1	Presequence protease, mitochondrial		0.927988	0.363031	29.5331	yes	4.32649e-13		1.90764	1.78875	0.40667	22.7349		1.08256	0.823169	0.289131	1.03281		0.000486202	7.5712e-05	0.238589	0.000425223		1.0487e-05	205.13	0	1	550	560	HQDASCLPALK	555							yes	no
103649	P28867;P28867-2;Q1MX43;Q1MX41;Q1MX42;Q1MX40;F8WGT6;Q02111	P28867	Prkcd;Prkcq	Protein kinase C delta type;Protein kinase C delta type regulatory subunit;Protein kinase C delta type catalytic subunit;Protein kinase C;Protein kinase C theta type		0.926722	0.462589	29.3415	yes	4.65212e-13		1.90098	1.76111	0.484486	27.5103		0.918554	0.93489	1.1247	0.0866572		0.00163228	0.000552081	2.25139e-08	0.842029		1.9444e-05	172.15	0	1	276	285	VANLCGINQK	280							yes	no
55242	E9PYH2;Q91V12	E9PYH2	Acot7	Cytosolic acyl coenzyme A thioester hydrolase		0.922446	0.265137	28.1	yes	9.27817e-10		1.89577	1.97691	0.377528	19.0968		1.32429	0.953532	0.89136	0.68887		6.43313e-05	0.00166219	0.00117503	0.00829846		0.00011202	153.78	0	1	54	62	LGHCVTMGR	57							yes	no
44792	Q91W98;F6QFB4;D6RDC2;F7AZ26	Q91W98	Slc15a4	Solute carrier family 15 member 4		0.917521	0.569006	25.8994	yes	1.21968e-05		1.88887	1.58731	0.543319	34.2289		-0.0587515	NaN	0.935816	0.917521		0.789732	NaN	0.0143084	0.00891515		0.00015088	168.27	0	2	266	275	ILTYSCCSQR	271;272							yes	no
104364	A0A0R4J0Z0;Q3U6U5	A0A0R4J0Z0	Gtpbp6	Putative GTP-binding protein 6		0.915205	0.340352	27.9855	yes	1.25601e-09		1.89787	2.00689	0.48851	24.3416		1.07808	0.752327	1.40773	0.658684		0.000325669	0.0123116	9.64626e-07	0.0442567		6.0774e-09	148.52	0	1	410	432	VDLVPGYTPPCSGALAVSAISGR	420							yes	no
102107	E9QAQ5;Q9WV60	E9QAQ5	Gsk3b	Glycogen synthase kinase-3 beta		0.911165	0.337315	26.3209	yes	1.406e-05		1.88056	1.84535	0.417075	22.6014		1.16588	0.911165	0.497518	NaN		0.00620596	0.00830549	0.182737	NaN		2.7944e-13	205.68	1	1	7	27	TTSFAESCKPVQQPSAFGSMK	14							yes	no
88479	Q8BW00	Q8BW00	Ptrh1	Probable peptidyl-tRNA hydrolase		0.906163	0.295127	27.7829	yes	7.5039e-09		1.87624	2.06927	0.458293	22.1476		0.97584	0.832115	0.836486	1.45644		0.00263435	0.0260044	0.002292	5.80711e-06		1.1764e-23	303.22	0	2	136	148	SCISCLNSNAMPR	137;140							yes	yes
47595	Q9CXT8	Q9CXT8	Pmpcb	Mitochondrial-processing peptidase subunit beta		0.899725	0.0941205	31.3588	yes	1.47762e-37		1.86669	1.85036	0.1195	6.45818		0.853049	0.974782	0.767845	0.946401		0.000230473	4.01464e-08	8.5352e-05	2.82562e-05		5.72e-30	250.78	0	1	239	257	IVLAAAGGVCHNELLELAK	248							yes	yes
23676	Q99JB2;A2AG39;F6WI02;A2AG41	Q99JB2	Stoml2	Stomatin-like protein 2, mitochondrial		0.897091	0.222373	31.7614	yes	4.66607e-36		1.86368	1.79523	0.261241	14.552		0.952492	1.01666	0.516343	0.84169		3.96005e-05	7.40152e-07	0.00886959	8.54851e-05		8.0358e-119	393.63	0	1	151	171	ESLNANIVDAINQAADCWGIR	167							yes	no
42999	Q9JK81;F8WGG3;F7A3N3	Q9JK81	Myg1	UPF0160 protein MYG1, mitochondrial		0.858971	0.192382	30.8911	yes	2.68134e-22		1.82469	1.81953	0.241452	13.27		1.01738	1.02325	0.700566	0.67469		3.17296e-06	1.75602e-06	0.000604242	0.00276674		1.572e-62	361.06	0	2	46	65	IGTHNGTFHCDEALACALLR	55;61							yes	no
23892	Q3TVK3;Q9Z2W0;Q8BPW9	Q3TVK3	Dnpep	Aspartyl aminopeptidase		0.858379	0.150768	31.6122	yes	3.57994e-33		1.81327	1.76282	0.176678	10.0225		0.936788	0.833601	0.883156	0.594995		5.29067e-05	2.8591e-06	6.81056e-05	0.0052267		5.9805e-13	200.67	0	1	444	459	ETACTTGVLQTLTLFK	447							yes	no
10409	Q3TDD9	Q3TDD9	Ppp1r21	Protein phosphatase 1 regulatory subunit 21		0.853352	0.302701	27.4494	yes	7.32149e-06		1.81158	1.95404	0.434945	22.2588		0.747237	0.69745	1.36252	0.959468		0.0248142	0.0434349	2.15046e-06	0.00364162		2.2522e-06	146.36	0	1	233	246	CHLYNALNVPLHNR	233							yes	yes
19054	Q7TQI3;D3YWF6	Q7TQI3	Otub1	Ubiquitin thioesterase OTUB1		0.851738	0.342313	27.539	yes	5.54448e-08		1.80467	1.64621	0.362373	22.0125		0.851738	0.927798	NaN	0.300535		0.0489988	0.00719598	NaN	0.321825		7.0064e-08	203.02	0	2	202	213	EFCQQEVEPMCK	204;212							yes	no
99381	A0A0R4J0W6;Q9CRC8	A0A0R4J0W6	Lrrc40	Leucine-rich repeat-containing protein 40		0.851197	0.681969	29.2157	yes	2.92927e-10		1.804	1.58456	0.639925	40.3851		0.851197	1.06066	-0.211262	NaN		0.00354662	8.38031e-05	0.306791	NaN		9.4487e-18	167.07	0	2	155	185	TLHLQHNELTCIPEGFEHLSCLEDLDLSSNR	165;175							yes	no
11433	Q9QZA0	Q9QZA0	Ca5b	Carbonic anhydrase 5B, mitochondrial		0.849343	0.193614	28.3824	yes	1.31255e-08		1.80173	1.84778	0.254375	13.7665		0.8384	1.13631	0.860286	0.668549		0.00687966	0.000151535	0.00151837	0.0198557		0.0097154	68.044	0	1	149	163	CYPAELHLVHWNAVK	149							yes	yes
31029	Q9CPR5;Q9CPR5-2;A0A0A6YVP4;F8WHN1	Q9CPR5	Mrpl15	39S ribosomal protein L15, mitochondrial		0.833078	0.529533	30.6448	yes	2.7245e-21		1.78187	1.63362	0.500947	30.6648		0.863193	-0.136099	0.802962	1.04319		0.00539604	0.60483	4.14399e-06	0.00125081		0.00043221	115.49	0	1	7	16	GCGTSLDLLR	8							yes	no
82728	Q8R0W0	Q8R0W0	Eppk1	Epiplakin		0.82881	0.944865	29.6045	yes	3.41204e-12		1.80501	1.6167	0.791464	48.9556		0.569417	-0.85361	1.20375	1.0882		0.0534218	8.83889e-05	0.000413963	1.13832e-05		4.5571e-46	305.11	1	1	2703	2721	QVSASELCTSGILDRDTMR	2710							yes	no
45832	Q9D273;Q9D273-2	Q9D273	Mmab	Cob(I)yrinic acid a,c-diamide adenosyltransferase, mitochondrial		0.816173	0.63183	28.0551	yes	6.28372e-08		1.76073	1.5409	0.582198	37.783		0.986354	0.816173	-0.183128	NaN		0.000709728	0.00177021	0.519746	NaN		1.4846e-14	240.59	0	1	111	126	IQCMLQDVGSALATPR	113							yes	no
626	Q6PB66	Q6PB66	Lrpprc	Leucine-rich PPR motif-containing protein, mitochondrial		0.80668	0.29955	29.9624	yes	3.93529e-13		1.75032	1.73672	0.34828	20.0539		1.10067	0.858706	0.380389	0.754654		0.000209764	0.00155666	0.0574206	0.00144845		1.0178e-43	309.87	0	1	492	512	AALQENECLLASSTFAQAEVK	499							yes	yes
110245	B9EJ22;P54279;E9QLM4	B9EJ22	Pms2	Mismatch repair endonuclease PMS2		0.786691	0.24256	25.4139	yes	0.00018884		1.72511	1.61577	0.258367	15.9903		0.786691	0.84919	NaN	0.401316		0.0703639	0.0232126	NaN	0.265165		3.5902e-05	172.23	0	1	200	210	VSCTNQLGQGK	202							yes	no
19182	E9PU96;Q571H0	E9PU96	Urb1	Nucleolar pre-ribosomal-associated protein 1		0.77897	0.7978	28.3478	yes	1.86983e-07		1.71591	1.42617	0.642401	45.0437		NaN	-0.53547	0.905101	0.77897		NaN	0.0904707	0.000893341	0.0117737		0.012891	76.143	0	1	222	233	EFIPCIFSSGIK	226							yes	no
98698	P35822	P35822	Ptprk	Receptor-type tyrosine-protein phosphatase kappa		0.778661	0.206853	29.1404	yes	7.8823e-09		1.71686	1.80672	0.271685	15.0375		0.674917	1.13531	0.835201	0.722121		0.0159947	1.38826e-05	0.00215425	0.005629		0.00021591	143.28	0	1	1390	1400	TIIHCLNGGGR	1394		PTPRK_MOUSE	ACT_SITE	1394	Active site		yes	yes
62996	P35822	P35822	Ptprk	Receptor-type tyrosine-protein phosphatase kappa		0.769307	0.309537	28.5257	yes	1.15837e-07		1.70445	1.63112	0.333677	20.4569		0.769307	0.942636	NaN	0.34128		0.0115064	0.00187077	NaN	0.18421		3.4841e-18	207.79	0	1	1087	1106	LSNPPSAGPIVVHCSAGAGR	1100		PTPRK_MOUSE	ACT_SITE	1100	Active site		yes	yes
114851	E9PUH6;Q80ZM8;A0A0C3SFZ5;E9PYF8	E9PUH6	Crls1	Cardiolipin synthase (CMP-forming)		0.749911	0.372522	26.1714	yes	0.000380258		1.68169	1.77927	0.466654	26.2272		NaN	0.453257	0.749911	1.19346		NaN	0.209499	0.0481971	0.000631607		0.00072562	119.86	0	1	155	164	YFNPCYATAR	159							yes	no
76182	P51125-2;P51125;Q8CE80;P51125-6;P51125-7	P51125-2	Cast	Calpastatin		0.746656	0.692693	27.808	yes	1.89597e-06		1.6779	1.57175	0.666224	42.3875		0.746656	1.12335	NaN	-0.219575		0.0133072	2.83427e-05	NaN	0.448237		1.101e-36	225.37	0	1	287	309	PMGTDQAIDALSSDFTCSSPTGK	303							yes	no
70127	D3Z5I1;Q3UPF5;Q3UPF5-2;G3X9X5	D3Z5I1	Zc3hav1	Zinc finger CCCH-type antiviral protein 1		0.742431	0.682803	29.2294	yes	3.68164e-08		1.67299	1.3843	0.550173	39.7438		0.790804	0.742431	-0.415289	NaN		0.00755407	0.00525822	0.0648556	NaN		8.989e-11	110.59	0	1	703	737	NELNEYTQYGHESPSHTSSEINSAYLESFFHSCPR	735							yes	no
30966	Q8BTI7	Q8BTI7	Ankrd52	Serine/threonine-protein phosphatase 6 regulatory ankyrin repeat subunit C		0.741803	0.587235	28.864	yes	1.15757e-09		1.70172	1.84708	0.762995	41.3082		0.185366	0.471396	1.50983	1.01221		0.547806	0.0913206	1.11455e-09	0.00109916		1.7786e-29	190.63	0	3	728	750	GAVTGCEDCLAALLDHDAFVLCR	733;736;749							yes	yes
114890	Q9CRC9;Q9CRC9-2;D3YWR1	Q9CRC9	Gnpda2	Glucosamine-6-phosphate isomerase 2;Glucosamine-6-phosphate isomerase		0.741395	0.808322	29.508	yes	6.84405e-09		1.71195	1.57571	0.723094	45.89		-0.604667	1.15141	0.4258	1.05699		0.0102425	2.29038e-06	0.114042	0.000657151		4.8464e-06	138.2	0	1	34	50	YFSLGLPTGSTPLGCYK	48							yes	no
37933	Q8C3S2-3;Q8C3S2;Q8C3S2-2	Q8C3S2-3	Tango6	Transport and Golgi organization protein 6 homolog		0.715862	0.6315	25.8164	yes	0.000707354		1.64246	1.37845	0.51476	37.3434		0.715862	0.772003	-0.348777	NaN		0.10176	0.0382609	0.321014	NaN		4.491e-25	240.46	0	2	222	239	HFGDIAAGLCQLGFCPTK	231;236							yes	no
41641	Q925I1	Q925I1	Atad3	ATPase family AAA domain-containing protein 3		0.71344	0.221701	29.8247	yes	1.35806e-10		1.64605	1.69226	0.263694	15.5824		1.01428	0.840267	0.586612	0.543044		0.000179228	0.00059383	0.0304111	0.021186		0.00010379	154.56	0	1	466	477	IDEMVCFALPQR	471							yes	yes
73738	A0A0R4J0F6;Q99KY4-2;Q99KY4	A0A0R4J0F6	Gak	Cyclin-G-associated kinase		0.713174	0.433511	29.6978	yes	2.14385e-09		1.63942	1.5694	0.422209	26.9025		0.71815	0.708197	1.00496	-0.0117432		0.0151587	0.0038991	3.90085e-06	0.994279		9.4792e-05	169.93	0	2	500	510	NVCVVHCMDGR	502;506							yes	no
10721	P97471	P97471	Smad4	Mothers against decapentaplegic homolog 4		0.711785	0.816884	28.1977	yes	2.44908e-06		1.63783	1.34443	0.615082	45.7504		0.711785	0.813833	-0.649312	NaN		0.02852	0.00621994	0.00558301	NaN		4.0383e-12	178.67	0	1	400	415	CLSDHAVFVQSYYLDR	400							yes	yes
77291	Q69ZN7;E9Q390	Q69ZN7	Myof	Myoferlin		0.706577	0.0938749	28.2046	yes	2.90413e-06		1.63193	1.69312	0.112148	6.62373		NaN	0.706577	0.700332	0.86596		NaN	0.00975541	0.0644192	0.000510256		6.6555e-14	196.24	0	1	1374	1386	PVVGQCTIDHLDR	1379							yes	no
95602	P41241	P41241	Csk	Tyrosine-protein kinase CSK		0.702064	0.249567	28.5969	yes	1.25306e-06		1.62683	1.4905	0.243853	16.3605		NaN	0.709906	0.702064	0.273775		NaN	0.00940247	0.00975872	0.303143		0.013993	73.985	0	1	284	293	SVLGGDCLLK	290							yes	yes
35015	P19096;A0A0U1RNJ1	P19096	Fasn	Fatty acid synthase;[Acyl-carrier-protein] S-acetyltransferase;[Acyl-carrier-protein] S-malonyltransferase;3-oxoacyl-[acyl-carrier-protein] synthase;3-oxoacyl-[acyl-carrier-protein] reductase;3-hydroxyacyl-[acyl-carrier-protein] dehydratase;Enoyl-[acyl-carrier-protein] reductase;Oleoyl-[acyl-carrier-protein] hydrolase		0.701822	0.265044	30.5692	yes	1.17982e-15		1.62723	1.77918	0.353145	19.8488		0.743331	1.20386	0.640342	0.660313		0.000646218	7.66767e-07	0.00274849	0.0137601		1.4684e-149	490.76	0	1	152	176	GPSIALDTACSSSLLALQNAYQAIR	161		FAS_MOUSE	ACT_SITE	161	Active site		yes	no
103692	Q920L1	Q920L1	Fads1	Fatty acid desaturase 1		0.691931	0.303129	30.9376	yes	4.88523e-15		1.61685	1.6463	0.346227	21.0307		0.631698	0.332481	0.752165	1.06509		0.0177449	0.070711	0.000181174	9.4925e-07		3.3992e-05	155.07	0	1	402	412	VAPLVQSLCAK	410							yes	yes
91261	Q3URE1;Q3URE1-2	Q3URE1	Acsf3	Acyl-CoA synthetase family member 3, mitochondrial		0.691165	0.331848	27.9614	yes	4.77587e-06		1.61639	1.50112	0.309804	20.6381		0.0729278	0.622943	0.759386	0.782293		0.831789	0.036577	0.0455246	0.00626447		4.6363e-08	209.87	0	2	75	84	SLCLAQEICR	77;83							yes	no
61964	Q7TS72	Q7TS72	Itpkc	Inositol-trisphosphate 3-kinase C		0.69108	0.845884	27.7102	yes	1.03111e-05		1.61449	1.4854	0.734296	49.4342		NaN	-0.524665	1.10205	0.69108		NaN	0.0878179	1.00019e-05	0.0365506		0.121	18.296	0	1	204	222	LQTHPVCLSPESSADNSGK	210							yes	yes
46950	Q922B1	Q922B1	Macrod1	O-acetyl-ADP-ribose deacetylase MACROD1		0.689801	0.247958	28.1247	yes	4.9883e-06		1.61396	1.57034	0.256054	16.3057		0.641553	0.871378	0.291614	0.738049		0.0485357	0.00345804	0.41932	0.0169334		0.062781	60.499	0	1	210	215	ITCGYR	212							yes	yes
59235	Q9DCM0	Q9DCM0	Ethe1	Persulfide dioxygenase ETHE1, mitochondrial		0.687557	0.176502	32.2682	yes	2.20885e-25		1.61179	1.57159	0.185272	11.7888		0.800593	0.744012	0.631102	0.401577		0.000260163	3.23073e-05	0.0019882	0.0230662		2.4954e-53	370.44	0	1	72	92	LLYAVNTHCHADHITGTGVLR	80							yes	yes
31341	Q3TPJ7;Q3TPJ7-3;Q3TPJ7-2;D3Z7H2	Q3TPJ7	Midn	Midnolin		0.685258	0.152482	26.2181	yes	0.00120846		1.61175	1.60042	0.167799	10.4847		0.817132	0.586596	0.78392	0.50209		0.0595663	0.11032	0.039179	0.159339		1.9296e-10	142.88	1	1	182	202	GDSSVATPVSSPCRPVSSAAR	194							yes	no
23577	D3Z6W2;Q06180-2;Q06180	D3Z6W2	Ptpn2	Tyrosine-protein phosphatase non-receptor type;Tyrosine-protein phosphatase non-receptor type 2		0.682173	0.242475	29.0163	yes	2.16004e-08		1.61139	1.64523	0.278687	16.9391		0.549093	0.815254	0.459817	0.987529		0.0697229	0.00177115	0.0915271	0.00144754		5.1047e-07	139.95	0	2	201	222	ESGCLTPDHGPAVIHCSAGIGR	204;216		D3Z6W2_MOUSE	ACT_SITE	216	Active site		yes	no
80118	Q7TQI7	Q7TQI7	Abtb2	Ankyrin repeat and BTB/POZ domain-containing protein 2		0.681595	0.269812	26.8184	yes	0.00128664		1.60391	1.61781	0.300581	18.5795		0.405359	NaN	0.681595	0.944933		0.227709	NaN	0.0487945	0.00419116		0.00011082	132.69	1	2	464	475	QLKPECCFSSFR	469;470							yes	yes
7896	Q7TSG2	Q7TSG2	Ctdp1	RNA polymerase II subunit A C-terminal domain phosphatase		0.673833	0.175872	27.3459	yes	0.000390905		1.59531	1.5741	0.188963	12.0045		NaN	0.808639	0.673833	0.459875		NaN	0.00730362	0.0747928	0.166594		6.9455e-11	138.59	0	1	410	436	ASPASSSSGHEPTEAPELPVSCEWDGR	431							yes	yes
79736	B2RUR8	B2RUR8	Otud7b	OTU domain-containing protein 7B		0.673785	0.167025	28.4754	yes	6.62288e-06		1.59798	1.56108	0.176164	11.2848		0.758067	0.775357	0.418719	0.589503		0.0196309	0.00359806	0.124753	0.0556599		1.0734e-31	306.05	0	1	715	733	QLAGGPCVGGLPSYATFPR	721							yes	yes
27191	Q8R0F6;Q8R0F6-2;A0A087WS54;A0A087WPY0	Q8R0F6	Ilkap	Integrin-linked kinase-associated serine/threonine phosphatase 2C		0.672967	0.300573	29.5806	yes	1.6217e-08		1.60666	1.56021	0.313945	20.122		0.252269	0.493806	0.852127	0.876914		0.383442	0.0760892	9.47292e-05	0.00463022		0.00017943	123.35	0	1	320	330	FILLACDGLFK	325							yes	no
114139	Q9CQX4	Q9CQX4	Paf	PCNA-associated factor		0.669947	0.133541	30.8413	yes	3.39935e-14		1.5911	1.62872	0.154862	9.50819		0.885683	0.654947	0.684948	0.570504		0.000311862	0.00934101	0.00188844	0.00972331		2.0756e-35	302.64	1	1	46	59	YAGGNPVCVRPTPK	53							yes	yes
4237	P00860	P00860	Odc1	Ornithine decarboxylase		0.666911	0.586148	26.8215	yes	0.00164927		1.58767	1.51477	0.561662	37.079		-0.119952	NaN	1.02604	0.666911		0.630418	NaN	0.00737615	0.0592186		2.4481e-15	182.89	0	1	75	92	AIVSTLAAIGTGFDCASK	89							yes	yes
104053	S4R1L5;S4R2P8;O88738-3;O88738-2;O88738	S4R1L5	Birc6	Baculoviral IAP repeat-containing protein 6		0.657449	0.381573	28.2805	yes	1.10388e-05		1.57729	1.80212	0.502831	27.9022		0.657449	1.24983	0.536983	NaN		0.0249414	3.19537e-05	0.0472183	NaN		0.00035032	99.747	1	1	4661	4676	VCLSILNTWHGRPEEK	4662		S4R1L5_MOUSE	ACT_SITE	4662	Active site		yes	no
78850	A2ABV5	A2ABV5	Med14	Mediator of RNA polymerase II transcription subunit 14		0.656533	0.408405	27.5774	yes	2.78088e-05		1.57629	1.47523	0.38786	26.2914		NaN	0.656533	0.850049	0.0660516		NaN	0.0262479	0.00172899	0.889934		0.0024761	99.653	0	1	1435	1445	QGECTIFAAVR	1438							yes	yes
78032	E9QAD3;Q02395;Q02395-2;F6Q1Z6;E9Q8G7;E9Q5U4	E9QAD3	Mtf2	Metal-response element-binding transcription factor 2		0.655455	0.774861	27.3644	yes	0.000560322		1.57511	1.40588	0.63642	45.2685		NaN	-0.510564	0.956485	0.655455		NaN	0.107306	0.000507612	0.0474435		0.0033982	96.936	0	1	153	161	QCVFATTTK	154							yes	no
25698	O09131	O09131	Gsto1	Glutathione S-transferase omega-1		0.651302	0.606097	32.0808	yes	5.77268e-23		1.608	1.5859	0.617662	38.9471		-0.166141	0.337028	1.16117	0.965577		0.395992	0.0912402	2.96328e-11	9.52412e-07		0.0031814	122.5	0	1	31	37	FCPFAQR	32		GSTO1_MOUSE	ACT_SITE	32	Active site		yes	yes
99374	Q9JKX6;A2ATT5;A0A0A6YVU1	Q9JKX6	Nudt5	ADP-sugar pyrophosphatase		0.629364	0.183788	32.503	yes	1.45312e-21		1.55377	1.56773	0.199548	12.7285		0.471751	0.493284	0.765444	0.829117		0.0406888	0.00225044	4.43993e-06	2.59153e-05		6.0352e-12	197.27	0	1	70	80	TLHHECVILVK	75							yes	no
108251	Q9CZ57;Q9CZ57-2	Q9CZ57	Nsun4	5-methylcytosine rRNA methyltransferase NSUN4		0.628943	0.655233	28.5268	yes	1.33322e-05		1.54643	1.75564	0.807627	46.0017		1.40452	0.101932	NaN	0.628943		0.000899606	0.585785	NaN	0.0122365		0.00054563	122.96	0	1	249	259	VLVDVPCTTDR	255							yes	no
10876	F8WIE5;Q69ZR2	F8WIE5	Hectd1	E3 ubiquitin-protein ligase HECTD1		0.613932	0.906357	27.997	yes	4.95336e-05		1.53042	1.24907	0.617521	49.4384		-0.886361	NaN	0.744859	0.613932		0.00138512	NaN	0.00607901	0.0188225		0.0019007	99.802	0	1	2071	2080	CPFLIPFETR	2071							yes	no
74353	Q99JT9;F7ARY2	Q99JT9	Adi1	1,2-dihydroxy-3-keto-5-methylthiopentene dioxygenase		0.610329	0.164239	29.3787	yes	1.78775e-06		1.53074	1.52774	0.172987	11.3231		0.716455	0.769159	0.504202	0.427817		0.018485	0.000213884	0.0335481	0.0817807		0.00011454	135.86	0	1	60	71	NYSWMDIITICK	70							yes	no
52462	Q8K3J1	Q8K3J1	Ndufs8	NADH dehydrogenase [ubiquinone] iron-sulfur protein 8, mitochondrial		0.605464	0.688226	28.0496	yes	6.30278e-05		1.52147	1.5447	0.687866	44.5306		1.166	0.605464	NaN	-0.202987		0.00620025	0.0220824	NaN	0.449326		4.0345e-11	173.25	0	2	118	135	LCEAICPAQAITIEAEPR	119;123		NDUS8_MOUSE	METAL;METAL	119 | 123	Iron-sulfur 1 (4Fe-4S);Iron-sulfur 2 (4Fe-4S)		yes	yes
99294	Q811Q9;Q811Q9-2	Q811Q9	Pcyt1b	Choline-phosphate cytidylyltransferase B		0.604196	0.463887	27.9362	yes	6.53253e-05		1.52013	1.44482	0.431899	29.893		NaN	-0.0288282	0.875079	0.604196		NaN	0.970822	0.00049238	0.0658537		0.048696	42.904	0	1	101	120	TLFPNSYLLVGVCSDDLTHK	113							yes	no
65097	P70195	P70195	Psmb7	Proteasome subunit beta type-7		0.597491	0.822167	28.2441	yes	6.52125e-05		1.51308	1.21066	0.55465	45.8138		0.597491	0.63075	NaN	-0.809622		0.177994	0.0217033	NaN	0.00445001		6.1473e-05	95.319	0	1	197	223	LVSEAIAAGIFNDLGSGSNIDLCVISK	219							yes	yes
38122	Q9JLY7	Q9JLY7	Dusp14	Dual specificity protein phosphatase 14		0.592745	0.141493	30.6019	yes	1.13671e-11		1.50897	1.47214	0.139851	9.49981		0.641375	0.356449	0.669361	0.544115		0.0160989	0.0706799	0.00104548	0.0415168		6.0708e-20	252.21	0	1	104	117	HGATLVHCAAGVSR	111		DUS14_MOUSE	ACT_SITE	111	Active site		yes	yes
73961	A0A0R4J0U2;Q0VGB7;A0A0N4SVH3	A0A0R4J0U2	Ppp4r2	Serine/threonine-protein phosphatase 4 regulatory subunit 2		0.58765	0.730521	28.6839	yes	4.57241e-05		1.5028	1.33022	0.571164	42.9374		NaN	-0.52975	0.58765	0.844147		NaN	0.0447503	0.0212075	0.000649069		2.1306e-06	212.9	0	2	128	141	NVMVVSCVCPSSEK	134;136							yes	no
8670	Q9ESW4;Q9ESW4-2;A0A0J9YU24	Q9ESW4	Agk	Acylglycerol kinase, mitochondrial		0.580205	0.520638	29.9866	yes	1.74952e-07		1.49616	1.54279	0.541232	35.0813		1.16768	0.524791	-0.101061	0.635619		1.34979e-05	0.0372545	0.566381	0.0393044		0.00022472	115.49	0	1	63	73	ATVFLNPAACK	72							yes	no
52467	B2RPU8;D3Z5B1;Q9D1L0	B2RPU8	Zbed5;Chchd2	Coiled-coil-helix-coiled-coil-helix domain-containing protein 2		0.57728	0.45124	30.5327	yes	3.70862e-11		1.49229	1.6022	0.52277	32.6282		0.126483	1.22193	0.604213	0.550346		0.614516	3.09649e-10	0.0026112	0.0144503		6.6963e-05	152.47	0	1	135	144	LCEGFNEVLR	136							yes	no
95406	F7BQE4;Q8C033-2;Q8C033	F7BQE4	Arhgef10	Rho guanine nucleotide exchange factor 10		0.577193	0.352467	27.5447	yes	0.000227965		1.49194	1.65012	0.420685	25.4942		1.0888	NaN	0.577193	0.413001		0.00028327	NaN	0.0334625	0.216806		0.00020926	118.18	0	1	919	929	SVDSSLCDLLR	925							yes	no
61571	A0A0R4J159;Q9Z2E2-5;Q9Z2E2-3;Q9Z2E2-4;Q9Z2E2-2;Q9Z2E2	A0A0R4J159	Mbd1	Methyl-CpG-binding domain protein 1		0.574664	0.377469	27.6501	yes	0.000242807		1.48933	1.32157	0.316653	23.9604		0.574664	NaN	0.603163	-0.0644159		0.0580946	NaN	0.0178852	0.845516		7.8778e-05	124.12	0	1	222	235	LQLPSDVASGLYCK	234							yes	no
75089	Q922D8	Q922D8	Mthfd1	C-1-tetrahydrofolate synthase, cytoplasmic;Methylenetetrahydrofolate dehydrogenase;Methenyltetrahydrofolate cyclohydrolase;Formyltetrahydrofolate synthetase;C-1-tetrahydrofolate synthase, cytoplasmic, N-terminally processed		0.571533	0.384867	28.2972	yes	0.00013411		1.4861	1.31688	0.321105	24.3838		NaN	-0.0792363	0.571533	0.602158		NaN	0.765698	0.128258	0.0147002		4.6188e-56	320.48	0	1	229	246	PGAVVIDCGINYVPDDTK	236							yes	yes
81046	Q9D8S4	Q9D8S4	Rexo2	Oligoribonuclease, mitochondrial		0.566235	0.548874	30.0926	yes	3.41961e-07		1.48065	1.53049	0.566147	36.9911		NaN	-0.0131658	0.566235	1.08401		NaN	0.972419	0.0217504	4.79871e-07		1.0125e-10	208.56	0	1	85	98	QPDELLDSMSDWCK	97							yes	yes
75672	Q3U5F4	Q3U5F4	Yrdc	YrdC domain-containing protein, mitochondrial		0.56302	0.662729	30.6955	yes	1.07521e-10		1.47736	1.34314	0.538462	40.0898		0.56302	0.849434	-0.414533	NaN		0.00958669	1.82878e-06	0.043093	NaN		0.0016277	119.06	0	1	118	125	PLAVCLGR	122							yes	yes
36646	P42125	P42125	Eci1	Enoyl-CoA delta isomerase 1, mitochondrial		0.556914	0.424148	31.6412	yes	5.70136e-15		1.48809	1.52452	0.443627	29.0995		1.03787	0.775872	0.0958326	0.337956		2.32343e-06	1.36337e-05	0.671793	0.107543		3.8832e-46	320.56	0	1	80	103	GVILTSECPGIFSAGLDLLEMYGR	87							yes	yes
98744	Q9DBD5	Q9DBD5	Pelp1	Proline-, glutamic acid- and leucine-rich protein 1		0.553309	0.445427	29.8094	yes	3.46348e-06		1.46745	1.51938	0.464678	30.5835		0.114824	1.00564	0.553309	NaN		0.60301	0.00357488	0.00665191	NaN		0.0068434	113.26	0	1	533	542	TILMCGPLIK	537							yes	yes
96944	Q9Z0U1	Q9Z0U1	Tjp2	Tight junction protein ZO-2		0.551362	0.480031	27.9402	yes	0.000273366		1.48594	1.43031	0.441614	30.8754		0.310488	0.88752	-0.153011	0.792236		0.34323	0.0101461	0.624657	0.0164561		1.3596e-22	162.83	0	1	831	854	TCSHLFTATINVNSANDGWFGSLK	832							yes	yes
112068	P23591	P23591	Tsta3	GDP-L-fucose synthase		0.549316	0.538262	29.8329	yes	7.54478e-07		1.47357	1.68379	0.680617	40.4216		0.1823	0.379233	1.40781	0.719398		0.477743	0.141871	8.26831e-11	0.00361544		2.0505e-05	152.69	0	2	109	121	VVSCLSTCIFPDK	112;116		FCL_MOUSE	SITE	116	Important for catalytic activity		yes	yes
21760	J3QMC5;A2ANY6	J3QMC5	Mdn1	Midasin		0.541627	0.634962	27.6609	yes	0.000541188		1.47851	1.37978	0.525215	38.065		-0.49589	0.286094	0.889865	0.79716		0.103461	0.309545	0.00951799	0.014311		2.3074e-16	170.59	0	1	2768	2791	ELQTVSEHIHSCLGSPADSFAGVK	2779							yes	no
54252	Q9CRD0;Q9CRD0-3;Q9CRD0-2;A0A0J9YUK7	Q9CRD0	Ociad1	OCIA domain-containing protein 1		0.539696	0.0606984	29.2601	yes	5.822e-05		1.45369	1.4324	0.0591461	4.12915		0.547569	0.531824	0.562211	0.428368		0.0505226	0.041369	0.0175947	0.0813936		4.4578e-06	160.52	0	2	34	46	LFAECHEECFWFR	38;42							yes	no
9830	Q9D1R9;A0A0G2JEY6	Q9D1R9	Rpl34	60S ribosomal protein L34		0.539425	0.485439	31.7985	yes	3.80857e-14		1.4975	1.48083	0.481145	32.4916		0.184876	-0.00169898	0.94821	0.893975		0.414754	0.996991	0.000470679	5.71176e-06		0.0059665	101.33	0	1	77	85	AYGGSMCAK	83							yes	no
112869	Z4YKM2;B2RWE3;B1AR13	Z4YKM2	Cisd3	CDGSH iron-sulfur domain-containing protein 3, mitochondrial		0.538183	0.537308	27.9214	yes	0.000383539		1.45621	1.36756	0.439164	32.1129		0.430176	-0.382125	0.646189	0.840375		0.187401	0.236024	0.0622432	0.00971085		0.02652	75.94	0	2	47	52	WCVCGR	48;50							yes	no
43989	Q1HFZ0;H3BKN0;Q1HFZ0-2	Q1HFZ0	Nsun2	tRNA (cytosine(34)-C(5))-methyltransferase		0.5274	0.190234	30.9121	yes	2.28716e-09		1.44205	1.45907	0.193678	13.2741		0.772002	0.481855	0.572946	0.315605		0.00163124	0.023457	0.00496566	0.170684		1.2496e-07	174.51	0	2	265	278	ILCDVPCSGDGTMR	267;271							yes	no
51734	F8WGW3;Q497V5;Q497V5-2	F8WGW3	Srbd1	S1 RNA-binding domain-containing protein 1		0.523717	0.143605	29.3137	yes	4.08023e-05		1.441	1.42909	0.14121	9.88111		0.622136	0.351388	0.425298	0.640233		0.0232509	0.176897	0.114461	0.0379194		1.8342e-17	176.57	0	1	547	571	LAIISPTSQILHTDVVYLHCGQGFR	566							yes	no
5191	Q8BH95	Q8BH95	Echs1	Enoyl-CoA hydratase, mitochondrial		0.520185	0.336324	28.4853	yes	0.000512834		1.43414	1.58178	0.384707	24.3211		1.01324	0.520185	NaN	0.370465		0.0181038	0.0352221	NaN	0.264897		1.0497e-36	216.19	0	1	57	92	ALNALCNGLIEELNQALETFEQDPAVGAIVLTGGDK	62							yes	yes
38119	Q9JK83;Q9JK83-2	Q9JK83	Pard6b	Partitioning defective 6 homolog beta		0.518811	0.0851753	29.8659	yes	2.97015e-06		1.43278	1.40848	0.0811482	5.7614		0.368501	0.514845	0.56302	0.522777		0.18757	0.0371939	0.0106129	0.0263948		2.0282e-22	291.71	0	1	7	20	HGASSGCLGTMEVK	13							yes	no
110907	A0A0R4J0F6;Q99KY4-2;Q99KY4	A0A0R4J0F6	Gak	Cyclin-G-associated kinase		0.514963	0.115526	29.8875	yes	3.5125e-06		1.43075	1.43893	0.11545	8.02335		0.64939	0.406774	0.587196	0.44273		0.0278945	0.102041	0.0173537	0.126414		0.00010544	154.35	0	1	467	475	VTECGWAVR	470							yes	no
37835	P14211	P14211	Calr	Calreticulin		0.514073	0.752534	27.9466	yes	0.000699181		1.47649	1.49769	0.716959	47.871		0.888696	-0.463019	1.20933	0.139451		0.00750021	0.146241	0.000388603	0.610939		3.1777e-34	298.84	0	1	99	111	HEQNIDCGGGYVK	105		CALR_MOUSE	DISULFID	105;137	Disulphid		yes	yes
11236	E9Q555;A0A171EBL2	E9Q555	Rnf213	E3 ubiquitin-protein ligase RNF213		0.505866	0.558302	28.2442	yes	0.000730683		1.41998	1.4789	0.558469	37.7624		1.04579	0.505866	NaN	-0.0706146		0.00162854	0.0511545	NaN	0.784341		4.2714e-42	288.53	0	2	1698	1713	CTVQDLVQATSACESK	1698;1710							yes	no
53436	Q99LW0;Q8BG46	Q99LW0	Ankrd10	Ankyrin repeat domain-containing protein 10		0.504549	0.669055	28.3235	yes	0.000754537		1.41868	1.20509	0.473336	39.2781		-0.5938	NaN	0.504549	0.617285		0.0217537	NaN	0.0638637	0.031814		0.00025925	173.88	0	1	70	78	LECLMQLVR	72							yes	no
89248	O55201;O55201-2	O55201	Supt5h	Transcription elongation factor SPT5		0.502817	0.396437	30.2052	yes	1.31707e-06		1.43954	1.49021	0.409043	27.4486		0.245704	0.157029	0.975839	0.75993		0.378596	0.448616	7.99398e-05	0.000759135		0.021651	77.674	0	1	618	625	SFAFLHCK	624							yes	no
74915	Q08642	Q08642	Padi2	Protein-arginine deiminase type-2		0.499268	0.204248	28.7416	yes	0.000499159		1.4135	1.37193	0.188773	13.7597		NaN	0.221366	0.499268	0.619605		NaN	0.266969	0.0644452	0.0120848		4.1576e-32	275.42	0	2	611	627	PFGPQVEEECCLETHVR	620;621							yes	yes
28147	Q99LI7	Q99LI7	Cstf3	Cleavage stimulation factor subunit 3		0.497039	0.599106	29.2934	yes	9.79778e-05		1.41131	1.18135	0.422108	35.7309		0.524609	0.497039	NaN	-0.526583		0.107259	0.044461	NaN	0.0238427		0.00011818	131.12	0	1	530	542	FMDLYPCSASELK	536							yes	yes
53433	A0A0G2JGQ4;P54729	A0A0G2JGQ4	Nub1	NEDD8 ultimate buster 1		0.496101	0.287235	29.6319	yes	3.18512e-05		1.4104	1.46074	0.293966	20.1244		NaN	0.496101	0.257252	0.829142		NaN	0.0113598	0.482623	0.00024107		1.6152e-62	330.42	0	2	73	88	LECCENEVENIIEEIR	75;76							yes	no
81610	Q91V35;P18052-2;P18052	Q91V35	Ptpra	Receptor-type tyrosine-protein phosphatase;Receptor-type tyrosine-protein phosphatase alpha		0.49289	0.320317	28.4172	yes	0.000999535		1.40726	1.27081	0.262318	20.6417		0.49289	-0.0463314	0.522846	NaN		0.102747	0.979878	0.0532412	NaN		0.00047625	82.586	0	1	710	729	QQQQSGNHPITVHCSAGAGR	723		Q91V35_MOUSE	ACT_SITE	723	Active site		yes	no
17577	Q9CQ65	Q9CQ65	Mtap	S-methyl-5-thioadenosine phosphorylase		0.487577	0.396275	29.405	yes	0.000132371		1.41233	1.43233	0.386825	27.0067		0.661858	0.921214	0.313296	0.015689		0.0181507	0.000668876	0.164414	0.996862		4.7215e-47	304.93	0	2	207	225	EAGICYASIAMATDYDCWK	211;223							yes	yes
97928	P35831	P35831	Ptpn12	Tyrosine-protein phosphatase non-receptor type 12		0.484902	0.0938929	31.1195	yes	3.54337e-12		1.3995	1.39919	0.0908046	6.48979		0.490611	0.594504	0.364915	0.479193		0.023779	0.000933845	0.0721975	0.031548		2.5824e-10	215.55	0	1	238	252	TGAICAIDYTWNLLK	242							yes	yes
26280	E9PXX7;Q91W90;A0A0R4J1Y7	E9PXX7	Txndc5	Thioredoxin domain-containing protein 5		0.477957	0.251451	29.6901	yes	6.14616e-05		1.39283	1.34822	0.220759	16.3741		0.0580187	0.464168	0.647249	0.491747		0.885463	0.0731827	0.00246193	0.0519275		0.0016807	101.99	0	2	125	134	FFAPWCGHCK	130;133							yes	no
69370	Q3TFD2;Q3TFD2-2;Q3TFD2-3	Q3TFD2	Lpcat1	Lysophosphatidylcholine acyltransferase 1		0.477065	0.482622	27.952	yes	0.0016759		1.39191	1.25792	0.379306	30.1535		0.477065	0.634164	-0.269165	NaN		0.143343	0.0166613	0.317311	NaN		2.8384e-52	293.41	0	1	427	446	MYGSPEDGSIDEANLSCILK	443							yes	no
117339	Q8BHB4;H3BJD8;H3BLC1	Q8BHB4	Wdr3	WD repeat-containing protein 3		0.472721	0.569451	31.0728	yes	1.18195e-11		1.44371	1.45091	0.550031	37.9093		0.064294	0.881149	-0.128456	1.00103		0.749381	1.7064e-05	0.537802	0.000207215		2.3235e-12	187.44	0	1	38	53	YVAVPACEHVFIWDLR	44							yes	no
108734	Q91W36;G3UZF0;E9Q8W9	Q91W36	Usp3	Ubiquitin carboxyl-terminal hydrolase 3;Ubiquitin carboxyl-terminal hydrolase		0.471877	0.149612	29.2753	yes	0.000426759		1.38806	1.42157	0.150611	10.5947		0.36288	0.530604	0.6997	0.413151		0.226046	0.040933	0.0100045	0.0926416		3.5464e-07	193.28	0	1	149	162	VNGSTTAICATGLR	157							yes	no
25696	Q6ZQ38	Q6ZQ38	Cand1	Cullin-associated NEDD8-dissociated protein 1		0.468916	0.488805	28.8468	yes	0.000115374		1.38407	1.28998	0.399834	30.9954		-0.231936	NaN	0.468916	0.708742		0.326682	NaN	0.0570802	0.0134354		2.5649e-22	186.63	1	2	263	284	FCNVDDDELREYCIQAFESFVR	264;275							yes	yes
49965	B7ZCU4;B7ZCU3;B7ZCU0;J3QNK8;Q8CBW3-2;Q8CBW3-4;Q8CBW3-3;Q8CBW3;B7ZCU2;B7ZCU5;Q8CBW3-5	B7ZCU4	Abi1	Abl interactor 1		0.464379	0.371492	29.3686	yes	0.000270834		1.37972	1.25371	0.297559	23.7343		NaN	-0.129925	0.464379	0.55339		NaN	0.581493	0.0853447	0.0570893		5.2246e-34	299.09	1	1	421	433	KNDDGWFEGVCNR	431							yes	no
110274	P27773;F6Q404	P27773	Pdia3	Protein disulfide-isomerase A3		0.46421	0.213307	33.7417	yes	4.80056e-37		1.3796	1.32167	0.182731	13.8257		0.453251	0.557523	0.475168	0.0782543		0.0191302	0.00182068	0.00459949	0.679473		4.3161e-61	293.35	0	2	39	61	VSDTGSAGLMLVEFFAPWCGHCK	57;60		PDIA3_MOUSE	ACT_SITE;ACT_SITE;DISULFID	57 | 60 | 57;60	Active site;Active site;Disulphid		yes	no
77997	Q9DAV6	Q9DAV6	Serpinb9b	R86		0.463635	0.418598	29.9229	yes	2.94829e-05		1.37901	1.5636	0.476212	30.4562		1.07346	0.463635	NaN	0.271796		6.23772e-05	0.0181209	NaN	0.239422		0.0010538	129.42	0	1	130	138	QCINTWVSK	131							yes	yes
33151	Q9Z110;Q9Z110-2	Q9Z110	Aldh18a1	Delta-1-pyrroline-5-carboxylate synthase;Glutamate 5-kinase;Gamma-glutamyl phosphate reductase		0.462076	0.559719	28.9682	yes	0.000144784		1.37752	1.20139	0.408163	33.9742		0.462076	0.577167	NaN	-0.444703		0.156466	0.0268931	NaN	0.0575121		4.3303e-17	175	0	1	573	596	GIPVMGHSEGICHMYVDSEASVDK	584							yes	no
75860	A0A0R4J1Y3;Q8BWU5;E0CYN9;E9QMF4;E0CYK9	A0A0R4J1Y3	Osgep	Probable tRNA N6-adenosine threonylcarbamoyltransferase		0.461501	0.118769	29.7292	yes	0.000109441		1.37697	1.41743	0.118654	8.3711		NaN	0.633216	0.461501	0.405219		NaN	0.00118617	0.0520781	0.125979		0.00011363	103.61	0	1	103	118	PLLGVNHCIGHIEMGR	110							yes	no
93270	O55236;Q9DCC1	O55236	Rngtt	mRNA-capping enzyme;Polynucleotide 5-triphosphatase;mRNA guanylyltransferase		0.461289	0.249702	29.4116	yes	0.000297244		1.38869	1.37147	0.234576	17.104		0.650987	0.65588	0.27159	0.180054		0.0174077	0.0167909	0.231757	0.544587		6.8767e-05	113.47	0	1	117	132	SPPELIGVHCTHGFNR	126		MCE1_MOUSE	ACT_SITE	126	Active site		yes	no
53734	Q9CQT1;F6YY88	Q9CQT1	Mri1	Methylthioribose-1-phosphate isomerase		0.459747	0.15517	32.0782	yes	2.66647e-12		1.37783	1.38769	0.149542	10.7763		0.641553	0.547198	0.372296	0.304628		0.00334413	0.00237767	0.0318638	0.145421		9.8144e-50	308.74	1	1	194	210	LEHTFCTETRPYNQGAR	199							yes	no
61311	Q7TMG8;O55126;A0A0G2JEV1	Q7TMG8	Gbas	Protein NipSnap homolog 2		0.452322	0.132288	30.495	yes	1.7953e-07		1.36826	1.32235	0.115936	8.7674		0.445294	0.488053	0.20206	0.45935		0.0653731	0.0527189	0.442975	0.0398337		1.2923e-22	286.26	1	1	71	86	LQFHNVKPECLDAYNK	80							yes	no
98975	Q99KN2	Q99KN2	Ciao1	Probable cytosolic iron-sulfur protein assembly protein CIAO1		0.446943	0.14104	30.4653	yes	2.47889e-07		1.36354	1.42043	0.144374	10.1641		0.412179	0.706036	0.481708	0.404172		0.118863	0.00507874	0.0259642	0.071352		6.1369e-53	361.06	0	2	254	277	TIYDVAWCQLTGALATACGDDAIR	261;271							yes	yes
36288	Q8VDM4	Q8VDM4	Psmd2	26S proteasome non-ATPase regulatory subunit 2		0.441888	0.184896	31.9906	yes	1.73889e-11		1.35854	1.42621	0.192195	13.4759		0.355931	0.772261	0.463783	0.419993		0.0999693	0.000158322	0.019135	0.0336412		1.23e-08	217.45	0	1	774	785	GTLTLCPYHSDR	779							yes	yes
13045	A0A0R4J260;B2RRE7	A0A0R4J260	Otud4	OTU domain-containing protein 4		0.436947	0.209189	29.4539	yes	0.000606913		1.35425	1.31654	0.181827	13.811		0.0920033	0.397317	0.577086	0.476577		0.790204	0.114738	0.0334943	0.0425405		0.0028311	127.95	0	1	42	48	DGSCLFR	45							yes	no
10851	A0A140T8V3;Q60931;J3QMG3	A0A140T8V3	Vdac3	Voltage-dependent anion-selective channel protein 3		0.429417	0.38357	30.8958	yes	1.10508e-06		1.34789	1.45722	0.412226	28.2885		0.123417	0.368456	1.03124	0.490378		0.556083	0.0440515	1.02631e-06	0.0275647		9.4926e-05	125.48	0	2	2	12	CNTPTYCDLGK	2;8							yes	no
25732	Q9CWU9	Q9CWU9	Nup37	Nucleoporin Nup37		0.429254	0.675652	30.6047	yes	6.98851e-07		1.41465	1.38486	0.603353	43.5677		-0.0277056	-0.399259	0.886214	0.964888		0.952507	0.0298495	0.00982427	7.96336e-06		0.0020123	116.73	0	1	95	103	FCTSAADLK	96							yes	yes
10147	Q9CQ62	Q9CQ62	Decr1	2,4-dienoyl-CoA reductase, mitochondrial		0.428511	0.546445	29.0801	yes	0.00134976		1.35725	1.27936	0.426251	33.3174		0.616241	0.24078	-0.469229	0.748971		0.0418205	0.487107	0.0981588	0.000903068		5.7962e-06	110.74	1	1	116	133	CDVRDPDMVHNTVLELIK	116							yes	yes
29809	Q9CR25	Q9CR25	Dph2	Diphthamide biosynthesis protein 2		0.427207	0.622272	29.4629	yes	0.000799969		1.37381	1.53852	0.685886	44.5808		1.29842	-0.0787394	0.727231	0.127184		1.33087e-06	0.751057	0.0351367	0.651521		3.8354e-05	168.45	0	2	41	49	FVCDLGCQR	43;47							yes	yes
110363	Q9CWY3	Q9CWY3	Setd6	N-lysine methyltransferase SETD6		0.423944	0.382042	28.8916	yes	0.000486274		1.34579	1.25709	0.299116	23.7943		0.309814	-0.249822	0.580893	0.538074		0.30127	0.317311	0.0326803	0.0328968		2.6703e-22	219.92	0	1	10	24	VSGGSPLVAPCPSPR	20							yes	yes
113033	Q9D1M4	Q9D1M4	Eef1e1	Eukaryotic translation elongation factor 1 epsilon-1		0.420138	0.0591438	32.6208	yes	9.99704e-16		1.33822	1.3212	0.0534372	4.04459		0.444987	0.442803	0.397472	0.318543		0.0406612	0.00627975	0.0140771	0.107837		1.6919e-23	265.67	0	1	145	156	WFCHIQHYPDIR	147							yes	yes
31041	Q8R1B4	Q8R1B4	Eif3c	Eukaryotic translation initiation factor 3 subunit C		0.420117	0.122551	32.9832	yes	1.00288e-15		1.33816	1.31973	0.109534	8.29974		0.400302	0.51762	0.439932	0.227724		0.0442178	0.00378184	0.0069012	0.191202		5.9182e-06	178.08	0	1	440	448	GCILTLVER	441							yes	yes
73823	P09103	P09103	P4hb	Protein disulfide-isomerase		0.419128	0.0810067	30.4727	yes	1.2436e-06		1.338	1.3384	0.0750901	5.61045		0.334217	0.366747	0.471509	0.50273		0.252024	0.0833711	0.0294519	0.0253171		1.6055e-07	192.3	0	2	389	403	NVFVEFYAPWCGHCK	399;402		PDIA1_MOUSE	ACT_SITE;DISULFID	399 | 402;399	Active site;Active site;Disulphid		yes	yes
63810	A0A0R4J0V5;P08775	A0A0R4J0V5	Polr2a	DNA-directed RNA polymerase II subunit RPB1		0.41841	0.552303	30.0589	yes	0.000162375		1.34687	1.38232	0.50976	36.8773		0.598412	-0.289249	0.238409	1.01235		0.0326322	0.201581	0.29784	2.07485e-05		0.00039701	132.76	0	1	141	149	LTHVYDLCK	148							yes	no
64308	Q9D6Z1;E0CXZ0;F7CHP9	Q9D6Z1	Nop56	Nucleolar protein 56		0.412197	0.415138	31.4559	yes	3.06055e-09		1.33071	1.23656	0.328842	26.5933		0.592696	0.412197	-0.199397	NaN		0.0504842	0.0209592	0.213117	NaN		6.4307e-24	180.65	0	1	48	77	LVAFCPFSSSQVALENANAVSEGVVHEDLR	52							yes	no
98045	P19096;A0A0U1RNJ1	P19096	Fasn	Fatty acid synthase;[Acyl-carrier-protein] S-acetyltransferase;[Acyl-carrier-protein] S-malonyltransferase;3-oxoacyl-[acyl-carrier-protein] synthase;3-oxoacyl-[acyl-carrier-protein] reductase;3-hydroxyacyl-[acyl-carrier-protein] dehydratase;Enoyl-[acyl-carrier-protein] reductase;Oleoyl-[acyl-carrier-protein] hydrolase		0.409496	0.461186	32.3233	yes	4.35915e-10		1.35245	1.37101	0.42799	31.2171		0.134372	-0.101193	0.885097	0.684619		0.665959	0.483707	2.92549e-05	0.000121095		1.9758e-163	449.03	0	1	2443	2464	TGGTYGEDLGADYNLSQVCDGK	2461							yes	no
6750	B7FAU9;Q8BTM8;B7FAV1	B7FAU9	Flna	Filamin-A		0.408443	0.118016	32.5714	yes	5.85049e-15		1.32728	1.37725	0.116976	8.49351		0.418342	0.398544	0.633668	0.381736		0.0540165	0.0142737	0.000130609	0.0306049		1.3611e-54	300.49	0	1	2142	2157	APSVANIGSHCDLSLK	2152							yes	no
24338	A0A0R4J0U2;Q0VGB7	A0A0R4J0U2	Ppp4r2	Serine/threonine-protein phosphatase 4 regulatory subunit 2		0.405259	0.146055	31.9945	yes	6.53131e-10		1.32592	1.3489	0.138316	10.254		0.334549	0.608745	0.475968	0.2855		0.121504	0.000149435	0.0289559	0.274773		1.6982e-06	142.85	0	2	20	34	EVCPVLDQFLCHVAK	22;30							yes	no
48011	P56873;F7B6D3	P56873	Sssca1	Sjoegren syndrome/scleroderma autoantigen 1 homolog		0.404576	0.528645	31.3083	yes	5.85769e-09		1.3263	1.2796	0.416801	32.5726		0.792654	-0.446999	0.314245	0.494908		0.0172106	0.0153775	0.156714	0.0122229		2.0947e-21	261.75	0	2	68	82	IYCVACQELDSDVDK	70;73							yes	no
9990	P70349	P70349	Hint1	Histidine triad nucleotide-binding protein 1		0.40417	0.571369	33.8827	yes	1.4187e-28		1.32759	1.32101	0.479591	36.3048		0.919953	-0.4406	0.288462	0.519878		7.1826e-05	0.00833362	0.0683034	0.00623811		0.00082771	145.04	0	1	84	91	CAADLGLK	84							yes	yes
100049	Q9R112;H3BLH2	Q9R112	Sqrdl	Sulfide:quinone oxidoreductase, mitochondrial		0.403397	0.0441539	30.8065	yes	4.67732e-06		1.32267	1.31602	0.0399995	3.03942		0.336536	0.416059	0.390735	0.439394		0.159302	0.0343003	0.0706726	0.0502207		0.0087614	132.96	0	1	359	365	TMCLIMK	361							yes	no
96946	Q9WVM1;E9Q9N9	Q9WVM1	Racgap1	Rac GTPase-activating protein 1		0.401365	0.174499	29.3575	yes	0.00162181		1.32078	1.28887	0.149418	11.593		0.110701	0.40899	0.39374	0.520223		0.693686	0.113658	0.143257	0.0733796		1.2096e-55	310.14	0	1	202	219	TCSIGSTVDQANESIVAK	203							yes	no
30556	Q9CQR6;A0A0N4SVL9	Q9CQR6	Ppp6c	Serine/threonine-protein phosphatase 6 catalytic subunit;Serine/threonine-protein phosphatase 6 catalytic subunit, N-terminally processed		0.400586	0.309935	31.6182	yes	1.71904e-08		1.33868	1.35107	0.287537	21.2822		0.642714	0.709996	0.125827	0.158458		0.00314422	7.12855e-05	0.561823	0.433658		3.6934e-52	287.48	0	1	189	210	GAFCDLVWSDPEDVDTWAISPR	192							yes	no
4654	P43247	P43247	Msh2	DNA mismatch repair protein Msh2		0.399322	0.323978	30.8057	yes	5.81946e-06		1.31889	1.41937	0.328825	23.167		NaN	0.837308	0.204779	0.399322		NaN	2.57691e-06	0.303405	0.0609883		4.9548e-72	318.32	0	1	848	871	ALELEEFQNIGTSLGCDEAEPAAK	863							yes	yes
114087	A8C756	A8C756	Thada	Thyroid adenoma-associated protein homolog		0.394346	0.330444	29.6428	yes	0.000954794		1.31435	1.27412	0.27993	21.9705		-0.0346804	NaN	0.394346	0.615186		0.926242	NaN	0.0489172	0.0825357		9.8796e-08	130.89	0	2	455	475	YACLGCLVETLGIEHILAIDK	457;460							yes	yes
1788	Q6URW6;K3W4R2;Q6URW6-2;Q6URW6-3	Q6URW6	Myh14	Myosin-14		0.389815	0.399103	28.9237	yes	0.00133072		1.31023	1.23153	0.31763	25.7915		0.389815	0.587281	NaN	-0.181233		0.163407	0.0238439	NaN	0.558422		5.2335e-20	199.76	0	1	103	122	AEDMAELTCLNEASVLHNLR	111							yes	no
69566	Q9DB77	Q9DB77	Uqcrc2	Cytochrome b-c1 complex subunit 2, mitochondrial		0.38907	0.414456	31.5819	yes	4.29875e-08		1.30955	1.18754	0.311796	26.2557		0.38907	0.505762	NaN	-0.263293		0.0727202	0.0124659	NaN	0.177374		1.2229e-06	220.1	0	1	184	196	NALANPLYCPDYR	192							yes	yes
117547	Q3UH70;Q9ESU6;B0V2V8;Q9ESU6-2	Q3UH70	Brd4	Bromodomain-containing protein 4		0.384838	0.483369	28.8261	yes	0.00153175		1.30571	1.15188	0.34482	29.9353		NaN	-0.401782	0.384838	0.478209		NaN	0.0801038	0.141229	0.0520698		0.0037485	113.85	0	1	672	678	YVTSCLR	676							yes	no
69976	Q3TVK3;Q9Z2W0;Q8BPW9	Q3TVK3	Dnpep	Aspartyl aminopeptidase		0.373422	0.162708	30.0368	yes	0.000758881		1.29881	1.28384	0.143151	11.1502		0.269127	0.16636	0.501325	0.477718		0.34754	0.410973	0.0233644	0.0996157		1.3025e-14	202.15	0	1	409	424	NDSPCGTTIGPILASR	413							yes	no
90060	G5E8B1;Q64512	G5E8B1	Ptpn13	Tyrosine-protein phosphatase non-receptor type 13		0.372928	0.337584	31.2446	yes	7.69388e-08		1.29617	1.40305	0.351609	25.0602		0.151279	0.434778	0.933064	0.311078		0.474277	0.016671	5.11437e-06	0.140968		5.5623e-37	304.56	0	1	2368	2381	SGPVITHCSAGIGR	2375		G5E8B1_MOUSE	ACT_SITE	2375	Active site		yes	no
1769	Q60930;D3YZT5;D3YUN8	Q60930	Vdac2	Voltage-dependent anion-selective channel protein 2		0.37022	0.269065	31.3403	yes	9.50409e-08		1.29294	1.2671	0.225241	17.7761		-0.0444158	0.334698	0.597247	0.405743		0.889722	0.068753	0.0034181	0.0546787		8.955e-05	155	0	3	2	11	AECCVPVCPR	4;5;9							yes	no
10197	Q8BP67	Q8BP67	Rpl24	60S ribosomal protein L24		0.365376	0.397642	32.672	yes	2.60029e-12		1.28938	1.21899	0.30015	24.6228		0.583243	-0.323756	0.304093	0.426659		0.0479622	0.0407799	0.131053	0.0158827		0.0005568	155.75	0	1	36	43	CESAFLSK	36							yes	yes
73900	Q3TML0;Q922R8	Q3TML0	Pdia6	Protein disulfide-isomerase A6		0.364849	0.338442	30.6165	yes	2.21323e-05		1.29447	1.30413	0.301204	23.0961		0.729536	0.512168	0.217531	-0.0447001		0.00287963	0.0382174	0.279549	0.861603		6.4441e-06	112.37	0	2	178	199	NVLDSEDVWMVEFYAPWCGHCK	195;198							yes	no
57316	P47738;A0A0G2JEU1;A0A0G2JF60	P47738	Aldh2	Aldehyde dehydrogenase, mitochondrial		0.363401	0.0438724	34.5757	yes	1.79095e-23		1.28646	1.30228	0.0401466	3.08281		0.368825	0.350004	0.445314	0.357978		0.0530251	0.026946	0.00789873	0.059649		6.5182e-05	143.03	0	1	386	396	LLCGGGAAADR	388							yes	no
109601	Q6PAR5-2;Q6PAR5-6;Q6PAR5;Q6PAR5-5;Q6PAR5-4;F7ADQ2;F7ADT6	Q6PAR5-2	Gapvd1	GTPase-activating protein and VPS9 domain-containing protein 1		0.353731	0.471303	31.0243	yes	5.84084e-05		1.27786	1.13156	0.331482	29.2942		-0.411004	NaN	0.448612	0.353731		0.0567323	NaN	0.0235891	0.120707		0.0091052	112.95	0	1	1353	1358	VQCILR	1355							yes	no
58489	Q8K411-2;Q8K411;Q8K411-3	Q8K411-2	Pitrm1	Presequence protease, mitochondrial		0.352778	0.253472	29.8345	yes	0.00146265		1.2881	1.31127	0.229998	17.5401		0.639409	0.162819	0.152115	0.542736		0.016422	0.607974	0.523107	0.0619578		4.2214e-11	148.53	0	1	224	250	LLPDHTYSVVSGGDPLCIPELTWEQLK	240							yes	no
103464	Q99N84;G3UYQ9;G3UYX8;G3UX79	Q99N84	Mrps18b	28S ribosomal protein S18b, mitochondrial		0.350578	0.504471	31.0324	yes	6.78713e-05		1.27535	1.44506	0.552857	38.2585		0.320674	-0.0259516	0.380483	1.16823		0.221948	0.82164	0.0609916	7.82926e-08		4.2888e-08	210.67	0	2	98	107	VAGNPCPICR	103;106							yes	no
27744	D3Z7P3;D3Z7P4;F7B327	D3Z7P3	Gls	Glutaminase kidney isoform, mitochondrial		0.349605	0.709868	30.1138	yes	0.000779236		1.27421	1.16418	0.496284	42.6293		-0.684734	NaN	0.67466	0.349605		0.00161419	NaN	0.000953976	0.117975		0.059645	76.847	0	1	609	615	FLLEACK	614							yes	no
110487	A2A841;P48193;P48193-2;A2A839;A2A838;A2AD32	A2A841	Epb4.1;Epb41	Protein 4.1		0.342358	0.376883	30.2546	yes	0.00100117		1.26783	1.17159	0.283743	24.2185		NaN	-0.230651	0.342358	0.479961		NaN	0.267548	0.127026	0.0312596		3.1201e-09	234.79	0	1	240	254	VSLLDDTVYECVVEK	250							yes	no
83335	B7FAU9;Q8BTM8;B7FAV1	B7FAU9	Flna	Filamin-A		0.336701	0.205205	34.0667	yes	2.03821e-20		1.26296	1.33428	0.200725	15.0437		0.319112	0.241153	0.704221	0.354291		0.0902055	0.130596	2.29025e-05	0.0623239		3.4686e-24	312.9	1	1	2141	2157	RAPSVANIGSHCDLSLK	2152							yes	no
87891	Q9D1R9;A0A0G2JEY6;A0A0G2JGY8	Q9D1R9	Rpl34	60S ribosomal protein L34		0.332817	0.41314	33.2529	yes	1.70363e-10		1.283	1.26234	0.349809	27.7111		0.0544014	-0.166267	0.671056	0.611233		0.678699	0.274072	0.000617039	0.000589439		0.00015361	150.17	0	2	44	52	SACGVCPGR	46;49							yes	no
103966	Q9ERU9	Q9ERU9	Ranbp2	E3 SUMO-protein ligase RanBP2		0.322903	0.444345	30.5562	yes	0.000160888		1.25222	1.1397	0.300741	26.3876		-0.514096	0.390604	0.437375	0.255201		0.019881	0.065442	0.108659	0.326453		6.4751e-05	160.69	0	1	2810	2818	VCANHVITK	2811							yes	yes
95636	Q9DAV6	Q9DAV6	Serpinb9b	R86		0.322723	0.697088	30.4663	yes	0.000162192		1.25069	1.42235	0.69066	48.5578		NaN	-0.262392	1.12608	0.322723		NaN	0.205693	3.83214e-08	0.160334		5.701e-08	176.78	0	1	282	295	SVLQCLGIVDVFEK	286							yes	yes
30216	E9PXX7;Q91W90;A0A0R4J1Y7	E9PXX7	Txndc5	Thioredoxin domain-containing protein 5		0.317648	0.205818	30.7731	yes	0.000303166		1.25018	1.28153	0.185319	14.4608		0.154786	0.203731	0.59692	0.431564		0.496493	0.309678	0.0034356	0.0544839		0.0016183	117.02	0	2	257	266	FYAPWCGHCK	262;265							yes	no
30592	D3YUM1;Q91YT0;D3Z1U9;D3Z0K1	D3YUM1	Ndufv1	NADH dehydrogenase [ubiquinone] flavoprotein 1, mitochondrial		0.31348	0.217719	31.0393	yes	0.000362993		1.2427	1.19412	0.173896	14.5627		NaN	0.420679	0.00158481	0.31348		NaN	0.0365867	0.925315	0.134484		2.5106e-31	228.93	0	1	191	210	GAGAYICGEETALIESIEGK	197							yes	no
100305	Q9CXT8	Q9CXT8	Pmpcb	Mitochondrial-processing peptidase subunit beta		0.310008	0.388573	30.7549	yes	0.000421095		1.24708	1.19501	0.298396	24.9701		0.560094	0.467148	0.152867	-0.301263		0.00996422	0.0593426	0.449163	0.226034		3.8744e-56	308.84	0	1	406	424	TNMLLQLDGSTPICEDIGR	419							yes	yes
80091	Q9EPU0;Q9EPU0-2	Q9EPU0	Upf1	Regulator of nonsense transcripts 1		0.306889	0.25395	31.8407	yes	1.44984e-05		1.23806	1.20768	0.202386	16.7583		0.248287	0.365492	0.502018	-0.0917055		0.246399	0.045868	0.00389591	0.720756		2.854e-68	427.4	0	2	662	679	QLILVGDHCQLGPVVMCK	670;678							yes	no
54542	P70677	P70677	Casp3	Caspase-3;Caspase-3 subunit p17;Caspase-3 subunit p12		0.302232	0.307351	31.8521	yes	1.94197e-05		1.23809	1.33786	0.300785	22.4825		0.158535	0.171852	0.814844	0.432612		0.450829	0.370151	2.98516e-06	0.042867		0.00040675	166.13	0	1	157	164	LFIIQACR	163		CASP3_MOUSE	ACT_SITE;MOD_RES	163 | 163	Active site;S-nitrosocysteine		yes	yes
91800	Q9DCM0	Q9DCM0	Ethe1	Persulfide dioxygenase ETHE1, mitochondrial		0.297876	0.195192	30.8318	yes	0.000699439		1.23135	1.20849	0.15897	13.1545		0.010133	0.215174	0.448061	0.380578		0.919486	0.304095	0.0276581	0.0929895		0.00016359	130.01	0	1	93	104	SLLPGCQSVISR	98							yes	yes
78669	B2RPU8;D3Z5B1;Q9D1L0	B2RPU8	Zbed5;Chchd2	Coiled-coil-helix-coiled-coil-helix domain-containing protein 2		0.289653	0.293975	30.5592	yes	0.000668453		1.23392	1.20814	0.240488	19.9057		-0.0837032	0.488053	0.0912541	0.506978		0.733264	0.0217512	0.715488	0.0169636		5.3708e-25	271.14	0	1	122	134	QFLECAQNQSDVK	126							yes	no
91367	P97429;A0A0N4SW89;A0A0N4SV57;D3Z0S1;S4R1F2	P97429	Anxa4	Annexin A4;Annexin		0.282241	0.475119	31.8589	yes	6.50571e-05		1.2242	1.17157	0.349648	29.8445		0.60071	0.448848	0.115634	-0.471124		0.0719553	0.0119771	0.557914	0.00838224		1.2552e-76	359.83	0	1	135	150	SLEEDICSDTSFMFQR	141							yes	no
94591	Q8BP27-2;Q8BP27	Q8BP27-2	Sfr1	Swi5-dependent recombination DNA repair protein 1 homolog		0.27865	0.156399	31.6436	yes	8.02107e-05		1.2131	1.20119	0.127482	10.613		0.29081	0.0487749	0.266489	0.426697		0.17673	0.775756	0.241177	0.0308916		9.7949e-17	247.51	0	1	123	133	SSSHSFCSVVK	129							yes	no
40905	Q9Z262	Q9Z262	Cldn6	Claudin-6		0.261999	0.128967	32.1014	yes	5.61552e-05		1.19914	1.17064	0.100889	8.61831		0.26635	0.332131	0.257647	0.036162		0.214727	0.0958343	0.135754	0.864423		3.3241e-71	350.95	0	1	195	208	HYMACYSTSVPHSR	199							yes	yes
101946	Q9CPP6	Q9CPP6	Ndufa5	NADH dehydrogenase [ubiquinone] 1 alpha subcomplex subunit 5		0.252995	0.336594	31.8025	yes	0.000334131		1.19451	1.3244	0.334566	25.2616		0.856977	0.134037	0.352378	0.153612		9.36284e-05	0.474786	0.0824013	0.442168		5.2932e-15	238.74	0	1	8	23	TTGLVGLAVCDTPHER	17							yes	yes
51844	Q9DCS3	Q9DCS3	Mecr	Trans-2-enoyl-CoA reductase, mitochondrial		0.247934	0.189957	31.5078	yes	0.000436521		1.19336	1.20612	0.158678	13.156		0.104755	0.091622	0.391113	0.456499		0.614478	0.609242	0.0704132	0.0311542		0.0003507	134.44	0	1	259	267	LALNCVGGK	263							yes	yes
66519	Q7TNC4-4;Q7TNC4;Q7TNC4-2;Q7TNC4-3;Q05CX5;E9Q715	Q7TNC4-4	Luc7l2	Putative RNA-binding protein Luc7-like 2		0.243102	0.132877	32.0959	yes	0.000180405		1.18377	1.14891	0.101762	8.8572		0.214231	0.00297395	0.271972	0.294011		0.463829	0.943668	0.173071	0.0939179		0.0036378	104.37	0	1	54	61	MDLGECLK	59							yes	no
73896	Q9QYJ0	Q9QYJ0	Dnaja2	DnaJ homolog subfamily A member 2		0.242612	0.18908	33.6113	yes	1.94433e-11		1.18457	1.14086	0.142893	12.525		0.322123	-0.082953	0.171639	0.313585		0.101748	0.555128	0.303179	0.0989696		1.985e-08	202.05	0	2	140	152	NVLCSACSGQGGK	143;146		DNJA2_MOUSE	METAL;METAL	143 | 146	Zinc 1;Zinc 1		yes	yes
2894	E9PV41;Q6NS79;D3Z074;E9PXV7;O08808	E9PV41	Diap1;Diaph1	Protein diaphanous homolog 1		0.233305	0.213366	31.6917	yes	0.000920768		1.17664	1.2105	0.183487	15.158		0.543847	0.296186	0.0438438	0.170423		0.0184686	0.135466	0.878778	0.405174		1.7261e-09	193.22	0	1	1217	1231	AGCAVTSLLASELTK	1219							yes	no
33447	Q80UU9	Q80UU9	Pgrmc2	Membrane-associated progesterone receptor component 2		0.226514	0.0711128	31.0711	yes	0.00093949		1.17002	1.15669	0.056052	4.84589		0.219983	0.233046	0.274008	0.107775		0.303771	0.216022	0.196377	0.584064		2.057e-68	331.7	0	1	73	91	GLCSGPGAGEESPAATLPR	75							yes	yes
1460	Q6ZWX6	Q6ZWX6	Eif2s1	Eukaryotic translation initiation factor 2 subunit 1		0.223048	0.338894	31.5612	yes	0.00151828		1.17056	1.24134	0.304275	24.5119		0.731131	0.332598	0.113499	-0.0524826		0.094187	0.0424207	0.637587	0.826584		8.1853e-10	157.22	0	1	193	209	ADIEVACYGYEGIDAVK	199							yes	yes
111533	Q6P9R1	Q6P9R1	Ddx51	ATP-dependent RNA helicase DDX51		0.220341	0.404463	31.1263	yes	0.00127771		1.16501	1.40461	0.41952	29.8673		0.220341	NaN	0.91764	0.213884		0.303004	NaN	3.54741e-05	0.299214		0.01077	105.82	0	1	250	255	VVCHIR	252							yes	yes
41294	Q64737	Q64737	Gart	Trifunctional purine biosynthetic protein adenosine-3;Phosphoribosylamine--glycine ligase;Phosphoribosylformylglycinamidine cyclo-ligase;Phosphoribosylglycinamide formyltransferase		0.21999	0.432986	32.5038	yes	0.00067792		1.1747	1.11762	0.308102	27.5678		0.0312788	-0.46379	0.481286	0.408702		0.865701	0.0119072	0.00326691	0.0387459		0.0026066	167.98	0	1	502	508	IAQLCNK	506							yes	yes
25905	A0A087WQS2;Q9CQC6;A0A087WS48	A0A087WQS2	Bzw1	Basic leucine zipper and W2 domain-containing protein 1		0.215627	0.173937	33.4862	yes	2.86876e-05		1.16248	1.12132	0.129715	11.5681		0.283161	0.284043	-0.0851317	0.148094		0.128394	0.0738107	0.648666	0.387097		1.1018e-16	169.6	0	1	59	84	FDPTQFQDCIIQGLTETGTDLEAVAK	67							yes	no
81255	Q8CI51;Q8CI51-2	Q8CI51	Pdlim5	PDZ and LIM domain protein 5		0.214034	0.149034	31.276	yes	0.00173663		1.15993	1.10155	0.110241	10.0079		0.226903	0.214034	NaN	-0.0374257		0.49079	0.22814	NaN	0.833357		1.6299e-88	439.25	0	1	206	225	QPTVTSVCSESAQELAEGQR	213							yes	no
35263	Q9JIF0-2;Q9JIF0-3;Q9JIF0;A0A171KXD3;A0A140LJ70;A0A140LHF7;A0A140LJ68	Q9JIF0-2	Prmt1	Protein arginine N-methyltransferase 1		0.20049	0.270769	32.8904	yes	9.65193e-05		1.14959	1.08375	0.186249	17.1857		-0.29964	0.243142	0.157839	0.290829		0.17806	0.144738	0.356445	0.125976		3.4267e-12	223.96	0	2	339	351	GQLCELSCSTDYR	342;346							yes	no
19267	P48962	P48962	Slc25a4	ADP/ATP translocase 1		0.200225	0.5592	34.4839	yes	2.67814e-08		1.19066	1.1604	0.426264	36.7342		-0.187699	-0.485505	0.588148	0.628572		0.386234	0.00369176	0.000455952	0.000943896		7.9671e-05	160.36	0	1	153	163	EFNGLGDCLTK	160		ADT1_MOUSE	MOD_RES	160	S-nitrosocysteine		yes	yes
48410	P18760;F8WGL3	P18760	Cfl1	Cofilin-1		0.187992	0.237216	32.5989	yes	0.000248003		1.13971	1.0727	0.162949	15.1905		-0.262706	0.14405	0.231935	0.236198		0.199874	0.456732	0.134882	0.257802		0.00011708	164.48	1	1	34	44	KAVLFCLSEDK	39							yes	no
48461	P58252	P58252	Eef2	Elongation factor 2		0.179494	0.112185	33.2094	yes	0.000457289		1.13249	1.15784	0.0912206	7.87853		0.332338	0.113665	NaN	0.179494		0.484775	0.489401	NaN	0.344898		0.00028758	193.96	2	1	61	71	KDEQERCITIK	67							yes	yes
105618	O55143;O55143-2;B1ATS4;B1ATS5;E9Q559;Q64518-2;Q64518-3;Q64518	O55143	Atp2a2;Atp2a3	Sarcoplasmic/endoplasmic reticulum calcium ATPase 2;Calcium-transporting ATPase;Sarcoplasmic/endoplasmic reticulum calcium ATPase 3		0.175408	0.21791	33.2056	yes	0.000608431		1.13008	1.10754	0.160981	14.5349		-0.159825	0.229665	0.121152	0.350361		0.412553	0.169955	0.39391	0.046816		2.3602e-20	248.32	0	1	437	451	VGEATETALTCLVEK	447							yes	no
13043	B7FAU9;Q8BTM8;B7FAV1;J3JS91	B7FAU9	Flna	Filamin-A		0.160092	0.297776	33.8196	yes	7.69407e-06		1.1218	1.12178	0.227284	20.261		0.466418	0.288624	0.031561	-0.214473		0.0539496	0.0691764	0.929517	0.222615		4.9802e-44	274.38	0	1	2282	2302	DGSCGVAYVVQEPGDYEVSVK	2285							yes	no
10372	P62245;F8WJ41;D3Z712	P62245	Rps15a	40S ribosomal protein S15a		0.123368	0.251343	34.243	yes	0.000504866		1.08976	1.02258	0.163632	16.0019		-0.35488	0.166229	0.174871	0.0805074		0.0730633	0.423456	0.294249	0.671675		0.0023448	144.29	0	1	72	78	CGVISPR	72							yes	no
56596	Q9CPY7;Q9CPY7-2	Q9CPY7	Lap3	Cytosol aminopeptidase		0.119949	0.0568732	33.6017	yes	0.000710539		1.0871	1.08647	0.0427972	3.93911		0.0805882	0.175111	0.0602203	0.15931		0.588596	0.305772	0.713349	0.353839		2.4511e-50	313.05	0	1	369	384	LILADALCYAHTFNPK	376							yes	no
5157	P07356;B0V2N5	P07356	Anxa2	Annexin A2;Annexin		0.117914	0.0696462	33.9763	yes	0.000867448		1.08516	1.0745	0.0514612	4.78932		NaN	0.0265035	0.16323	0.117914		NaN	0.896324	0.340625	0.534854		0.00041414	138.55	0	1	330	339	ALLYLCGGDD	335							yes	no
36489	O70456	O70456	Sfn	14-3-3 protein sigma		0.116833	0.382199	34.6203	yes	0.000963278		1.08576	0.996093	0.23193	23.2839		-0.60308	0.0432214	0.190445	0.207266		0.00153944	0.811959	0.253693	0.275442		3.9945e-15	273.24	0	1	94	109	GVCDTVLGLLDSHLIK	96							yes	yes
110879	P58252	P58252	Eef2	Elongation factor 2		0.116034	0.164982	33.7815	yes	0.00104036		1.08398	1.10431	0.128634	11.6484		0.145623	0.353805	0.0864455	-0.0419594		0.430404	0.0253017	0.514893	0.811664		2.5001e-46	290.63	0	2	121	144	VTDGALVVVDCVSGVCVQTETVLR	131;136							yes	yes
1565	Q9CPX4	Q9CPX4	Ftl1	Ferritin		0.115782	0.155324	34.0636	yes	0.00106581		1.08482	1.11273	0.12231	10.9918		0.00847222	0.185231	0.350945	0.0463335		0.847636	0.249382	0.036132	0.80716		4.7353e-11	220.34	0	1	122	137	ADPHLCDFLESHYLDK	127							yes	yes
115064	P10107	P10107	Anxa1	Annexin A1		0.114779	0.126694	36.4833	yes	0.00117303		1.08483	1.0754	0.0938173	8.72393		-0.0395399	0.0267201	0.212867	0.202838		0.963422	0.895222	0.202415	0.285825		1.9365e-36	301.96	0	1	319	332	YGISLCQAILDETK	324		ANXA1_MOUSE	DISULFID	324;343	Disulphid		yes	yes
88464	Q9ES97-3	Q9ES97-3	Rtn3	Reticulon-3		0.112331	0.103617	33.7661	yes	0.00147787		1.08128	1.09162	0.0791345	7.24925		0.0776874	0.146974	0.25603	0.0139769		0.598302	0.365131	0.102073	0.941096		4.065e-84	432.85	0	2	42	56	SCGSSCAVHDLIFWR	43;47							yes	yes
26179	P63280;G3UYP0;G3UZL6	P63280	Ube2i	SUMO-conjugating enzyme UBC9		0.111141	0.109675	33.6996	yes	0.0016509		1.08009	1.09693	0.08495	7.74435		0.105273	0.2809	0.0180399	0.11701		0.5091	0.0771345	0.907146	0.537987		2.8898e-12	155.97	0	1	77	101	FEPPLFHPNVYPSGTVCLSILEEDK	93		UBC9_MOUSE	ACT_SITE	93	Active site		yes	no
77550	Q01853	Q01853	Vcp	Transitional endoplasmic reticulum ATPase		0.111074	0.214039	36.2166	yes	0.00166117		1.08098	1.08707	0.16064	14.7774		0.361146	0.171461	0.0506883	-0.148992		0.0577513	0.28768	0.756026	0.396926		1.5781e-24	251.24	0	1	568	584	QAAPCVLFFDELDSIAK	572							yes	yes
9046	P61514	P61514	Rpl37a	60S ribosomal protein L37a		-0.129296	0.150883	35.6225	yes	0.00128891		0.915519	0.906189	0.0934308	10.3103		-0.20447	-0.333393	-0.0541224	7.05112e-05		0.337378	0.0449318	0.745125	0.999407		1.5793e-23	266.91	0	2	51	62	AVGIWHCGSCMK	57;60							yes	yes
45504	P05202	P05202	Got2	Aspartate aminotransferase, mitochondrial		-0.15358	0.127739	33.8665	yes	0.000119561		0.899951	0.911082	0.0813588	8.92991		-0.0878277	0.016728	-0.264018	-0.219333		0.754044	0.962875	0.104429	0.212306		4.9085e-24	196.55	1	1	201	227	IPEQSVLLLHACAHNPTGVDPRPEQWK	212							yes	yes
37828	Q62318;Q62318-2	Q62318	Trim28	Transcription intermediary factor 1-beta		-0.157366	0.296065	33.5624	yes	7.97986e-05		0.901818	0.961302	0.204652	21.2891		0.306101	-0.00271489	-0.312016	-0.312564		0.102806	0.916336	0.0547657	0.0828612		4.9538e-55	322.79	0	3	215	231	HEPLVLFCESCDTLTCR	222;225;230							yes	no
56462	P45376	P45376	Akr1b1	Aldose reductase		-0.159473	0.555035	34.2829	yes	6.34621e-05		0.922015	1.01284	0.395461	39.0447		-0.531547	-0.51069	0.191744	0.599824		0.00558936	0.00227278	0.250497	0.00160213		0.0015024	122.74	0	1	196	203	LIEYCHSK	200							yes	yes
24335	Q6ZWZ4;A0A140T8K6;P47964	Q6ZWZ4	Rpl36	60S ribosomal protein L36		-0.16928	0.31792	34.6025	yes	2.10546e-05		0.891234	0.931034	0.211412	22.7072		-0.463837	-0.264739	-0.0738206	0.282869		0.0142089	0.109607	0.712343	0.136672		1.3663e-05	176.6	0	1	46	55	EVCGFAPYER	48							yes	no
57308	Q8BP27-2;Q8BP27;Q8BP27-3	Q8BP27-2	Sfr1	Swi5-dependent recombination DNA repair protein 1 homolog		-0.179363	0.333731	32.6482	yes	0.000706753		0.883093	0.889594	0.202861	22.8038		NaN	0.131758	-0.535204	-0.179363		NaN	0.454814	0.0142603	0.307782		1.0659e-23	303.31	0	1	259	274	LLCELQSIMSEDEDEK	261							yes	no
52664	Q9CR16	Q9CR16	Ppid	Peptidyl-prolyl cis-trans isomerase D		-0.182836	0.715355	33.7438	yes	4.13879e-06		0.915691	0.949501	0.446199	46.993		-0.586565	-1.00114	0.552887	0.220894		0.000988557	2.71969e-09	0.00078865	0.245113		0.00019699	120.31	0	2	175	185	LCVIAECGELK	176;181							yes	yes
11897	Q60864	Q60864	Stip1	Stress-induced-phosphoprotein 1		-0.194519	0.522605	33.8722	yes	9.26169e-07		0.873903	0.895609	0.312348	34.8755		-0.180877	-0.208161	-0.899451	0.376887		0.423246	0.20554	5.81266e-07	0.0473848		9.3047e-36	288.11	0	2	416	429	DCEECIQLEPTFIK	417;420							yes	yes
20174	Q99MN1;Q8R2P8	Q99MN1	Kars	Lysine--tRNA ligase		-0.195484	0.326658	32.1301	yes	0.00173268		0.87328	0.848497	0.184654	21.7625		NaN	0.0278741	-0.6155	-0.195484		NaN	0.932797	0.00866574	0.285373		8.3188e-36	289.96	0	1	492	505	EICNAYTELNDPVR	494							yes	no
35400	P68037;D3YZS3	P68037	Ube2l3	Ubiquitin-conjugating enzyme E2 L3		-0.210187	0.446065	31.8725	yes	0.00150401		0.864859	0.807956	0.217484	26.9177		-1.00399	-0.255882	-0.164491	0.00502174		2.74062e-06	0.21504	0.306346	0.93899		9.4251e-08	175.54	0	1	83	96	GQVCLPVISAENWK	86		UB2L3_MOUSE	ACT_SITE	86	Active site		yes	no
60719	P09055;P09055-2	P09055	Itgb1	Integrin beta-1		-0.214936	0.400706	32.0406	yes	0.000549919		0.867945	0.839363	0.218228	25.9992		-0.815296	-0.0397428	-0.390128	0.0748741		0.000142686	0.838617	0.0350081	0.646701		2.7793e-11	217.24	0	1	679	692	LPQPVQVDPVTHCK	691		ITB1_MOUSE	DISULFID	466;691	Disulphid		yes	no
32212	P18242;F6Y6L6	P18242	Ctsd	Cathepsin D		-0.215376	0.411151	32.2213	yes	0.000535215		0.862003	0.862453	0.235203	27.2714		-0.793644	0.200281	-0.272745	-0.158006		2.35778e-05	0.259078	0.168933	0.392475		5.5983e-71	308.2	0	1	286	307	GGCEAIVDTGTSLLVGPVEEVK	288		CATD_MOUSE	DISULFID	284;288	Disulphid		yes	no
39799	Q6PFD9;A0A140T8J8	Q6PFD9	Nup98	Nuclear pore complex protein Nup98-Nup96;Nuclear pore complex protein Nup98;Nuclear pore complex protein Nup96		-0.227277	0.19367	31.3917	yes	0.000967876		0.854788	0.901564	0.127123	14.1003		-0.278687	-0.302714	0.118962	-0.175867		0.199087	0.164671	0.586217	0.460718		2.9901e-05	175.44	0	1	186	193	HQCITAMK	188							yes	no
39743	Q64674	Q64674	Srm	Spermidine synthase		-0.228116	0.408811	32.0394	yes	0.000238998		0.853983	0.907834	0.267465	29.4619		-0.635518	0.35576	-0.261858	-0.194374		0.0132356	0.029465	0.100486	0.300623		4.9852e-17	175.86	1	1	114	135	HPSVESVVQCEIDEDVIEVSKK	123							yes	yes
56957	Q6P5D8	Q6P5D8	Smchd1	Structural maintenance of chromosomes flexible hinge domain-containing protein 1		-0.251264	0.316901	30.8843	yes	0.00130818		0.841338	0.897465	0.208186	23.1971		-0.483158	-0.327662	0.25311	-0.174867		0.0447329	0.112318	0.209731	0.46347		0.064828	59.809	0	1	966	971	LIVHCK	970							yes	yes
15904	Q9ESX5	Q9ESX5	Dkc1	H/ACA ribonucleoprotein complex subunit 4		-0.251973	0.217591	31.4793	yes	0.000133016		0.839747	0.899179	0.140254	15.598		-0.324769	-0.251973	NaN	0.0831974		0.142729	0.173703	NaN	0.6817		5.0732e-06	189.13	0	1	303	314	DSAVNAICYGAK	310							yes	yes
45984	A2AJ72;Q3TIX6;A0A0A6YY39	A2AJ72	Fubp3	Far upstream element (FUSE)-binding protein 3		-0.257508	0.303835	31.3377	yes	0.000173732		0.837289	0.918438	0.209404	22.8		-0.1961	0.294149	-0.371439	-0.318917		0.465977	0.112391	0.0192941	0.166383		9.955e-43	225.48	1	1	111	138	IQIASESSGIPERPCVLTGTPESIEQAK	125							yes	no
23831	Q9D1M0	Q9D1M0	Sec13	Protein SEC13 homolog		-0.259287	0.223683	31.0857	yes	0.000156077		0.8355	0.888021	0.141956	15.9857		NaN	0.0686763	-0.358805	-0.259287		NaN	0.688394	0.0805288	0.184371		1.9065e-12	225.19	0	1	291	305	ESVDGQWVCISDVNK	299							yes	yes
17581	Q9QXK3;Q9QXK3-4	Q9QXK3	Copg2	Coatomer subunit gamma-2		-0.259625	0.301144	31.8213	yes	8.17332e-05		0.836628	0.883377	0.19285	21.831		-0.178447	-0.340802	-0.497554	0.204074		0.360154	0.0935999	0.00596811	0.320731		3.345e-128	410.57	0	2	433	454	EAGLAHLCEFIEDCEHTVLATK	440;446							yes	no
18078	Q922F4	Q922F4	Tubb6	Tubulin beta-6 chain		-0.25984	0.158584	31.7635	yes	8.06071e-05		0.835268	0.865387	0.0988661	11.4245		0.0117918	-0.353274	-0.280709	-0.23897		0.926945	0.0817061	0.0779919	0.306429		2.118e-217	456.55	0	3	123	154	ECEHCDCLQGFQLTHSLGGGTGSGMGTLLISK	124;127;129							yes	yes
67311	P50580;P50580-2;D3YVH7	P50580	Pa2g4	Proliferation-associated protein 2G4		-0.263006	0.67888	31.5952	yes	6.56251e-05		0.833349	0.904849	0.417165	46.1032		-0.263006	-0.921238	NaN	0.436314		0.238731	1.53526e-08	NaN	0.0391918		0.0030827	107.32	0	1	291	298	MGVVECAK	296							yes	no
113583	Q8BWZ3;Q8BWZ3-2	Q8BWZ3	Naa25	N-alpha-acetyltransferase 25, NatB auxiliary subunit		-0.267521	0.304665	30.6884	yes	0.000489504		0.830867	0.881177	0.196336	22.2811		-0.509984	-0.292163	-0.242879	0.215047		0.0191595	0.197194	0.23992	0.331169		0.00088955	114.89	0	1	245	253	WPECNALSR	248							yes	no
75464	P25444;A0A140T8L5;J3QMG5;D3YVC1;D3YWJ3;F6YTZ4;D3Z536	P25444	Rps2;Gm5786;Gm6576;Gm8225	40S ribosomal protein S2		-0.26819	0.32056	32.0646	yes	1.43542e-05		0.831501	0.819854	0.174159	21.2427		-0.192577	-0.343803	-0.73685	0.0234183		0.378921	0.0627572	4.6013e-05	0.86293		0.00054384	161.47	0	1	177	183	PHTVPCK	182							yes	no
78015	Q921Q7	Q921Q7	Rin1	Ras and Rab interactor 1		-0.270768	0.308511	30.5903	yes	0.000413609		0.829098	0.881874	0.19945	22.6166		0.222134	-0.304002	-0.50873	-0.237533		0.391356	0.180085	0.0246414	0.269176		0.0016633	118.01	0	2	99	106	QCQALCVR	100;104							yes	yes
70542	Q8JZQ9	Q8JZQ9	Eif3b	Eukaryotic translation initiation factor 3 subunit B		-0.271183	0.473004	30.4589	yes	0.000404739		0.82864	1.00832	0.353663	35.0744		-0.357393	-0.271183	NaN	0.50157		0.1298	0.213252	NaN	0.0181473		0.0030308	107.59	0	1	511	518	NGDYLCVK	516							yes	yes
10089	P54822;E9Q242;E9Q3T7	P54822	Adsl	Adenylosuccinate lyase		-0.273248	0.21754	31.9646	yes	9.7677e-06		0.828555	0.87816	0.139046	15.8338		0.106955	-0.198851	-0.347645	-0.361087		0.602213	0.284231	0.0286407	0.0610701		1.0977e-23	244	0	3	172	187	CCLWIQDLCMDLQNLK	172;173;180							yes	no
116928	O35350	O35350	Capn1	Calpain-1 catalytic subunit		-0.275458	0.483284	31.1296	yes	5.7115e-05		0.828845	0.798566	0.241089	30.1902		-1.04764	-0.159799	0.0742506	-0.391117		1.02184e-06	0.355803	0.682152	0.0812756		1.5916e-38	283.95	0	2	662	680	YSEPDLAVDFDNFVCCLVR	676;677							yes	yes
95019	P22892;Q8CBB7	P22892	Ap1g1	AP-1 complex subunit gamma-1		-0.281056	0.444153	30.7458	yes	0.000318417		0.825904	0.930858	0.312395	33.5599		-0.535217	-0.402462	0.466308	-0.159651		0.0140456	0.0461605	0.0200075	0.52383		0.0047576	98.412	0	1	348	355	STIVDCLK	353							yes	no
55950	Q7TPV4	Q7TPV4	Mybbp1a	Myb-binding protein 1A		-0.282577	0.507057	32.6387	yes	6.12704e-08		0.822121	0.831823	0.282007	33.9022		NaN	0.161637	-0.84998	-0.282577		NaN	0.317311	0.00648939	0.108053		1.1588e-256	529.59	0	1	948	971	LHGADTEDSEDQAANCLDLDFVTR	963							yes	yes
40499	A2AJN7	A2AJN7	Slc4a11	Sodium bicarbonate transporter-like protein 11		-0.298424	0.553077	31.1504	yes	1.24317e-05		0.815108	0.959498	0.410648	42.7982		-0.398776	-0.626452	0.641554	-0.198072		0.0718254	0.00639142	0.00107498	0.346735		0.0087279	114.6	0	1	202	207	HVCISR	204							yes	yes
28870	Q9D0R2	Q9D0R2	Tars	Threonine--tRNA ligase, cytoplasmic		-0.299551	0.375082	32.5756	yes	8.99888e-09		0.812505	0.965714	0.266591	27.6056		NaN	0.34885	-0.299551	-0.302065		NaN	0.0329162	0.110829	0.085822		1.7538e-136	429.66	0	1	457	476	FQQDDAHIFCAMEQIEDEIK	466							yes	yes
10120	Q8BJ71;Q8BJ71-2	Q8BJ71	Nup93	Nuclear pore complex protein Nup93		-0.309346	0.502146	30.2319	yes	0.00074694		0.807008	0.938002	0.343529	36.6234		NaN	0.40899	-0.309346	-0.558		NaN	0.0247027	0.193663	0.0129201		1.2422e-08	123.43	1	1	397	417	CDITDNQSEVADKTEDYLWLK	397							yes	no
36235	Q9D1Q6	Q9D1Q6	Erp44	Endoplasmic reticulum resident protein 44		-0.30967	0.235143	30.0461	yes	0.00122734		0.806826	0.889287	0.151011	16.9812		-0.30967	-0.326519	NaN	0.0889233		0.245672	0.150629	NaN	0.644289		1.2707e-11	223.08	0	1	292	303	GTINFLHADCDK	301		ERP44_MOUSE	DISULFID	301;318	Disulphid		yes	yes
91269	P56391;A0A140LIU3	P56391	Cox6b1	Cytochrome c oxidase subunit 6B1		-0.312059	0.314488	29.9499	yes	0.00112392		0.816113	0.835878	0.181569	21.7219		-0.559974	-0.0780254	-0.546093	0.0468003		0.0306581	0.712263	0.0200962	0.826803		9.1477e-06	164.9	0	1	63	76	SLCPVSWVSAWDDR	65		CX6B1_MOUSE	DISULFID	30;65	Disulphid		yes	no
108647	H7BWY4;Q811D0-2;Q811D0;Q811D0-3;E9Q9H0;D3Z3B8;S4R2T8;D3YUZ8;E9Q2L2;Q91XM9-3;Q91XM9-6;Q91XM9-8;Q91XM9;Q91XM9-2;Q91XM9-4;Q91XM9-7;Q91XM9-5	H7BWY4	Dlg1;Dlg2	Disks large homolog 1;Disks large homolog 2		-0.318126	0.347904	30.0247	yes	0.000896408		0.802156	0.908992	0.242947	26.7271		-0.302935	-0.396625	-0.333316	0.347124		0.250304	0.136979	0.105199	0.187638		0.0062958	131.17	0	1	239	245	VNDCILR	242							yes	no
95974	Q9CQM5	Q9CQM5	Txndc17	Thioredoxin domain-containing protein 17		-0.318856	0.283236	33.1081	yes	8.90311e-10		0.801708	0.886835	0.189961	21.4201		-0.371669	0.227783	-0.322763	-0.31495		0.118236	0.153953	0.0843218	0.0732683		1.7054e-08	181.84	0	2	41	54	SWCPDCVEAEPVIR	43;46		TXD17_MOUSE	ACT_SITE;DISULFID	43 | 46;43	Active site;Active site;Disulphid		yes	yes
10844	Q62523;Q7TQE2	Q62523	Zyx	Zyxin		-0.324345	0.386964	31.2162	yes	1.93812e-06		0.798661	0.953298	0.271865	28.5184		-0.332747	-0.324345	NaN	0.341655		0.124058	0.0748417	NaN	0.103871		0.0024652	133.99	0	1	379	385	CNQPLAR	379							yes	no
20407	Q1HFZ0;Q1HFZ0-2;H3BJF3	Q1HFZ0	Nsun2	tRNA (cytosine(34)-C(5))-methyltransferase		-0.328332	0.295102	30.2369	yes	0.000346271		0.796457	0.897305	0.192737	21.4795		-0.328332	-0.366026	NaN	0.16291		0.14102	0.0755122	NaN	0.520959		0.0027552	129.2	0	1	89	95	EILHCLK	93							yes	no
85633	A0A0R4J0V5;P08775	A0A0R4J0V5	Polr2a	DNA-directed RNA polymerase II subunit RPB1		-0.332263	0.184104	30.2686	yes	0.000293845		0.794349	0.771662	0.0938303	12.1595		-0.349918	-0.645988	-0.219448	-0.314609		0.113024	0.0333495	0.254245	0.253994		0.00023874	172.56	1	1	140	149	RLTHVYDLCK	148							yes	no
104654	Q9JKR6	Q9JKR6	Hyou1	Hypoxia up-regulated protein 1		-0.333316	0.277517	32.5953	yes	1.43565e-10		0.79371	0.887771	0.178917	20.1535		NaN	0.129744	-0.333316	-0.366792		NaN	0.426763	0.217011	0.0410728		6.8812e-18	252.3	0	1	346	358	VEFEELCADLFDR	352							yes	yes
28246	Q8BU14	Q8BU14	Sec62	Translocation protein SEC62		-0.339188	0.194342	30.5531	yes	7.62195e-06		0.79049	0.801696	0.109085	13.6068		-0.343965	-0.334412	-0.555823	-0.080798		0.11776	0.0666646	0.103633	0.757951		0.0031581	143.18	0	1	30	35	FNCPTK	32							yes	yes
18445	Q8JZK9	Q8JZK9	Hmgcs1	Hydroxymethylglutaryl-CoA synthase, cytoplasmic		-0.341605	0.508553	29.585	yes	0.000481826		0.789163	0.994922	0.377209	37.9134		NaN	0.516285	-0.385837	-0.341605		NaN	0.0404408	0.102912	0.148236		7.7346e-12	154.69	0	1	431	457	EDTHHLANYIPQCSIDSLFEGTWYLVR	443							yes	yes
69796	F8VPK5;P70336;P70336-2	F8VPK5	Rock2	Rho-associated protein kinase;Rho-associated protein kinase 2		-0.34872	0.455476	29.6943	yes	0.000366662		0.785281	0.959608	0.324192	33.7838		NaN	0.415397	-0.396159	-0.34872		NaN	0.0991519	0.112435	0.122715		0.0035662	104.75	0	1	606	613	NCLLETAK	607							yes	no
52663	A2AFQ0;Q7TMY8;Q7TMY8-3;Q7TMY8-4;Q7TMY8-2;F6XP90	A2AFQ0	Huwe1	E3 ubiquitin-protein ligase HUWE1		-0.353859	0.563639	31.6792	yes	6.73504e-08		0.791937	0.917174	0.387523	42.2519		-0.577827	-0.691273	0.551409	-0.12989		0.0071756	0.000501883	0.00511123	0.526123		0.00035274	170.17	0	1	1073	1080	LCVGSPVR	1074							yes	no
35145	Q80W47	Q80W47	Wipi2	WD repeat domain phosphoinositide-interacting protein 2		-0.35602	0.535924	29.7443	yes	0.000275621		0.781317	1.00402	0.402164	40.0552		NaN	0.554123	-0.391227	-0.35602		NaN	0.00462294	0.261611	0.114944		1.9652e-17	175.43	0	1	402	430	GQDANLEAYTDDLGAVGGACLEDEASALR	421							yes	yes
11068	Q99LD8;O08972;G3UZR0	Q99LD8	Ddah2	N(G),N(G)-dimethylarginine dimethylaminohydrolase 2		-0.356352	0.383856	30.5096	yes	2.44789e-06		0.781313	0.859944	0.248253	28.8684		-0.386997	-0.325708	0.288146	-0.608053		0.104505	0.151622	0.175611	0.00884181		0.0023079	154.35	0	1	11	17	CSHALIR	11							yes	no
50434	E9PVX6	E9PVX6	Mki67	Proliferation marker protein Ki-67		-0.361878	0.282017	30.3668	yes	8.06943e-05		0.778342	0.863655	0.183957	21.2998		0.18708	-0.329896	-0.393859	-0.39692		0.513299	0.146547	0.079371	0.0783154		1.6033e-93	333.13	1	1	637	661	KPTSNLHNQFTTGHANSPCTIVVGR	655							yes	yes
93026	P70697	P70697	Urod	Uroporphyrinogen decarboxylase		-0.364491	0.659529	29.3186	yes	0.000709526		0.776743	0.835021	0.373074	44.6784		-1.01591	0.303114	NaN	-0.364491		7.61065e-05	0.228297	NaN	0.140376		8.7762e-59	335.67	0	2	61	74	SPEACCELTLQPLR	65;66							yes	yes
16685	Q99KI0	Q99KI0	Aco2	Aconitate hydratase, mitochondrial		-0.369144	0.175391	30.7971	yes	2.13574e-06		0.776137	0.760208	0.090535	11.9092		-0.621028	-0.254374	-0.470061	-0.268226		0.00482457	0.220239	0.0220022	0.217748		1.8049e-62	306.27	0	2	438	457	DVGGIVLANACGPCIGQWDR	448;451		ACON_MOUSE	METAL;METAL	448 | 451	Iron-sulfur (4Fe-4S);Iron-sulfur (4Fe-4S)		yes	yes
102066	Q8CJG0	Q8CJG0	Ago2	Protein argonaute-2		-0.369814	0.656381	29.625	yes	0.000158466		0.773882	0.989278	0.481861	48.7083		-0.369814	NaN	0.624116	-0.615538		0.0961749	NaN	0.00354531	0.0113933		0.0010453	116.3	0	1	556	567	TTPQTLSNLCLK	565							yes	yes
17911	A0A087WQQ5;A0A087WS29;F8VQC7;A0A087WP85;A0A087WP14;A0A087WPX0;A0A087WNW3;A0A087WQI3;Q61595-5;A0A087WQF8;A0A087WS04;A0A087WQG4;A0A087WS23;A0A087WQ25;A0A087WRS1;Q61595-3;Q61595;A0A087WP48;A0A087WQD0;A0A087WPW5;Q61595-10;Q61595-7;Q61595-11;Q61595-6;Q61595-9;Q61595-2;Q61595-16;Q61595-14;Q61595-13;Q61595-15;Q61595-12;Q61595-4;Q61595-8	A0A087WQQ5	Ktn1	Kinectin		-0.370402	0.405035	29.5058	yes	0.000578675		0.773567	0.803811	0.225437	28.046		NaN	0.0605231	-0.748982	-0.370402		NaN	0.784421	0.0264181	0.115837		1.0645e-127	439.07	0	1	1071	1085	EASEMHTLLQLECEK	1083							yes	no
19948	P63005;P63005-2	P63005	Pafah1b1	Platelet-activating factor acetylhydrolase IB subunit alpha		-0.3752	0.587628	29.9066	yes	8.85472e-05		0.770998	0.975291	0.426826	43.7639		0.551756	-0.53741	NaN	-0.3752		0.0450552	0.033659	NaN	0.0935083		8.9935e-18	171.28	0	1	274	302	EHEHVVECISWAPESSYSSISEATGSETK	281							yes	no
25237	Q99L45	Q99L45	Eif2s2	Eukaryotic translation initiation factor 2 subunit 2		-0.375363	0.351387	29.9952	yes	8.79207e-05		0.773416	0.838015	0.216872	25.8792		-0.491633	-0.59709	-0.259093	0.194266		0.0412528	0.0061077	0.361432	0.428716		3.359e-07	257.22	0	2	275	283	EYVTCHTCR	279;282							yes	yes
75994	A0A0R4J140;Q5SW19;Z4YLI8;Q5SW19-3;Q5SW19-2	A0A0R4J140	Cluh	Clustered mitochondria protein homolog		-0.375778	0.447861	30.9114	yes	1.39286e-06		0.770689	0.719753	0.206013	28.6227		-0.159202	-0.375778	NaN	-1.02019		0.482328	0.0633615	NaN	5.31227e-06		0.007722	130.65	0	1	249	254	PLQCLK	252							yes	no
70520	Q8VEH6	Q8VEH6	Cbwd1	COBW domain-containing protein 1		-0.382547	0.488836	29.1128	yes	0.00158218		0.767082	0.895001	0.320067	35.7617		-0.602361	-0.382547	NaN	0.332558		0.0105363	0.151993	NaN	0.247754		0.00088699	114.99	0	3	103	111	NGCLCCSVK	105;107;108							yes	yes
111518	Q8VC03	Q8VC03	Eml3	Echinoderm microtubule-associated protein-like 3		-0.388442	0.487587	29.0533	yes	0.00133189		0.763954	0.94115	0.341002	36.2325		NaN	-0.388442	-0.463497	0.41605		NaN	0.0908526	0.0871903	0.0756608		0.0059652	87.308	0	1	809	818	VVAVADDFCK	817							yes	yes
84187	Q61687;Q8C2S3;A0A0G2JFA5;A0A0G2JFG6	Q61687	Atrx	Transcriptional regulator ATRX		-0.391632	0.401928	29.3412	yes	0.000271663		0.763887	0.875783	0.270121	30.8434		0.349276	-0.511612	-0.485674	-0.297591		0.243394	0.0521678	0.0391098	0.226198		4.6247e-23	184.3	1	2	159	182	RGEDGLHGIVSCTACGQQVNHFQK	170;173							yes	no
98777	B2RQC6;E9QAI5;G3UWN2;B2RQC6-2	B2RQC6	Cad	CAD protein;Glutamine-dependent carbamoyl-phosphate synthase;Aspartate carbamoyltransferase;Dihydroorotase		-0.395632	0.646748	28.9861	yes	0.000589468		0.760156	1.01139	0.490674	48.5146		0.657007	NaN	-0.520322	-0.395632		0.0163656	NaN	0.0216363	0.190712		7.717e-44	277.52	0	1	969	988	TIMVNYNPETVSTDYDMCDR	986							yes	no
88914	O54988;O54988-2	O54988	Slk	STE20-like serine/threonine-protein kinase		-0.396491	0.421794	30.5827	yes	1.39142e-07		0.759704	0.913256	0.284777	31.1826		NaN	0.312496	-0.437895	-0.396491		NaN	0.0905059	0.0519923	0.0828521		1.1333e-23	187.62	0	1	69	93	SEEELEDYMVEIDILASCDHPNIVK	86							yes	no
47390	Q8VHK9	Q8VHK9	Dhx36	ATP-dependent RNA helicase DHX36		-0.398558	0.382616	31.8315	yes	1.12847e-09		0.762267	0.824531	0.230616	27.9694		-0.257068	-0.66892	0.194856	-0.540048		0.180747	0.000766129	0.257035	0.017176		0.0023489	143.18	0	1	252	258	IVCTQPR	254							yes	yes
3477	Q62074;D3YXY0	Q62074	Prkci	Protein kinase C iota type		-0.40052	0.610872	29.3491	yes	0.000195748		0.757585	1.01951	0.467975	45.9021		-0.43218	-0.40052	NaN	0.641356		0.0832022	0.0791718	NaN	0.027799		7.3459e-07	201.3	0	2	152	160	AHCAICTDR	154;157							yes	no
6107	P20108	P20108	Prdx3	Thioredoxin-dependent peroxide reductase, mitochondrial		-0.40456	0.496437	29.8754	yes	2.35723e-05		0.755467	0.915308	0.336442	36.7573		NaN	0.380589	-0.40456	-0.538298		NaN	0.0725382	0.0718232	0.0271272		4.7537e-42	253	0	1	120	149	ANEFHDVNCEVVAVSVDSHFSHLAWINTPR	128							yes	yes
6431	P97377-2;P97377	P97377-2	Cdk2	Cyclin-dependent kinase 2		-0.407021	0.713753	29.7639	yes	3.24374e-05		0.754202	0.782821	0.35827	45.7666		-0.395676	-0.418366	0.319985	-1.41673		0.0933747	0.227815	0.192642	1.89808e-09		0.00076833	119.29	0	1	170	178	APEILLGCK	177							yes	no
66371	A0A0R4J0K2;K3W4R5;A2AGT5-3;A2AGT5;Z4YL78;A2AGT5-2	A0A0R4J0K2	Ckap5	Cytoskeleton-associated protein 5		-0.408961	0.504412	29.271	yes	0.000718285		0.753177	0.901171	0.359356	39.8766		-0.595062	-0.401122	-0.4168	0.522371		0.0203018	0.0806103	0.123633	0.0265095		0.0025998	102.46	0	1	1316	1324	MCLVYPASK	1317							yes	no
10088	P62983	P62983	Rps27a	Ubiquitin-40S ribosomal protein S27a;Ubiquitin;40S ribosomal protein S27a		-0.411388	0.511805	34.8116	yes	6.96543e-26		0.758125	0.868282	0.334301	38.5014		-0.707392	-0.596912	-0.225865	0.42702		0.000180468	0.000369282	0.165232	0.024669		8.8347e-74	378.94	1	3	144	156	CCLTYCFNKPEDK	144;145;149							yes	yes
107418	O08749	O08749	Dld	Dihydrolipoyl dehydrogenase, mitochondrial		-0.4168	0.358339	30.7319	yes	8.45884e-08		0.749084	0.881912	0.232123	26.3204		NaN	0.201559	-0.4168	-0.421378		NaN	0.460833	0.0205582	0.0280842		2.4038e-13	153.99	0	1	450	482	VLGAHILGPGAGEMVNEAALALEYGASCEDIAR	477							yes	yes
28535	Q9ER72;Q9ER72-2	Q9ER72	Cars	Cysteine--tRNA ligase, cytoplasmic		-0.422399	0.671984	28.9969	yes	0.000241983		0.746183	0.943541	0.467774	49.5765		NaN	0.563305	-0.422399	-0.720734		NaN	0.00637192	0.0735903	0.0030053		3.8412e-05	102.45	0	1	454	475	FPHHDNELAQSEAYFENDCWVR	472							yes	no
18099	O09131	O09131	Gsto1	Glutathione S-transferase omega-1		-0.422774	0.623122	28.8219	yes	0.000238892		0.745989	0.93118	0.428916	46.0616		NaN	-0.422774	0.507494	-0.675828		NaN	0.104768	0.0603306	0.00555218		0.0011497	133.12	0	1	190	197	ECLAHTPK	191							yes	yes
104929	A0A0R4J1W7;Q8BGZ4;G3X8W7;Q8BGZ4-2	A0A0R4J1W7	Cdc23	Cell division cycle protein 23 homolog		-0.425969	0.159409	28.3841	yes	0.00174592		0.744533	0.768015	0.0877037	11.4195		-0.164532	-0.458993	-0.533712	-0.392946		0.513274	0.13908	0.0354001	0.18684		7.0601e-36	292.33	0	2	331	344	VETCCVIGNYYSLR	334;335							yes	no
4125	Q6ZQ73	Q6ZQ73	Cand2	Cullin-associated NEDD8-dissociated protein 2		-0.426803	0.540362	29.3872	yes	7.14427e-05		0.753678	0.881112	0.358373	40.6728		-0.673338	-0.660368	-0.193239	0.475124		0.0146684	0.00242417	0.470024	0.0535842		3.1769e-05	120.53	0	1	590	604	AISCVGHLVGHLGDR	593							yes	yes
2669	O70503	O70503	Hsd17b12	Very-long-chain 3-oxoacyl-CoA reductase		-0.429888	0.803401	31.9117	yes	4.86178e-11		0.779683	0.750291	0.368804	49.1548		0.025953	0.140453	-1.55832	-0.885728		0.89377	0.480025	5.29641e-32	3.04298e-06		3.0741e-12	231.92	0	1	33	48	AFQVWCVGNEALVGPR	38							yes	yes
110679	Q8VD75;A0A0J9YUA3	Q8VD75	Hip1	Huntingtin-interacting protein 1		-0.434184	0.676455	29.4387	yes	5.32719e-05		0.741106	0.746659	0.315386	42.2397		-1.44248	0.184585	-0.508932	-0.359437		5.67177e-08	0.465992	0.0343249	0.146139		8.8477e-18	249.23	0	1	653	665	VSSVSSCLEQLEK	659							yes	no
4308	Q08509;Q3UGL1	Q08509	Eps8	Epidermal growth factor receptor kinase substrate 8		-0.43433	0.120655	28.7352	yes	0.000609395		0.740247	0.764958	0.0660194	8.63046		-0.476107	-0.216883	-0.399984	-0.468677		0.143788	0.449232	0.0749758	0.117392		9.0699e-05	140	1	1	320	334	AKPPPPDEFVDCFQK	331							yes	no
16621	E9Q175;E9Q3L1;E9PVU0;E9Q174;V9GXM4;V9GX76;Q64331	E9Q175	Myo6	Unconventional myosin-VI		-0.439064	0.596674	28.2745	yes	0.00125559		0.737613	0.910657	0.401381	44.076		NaN	0.453686	-0.439064	-0.678478		NaN	0.105016	0.149484	0.0225506		4.7222e-11	150.98	0	1	58	78	DVEDNCSLMYLNEATLLHNVK	63							yes	no
23287	P10605	P10605	Ctsb	Cathepsin B;Cathepsin B light chain;Cathepsin B heavy chain		-0.439954	0.459939	28.0245	yes	0.00162823		0.754377	0.7949	0.253354	31.8724		-0.751174	-0.128735	-0.795934	0.130766		0.0143751	0.729599	0.0180771	0.640992		5.8746e-13	238.73	0	1	88	100	EQWSNCPTIGQIR	93		CATB_MOUSE	DISULFID	93;122	Disulphid		yes	yes
87290	P45878	P45878	Fkbp2	Peptidyl-prolyl cis-trans isomerase FKBP2		-0.441413	0.47854	28.7975	yes	0.000124566		0.736413	0.769785	0.255566	33.1996		-1.01819	-0.44058	-0.442246	0.153911		1.50529e-05	0.106679	0.200864	0.520951		0.0017145	148.99	1	1	36	43	RVDHCPIK	40							yes	yes
67625	A0A0R4J1F8;E9QPB3;P59328-3;P59328	A0A0R4J1F8	Wdhd1	WD repeat and HMG-box DNA-binding protein 1		-0.443356	0.242441	28.0181	yes	0.00149957		0.735422	0.750094	0.126564	16.873		NaN	-0.443356	-0.178936	-0.663132		NaN	0.0898468	0.558721	0.0280178		0.0087007	94.401	0	1	724	730	MLALSCK	729							yes	no
35401	P68037;D3YZS3	P68037	Ube2l3	Ubiquitin-conjugating enzyme E2 L3		-0.446132	0.178764	30.3127	yes	1.18894e-06		0.73483	0.762015	0.0974633	12.7902		-0.552866	-0.377878	-0.514386	-0.157247		0.0120879	0.0972864	0.0122525	0.54194		1.7594e-09	193.96	1	1	83	100	GQVCLPVISAENWKPATK	86		UB2L3_MOUSE	ACT_SITE	86	Active site		yes	no
24010	Q9CPX6	Q9CPX6	Atg3	Ubiquitin-like-conjugating enzyme ATG3		-0.447325	0.549989	28.5251	yes	0.000408902		0.733402	0.893115	0.362908	40.6339		0.3879	NaN	-0.447325	-0.649603		0.210184	NaN	0.115679	0.00754354		1.2812e-08	118.86	0	1	30	62	ETGVITPEEFVAAGDHLVHHCPTWQWATGEELK	50							yes	yes
68622	Q9Z1Q9;G3UY93	Q9Z1Q9	Vars	Valine--tRNA ligase		-0.448847	0.672518	29.2029	yes	0.000199431		0.732628	0.915358	0.452047	49.3847		NaN	0.516182	-0.77774	-0.448847		NaN	0.046658	0.0125307	0.0461085		7.5252e-52	242.83	1	1	369	393	MRGETTLWNPGCDHAGIATQVVVEK	380							yes	no
13092	Q9WVA4;A0A0A6YXG6	Q9WVA4	Tagln2	Transgelin-2		-0.449907	0.53097	28.4575	yes	0.000949441		0.73209	0.793399	0.294222	37.0837		-0.9033	-0.449907	0.15503	NaN		0.00044303	0.0991433	0.529197	NaN		0.02181	81.381	0	1	58	64	DGTVLCK	63							yes	no
11079	Q5SW15;Q9CQG2;Q9CQG2-2	Q5SW15	Mettl16	Methyltransferase-like protein;Methyltransferase-like protein 16		-0.455045	0.605584	28.254	yes	0.000829982		0.729487	0.916213	0.411775	44.9432		-0.455045	NaN	0.473287	-0.664558		0.0960207	NaN	0.0796266	0.0217299		0.0072579	114.02	0	1	293	299	CSLAPLK	293							yes	no
104067	P17156	P17156	Hspa2	Heat shock-related 70 kDa protein 2		-0.457195	0.821809	29.4067	yes	2.07166e-05		0.728401	0.701105	0.348547	49.7139		-1.55761	-0.457195	NaN	0.0499105		8.52216e-13	0.0789617	NaN	0.841507		0.030756	79.809	0	1	605	612	VCNPIISK	606							yes	yes
84302	P47857-3;P47857;P47857-2	P47857-3	Pfkm	ATP-dependent 6-phosphofructokinase, muscle type		-0.464283	0.350435	28.3106	yes	0.000649557		0.725604	0.822567	0.220243	26.775		-0.536024	-0.530896	0.200868	-0.39767		0.0508989	0.0838742	0.466626	0.176668		2.54e-22	140.2	1	1	259	280	RGITNLCVIGGDGSLTGADTFR	265							yes	no
25662	Q9JKY5;E9Q3C5	Q9JKY5	Hip1r	Huntingtin-interacting protein 1-related protein		-0.465601	0.503986	28.412	yes	0.000627017		0.72462	0.891552	0.358146	40.1711		-0.536004	-0.516482	0.513278	-0.41472		0.0326061	0.0932222	0.0593663	0.164327		0.0058947	105.42	0	1	86	92	FCHVLHK	87							yes	no
88147	Q80TR8-4;Q80TR8;Q80TR8-2;Q80TR8-3	Q80TR8-4	Vprbp	Protein VPRBP		-0.476088	0.203173	28.1713	yes	0.000660722		0.718924	0.772326	0.112552	14.5731		-0.476088	-0.521982	-0.14938	NaN		0.0670629	0.0993032	0.574043	NaN		9.5384e-54	292.73	0	2	679	694	SALQIIINCVCGPDNR	687;689							yes	no
41222	Q3U821	Q3U821	Wdr75	WD repeat-containing protein 75		-0.500268	0.381533	28.6233	yes	7.19583e-05		0.706975	0.805741	0.224615	27.8769		NaN	0.087892	-0.627201	-0.500268		NaN	0.69458	0.00404517	0.0942862		5.414e-07	114.55	0	1	436	457	IAMPHDDHITALCFNNAESYEK	448							yes	yes
94864	Q6A009	Q6A009	Ltn1	E3 ubiquitin-protein ligase listerin		-0.50467	0.503858	28.5212	yes	6.17763e-05		0.704821	0.802592	0.292013	36.3837		-0.80589	-0.50467	NaN	0.177528		0.00244178	0.063066	NaN	0.510732		0.0023489	143.18	0	2	1757	1763	STCPLCR	1759;1762							yes	yes
12711	O08709;Q6GT24;D3Z0Y2;Q8BG37	O08709	Prdx6;Prdx6b	Peroxiredoxin-6		-0.514989	0.259109	32.0468	yes	3.41724e-17		0.69995	0.655934	0.107635	16.4095		-1.00976	-0.48497	-0.545007	-0.459567		6.97573e-08	0.0085304	0.00281915	0.0151579		3.9455e-05	155.42	0	1	42	53	DFTPVCTTELGR	47		PRDX6_MOUSE	ACT_SITE	47	Active site		yes	no
111652	B2RQC6;E9QAI5;G3UWN2;B2RQC6-2;F6S3Z3	B2RQC6	Cad	CAD protein;Glutamine-dependent carbamoyl-phosphate synthase;Aspartate carbamoyltransferase;Dihydroorotase		-0.519901	0.580899	29.2139	yes	1.55678e-05		0.69742	0.897047	0.389595	43.4308		NaN	0.428674	-0.626548	-0.519901		NaN	0.0843575	0.00938883	0.0530998		2.4846e-18	210.14	0	1	1876	1897	VVEPELMGTPDGPCYPAPPVPR	1889							yes	no
48178	P18406	P18406	Cyr61	Protein CYR61		-0.527699	0.34552	29.1614	yes	1.15229e-05		0.698521	0.74637	0.185609	24.8682		-0.69839	-0.00716977	-0.357008	-0.752933		0.00680224	0.984151	0.186461	0.00485242		4.2757e-18	256.38	0	1	106	118	IYQNGESFQPNCK	117							yes	yes
100934	Q9EQH3	Q9EQH3	Vps35	Vacuolar protein sorting-associated protein 35		-0.536327	0.664967	30.3647	yes	5.31034e-09		0.689524	0.821172	0.392875	47.8432		-0.536327	-0.968525	NaN	0.336814		0.0439181	2.73904e-07	NaN	0.112002		0.000817	117.53	0	1	651	659	TQCALAASK	653							yes	yes
35789	Q9D0L7-2;Q9D0L7	Q9D0L7-2	Armc10	Armadillo repeat-containing protein 10		-0.539296	0.537431	30.0017	yes	1.68355e-08		0.689018	0.732636	0.275204	37.5636		-1.16233	-0.613528	-0.465063	0.144983		1.16675e-07	0.0182694	0.033388	0.602031		1.6473e-08	176.78	0	1	255	269	GSLFFLLYGEECAQK	266							yes	no
98867	Q3V1H1	Q3V1H1	Ckap2	Cytoskeleton-associated protein 2		-0.547219	0.583413	29.3314	yes	3.34327e-07		0.699905	0.711583	0.275164	38.6692		0.0372641	-1.25031	-0.240077	-0.854361		0.947491	3.51388e-08	0.317311	0.00409137		5.1357e-11	233.54	0	2	415	429	TISECLNLINEGCPK	419;427							yes	yes
112066	P21981	P21981	Tgm2	Protein-glutamine gamma-glutamyltransferase 2		-0.557616	0.680525	27.1122	yes	0.00121813		0.679424	0.817004	0.400776	49.0544		NaN	0.343067	-0.990972	-0.557616		NaN	0.321391	0.000349767	0.174092		1.8959e-45	297.64	0	1	223	240	VVSAMVNCNDDQGVLLGR	230							yes	yes
67498	O88532;D3Z7V6	O88532	Zfr	Zinc finger RNA-binding protein		-0.565843	0.403195	27.0891	yes	0.00102801		0.67556	0.81247	0.241857	29.7682		0.12661	-0.577499	NaN	-0.565843		0.844901	0.0669312	NaN	0.0599409		7.3709e-07	150.68	0	1	1	16	MIPICPVVSFTYVPSR	5							yes	no
116569	G5E8R4;Q922D4-2;Q922D4;Q922D4-3;Q922D4-4	G5E8R4	Ppp6r3	Serine/threonine-protein phosphatase 6 regulatory subunit 3		-0.570442	0.657049	27.3999	yes	0.000934097		0.67341	0.894346	0.44039	49.2416		0.486939	NaN	-0.570442	-0.717474		0.121987	NaN	0.0427036	0.0134406		2.1716e-47	305.29	0	1	77	95	YPNISCELLTSDVSQMNDR	82							yes	no
10037	P18406	P18406	Cyr61	Protein CYR61		-0.573862	0.558043	28.8916	yes	5.86e-07		0.671816	0.694545	0.2608	37.5498		-1.16536	-0.573862	-0.0499556	NaN		7.25573e-07	0.0303357	0.859443	NaN		0.00308	99.139	0	1	39	47	CAPGVGLVR	39							yes	yes
82429	Q91YT2;Q91YT2-2	Q91YT2	Rnf185	E3 ubiquitin-protein ligase RNF185		-0.579672	0.674922	27.5263	yes	0.000769126		0.669116	0.705951	0.317604	44.9895		-1.29205	-0.579672	NaN	0.0570914		0.000703302	0.0658659	NaN	0.849858		0.0074317	99.384	0	2	74	80	QVCPVCK	76;79							yes	no
59316	Q80TE0;Q80TE0-2	Q80TE0	Rpap1	RNA polymerase II-associated protein 1		-0.599433	0.434847	28.4216	yes	1.09985e-05		0.660013	0.792706	0.254935	32.1601		-0.663177	NaN	-0.599433	0.119846		0.0162015	NaN	0.00838972	0.767378		0.00040455	114.45	0	1	1175	1187	LMCVYLVDSELFR	1177							yes	no
28040	Q9D1C1;A2A4Z1	Q9D1C1	Ube2c	Ubiquitin-conjugating enzyme E2 C		-0.617321	0.306191	31.4461	yes	4.87957e-20		0.655273	0.681588	0.14767	21.6656		-0.764435	-0.197788	-0.878535	-0.470207		0.0003643	0.262078	1.0679e-06	0.0386965		5.6532e-61	296.17	0	2	98	119	FLTPCYHPNVDTQGNICLDILK	102;114		UBE2C_MOUSE	ACT_SITE	114	Active site		yes	no
7977	F7BQE4;Q8C033-2;Q8C033	F7BQE4	Arhgef10	Rho guanine nucleotide exchange factor 10		-0.654597	0.608094	27.3235	yes	0.000143462		0.647026	0.668184	0.271007	40.5588		-0.931928	-1.38662	-0.00546149	-0.377267		0.00453856	0.000697489	0.959747	0.181855		1.3536e-10	204.52	0	1	947	960	ASSALVVCGGQGHR	954							yes	no
7717	Q9R0P5	Q9R0P5	Dstn	Destrin		-0.786261	0.0583654	32.4116	yes	3.04062e-38		0.580068	0.583352	0.0236589	4.05569		-0.71245	-0.828827	-0.746238	-0.826284		0.00116628	3.41555e-07	0.000268593	3.2154e-06		1.0267e-16	242.59	0	1	2	13	ASGVQVADEVCR	12							yes	yes
84429	O89032-3;O89032-2;O89032	O89032-3	Sh3pxd2a	SH3 and PX domain-containing protein 2A		-0.96626	0.402015	28.0798	yes	6.94174e-12		0.513771	0.55951	0.165602	29.5977		-1.2575	-0.336007	-0.840683	-1.09184		2.22385e-06	0.29251	0.00513273	0.00878413		1.1898e-06	121.44	1	1	767	785	RGSADIIPLTATTPPCVPK	782							yes	no
5232	P99029-2;P99029;G3UZJ4;H3BJQ7	P99029-2	Prdx5	Peroxiredoxin-5, mitochondrial		-0.973827	0.33817	31.8256	yes	7.815e-51		0.509154	0.47396	0.0987846	20.8424		-0.865019	-0.974521	-1.60607	-0.973133		3.98115e-06	7.93521e-07	2.64615e-15	2.94123e-07		2.7238e-22	201.37	0	1	140	162	ALNVEPDGTGLTCSLAPNILSQL	152							yes	no
38168	O08807	O08807	Prdx4	Peroxiredoxin-4		-1.11431	0.469725	30.3207	yes	8.79413e-34		0.471448	0.499902	0.163848	32.7761		-0.821658	-0.512849	-1.49055	-1.40697		0.000185672	0.0424253	1.59184e-12	5.77932e-09		3.4777e-16	178.57	1	1	244	266	HGEVCPAGWKPGSETIIPDPAGK	248		PRDX4_MOUSE	DISULFID	248;248	Disulphid		yes	yes
38167	P35700	P35700	Prdx1	Peroxiredoxin-1		-1.83545	0.746132	35.8771	yes	0		0.300191	0.319246	0.157988	49.4878		-1.29372	-1.00934	-2.4753	-2.37719		2.70226e-12	2.02096e-09	7.02144e-53	1.16025e-41		6.5749e-87	388.1	2	1	169	190	HGEVCPAGWKPGSDTIKPDVNK	173		PRDX1_MOUSE	DISULFID	173;173	Disulphid		yes	yes
64988	Q61171	Q61171	Prdx2	Peroxiredoxin-2		-2.73243	0.650225	31.7515	yes	0		0.158374	0.162678	0.0702318	43.1723		-2.07622	-2.26691	-3.3684	-3.19795		2.39741e-22	4.86262e-31	1.06584e-101	5.9381e-47		1.9425e-29	239.47	1	1	158	184	LVQAFQYTDEHGEVCPAGWKPGSDTIK	172		PRDX2_MOUSE	DISULFID	172;172	Disulphid		yes	yes
64987	Q61171	Q61171	Prdx2	Peroxiredoxin-2		-2.78099	0.725681	32.3322	yes	0		0.154689	0.155608	0.0732668	47.0842		-2.12497	-2.27067	-3.57692	-3.29132		2.62183e-34	4.14044e-35	1.24688e-69	4.07105e-67		1.8101e-34	301.91	0	1	158	177	LVQAFQYTDEHGEVCPAGWK	172		PRDX2_MOUSE	DISULFID	172;172	Disulphid		yes	yes
69660	P97819-2;P97819	P97819-2	Pla2g6	85/88 kDa calcium-independent phospholipase A2		0.641464	0.607482	26.3559		0.00250731		1.55991	1.41866	0.527356	37.173		0.641464	0.896077	-0.260055	NaN		0.0404632	0.0168432	0.471388	NaN		3.7471e-07	121.14	0	1	208	229	NASAGLNQVNNQGLTPLHLACK	228							yes	no
90490	P81122	P81122	Irs2	Insulin receptor substrate 2		0.598779	0.41578	25.6188		0.00490095		1.51443	1.41955	0.37988	26.7605		0.598779	0.801571	NaN	0.00176621		0.176982	0.0317259	NaN	0.969207		0.00072344	107.1	0	1	399	409	SHTLSAGCGGR	406							yes	yes
116084	Q8BNE1-2;Q8BNE1;Q8BNE1-3	Q8BNE1-2	Tcaf1	TRPM8 channel-associated factor 1		0.585813	0.612015	26.2954		0.00595977		1.50088	1.24483	0.452508	36.3511		0.595741	0.585813	-0.469229	NaN		0.179377	0.0899434	0.173241	NaN		1.9911e-18	184.35	1	1	521	541	YLRPSASPITVNVNCTNPGTR	535							yes	no
28365	Q9D0F1	Q9D0F1	Ndc80	Kinetochore protein NDC80 homolog		0.577001	0.578657	26.3819		0.00679263		1.49174	1.30436	0.456579	35.0042		0.577001	0.711433	-0.351262	NaN		0.0658623	0.0552661	0.317311	NaN		0.0015808	94.309	0	1	441	452	FNPEAGANCLVK	449							yes	yes
10177	Q8CBY8-2;Q8CBY8	Q8CBY8-2	Dctn4	Dynactin subunit 4		0.576809	0.676881	26.7561		0.00681182		1.49155	1.28844	0.513667	39.8674		0.739415	NaN	-0.505792	0.576809		0.0179078	NaN	0.0867827	0.104255		0.0010283	90.379	1	1	280	295	CEHNLSKPEFNPTSIK	280							yes	no
88481	Q80U35;Q80U35-2	Q80U35	Arhgef17	Rho guanine nucleotide exchange factor 17		0.559433	0.285756	26.7607		0.00877162		1.47369	1.52139	0.303961	19.9792		NaN	0.315098	0.884698	0.559433		NaN	0.36257	0.00995403	0.0910178		0.003928	93.267	0	1	1471	1479	SCLDPEFLK	1472							yes	no
104114	D3Z656;Q8CHC4;E9Q7S0;F7BQW7;D3Z1M7	D3Z656	Synj1	Synaptojanin-1		0.556143	0.687978	26.7248		0.00919479		1.47033	1.29757	0.529032	40.771		NaN	-0.506862	0.556143	0.781249		NaN	0.144185	0.138397	0.0180204		1.5024e-05	174.02	0	1	575	586	VCVGTWNVNGGK	576							yes	no
3031	Q6NVE9	Q6NVE9	Pptc7	Protein phosphatase PTC7 homolog		0.547165	0.731024	26.5344		0.0104441		1.46121	1.38854	0.621731	44.7758		0.978741	NaN	-0.446796	0.547165		0.0226593	NaN	0.128182	0.123959		1.3489e-81	315.66	0	1	26	51	AGGGGGGGGGSSGDYGLVTAGCGFGK	47							yes	yes
89172	Q3UHC2;F6YIW9	Q3UHC2	Lrrk1	Leucine-rich repeat serine/threonine-protein kinase 1		0.532841	0.535743	26.6849		0.0127515		1.44678	1.34546	0.452793	33.6533		0.798272	0.532841	NaN	-0.233455		0.0660806	0.144577	NaN	0.436743		5.3236e-30	251.63	0	1	1182	1200	SESVQYFDMEDCVLTAIER	1193							yes	no
102251	Z4YKM2;B2RWE3;B1AR13	Z4YKM2	Cisd3	CDGSH iron-sulfur domain-containing protein 3, mitochondrial		0.525476	0.176012	27.283		0.00558855		1.43941	1.42608	0.171834	12.0494		NaN	0.319581	0.525476	0.669806		NaN	0.261564	0.132641	0.0406771		0.018566	90.308	0	2	82	89	TVALCTCK	86;88							yes	no
81140	Q8BZW8	Q8BZW8	Nhlrc2	NHL repeat-containing protein 2		0.515257	0.475473	26.8769		0.0161927		1.42925	1.23989	0.364504	29.398		NaN	0.515257	0.556546	-0.286866		NaN	0.135949	0.110348	0.340839		0.00027109	98.865	0	1	704	725	QPLQITSTQPACAAPVELAYAF	715							yes	yes
110891	E9PWW9	E9PWW9	Rsf1			0.510403	0.212391	26.9647		0.017276		1.42445	1.43672	0.211155	14.697		NaN	0.300967	0.510403	0.725736		NaN	0.384578	0.144643	0.0280753		0.00010261	125.97	0	1	1428	1441	VTDLVDYVCNSEQL	1436							yes	yes
112681	Q91V57;Q91V57-3;Q91V57-2;B2FDI0;B2FDI1	Q91V57	Chn1	N-chimaerin		0.507661	0.267899	26.5584		0.0179157		1.42174	1.31956	0.231455	17.5403		0.507661	0.567875	0.0766935	NaN		0.106555	0.121438	0.870966	NaN		0.00086145	112.75	0	1	265	275	VYSCDLTTLVK	268							yes	no
67301	Q8C605;Q9WUA3;Q9WUA3-2	Q8C605	Pfkp	ATP-dependent 6-phosphofructokinase;ATP-dependent 6-phosphofructokinase, platelet type		0.500295	0.702003	26.5415		0.0197382		1.4145	1.37341	0.602928	43.9		0.500295	0.966981	NaN	-0.41313		0.267298	0.0101149	NaN	0.308643		1.7148e-07	128.88	0	1	324	347	MGVEAVIALLEATPETPACVVSLR	342							yes	no
43824	Q8CFJ9	Q8CFJ9	Wdr24	WD repeat-containing protein 24		0.495396	0.334933	27.4332		0.00895339		1.4168	1.48852	0.355687	23.8954		0.350697	0.215301	0.640095	0.970494		0.254656	0.518964	0.0290924	0.00561722		2.1412e-10	139.02	0	1	454	473	IIYCSPGLVSSANLNHSVGK	457							yes	yes
83875	P43346	P43346	Dck	Deoxycytidine kinase		0.485745	0.163131	26.597		0.0238179		1.40031	1.34406	0.14737	10.9645		0.485745	0.541048	NaN	0.234935		0.122927	0.138874	NaN	0.482445		0.00038023	119.69	1	1	7	20	RFCPSPSTSSEGTR	9							yes	yes
90138	A0A0G2JGS4;Q6PHZ2;E9Q1T1	A0A0G2JGS4	Camk2d	Calcium/calmodulin-dependent protein kinase type II subunit delta		0.480065	0.117077	26.7918		0.025599		1.39481	1.38754	0.111888	8.06378		NaN	0.480065	0.580743	0.347321		NaN	0.185614	0.0485869	0.296278		0.0025304	76.341	1	1	504	520	SGSPTVPIKPPCIPNGK	515							yes	no
117030	Q9D1E8;F8WGD9	Q9D1E8	Agpat5	1-acyl-sn-glycerol-3-phosphate acyltransferase epsilon		0.470143	0.579839	27.406		0.0130689		1.38525	1.28087	0.461202	36.0069		0.470143	0.749269	-0.36508	NaN		0.160624	0.0115627	0.203985	NaN		2.695e-05	149.96	0	1	242	254	YSNPPSMTEFLCK	253							yes	no
90263	Q922S8;Q3TTL2	Q922S8	Kif2c	Kinesin-like protein KIF2C;Kinesin-like protein		0.463208	0.755125	26.6952		0.0315781		1.3786	1.1261	0.484219	42.9997		-0.816497	0.463208	0.517909	NaN		0.0289174	0.111496	0.166254	NaN		0.00032181	138.98	0	1	466	475	SHACFQILLR	469							yes	no
1768	O35134	O35134	Polr1a	DNA-directed RNA polymerase I subunit RPA1		0.461386	0.270768	27.8032		0.00318933		1.37975	1.37363	0.252064	18.3502		0.554793	0.100425	0.367978	0.733721		0.0675614	0.773491	0.22274	0.0245229		2.8774e-13	193	0	1	613	629	AEAYVLACTDQQYLVPK	620							yes	yes
105095	Q8BRF7;Q8BRF7-3;Q8BRF7-2	Q8BRF7	Scfd1	Sec1 family domain-containing protein 1		0.461368	0.564695	27.7078		0.0031905		1.37685	1.38397	0.514764	37.1946		0.461368	NaN	-0.196258	0.927719		0.157108	NaN	0.463267	0.00493861		3.8118e-17	175.85	0	1	143	165	VFDQYLNFITLEDDMFVLCNQNK	161							yes	no
29815	O70494-3;O70494-2;O70494	O70494-3	Sp3	Transcription factor Sp3		0.461263	0.664705	27.2782		0.0148716		1.37675	1.20327	0.47451	39.435		NaN	-0.585463	0.461263	0.647669		NaN	0.063096	0.189572	0.0480604		0.0009727	139.31	0	2	619	626	FVCPECSK	621;624							yes	no
93746	G3UVV4;P17710-3;P17710-4;P17710;P17710-2;D3YYR4;D3Z365	G3UVV4	Hk1	Hexokinase;Hexokinase-1		0.457438	0.605549	28.2919		0.00226881		1.3731	1.27092	0.475837	37.4404		0.754769	0.457438	-0.410639	NaN		0.0123208	0.11814	0.0605773	NaN		7.271e-32	191.21	0	1	101	139	SQNVSMESEVYDTPENIVHGSGSQLFDHVAECLGDFMEK	132							yes	no
13880	Q8VDG6	Q8VDG6	Mlk4	Mitogen-activated protein kinase kinase kinase MLK4		0.455793	0.0933317	27.5001		0.0160883		1.37154	1.33062	0.0844708	6.34821		0.455793	NaN	0.302743	0.471811		0.174018	NaN	0.250354	0.155329		3.0295e-07	98.991	2	2	897	930	DLASQASLVKPEGVLGECQACPALPQRPHTASVR	914;917							yes	yes
52421	F8WHY8;Q8K4B0;E9PX23	F8WHY8	Mta1	Metastasis-associated protein MTA1		0.45437	0.681039	27.8026		0.00368157		1.37018	1.4579	0.664813	45.6008		0.45437	1.11251	-0.249314	NaN		0.17539	3.3733e-05	0.398708	NaN		0.0014615	104.17	0	2	399	408	LCASCWTYWK	400;403							yes	no
10278	Q9CZ57;A0A0A0MQ81	Q9CZ57	Nsun4	5-methylcytosine rRNA methyltransferase NSUN4		0.44962	0.569445	26.8153		0.0372346		1.36905	1.31186	0.452088	34.4615		-0.483178	0.348273	0.843135	0.550967		0.179941	0.324223	0.0268826	0.12128		0.026538	75.915	0	1	128	133	CFTFSR	128							yes	no
83369	Q9JHU9	Q9JHU9	Isyna1	Inositol-3-phosphate synthase 1		0.445314	0.339411	27.8621		0.0044189		1.36161	1.23695	0.269811	21.8127		-0.108824	NaN	0.445314	0.507801		0.724167	NaN	0.0610516	0.1253		1.084e-10	133.38	2	1	153	175	RAQVLDCGLQEQLWPHMESLRPR	159							yes	yes
10272	Q9ERU3	Q9ERU3	Znf22	Zinc finger protein 22		0.444253	0.0273705	27.9528		0.00346792		1.36061	1.35929	0.0257457	1.89405		0.407671	0.446044	0.474467	0.442461		0.169465	0.196949	0.176596	0.184116		4.9885e-05	123.84	0	1	147	159	CFSQSSHLIQHQR	147							yes	yes
28230	A0A0U1RNK7;A2A9M5;Q8R1A4-2;E9PX48;A2A9M4;Q8R1A4	A0A0U1RNK7	Dock7	Dedicator of cytokinesis protein 7		0.442221	0.169773	25.9151		0.0406622		1.35869	1.28221	0.145494	11.3471		0.442221	0.457867	NaN	0.156301		0.333387	0.205241	NaN	0.687824		0.0053971	117.7	0	1	1899	1910	FMYCTPFTLDGR	1902							yes	no
10529	A0A0R4J0B5;Q91W34;D6RDS0;Q91W34-2	A0A0R4J0B5	BC017158	RUS1 family protein C16orf58 homolog		0.44128	0.440452	27.5219		0.0197491		1.35781	1.22592	0.339872	27.7239		-0.251768	NaN	0.44128	0.565668		0.303237	NaN	0.210526	0.0858633		0.00013683	130.75	0	1	199	209	CIVGVAGGATR	199							yes	no
25642	D3YZZ5;E9Q7G1	D3YZZ5	Tmed7			0.438834	0.452001	26.4324		0.0423184		1.35551	1.21743	0.344941	28.3335		0.438834	0.557723	NaN	-0.277809		0.164513	0.127823	NaN	0.484793		0.0020714	86.699	0	1	108	120	FCFSNEFSTFTHK	109							yes	no
88612	A2AGH8;A2AGH9;A2AGH6-2;A2AGH6	A2AGH8	Med12	Mediator of RNA polymerase II transcription subunit 12		0.436774	0.626409	27.7405		0.00523414		1.37428	1.43184	0.599983	41.9029		0.68881	1.12429	0.184739	-0.324003		0.027598	0.00112369	0.568113	0.268766		6.0476e-27	227.27	0	1	472	484	SDFSNSLDSLCNR	482							yes	no
85619	Q8BGR2	Q8BGR2	Lrrc8d	Volume-regulated anion channel subunit LRRC8D		0.435015	0.771168	27.5846		0.00541808		1.35193	1.1591	0.51318	44.274		-0.792268	NaN	0.630344	0.435015		0.0156744	NaN	0.0317356	0.0979055		0.023614	92.822	1	1	685	690	RLTCLK	688							yes	yes
2716	E9QPD3;Q4VA44	E9QPD3	Zfp664;Znf664	Zinc finger protein 664		0.433145	0.583428	26.3306		0.0452285		1.35017	1.49034	0.608597	40.8361		-0.0528151	0.433145	NaN	1.10889		0.836748	0.210249	NaN	0.00151526		2.1171e-05	136.53	0	1	179	191	AFSQSSSLCIHQR	187							yes	no
101177	E9Q1U6;Q6PEE2;Q6PEE2-2	E9Q1U6	Ctif	CBP80/20-dependent translation initiation factor		0.43225	0.429254	26.6148		0.0457016		1.34934	1.54694	0.484912	31.3466		1.07001	0.253415	NaN	0.43225		0.000576173	0.457694	NaN	0.192593		1.5518e-06	219.74	0	1	54	66	TQSHISQWTADCR	65							yes	no
78043	Q6PF93;E9QLS6;Q6PF93-2	Q6PF93	Pik3c3	Phosphatidylinositol 3-kinase catalytic subunit type 3;Phosphatidylinositol 3-kinase		0.428783	0.332758	26.6421		0.0475726		1.3461	1.21943	0.260949	21.3992		0.478065	0.428783	NaN	-0.121347		0.291446	0.233181	NaN	0.68122		0.0010704	78.939	0	1	801	810	QCYTAFLHLR	802							yes	no
3502	Q9WUD1	Q9WUD1	Stub1	STIP1 homology and U box-containing protein 1		0.428624	0.349998	27.1026		0.0235155		1.34595	1.33379	0.314547	23.5829		0.428624	NaN	0.715526	0.0191192		0.160882	NaN	0.0382844	0.963712		4.5316e-23	184.56	0	1	97	120	AHFFLGQCQLEMESYDEAIANLQR	104							yes	yes
70935	Q60989	Q60989	Xiap	E3 ubiquitin-protein ligase XIAP		0.428347	0.423689	27.5383		0.0061696		1.34569	1.22374	0.328283	26.8262		-0.231183	0.428347	0.559344	NaN		0.361866	0.21536	0.0391174	NaN		5.6656e-07	152.47	0	2	456	471	NIAIVFVPCGHLVTCK	464;470							yes	yes
107420	Q99KR3	Q99KR3	Lactb2	Beta-lactamase-like protein 2		0.425529	0.581483	28.0451		0.00514744		1.34365	1.18435	0.383025	32.3406		0.520634	-0.700179	0.468199	0.382859		0.10997	0.0437941	0.0821251	0.18919		1.1478e-49	331.4	0	1	18	41	VLGCNPGPMTLQGTNTYLVGTGSR	21							yes	yes
89690	Q9CXJ1	Q9CXJ1	Ears2	Probable glutamate--tRNA ligase, mitochondrial		0.422107	0.246763	27.1702		0.0256877		1.34008	1.25278	0.196207	15.6618		0.446827	0.454545	-0.0580007	0.397386		0.32779	0.188527	0.920013	0.235737		5.2841e-05	138.98	0	2	134	146	SGAAYPCFCLPQR	140;142							yes	yes
68409	E9Q1P8	E9Q1P8	Irf2bp2	Interferon regulatory factor 2-binding protein 2		0.418759	0.56521	27.6941		0.0074148		1.33678	1.28063	0.460915	35.9913		0.418759	0.774755	-0.332402	NaN		0.199505	0.0376077	0.218259	NaN		5.0049e-09	186.74	0	1	24	38	MPWAMIWDFTEPVCR	37							yes	yes
3198	Q8C5R2	Q8C5R2	Proser2	Proline and serine-rich protein 2		0.416879	0.317921	26.7468		0.0544948		1.33504	1.39389	0.311209	22.3266		0.791045	0.158743	NaN	0.416879		0.0687277	0.647696	NaN	0.209057		2.1638e-07	151.79	0	1	337	353	AGMAGEPGAPCAGVPAR	347							yes	yes
1920	Q9QZN4;Z4YN00;A2A7H1;A2A7G9	Q9QZN4	Fbxo6	F-box only protein 6		0.41672	0.399595	29.1022		0.00181599		1.33489	1.16734	0.29419	25.2017		0.421674	0.41672	NaN	-0.272909		0.131769	0.04191	NaN	0.26798		1.7448e-08	123.41	1	1	141	159	AEGYCEELMDTFRPDIVVK	145							yes	no
60246	Q9R049-2;Q9R049	Q9R049-2	Amfr	E3 ubiquitin-protein ligase AMFR		0.416389	0.57615	25.8702		0.0547967		1.33458	1.18279	0.41453	35.0469		NaN	0.416389	-0.486496	0.584984		NaN	0.245872	0.157118	0.0992834		0.011255	71.558	0	2	350	362	LPCGHLFHNSCLR	352;360							yes	no
88432	Q99J10	Q99J10	Ctu1	Cytoplasmic tRNA 2-thiolation protein 1		0.412338	0.375003	28.239		0.00596481		1.33355	1.28978	0.310247	24.0542		-0.18301	0.504312	0.320363	0.688119		0.485548	0.0550674	0.22543	0.00837006		0.00014127	149.65	0	3	142	151	SCCTFCGVLR	143;144;147							yes	yes
45943	Q9JHU4	Q9JHU4	Dync1h1	Cytoplasmic dynein 1 heavy chain 1		0.410982	0.493508	27.0991		0.0297974		1.32959	1.26428	0.400277	31.6605		0.702998	0.410982	NaN	-0.259523		0.10851	0.251559	NaN	0.372763		0.00078638	91.657	1	1	2704	2719	IQFVGACNPPTDPGRK	2710							yes	yes
30698	D3YZN4;D3YXB7;D3Z1Z1;Q3ULF4	D3YZN4	Spg7	Paraplegin		0.41013	0.337176	27.6082		0.00872338		1.32999	1.23785	0.259026	20.9255		-0.214294	0.515462	0.47107	0.349191		0.468824	0.135793	0.113172	0.301432		0.1048	51.113	0	1	239	250	GALLLGPPGCGK	248							yes	no
34398	Q8C2D3;A2AR76;P70347-2;P70347;A2AR78;P70347-4	Q8C2D3	Tank	TRAF family member-associated NF-kappa-B activator		0.40899	0.122627	26.6125		0.0595301		1.32776	1.34259	0.114747	8.54669		0.549949	0.40899	0.305659	NaN		0.21843	0.253676	0.31792	NaN		0.0012294	103.19	0	1	203	213	GMSCVTAVTPR	206							yes	no
13937	P08207	P08207	S100a10	Protein S100-A10		0.406678	0.245716	26.8744		0.0610767		1.32563	1.22733	0.198101	16.1408		0.440477	NaN	-0.00100757	0.406678		0.335523	NaN	0.945637	0.258535		0.01871	106.29	0	1	58	63	DLDQCR	62							yes	yes
79497	Q91W86	Q91W86	Vps11	Vacuolar protein sorting-associated protein 11 homolog		0.405881	0.407153	28.3737		0.00680278		1.3251	1.24007	0.30759	24.8043		-0.324124	0.380476	0.431285	0.595763		0.315886	0.140593	0.148935	0.0226932		3.2693e-05	159.66	0	1	309	319	QILNIYDLCNK	317							yes	yes
114334	Q11136	Q11136	Pepd	Xaa-Pro dipeptidase		0.40201	0.269098	28.7614		0.00471088		1.32269	1.32365	0.242605	18.3285		0.336977	0.467042	0.692166	0.0475734		0.303104	0.0747832	0.00337977	0.899874		8.7517e-05	152.63	0	1	57	66	YCTDTSIIFR	58							yes	yes
19878	P35822	P35822	Ptprk	Receptor-type tyrosine-protein phosphatase kappa		0.401036	0.564541	28.0169		0.00844261		1.32046	1.26416	0.454304	35.9372		NaN	-0.35046	0.755054	0.401036		NaN	0.204724	0.00578642	0.127683		8.5017e-05	158.37	0	1	1123	1133	EGVVDIYNCVK	1131							yes	yes
71422	Q9CQ26	Q9CQ26	Stambp	STAM-binding protein		0.399565	0.289606	29.1149		0.00276176		1.31986	1.27425	0.238758	18.7372		-0.0787224	0.448093	0.351037	0.59491		0.771192	0.0854544	0.199015	0.0410485		1.6373e-12	231.52	0	1	262	277	NLCSEFLQLASANTAK	264							yes	yes
78522	Q8BHB4	Q8BHB4	Wdr3	WD repeat-containing protein 3		0.398174	0.551038	28.717		0.00510501		1.31784	1.14094	0.381614	33.4474		-0.508457	NaN	0.398174	0.487484		0.0309304	NaN	0.144563	0.0540685		7.383e-21	187.16	0	2	66	90	QEVTCLCPSPDGLHLAVGYEDGAIR	70;72							yes	yes
10415	E9Q1M6;E9PUR0	E9Q1M6	Ankhd1			0.397702	0.60152	27.058		0.0354317		1.31741	1.11093	0.398584	35.8785		0.447747	-0.618237	NaN	0.397702		0.326679	0.042195	NaN	0.230997		0.0001398	148.91	0	2	1409	1418	CHQCVETIVK	1409;1412							yes	no
10087	Q91YE7-2;Q91YE7;S4R1U7	Q91YE7-2	Rbm5	RNA-binding protein 5		0.397284	0.820214	27.9349		0.00908764		1.31869	1.2741	0.589667	46.2811		0.324795	-0.962611	0.469773	0.960429		0.292939	0.00559875	0.0846563	0.00360769		0.0039454	113.07	0	2	190	196	CCLNNFR	190;191							yes	no
103042	Q8BLF1	Q8BLF1	Nceh1	Neutral cholesterol ester hydrolase 1		0.394877	0.723385	29.0877		0.00308909		1.31483	1.21244	0.528005	43.549		-0.642199	NaN	0.74996	0.394877		0.0198184	NaN	0.00580989	0.135616		1.5856e-05	201.75	0	1	340	351	TYILTCEHDVLR	345							yes	yes
5890	Q8BUN5;A2CG44;F7BUP2	Q8BUN5	Smad3	Mothers against decapentaplegic homolog 3		0.393425	0.18262	27.2707		0.0374303		1.31351	1.25695	0.15376	12.2328		0.393425	0.458829	0.114933	NaN		0.228381	0.114746	0.781994	NaN		0.0010932	107.56	0	1	105	116	AMELCEFAFNMK	109		SMAD3_MOUSE	METAL	109	Zinc		yes	no
45732	F8WGX5;Q6PNC0	F8WGX5	Dmxl1	DmX-like protein 1		0.392114	0.0846892	27.0472		0.0380616		1.31231	1.28563	0.0743714	5.7848		NaN	0.264961	0.392114	0.425445		NaN	0.444238	0.287447	0.143074		3.3071e-06	173.72	0	1	528	542	IPVAFPTGDANSLCK	541							yes	no
43062	A0A0R4J009;Q9D864	A0A0R4J009	Actr6	Actin-related protein 6		0.391298	0.576818	26.8324		0.0722343		1.31157	1.50607	0.623032	41.3681		1.13957	NaN	0.00501986	0.391298		0.00753203	NaN	0.955191	0.238676		4.2801e-07	139.77	0	1	15	31	IGYSHDSVSVIPNCQFR	28							yes	no
71194	Q8BQM4;E9PWH6	Q8BQM4	Heatr3	HEAT repeat-containing protein 3		0.387474	0.296634	28.1602		0.0109867		1.3081	1.26824	0.25109	19.7983		0.387474	0.582086	-0.000575913	NaN		0.235576	0.049978	0.97139	NaN		2.8386e-18	222.72	0	2	529	544	NIPQCMTPEQLMTLCR	533;543							yes	no
96476	Q9CY73;Q9CY73-2	Q9CY73	Mrpl44	39S ribosomal protein L44, mitochondrial		0.380833	0.342077	29.1579		0.00429263		1.30644	1.42145	0.359197	25.2697		0.262988	0.949427	0.498677	0.191344		0.346173	0.000448943	0.043117	0.568882		6.6963e-05	144.09	0	1	90	99	TAFINSCYIK	96							yes	no
66634	O88986;E9PWY6	O88986	Gcat	2-amino-3-ketobutyrate coenzyme A ligase, mitochondrial		0.380515	0.720026	28.2415		0.0112125		1.38001	1.38152	0.644004	46.6156		1.01806	0.878112	-0.117082	-0.432721		0.00170001	0.000771092	0.651172	0.147309		4.7067e-07	117.43	0	1	331	354	MEAAGFTVSGADHPICPVMLGDAR	346							yes	no
60146	Q921F4	Q921F4	Hnrnpll	Heterogeneous nuclear ribonucleoprotein L-like		0.378961	0.433615	28.633		0.00756413		1.3004	1.18912	0.326693	27.4734		-0.283968	NaN	0.531707	0.378961		0.248102	NaN	0.0248759	0.122468		0.023943	79.451	0	1	451	457	LNVCVSK	454							yes	yes
108291	D3Z030;Q6EDY6-3;Q6EDY6;Q6EDY6-2	D3Z030	Lrrc16a	Leucine-rich repeat-containing protein 16A		0.37774	0.78667	28.6136		0.00775138		1.31089	1.33558	0.648131	48.5281		-0.769697	0.185231	0.570249	1.09356		0.00380238	0.464491	0.0360331	0.00176498		0.0021981	142.64	0	1	45	52	VLVLTSCR	51							yes	no
749	O35134;A0A0U1RPM9	O35134	Polr1a	DNA-directed RNA polymerase I subunit RPA1		0.374819	0.532072	28.2216		0.0124984		1.29668	1.10032	0.355965	32.3511		0.394909	0.374819	NaN	-0.536547		0.197633	0.186646	NaN	0.0723465		4.291e-07	125	1	1	1146	1172	AAPCPDPSLSVWRPDIYFASVSETFEK	1149							yes	no
10714	Q9R0M5-2;Q9R0M5	Q9R0M5-2	Tpk1	Thiamin pyrophosphokinase 1		0.374086	0.528395	26.2421		0.086645		1.29602	1.12649	0.363553	32.2732		-0.49587	NaN	0.374086	0.45871		0.169733	NaN	0.308776	0.200138		0.027849	75.915	0	1	104	110	CLQVLQR	104							yes	no
10317	K3W4Q9;Q8BH60-2;Q8BH60	K3W4Q9	Gopc	Golgi-associated PDZ and coiled-coil motif-containing protein		0.372683	0.664285	28.2623		0.0130131		1.32831	1.23192	0.496048	40.2662		0.720603	0.0449325	-0.68226	0.700434		0.0169627	0.857612	0.0223211	0.00726312		2.108e-07	100.41	0	1	328	346	CGGLHVGDAILAVNGVNLR	328							yes	no
40349	Q9D819	Q9D819	Ppa1	Inorganic pyrophosphatase		0.371927	0.676055	28.9871		0.00219075		1.29408	1.06736	0.420682	39.4133		NaN	-0.781032	0.407139	0.371927		NaN	0.00289912	0.250111	0.11118		3.1987e-82	352.27	0	3	110	128	HTGCCGDNDPIDVCEIGSK	113;114;123							yes	yes
104434	Q99L85	Q99L85	Elp5	Elongator complex protein 5		0.371782	0.488459	28.9671		0.00219939		1.2963	1.49074	0.558951	37.4948		0.0883394	1.20615	0.458787	0.284778		0.791991	7.20662e-06	0.0881975	0.320107		1.0742e-07	217.47	0	1	178	188	VDQTSASILCR	187							yes	yes
22969	Q3UQ84;Q922A3;E9Q7H6;Q3TP97;A0A0G2JFR0	Q3UQ84	Tars2	Threonine--tRNA ligase, mitochondrial		0.371634	0.432931	29.3677		0.00349039		1.31288	1.28458	0.367519	28.6102		0.618965	0.71833	0.124304	-0.205439		0.0239868	0.00582022	0.61879	0.407912		2.7177e-14	174.74	0	1	313	332	EQELFFFHELSPGSCFFLPR	327							yes	no
21431	Q9JHK4	Q9JHK4	Rabggta	Geranylgeranyl transferase type-2 subunit alpha		0.370135	0.639352	29.5845		0.00193661		1.29247	1.16752	0.452187	38.7305		NaN	-0.586411	0.370135	0.626761		NaN	0.00708373	0.132374	0.00798124		0.0016403	122.54	0	1	512	519	ELLLCNNR	516							yes	yes
11003	Q9CQL4;V9GXI7	Q9CQL4	Mrpl20	39S ribosomal protein L20, mitochondrial		0.370027	0.47062	26.5498		0.0903616		1.29238	1.2011	0.35893	29.8835		-0.312331	0.590311	NaN	0.370027		0.298764	0.108212	NaN	0.265469		0.0021723	129.47	1	1	93	100	CQVELNRK	93							yes	no
28242	O55236;Q9DCC1	O55236	Rngtt	mRNA-capping enzyme;Polynucleotide 5-triphosphatase;mRNA guanylyltransferase		0.36918	0.344524	28.5653		0.00918583		1.2948	1.43205	0.369849	25.8267		0.470344	0.268017	0.977029	0.226732		0.111426	0.339884	3.30203e-05	0.448632		1.102e-05	155	0	1	367	380	FNAQPVGDCDFNIR	375							yes	no
66369	Q8VEK3;G3XA10	Q8VEK3	Hnrnpu;Gm28062	Heterogeneous nuclear ribonucleoprotein U		0.368443	0.293164	27.5779		0.0184022		1.29482	1.3268	0.27219	20.5148		0.742915	0.480065	0.062098	0.25682		0.0886568	0.164842	0.823804	0.325989		0.0038744	104.21	1	1	569	578	MCLFAGFQRK	570							yes	no
20281	D3Z0B9;Q571I9	D3Z0B9	Aldh16a1	Aldehyde dehydrogenase family 16 member A1		0.368255	0.111863	28.9046		0.00242079		1.29095	1.32906	0.106263	7.99533		0.390665	0.345846	0.322414	0.569414		0.193397	0.226882	0.228372	0.064382		3.4132e-07	121.23	0	1	12	38	EIFTTLEYGPVPESHACALAWLDTHNR	28							yes	no
30153	Q8VEJ4	Q8VEJ4	Nle1	Notchless protein homolog 1		0.367746	0.13024	28.6965		0.00944819		1.29034	1.24502	0.109606	8.80353		0.367746	0.405665	NaN	0.163527		0.260569	0.11929	NaN	0.559091		4.2822e-11	215.46	0	1	140	153	FWDLSTETPHFTCK	152							yes	yes
110886	Q9DAY6	Q9DAY6	Yae1d1			0.367347	0.216433	27.1746		0.0518009		1.28998	1.20567	0.172652	14.3199		0.400513	0.0101594	NaN	0.367347		0.233431	0.979262	NaN	0.27538		1.853e-16	184.02	0	1	129	151	VTDLLDAIEDMDLCHVVPSDQAK	142							yes	yes
50116	Q3TYA4;Q8R3T5	Q3TYA4	Stxbp6	Syntaxin-binding protein 6		0.367105	0.637226	25.842		0.0931158		1.28976	1.3412	0.568523	42.389		NaN	-0.32166	0.367105	0.951363		NaN	0.473652	0.317311	0.0066537		0.00023521	132.57	1	1	138	147	KPEFINCQSK	144							yes	no
41941	Q9CPT5;D3Z7M5	Q9CPT5	Nop16	Nucleolar protein 16		0.366655	0.347347	29.6682		0.00213703		1.28936	1.14479	0.25428	22.212		-0.232459	0.371641	NaN	0.366655		0.314099	0.136433	NaN	0.164815		0.0029112	126.63	0	1	34	40	IECSHIR	36							yes	no
104023	F8VPL2;Q61194;Q61194-2	F8VPL2	Pik3c2a	Phosphatidylinositol 4-phosphate 3-kinase C2 domain-containing subunit alpha		0.362343	0.275321	29.6937		0.00241164		1.28584	1.26776	0.232241	18.319		0.329902	-0.0471058	0.614935	0.394785		0.237866	0.859558	0.00408426	0.171858		2.746e-23	196.32	0	3	475	498	VCGQEEVLQNNHCLGSHEHIQNCR	476;487;497							yes	no
48202	Q5RJG1	Q5RJG1	Nol10	Nucleolar protein 10		0.357688	0.640019	29.8126		0.00274407		1.28137	1.10782	0.421363	38.0352		0.500491	NaN	-0.672535	0.357688		0.0701398	NaN	0.00318316	0.10985		0.0018831	113.7	0	1	11	18	IYSLSCGK	16							yes	yes
70327	Q52KC3;P49718	Q52KC3	Mcm5	DNA helicase;DNA replication licensing factor MCM5		0.357308	0.436037	26.5187		0.102843		1.28103	1.14533	0.313555	27.3768		NaN	-0.345969	0.452251	0.357308		NaN	0.436813	0.223602	0.289588		8.1235e-05	88.427	0	1	426	449	NFIMEGGAMVLADGGVVCIDEFDK	443							yes	no
11422	Q8BYW9	Q8BYW9	Eogt	EGF domain-specific O-linked N-acetylglucosamine transferase		0.35691	0.323355	27.7015		0.0223691		1.28068	1.1607	0.241844	20.8361		-0.180624	NaN	0.399541	0.35691		0.473957	NaN	0.143175	0.324553		0.0053724	111.81	0	1	453	459	CYLDLAR	453							yes	yes
78819	Q8BHF7;F8WI04;F2Z427	Q8BHF7	Pgs1	CDP-diacylglycerol--glycerol-3-phosphate 3-phosphatidyltransferase, mitochondrial		0.355989	0.122616	27.1736		0.0593706		1.27986	1.29175	0.110244	8.53446		0.493088	NaN	0.24845	0.355989		0.117236	NaN	0.499179	0.223447		5.6065e-27	269.91	0	1	435	448	QFYSEVCSLGQQDR	441							yes	no
10993	O08738	O08738	Casp6	Caspase-6;Caspase-6 subunit p18;Caspase-6 subunit p11		0.354814	0.437605	27.2956		0.0602032		1.27882	1.27049	0.370913	29.1944		NaN	-0.159257	0.711206	0.354814		NaN	0.757498	0.0605207	0.24439		0.00083955	154.12	1	1	131	139	CQSLVGKPK	131							yes	yes
20802	D3YXD1;Q91W82;P52483;B2FDH0;D3YW10	D3YXD1	Ube2e2;Ube2e3	Ubiquitin-conjugating enzyme E2 E2;Ubiquitin-conjugating enzyme E2 E3		0.354796	0.307274	27.6396		0.0231721		1.2788	1.23457	0.252185	20.4269		0.547664	-0.0540944	NaN	0.354796		0.0811663	0.873722	NaN	0.244413		3.0864e-08	151.52	0	1	87	104	ELAEITLDPPPNCSAGPK	99							yes	no
115195	P51141	P51141	Dvl1	Segment polarity protein dishevelled homolog DVL-1		0.354633	0.531357	26.2112		0.105636		1.27866	1.14191	0.373659	32.7224		NaN	0.513919	-0.475664	0.354633		NaN	0.158407	0.106328	0.327816		0.0001924	126.71	0	1	377	388	YGTSPCSSAITR	382							yes	yes
10172	P63038	P63038	Hspd1	60 kDa heat shock protein, mitochondrial		0.349889	0.118261	29.442		0.0059255		1.27446	1.27048	0.10364	8.15755		0.220222	0.349889	NaN	0.456364		0.444586	0.174679	NaN	0.115371		0.00029987	80.128	1	1	237	250	CEFQDAYVLLSEKK	237							yes	yes
5831	Q8R3L2;Q8R3L2-4;Q8R3L2-2;Q8R3L2-5;Q8R3L2-3	Q8R3L2	Tcf25	Transcription factor 25		0.349749	0.442071	27.3933		0.0639059		1.27434	1.24082	0.360482	29.0519		0.663002	NaN	-0.209644	0.349749		0.0414456	NaN	0.485282	0.334886		8.0912e-11	146.89	0	2	312	332	ALYSMECAFHPLFSLTSGTCR	318;331							yes	no
7558	Q922S8;Q3TTL2	Q922S8	Kif2c	Kinesin-like protein KIF2C;Kinesin-like protein		0.349312	0.195012	28.741		0.0134644		1.27395	1.20381	0.156287	12.9826		NaN	0.349312	0.392587	0.0352646		NaN	0.165501	0.191431	0.938841		9.6853e-08	131.57	0	1	148	173	ASCSTVTELPLLMVSEEAEEQAHSTR	150							yes	no
21966	Q8C483;P26638	Q8C483	Sars	Serine--tRNA ligase, cytoplasmic		0.348934	0.771523	29.2838		0.00606116		1.3054	1.22833	0.555476	45.2219		-0.878784	0.0272972	0.814515	0.67057		0.019167	0.952253	0.0323324	0.0123845		4.8366e-37	304.69	0	2	391	404	ELVSCSNCTDYQAR	395;398							yes	no
93546	A0A0R4J0M9;Q8CDG3;Q8CDG3-2	A0A0R4J0M9	Vcpip1	Deubiquitinating protein VCIP135		0.347015	0.251346	29.2621		0.00910698		1.27193	1.23054	0.201223	16.3525		0.348401	0.514536	0.345629	-0.0743748		0.26018	0.063909	0.197423	0.776894		0.000413	78.236	0	2	203	225	SQECLIPVHVDGDGHCLVHAVSR	206;218							yes	no
37621	Q80U35;Q80U35-2	Q80U35	Arhgef17	Rho guanine nucleotide exchange factor 17		0.346453	0.588915	27.4323		0.0664148		1.27143	1.29676	0.505958	39.0171		0.859896	NaN	0.346453	-0.314836		0.00808375	NaN	0.20502	0.431853		4.6482e-05	183.13	0	1	1126	1136	HCVQTWHAQQK	1127							yes	no
44726	Q9D0D3	Q9D0D3	Mtpap	Poly(A) RNA polymerase, mitochondrial		0.34633	0.459628	28.5366		0.0142396		1.28883	1.22832	0.362814	29.5374		0.585473	-0.346268	0.107188	0.631347		0.0365727	0.286328	0.740803	0.0562698		6.9207e-27	280.91	0	2	287	307	ILSVIGECLDNFGPGCVGVQK	294;302							yes	yes
67088	A2A791;A2A791-2;F6VYE2	A2A791	Zmym4	Zinc finger MYM-type protein 4		0.344773	0.399632	27.7988		0.027328		1.26995	1.18946	0.306539	25.7714		0.533779	-0.233275	NaN	0.344773		0.110447	0.486246	NaN	0.25763		0.033061	82.263	0	1	707	713	MFQFCGK	711							yes	no
9202	Q8BG51;Q8BG51-2;Q8BG51-3;Q8BG51-4	Q8BG51	Rhot1	Mitochondrial Rho GTPase 1		0.344732	0.245325	29.7598		0.00390154		1.27059	1.2537	0.205967	16.4288		0.391727	-0.0157942	0.569971	0.297738		0.181011	0.957612	0.00795552	0.222946		6.3046e-15	227.72	0	1	178	192	AVLHPTGPLYCPEEK	188							yes	no
64435	E9Q555;A0A171EBL2	E9Q555	Rnf213	E3 ubiquitin-protein ligase RNF213		0.34411	0.557088	27.9516		0.0242543		1.26937	1.20382	0.424822	35.2894		0.670898	0.34411	-0.414966	NaN		0.0441668	0.319917	0.0789212	NaN		1.6715e-11	152.35	0	1	2562	2588	LVDSVSVNPSETCVIADVLSASQMFMR	2574							yes	no
38994	Q9CWT6	Q9CWT6	Ddx28	Probable ATP-dependent RNA helicase DDX28		0.343299	0.607808	28.0125		0.0245984		1.26865	1.32396	0.539869	40.7769		0.91789	0.343299	NaN	-0.297131		0.0022631	0.184041	NaN	0.309403		1.0928e-12	240.18	0	1	167	178	HLLCAAETGSGK	170							yes	yes
8146	Q4FE56;P70398	Q4FE56	Usp9x	Ubiquitin carboxyl-terminal hydrolase;Probable ubiquitin carboxyl-terminal hydrolase FAF-X		0.343067	0.524193	29.2777		0.00990631		1.26845	1.23966	0.422567	34.0873		0.719927	0.343067	NaN	-0.315744		0.0212146	0.1705	NaN	0.182859		9.7752e-06	159.94	0	1	825	837	ASYDTLCVLDGDK	831							yes	no
92358	Q3UID0;Q6PDG5-2;Q6PDG5	Q3UID0	Smarcc2	SWI/SNF complex subunit SMARCC2		0.341091	0.463471	28.6756		0.0156973		1.28532	1.25646	0.381417	30.3564		-0.292593	0.0941033	0.712621	0.58808		0.234608	0.801661	0.0090916	0.0562436		5.6861e-16	142.42	1	2	130	151	SLVQNNCLSRPNIFLCPEIEPK	136;145							yes	no
19923	Q9CQ21	Q9CQ21	Mcts2	Malignant T-cell-amplified sequence 2		0.340564	0.32703	28.7134		0.0158512		1.26647	1.24793	0.268968	21.5531		0.367314	-0.149016	0.638704	0.313814		0.247078	0.61932	0.0190037	0.274644		1.9991e-11	230.11	0	1	140	149	EHALCVGVMK	144							yes	yes
102997	Q91YP2	Q91YP2	Nln	Neurolysin, mitochondrial		0.34013	0.29356	29.2769		0.0105409		1.27627	1.33568	0.276292	20.6855		0.748232	0.524893	0.155367	0.151148		0.00758207	0.0461795	0.528253	0.58759		1.3948e-25	216.38	0	1	494	514	TYFHEFGHVMHQICAQTDFAR	507							yes	yes
65294	P39688	P39688	Fyn	Tyrosine-protein kinase Fyn		0.340082	0.376971	26.7605		0.121892		1.26583	1.15135	0.277112	24.0684		-0.259567	NaN	0.43603	0.340082		0.43837	NaN	0.216299	0.315102		0.091269	66.994	0	1	242	248	LVVPCHK	246							yes	yes
92722	Q9D4G5;Q8K205	Q9D4G5	Pop1			0.34005	0.330998	28.2279		0.0235579		1.2658	1.26428	0.284237	22.4822		0.630168	0.34005	-0.0302087	NaN		0.0589129	0.234787	0.830957	NaN		4.8794e-16	211.09	0	1	355	379	SNICMPDPLLTPAPEDIQAGLAGDK	358							yes	no
9334	O08848	O08848	Trove2	60 kDa SS-A/Ro ribonucleoprotein		0.339731	0.379704	29.3064		0.00751916		1.26552	1.17959	0.288923	24.4935		0.339731	0.501615	NaN	-0.221878		0.272174	0.0424875	NaN	0.358091		0.013305	106.29	0	1	114	120	AVPEVCR	119							yes	yes
7835	Q04692;A0A0N4SUP7;A0A0N4SVP9	Q04692	Smarcad1	SWI/SNF-related matrix-associated actin-dependent regulator of chromatin subfamily A containing DEAD/H box 1		0.339505	0.411788	30.112		0.00219268		1.28491	1.36873	0.397511	29.0424		0.0518505	0.0859543	0.901869	0.593055		0.903842	0.732338	3.53835e-05	0.0265964		8.5908e-14	256.03	0	1	78	87	ASLSCFQNQR	82							yes	no
57334	Q80U44	Q80U44	Zfyve16	Zinc finger FYVE domain-containing protein 16		0.33811	0.660331	27.6773		0.0304335		1.2641	1.04812	0.405473	38.6859		-0.784953	NaN	0.33811	0.378373		0.0105828	NaN	0.200794	0.194623		0.0072953	99.919	0	1	988	994	LLCSVAK	990							yes	yes
54251	Q60967;Q6NZM8	Q60967	Papss1	Bifunctional 3-phosphoadenosine 5-phosphosulfate synthase 1;Sulfate adenylyltransferase;Adenylyl-sulfate kinase		0.337749	0.378612	28.4925		0.0245248		1.26659	1.21489	0.292273	24.0576		-0.280936	0.588161	0.43385	0.241647		0.295782	0.08866	0.0781621	0.469799		1.2037e-13	181.87	0	1	119	139	LFADAGLVCITSFISPYTQDR	127							yes	no
43191	Q8QZT1	Q8QZT1	Acat1	Acetyl-CoA acetyltransferase, mitochondrial		0.337393	0.260983	29.2591		0.0111645		1.26708	1.35324	0.256923	18.9858		0.776806	0.446368	0.2209	0.228418		0.0741978	0.07642	0.53041	0.319247		1.1689e-11	224.58	0	1	188	199	IHMGNCAENTAK	193							yes	yes
111451	Q3ULB1;Q921W7;P47226-2;P47226	Q3ULB1	Tes	Testin		0.336709	0.483861	27.9304		0.0275542		1.26287	1.09108	0.325571	29.8394		NaN	-0.48279	0.336709	0.372694		NaN	0.0759078	0.347436	0.222013		1.9698e-09	153.3	0	4	364	385	VTYNNFSWHASTECFLCSCCSK	377;380;382;383							yes	no
58860	G3X9X1	G3X9X1	Kbtbd2			0.336529	0.370199	27.9972		0.0276392		1.26271	1.16242	0.27635	23.7736		0.459039	NaN	-0.23458	0.336529		0.159233	NaN	0.382352	0.202979		3.8522e-05	181.68	0	1	136	149	LLSFADLFSCEELK	145							yes	yes
11912	Q60710;F8WJE0;F6TVP2;E9Q0K6;E9PYG9	Q60710	Samhd1	Deoxynucleoside triphosphate triphosphohydrolase SAMHD1		0.335874	0.51676	26.5809		0.126941		1.26214	1.16001	0.375305	32.3537		0.335874	0.55942	NaN	-0.42622		0.479387	0.126738	NaN	0.158958		0.11212	31.677	1	1	320	334	DCHHLGIQNNFDYKR	321							yes	no
26174	E9PYE2;D3YVH5;Q8BSA9	E9PYE2	Tyw3	tRNA wybutosine-synthesizing protein 3 homolog		0.335874	0.482455	26.4229		0.126941		1.26214	1.08392	0.322449	29.7483		0.335874	0.353805	NaN	-0.490652		0.291318	0.317311	NaN	0.229718		0.013735	68.525	0	1	100	110	FEPFILHVQCR	109							yes	no
49473	Q8VDD5	Q8VDD5	Myh9	Myosin-9		0.335278	0.574177	29.1637		0.0116687		1.30072	1.28164	0.481021	37.5316		0.693555	0.814502	-0.022999	-0.383776		0.0328735	0.00122798	0.920263	0.191946		4.5005e-128	450.67	1	1	975	989	KLEEDQIIMEDQNCK	988							yes	yes
10693	Q9CYF5	Q9CYF5	Wbscr16	Williams-Beuren syndrome chromosomal region 16 protein homolog		0.334874	0.600019	26.9606		0.128164		1.26127	1.31394	0.529086	40.2671		-0.298388	NaN	0.334874	0.901024		0.354838	NaN	0.350258	0.00633805		0.086843	56.81	0	1	326	334	CLPFSGVGK	326							yes	yes
6699	E9PWB1;D3Z4N0;D3Z0X5;Q6PDH0;Q6PDH0-2;D3YVB9;D3YVQ3	E9PWB1	Phldb1	Pleckstrin homology-like domain family B member 1		0.334812	0.539915	28.6171		0.0176164		1.26451	1.25812	0.43482	34.561		0.439142	0.828891	0.230481	-0.459669		0.137984	0.0014989	0.4022	0.119369		1.8809e-40	292.76	0	1	179	195	APSACASHSSLVSSIEK	183							yes	no
55857	Q9CWK8	Q9CWK8	Snx2	Sorting nexin-2		0.334266	0.526214	28.5097		0.0177925		1.26074	1.31861	0.473474	35.907		NaN	-0.189784	0.862641	0.334266		NaN	0.583775	0.02364	0.203886		2.0432e-06	223.36	0	1	323	334	LHASVEALVCHR	332							yes	yes
69051	Q8BW70	Q8BW70	Usp38	Ubiquitin carboxyl-terminal hydrolase 38		0.333927	0.407173	27.6421		0.0325344		1.26068	1.42282	0.443899	31.1986		0.362121	0.305733	0.127808	1.0547		0.440431	0.281257	0.647463	0.00257676		0.0024407	138.25	1	2	134	146	MVCERPEPVLCAR	136;144							yes	yes
72093	Q8R5L3-2;Q8R5L3	Q8R5L3-2	Vps39	Vam6/Vps39-like protein		0.333331	0.106254	27.0007		0.0772192		1.25992	1.23809	0.0898902	7.2604		0.395121	NaN	0.333331	0.18814		0.239917	NaN	0.208255	0.62103		3.9195e-05	164.77	0	1	339	349	NLYAFNLFCQK	347							yes	no
46710	Q8VE47;F6VRI6	Q8VE47	Uba5	Ubiquitin-like modifier-activating enzyme 5		0.332787	0.801939	29.6226		0.00534461		1.28358	1.17705	0.529712	45.0032		0.614787	0.723236	-1.02866	0.0507879		0.0372401	0.00558517	7.57943e-06	0.889469		7.8471e-24	221.25	0	1	162	186	ISNGGLEEGQPVDLVLSCVDNFEAR	179							yes	no
11244	Q80W00-2;Q80W00;S4R164	Q80W00-2	Ppp1r10	Serine/threonine-protein phosphatase 1 regulatory subunit 10		0.332714	0.246526	27.0965		0.0777605		1.25938	1.31596	0.229433	17.4346		0.163643	NaN	0.332714	0.649285		0.611578	NaN	0.353598	0.0664591		3.6215e-05	157.14	0	1	48	58	CTYLNIILQTR	48							yes	no
27819	P62141;A0A0J9YUU8	P62141	Ppp1cb	Serine/threonine-protein phosphatase PP1-beta catalytic subunit		0.332216	0.233317	27.8337		0.0334286		1.25896	1.24434	0.194836	15.6578		0.324684	0.553222	0.339749	-0.0114632		0.293878	0.130737	0.342793	0.95919		3.6252e-05	153.75	1	1	234	245	FLNRHDLDLICR	244							yes	no
34366	E9PZA7;E9QLK7;E9PWT1;F7CGG2	E9PZA7	Trrap			0.330906	0.541431	29.2751		0.0127753		1.29794	1.29569	0.466217	35.9822		0.694416	0.820591	-0.0326038	-0.285013		0.0223494	0.00165277	0.823951	0.296248		3.6955e-25	204.43	0	1	312	328	GMLQLLSNCPAETAHLR	320							yes	no
75092	Q8BMS1	Q8BMS1	Hadha	Trifunctional enzyme subunit alpha, mitochondrial;Long-chain enoyl-CoA hydratase;Long chain 3-hydroxyacyl-CoA dehydrogenase		0.330633	0.485854	29.1728		0.0128475		1.28277	1.25111	0.398822	31.8774		0.709146	0.619024	0.0422417	-0.314609		0.0222122	0.0176443	0.899678	0.253994		1.912e-127	392.84	0	2	95	118	PGCFVAGADINMLSSCTTPQEATR	97;110							yes	yes
69302	Q66JV6;Q3TQX1	Q66JV6	Orc6			0.328571	0.437214	27.23		0.081476		1.25577	1.1049	0.302059	27.3382		0.328571	NaN	-0.401402	0.380504		0.287129	NaN	0.185509	0.291998		0.040967	73.324	0	1	77	84	MVYQSCLK	82							yes	no
10562	Q8CDM8;Q8CDM8-2	Q8CDM8	Fam160b1	Protein FAM160B1		0.32735	0.14602	27.988		0.0322757		1.25471	1.19306	0.117069	9.81249		0.32735	NaN	0.340752	0.0814033		0.317311	NaN	0.261469	0.771206		1.2895e-10	212.93	0	3	298	312	CLAQSTCLCELLTGR	298;304;306							yes	no
111760	Q8CBQ5;Q8CBQ5-2	Q8CBQ5	Pi4k2b	Phosphatidylinositol 4-kinase type 2-beta		0.326038	0.0216471	28.4858		0.0299946		1.25357	1.26151	0.019001	1.50621		0.359735	0.319346	0.326038	NaN		0.245059	0.214733	0.173193	NaN		3.4229e-21	211.51	0	1	448	462	VVHLGSSFTQTVHCR	461							yes	no
5130	E9QP46;Q6ZWQ0;Q6ZWN0;Q6ZWQ0-2	E9QP46	Syne2	Nesprin-2		0.325694	0.594492	28.2842		0.0301698		1.25327	1.32307	0.533353	40.3118		NaN	0.325694	0.91677	-0.272208		NaN	0.257034	0.000256068	0.325112		2.1847e-05	147.2	0	1	188	199	ALLQWAQEQCAR	197							yes	no
63904	Q9DCM0	Q9DCM0	Ethe1	Persulfide dioxygenase ETHE1, mitochondrial		0.325429	0.66434	30.252		0.00176607		1.30418	1.46157	0.680182	46.5377		0.736241	-0.085384	1.22382	-0.148355		0.00263719	0.779597	2.32038e-09	0.569685		0.00020057	128.93	0	1	215	224	LTLSCEEFIK	219							yes	yes
5629	Q6P1G0	Q6P1G0	Heatr6	HEAT repeat-containing protein 6		0.324437	0.285056	27.3953		0.0853266		1.25218	1.35005	0.276209	20.4591		0.732809	NaN	0.184101	0.324437		0.0933833	NaN	0.505502	0.339516		0.0001702	141.52	0	1	1006	1015	ALTSVVMSCK	1014							yes	yes
61751	Q6PD03	Q6PD03	Ppp2r5a	Serine/threonine-protein phosphatase 2A 56 kDa regulatory subunit alpha isoform		0.323581	0.134199	28.861		0.00763147		1.25143	1.21219	0.110091	9.082		0.375498	0.323581	NaN	0.121489		0.236378	0.111	NaN	0.581463		3.2404e-08	201.08	0	2	75	92	LQQCCVLFDFMDSVSDLK	78;79							yes	yes
54247	J3QMC5;A2ANY6	J3QMC5	Mdn1			0.323346	0.371375	27.4764		0.0863663		1.25123	1.12517	0.266199	23.6586		0.383955	0.323346	NaN	-0.287445		0.210804	0.256383	NaN	0.33988		3.0254e-05	148.56	0	1	875	887	LFACMNPATDVGK	878							yes	no
108985	Q9CWW7	Q9CWW7	Cxxc1	CXXC-type zinc finger protein 1		0.32297	0.209541	26.4594		0.14344		1.2509	1.16678	0.161913	13.8769		NaN	-0.0289632	0.344056	0.32297		NaN	0.930914	0.346573	0.375374		5.8745e-06	169.93	0	2	562	574	VPADEVCGCPLVR	568;570							yes	yes
62758	Q9R1C7	Q9R1C7	Prpf40a	Pre-mRNA-processing factor 40 homolog A		0.322958	0.14966	29.2652		0.0150267		1.25366	1.27682	0.133548	10.4594		0.522962	0.418921	0.217933	0.226996		0.0914795	0.1366	0.409449	0.349785		2.4891e-82	356.07	0	1	33	51	LSGSNLCSSSWVSADGFLR	39							yes	yes
9430	R4GML0;O88466;E9Q7S1	R4GML0	Zfp106;Znf106	Zinc finger protein 106		0.322512	0.374712	26.883		0.144055		1.26316	1.31587	0.34549	26.2555		-0.0113273	0.527547	0.117477	0.803234		0.883431	0.148349	0.739279	0.0224323		2.3631e-06	214.71	0	1	1663	1675	AVSCLATAQEGAR	1666							yes	no
79429	Q8BYA0	Q8BYA0	Tbcd	Tubulin-specific chaperone D		0.322511	0.23984	29.485		0.0111141		1.2505	1.14997	0.181245	15.7608		0.331895	-0.0881319	NaN	0.322511		0.206648	0.719665	NaN	0.261929		1.6807e-07	233.47	0	1	659	667	QIHQQLCDR	665							yes	yes
80991	Q9JKF1;A0A0U1RNG5;A0A0U1RPU3	Q9JKF1	Iqgap1	Ras GTPase-activating-like protein IQGAP1		0.322053	0.298865	27.7184		0.0391864		1.25011	1.14284	0.221543	19.3853		0.367746	0.322053	NaN	-0.171235		0.216786	0.258115	NaN	0.565921		9.8857e-07	140.84	1	1	37	52	QNVAYEYLCHLEEAKR	45							yes	no
87809	A0A0R4J0G0;Q8BH04	A0A0R4J0G0	Pck2	Phosphoenolpyruvate carboxykinase [GTP], mitochondrial		0.321438	0.0857619	29.373		0.0113818		1.25051	1.26256	0.0754138	5.9731		0.260316	0.265695	0.434531	0.377181		0.388895	0.299591	0.106959	0.106362		2.6664e-08	205.97	1	1	323	335	RYVAAAFPSACGK	333							yes	no
46454	Q99MK8;Q7TS64;E9PW16;F6QY34;Q8BVT9;Q3UYH7	Q99MK8	Adrbk1;Adrbk2	Beta-adrenergic receptor kinase 1;Beta-adrenergic receptor kinase 2		0.321206	0.55682	30.0778		0.00374951		1.2578	1.13968	0.372237	32.6616		0.488627	0.505969	-0.682619	0.153785		0.0808796	0.0406789	0.000862071	0.492978		2.0309e-06	195.3	0	1	333	344	ISDLGLACDFSK	340							yes	no
24534	Q3TML0;Q922R8	Q3TML0	Pdia6	Protein disulfide-isomerase A6		0.321185	0.120695	30.3364		0.00202819		1.2494	1.20603	0.0967599	8.02301		0.0865038	0.333182	0.337455	0.309187		0.684203	0.183661	0.0915721	0.238478		3.593e-46	256.06	0	2	43	65	EVIQSDGLWLVEFYAPWCGHCQR	60;63							yes	no
80746	Q9CXT8	Q9CXT8	Pmpcb	Mitochondrial-processing peptidase subunit beta		0.317316	0.178886	30.346		0.00229778		1.24626	1.1977	0.140457	11.7273		0.383849	0.288142	0.346489	-0.0095004		0.145709	0.2532	0.0832791	0.989774		0.0023104	153.67	0	1	425	431	QMLCYNR	428							yes	yes
81892	Q9JHP7;Q9JHP7-2;Q9JHP7-3	Q9JHP7	Kdelc1	KDEL motif-containing protein 1		0.317166	0.460924	26.6203		0.151377		1.24588	1.17756	0.34868	29.6104		-0.322329	0.57243	0.317166	NaN		0.318508	0.118655	0.382813	NaN		4.5584e-05	166.33	0	1	187	195	QSLCHYTLK	190							yes	no
10475	G3XA21;E0CZ22;D3Z624;F6UUF6	G3XA21	Mroh1			0.316664	0.631575	26.1818		0.152079		1.24545	1.1159	0.425861	38.163		NaN	-0.643161	0.316664	0.547888		NaN	0.127556	0.383511	0.123446		0.00019278	128.03	0	1	650	661	CIGTTLGAASSK	650							yes	no
79259	E9PUQ9;E2JF22;F7AC58;F6PYU5;F6QY99	E9PUQ9	Piezo1	Piezo-type mechanosensitive ion channel component;Piezo-type mechanosensitive ion channel component 1		0.316653	0.307128	27.9281		0.038506		1.24544	1.16828	0.234579	20.0791		0.316653	0.43782	NaN	-0.144272		0.333602	0.205356	NaN	0.646134		1.6357e-20	236.42	0	1	949	966	QHQQAPLPAQAVCADGTR	961							yes	no
69814	Q80V24;D3Z130;D3YZY3	Q80V24	Vgll4	Transcription cofactor vestigial-like protein 4		0.315186	0.176395	26.9045		0.154161		1.24494	1.19873	0.139599	11.6455		0.26438	0.383297	0.365991	0.00105937		0.594391	0.267736	0.318686	0.967877		1.3642e-22	137.64	0	3	171	193	NCNLSHCPIAHSGCSAPGSASYR	172;177;184							yes	no
114339	E9PUA3;Q8R0S2;Q8R0S2-2	E9PUA3	Iqsec1	IQ motif and SEC7 domain-containing protein 1		0.314173	0.465223	26.3223		0.155599		1.2433	1.1024	0.319302	28.9641		0.408196	-0.44048	0.314173	NaN		0.196905	0.310155	0.386986	NaN		0.0018025	108.09	0	2	619	628	YCVCNPGVVR	620;622							yes	no
67853	E9QLB2;Q3UFF7	E9QLB2	Lyplal1	Lysophospholipase-like protein 1		0.313314	0.547196	27.0579		0.096419		1.24256	1.37026	0.527977	38.5312		0.963749	NaN	0.313314	-0.123682		0.0249306	NaN	0.304971	0.625759		0.0004204	77.221	0	1	168	189	MLPELFQCHGSADNLVLHAWGK	175							yes	no
84731	Q7TSS2	Q7TSS2	Ube2q1	Ubiquitin-conjugating enzyme E2 Q1		0.312603	0.627963	28.0305		0.041118		1.24195	1.04239	0.387455	37.1697		NaN	-0.747004	0.366696	0.312603		NaN	0.0053248	0.162501	0.358767		0.0051365	107.69	1	1	151	158	RIISDLCK	157							yes	yes
11413	A2AN08-3;A2AN08;A2AN08-5;A2AN08-2;Z4YMA7	A2AN08-3	Ubr4	E3 ubiquitin-protein ligase UBR4		0.311849	0.150811	27.924		0.0416204		1.2413	1.20164	0.122428	10.1883		0.0899109	NaN	0.377767	0.311849		0.795648	NaN	0.166542	0.239041		4.5394e-06	127.3	0	3	3845	3861	CYGCASAVTEHCITLLR	3845;3848;3856							yes	no
66143	Q9CPX9	Q9CPX9	Anapc11	Anaphase-promoting complex subunit 11		0.310418	0.260072	27.654		0.0467911		1.24007	1.1394	0.193864	17.0146		NaN	-0.126727	0.310418	0.335959		NaN	0.743887	0.38924	0.251723		0.00016667	125.57	0	3	28	38	MAFNGCCPDCK	33;34;37		APC11_MOUSE	METAL;METAL	34 | 37	Zinc 3;Zinc 3		yes	yes
51314	Q8JZZ6	Q8JZZ6	Ammecr1l	AMMECR1-like protein		0.310376	0.53263	27.0486		0.099534		1.24003	1.1053	0.362173	32.767		0.310376	-0.524771	NaN	0.465499		0.330892	0.0974225	NaN	0.160275		0.034944	77.741	0	2	14	22	LAAGCCGVK	18;19							yes	yes
12251	D3Z1H7;Q9EPK8	D3Z1H7	Trpv4	Transient receptor potential cation channel subfamily V member 4		0.309702	0.258269	28.1417		0.0430799		1.23945	1.18986	0.204615	17.1966		0.309702	NaN	0.449024	-0.0513928		0.359746	NaN	0.132047	0.850922		9.9979e-26	192.87	0	1	277	310	DEGGYFYFGELPLSLAACTNQPHIVNYLTENPHK	294							yes	no
73696	Q61510;Q5SU71;Q5SU72	Q61510	Trim25	E3 ubiquitin/ISG15 ligase TRIM25		0.308627	0.318537	30.2133		0.00302677		1.23854	1.21698	0.254725	20.9308		0.59057	0.315807	0.301447	-0.176242		0.0514098	0.110298	0.175652	0.472621		1.0321e-28	253.84	0	1	66	83	NTVMCAVVEQFLQAEQAR	70							yes	no
74635	M0QWX4;P59110	M0QWX4	Senp1	Sentrin-specific protease 1		0.308261	0.17119	26.6024		0.1642		1.23915	1.29479	0.15984	12.3448		0.607034	0.252305	0.236016	0.364217		0.170597	0.45942	0.52307	0.314228		0.00021823	123.75	0	1	154	165	PAPSPSWSGSCR	164							yes	no
104030	Q9EP53-4;Q9EP53-3;Q9EP53-2;Q9EP53	Q9EP53-4	Tsc1	Hamartin		0.30826	0.399755	27.6139		0.0483304		1.23821	1.21517	0.322956	26.577		-0.182283	NaN	0.60974	0.30826		0.487167	NaN	0.0380038	0.294795		3.787e-05	123.75	0	1	817	830	VCHTELLLSQVSQK	818							yes	no
100523	Q9JK23;D3Z795	Q9JK23	Psmg1	Proteasome assembly chaperone 1		0.308242	0.336244	29.4432		0.0151745		1.2382	1.12035	0.242028	21.6029		-0.248156	NaN	0.308242	0.357146		0.293777	NaN	0.123006	0.145116		2.9452e-20	257.8	0	1	178	191	TPESTCSLSSPFLR	183							yes	no
97649	Q8VD12-2;Q8VD12	Q8VD12-2	Znf385a	Zinc finger protein 385A		0.304541	0.282504	27.8267		0.0510829		1.23503	1.17778	0.220111	18.6885		0.44744	-0.0974129	NaN	0.304541		0.142753	0.712755	NaN	0.372268		0.0003229	120.89	0	2	240	249	TFHCEICNVK	243;246							yes	no
48427	Q9JIK5	Q9JIK5	Ddx21	Nucleolar RNA helicase 2		0.304157	0.430269	29.0024		0.0121003		1.2347	1.37643	0.42696	31.0194		0.892377	0.0543072	NaN	0.304157		0.0041709	0.828623	NaN	0.289247		3.4798e-34	301.26	1	1	521	533	KDAQELSQNTCIK	531							yes	yes
51019	H7BX64;Q3URD3-2;Q3URD3;D3Z7V3	H7BX64	Slmap	Sarcolemmal membrane-associated protein		0.304072	0.643696	25.8408		0.170508		1.23462	1.1777	0.474156	40.2613		0.304072	NaN	-0.561396	0.696722		0.529002	NaN	0.100055	0.0484671		0.0011265	116.03	1	1	115	126	KVTHGCIVSTIK	120							yes	no
99416	A0A0R4J0U8;A2RSY6;A2RSY6-2	A0A0R4J0U8	Trmt1l	TRMT1-like protein		0.304028	0.380492	27.8257		0.0514727		1.23459	1.34228	0.379891	28.302		0.0148282	0.302041	0.306015	0.918081		0.995542	0.286672	0.317311	0.00463184		1.3558e-37	228.62	0	2	557	580	TLIFESECTPQSQCSTHAPSNTNK	564;570							yes	no
111464	Q91VD9;A0A087WQR0	Q91VD9	Ndufs1	NADH-ubiquinone oxidoreductase 75 kDa subunit, mitochondrial		0.304022	0.271147	28.313		0.0431437		1.23458	1.35598	0.265892	19.6088		0.73197	0.229539	0.304022	NaN		0.024288	0.443002	0.266925	NaN		0.00085985	105.14	0	1	88	98	VVAACAMPVMK	92		NDUS1_MOUSE	METAL	92	Iron-sulfur 1 (2Fe-2S)		yes	no
104347	Q3UVG3	Q3UVG3	Fam91a1	Protein FAM91A1		0.303508	0.480911	26.9928		0.10713		1.23414	1.1803	0.366279	31.0328		0.303508	0.600915	-0.33993	NaN		0.369697	0.102371	0.257463	NaN		4.2338e-07	119.28	0	1	647	668	VDLQHFCGYVTMLNASSQLASR	653							yes	yes
10990	P21619;A0A0R4J0Q5	P21619	Lmnb2	Lamin-B2		0.303471	0.289148	28.284		0.0435273		1.23411	1.11409	0.209096	18.7683		NaN	-0.196524	0.303471	0.305116		NaN	0.452845	0.267806	0.31473		3.7745e-12	236.23	0	1	190	201	CQSLQEELAFSK	190							yes	no
70246	Q5SWU9;Q5SWU9-2;V9GXY1	Q5SWU9	Acaca	Acetyl-CoA carboxylase 1;Biotin carboxylase		0.303069	0.365919	29.0928		0.0222548		1.23377	1.35609	0.373728	27.5593		0.30689	0.927643	0.299248	0.0767492		0.272037	0.00038199	0.255518	0.739583		3.8002e-05	186.47	0	1	1387	1399	NFDLTAIPCANHK	1395							yes	no
52524	Q6P1G0	Q6P1G0	Heatr6	HEAT repeat-containing protein 6		0.301713	0.478828	28.2242		0.04477		1.23261	1.07571	0.318514	29.6097		-0.495772	NaN	0.301713	0.362147		0.047686	NaN	0.258563	0.169917		0.010714	88.948	0	1	659	668	LCISTVVLPK	660							yes	yes
7332	Q9WTX8;Q9WTX8-2	Q9WTX8	Mad1l1	Mitotic spindle assembly checkpoint protein MAD1		0.299953	0.0879362	27.2981		0.111237		1.23175	1.2332	0.075143	6.09332		0.203746	0.34654	0.397946	0.253366		0.552413	0.3165	0.280765	0.448167		1.7639e-07	215.5	0	1	482	495	AQTSSAESSFSFCK	494							yes	no
11582	Q8VHX6;Q8VHX6-2	Q8VHX6	Flnc	Filamin-C		0.299904	0.510926	26.5149		0.176963		1.23106	1.07759	0.338208	31.3854		-0.53562	0.391613	0.299904	NaN		0.0791166	0.272676	0.406782	NaN		2.6087e-44	252.47	1	1	1887	1908	DAGEGGLSLAVEGPSKAEITCK	1907							yes	no
21672	G3UYU5;Q8R1F9	G3UYU5	Rpp40	Ribonuclease P protein subunit p40		0.299325	0.455798	27.6477		0.0551625		1.23057	1.1083	0.316756	28.5805		0.299325	0.428347	NaN	-0.417683		0.361114	0.141603	NaN	0.14153		0.0030616	107.43	0	1	193	200	ELQCPVLR	196							yes	no
17582	Q3V3R1	Q3V3R1	Mthfd1l	Monofunctional C1-tetrahydrofolate synthase, mitochondrial		0.299207	0.32873	29.3896		0.0183751		1.23134	1.25172	0.283608	22.6575		0.353534	0.24488	-0.106154	0.69165		0.206051	0.345472	0.612257	0.0363953		2.7713e-16	156.89	0	1	120	145	EAGLDITHICLPPDSGEDEIIDEILK	129							yes	yes
56329	F8WIG5;Q9Z207	F8WIG5	Diap3;Diaph3	Protein diaphanous homolog 3		0.298309	0.3817	28.0237		0.0515668		1.2297	1.21116	0.308887	25.5034		NaN	-0.162593	0.298309	0.594889		NaN	0.53544	0.409483	0.0534965		2.8454e-06	141.13	0	1	439	451	LIDECVSQIVLHR	443							yes	no
83297	Q9CQV5	Q9CQV5	Mrps24	28S ribosomal protein S24, mitochondrial		0.298306	0.250697	26.6634		0.179484		1.2297	1.16643	0.193588	16.5965		0.298306	NaN	-0.0753248	0.401055		0.350785	NaN	0.877957	0.227048		0.00018945	111.12	1	1	113	125	RANQVDICALVLR	120							yes	yes
89199	Q9EQM6	Q9EQM6	Dgcr8	Microprocessor complex subunit DGCR8		0.297739	0.694506	27.6169		0.0564558		1.22922	1.05903	0.388263	36.662		0.299891	0.295587	-1.0627	0.377364		0.535713	0.295352	0.00043397	0.19586		0.00016404	130.79	0	1	511	522	SEVCILHEYMQR	514							yes	yes
44683	A0A0R4J0M9;Q8CDG3;Q8CDG3-2	A0A0R4J0M9	Vcpip1	Deubiquitinating protein VCIP135		0.294336	0.540814	27.8837		0.0593159		1.22632	1.15717	0.396296	34.247		0.294336	0.598684	NaN	-0.45236		0.327135	0.0830902	NaN	0.131088		0.0053252	88.37	0	1	43	52	ILSGSCPDPK	48							yes	no
45026	Q9CWY9	Q9CWY9	Rpain	RPA-interacting protein		0.294029	0.425732	27.5367		0.118357		1.22606	1.12841	0.305712	27.0923		0.457721	0.294029	-0.347759	NaN		0.133534	0.395676	0.227629	NaN		3.9118e-07	120.08	0	2	147	171	IMNSVVTCPCGLHIPVHSTDLTEQK	154;156							yes	yes
1240	P0CG14	P0CG14	Chtf8	Chromosome transmission fidelity protein 8 homolog isoform 2		0.293976	0.33139	25.8386		0.186454		1.22601	1.12288	0.24005	21.3781		-0.237016	0.371982	NaN	0.293976		0.472839	0.295287	NaN	0.422471		0.00033273	144.12	0	1	231	243	ACGLGPGLGPNPR	232							yes	yes
47850	Q8C5X1;A0A0U1RNZ3	Q8C5X1	4931406P16Rik			0.293682	0.481382	27.1563		0.118786		1.22576	1.18689	0.371767	31.3228		NaN	-0.326961	0.620768	0.293682		NaN	0.316218	0.0736823	0.378218		0.00077132	109.83	0	1	442	453	IVVQVPSTWCLK	451							yes	no
72748	Q9DB85;E9PVA2	Q9DB85	Rrp8	Ribosomal RNA-processing protein 8		0.29259	0.461355	28.5092		0.0366883		1.22484	1.108	0.320767	28.9502		0.437189	0.29259	NaN	-0.424328		0.192601	0.25448	NaN	0.128935		2.1589e-07	171.49	0	1	329	342	NPVHCFDLASLDPR	333							yes	no
57346	Q8R0W0	Q8R0W0	Eppk1	Epiplakin		0.292511	0.250268	27.5959		0.0608985		1.22662	1.25615	0.221191	17.6085		0.627376	0.371754	0.213268	0.0379152		0.0381835	0.295556	0.543235	0.931345		1.1502e-13	198.74	0	1	401	416	LLDAQLATGGLICPAR	413							yes	yes
83501	D3YU17;Q8VCM8	D3YU17	Ncln	Nicalin		0.29242	0.430193	29.4591		0.0211542		1.25265	1.23043	0.355281	28.8746		-0.0152638	-0.212379	0.600104	0.635334		0.91948	0.384581	0.0273026	0.0176885		0.0067661	155.81	1	1	83	88	RCVLMR	84							yes	no
79947	E9Q3Y4;Q9ESE1;Q8BSM6	E9Q3Y4	Lrba	Lipopolysaccharide-responsive and beige-like anchor protein		0.292176	0.530431	28.0762		0.056688		1.24139	1.21063	0.411267	33.9715		0.531661	0.712151	-0.470997	0.0526908		0.11189	0.016214	0.0822417	0.889684		0.00024596	121.36	0	1	2804	2816	QLFAYPGCDAGIR	2811							yes	no
41490	Q8R3P2;A0A0R4IZY1;Q8R3P2-2;Q8R3P2-3;A0A0G2JDR7	Q8R3P2	Dtx2	Probable E3 ubiquitin-protein ligase DTX2		0.292037	0.379051	26.6078		0.189638		1.22437	1.19515	0.300863	25.1737		-0.183216	NaN	0.292037	0.565919		0.560773	NaN	0.42021	0.111182		0.0004104	111.61	0	1	128	138	ICDYLEQQVAR	129							yes	no
23855	Q9CQ21	Q9CQ21	Mcts2	Malignant T-cell-amplified sequence 2		0.291883	0.146025	29.3668		0.0213891		1.22424	1.17994	0.116218	9.84953		0.0677536	NaN	0.341974	0.291883		0.774437	NaN	0.164112	0.335509		0.00014127	160.88	0	1	9	18	ESVSNCIQLK	14							yes	yes
57529	P38060	P38060	Hmgcl	Hydroxymethylglutaryl-CoA lyase, mitochondrial		0.291874	0.199342	29.701		0.0146385		1.22424	1.19335	0.157339	13.1846		0.433068	-0.0367688	0.286687	0.297061		0.121685	0.848042	0.282498	0.200012		3.7401e-20	256.38	0	1	299	312	LLEAGDFICQALNR	307							yes	yes
60258	E9Q186;Q9CTH6	E9Q186	Fcf1	rRNA-processing protein FCF1 homolog		0.291494	0.132235	27.7257		0.0617961		1.22391	1.18467	0.106002	8.9478		0.291494	NaN	0.0903644	0.339653		0.327381	NaN	0.838907	0.349808		0.027588	74.517	0	1	120	125	LPCTHK	122							yes	no
72976	Q9CQU5	Q9CQU5	Zwint	ZW10 interactor		0.291299	0.105379	29.832		0.00853961		1.22401	1.2498	0.0933277	7.46743		0.261129	0.226904	0.465552	0.321469		0.316687	0.448994	0.03167	0.212463		6.7113e-37	304.34	0	1	214	227	NQSYLQLLCSLQNK	222							yes	yes
95685	O55131	O55131	Sept7	Septin-7		0.290924	0.396158	26.7998		0.191483		1.22342	1.25375	0.340949	27.1943		0.290924	NaN	-0.106288	0.686027		0.37495	NaN	0.803718	0.0521187		0.00093777	104.01	0	1	14	24	SVNCGTMAQPK	17							yes	yes
17497	Q922X9	Q922X9	Prmt7	Protein arginine N-methyltransferase 7		0.290715	0.594232	27.5033		0.122494		1.22325	1.13399	0.417938	36.8556		NaN	-0.559296	0.290715	0.585047		NaN	0.0676777	0.344221	0.0752578		0.091292	38.222	0	1	560	572	EAEPHPLWEYPCR	571							yes	yes
36768	A0A0R4J0G7;E9QQ48	A0A0R4J0G7	Dlgap5			0.289586	0.389161	26.572		0.193721		1.22229	1.23051	0.32479	26.3947		0.640928	0.289586	-0.136207	NaN		0.0406339	0.403508	0.607146	NaN		4.6465e-11	146.6	0	1	396	418	GVPCSEASEGQTSQPPHDVPYFR	399							yes	no
29817	Q61768;E9QAK5	Q61768	Kif5b	Kinesin-1 heavy chain;Kinesin-like protein		0.289346	0.390154	30.3524		0.00545066		1.22209	1.12269	0.280132	24.9518		0.421778	0.289346	NaN	-0.310402		0.358971	0.118762	NaN	0.17848		4.8257e-10	174.23	0	1	172	187	FVCSPDEVMDTIDEGK	174							yes	no
112905	Q9D3E6;F8WHU7;F6XQW1;F6TNY1	Q9D3E6	Stag1	Cohesin subunit SA-1		0.288011	0.294077	27.5814		0.0649506		1.22137	1.19253	0.229673	19.2593		0.526255	-0.172666	0.250401	0.325622		0.240884	0.626927	0.495483	0.337625		0.00025925	140.98	0	1	710	718	WDLFGNCYR	716							yes	no
85116	G5E8N3;D3YYC3;O88974;O88974-4	G5E8N3	Setdb1	Histone-lysine N-methyltransferase SETDB1		0.287033	0.60788	27.3026		0.127222		1.22013	1.33453	0.561842	42.1003		0.959601	-0.253778	NaN	0.287033		0.00140263	0.463615	NaN	0.389267		3.2697e-15	270.84	1	2	786	800	RLEECLPTGVYECNK	790;798							yes	no
18532	Q99N87	Q99N87	Mrps5	28S ribosomal protein S5, mitochondrial		0.286844	0.198345	28.6415		0.0403142		1.22038	1.27013	0.181891	14.3207		0.61242	0.151746	0.32454	0.249147		0.0431346	0.66235	0.149069	0.455889		7.198e-21	235.95	0	1	377	395	EECGPLPIVVASPHGALSK	379							yes	yes
87782	Q3TXX3-2;Q3TXX3	Q3TXX3-2	Zfyve27	Protrudin		0.286671	0.550723	27.5149		0.127694		1.21982	1.23903	0.454002	36.6419		0.767508	-0.331097	NaN	0.286671		0.0211201	0.300387	NaN	0.331609		9.8747e-16	144.18	1	2	338	358	RYPTNNFGNCAGCAATFSVLK	347;350							yes	no
742	P28033-2;P28033-3;P28033	P28033-2	Cebpb	CCAAT/enhancer-binding protein beta		0.286477	0.610813	25.8788		0.198992		1.21966	1.09469	0.406125	37.0996		0.286477	0.509588	-0.642133	NaN		0.557532	0.161708	0.0584579	NaN		5.7936e-07	152.37	0	1	45	60	AAPAACFAGPPAAPAK	50							yes	no
117449	Q6PE80;Q00993	Q6PE80	Axl	Receptor protein-tyrosine kinase;Tyrosine-protein kinase receptor UFO		0.286345	0.0691591	28.8639		0.018097		1.22018	1.22534	0.0588444	4.8023		0.33278	0.239909	0.367922	0.227129		0.265469	0.355271	0.160991	0.389401		7.504e-08	155.02	0	1	851	867	YVLCPSTAPGPTLSADR	854							yes	no
106680	K4DI61;Q9D8M7-2;Q9D8M7	K4DI61	Phf10	PHD finger protein 10		0.285776	0.327953	28.1168		0.0624763		1.21907	1.15722	0.249045	21.521		0.453658	-0.179392	NaN	0.285776		0.143017	0.493622	NaN	0.404891		0.00080255	112.84	0	2	373	384	VIPNALCGICLK	379;382							yes	no
115944	P09103;E9Q8G8	P09103	P4hb	Protein disulfide-isomerase		0.285144	0.216661	29.7106		0.0170994		1.21883	1.19983	0.174012	14.5031		-0.0422626	0.475631	0.317023	0.253265		0.90176	0.0207139	0.112778	0.298172		7.7949e-07	168.79	0	2	45	59	YLLVEFYAPWCGHCK	55;58		PDIA1_MOUSE	ACT_SITE;DISULFID	55 | 58;55	Active site;Active site;Disulphid		yes	no
65921	Q04690;Q04690-2;Q04690-3;Q04690-4	Q04690	Nf1	Neurofibromin		0.28476	0.608697	27.3777		0.130209		1.21821	1.18191	0.45833	38.7787		NaN	-0.501212	0.696896	0.28476		NaN	0.114234	0.017161	0.406704		9.0003e-06	138.45	0	1	234	248	LYQIPQTDMAECAEK	245							yes	no
12881	Q99JY0	Q99JY0	Hadhb	Trifunctional enzyme subunit beta, mitochondrial;3-ketoacyl-CoA thiolase		0.284657	0.398495	29.7604		0.0172906		1.22309	1.25529	0.345075	27.4896		0.759549	0.414957	0.154357	-0.181108		0.0125841	0.140624	0.438813	0.495721		2.7011e-16	157.66	0	1	449	475	DGGQYALVAACAAGGQGHAMIVEAYPK	459		ECHB_MOUSE	ACT_SITE	459	Active site		yes	yes
111570	F2Z4A3;A0A087WRT4;A7ISQ2;A7ISQ1	F2Z4A3	Fat1			0.283749	0.1615	27.4521		0.131556		1.2187	1.20821	0.133203	11.0248		0.215911	0.43271	0.351588	0.0644558		0.505971	0.21071	0.24553	0.854416		0.0024117	101.65	0	1	4338	4347	VVDLDPCLSK	4344							yes	no
14219	Q9DC63-2;Q9DC63;A2BHN6	Q9DC63-2	Fbxo3	F-box only protein 3		0.283504	0.0604189	27.7073		0.0692299		1.21715	1.2041	0.0500163	4.15384		0.283504	NaN	0.20019	0.317645		0.361587	NaN	0.475974	0.340022		0.00055469	121.73	0	2	32	41	DLINCCYVSR	36;37							yes	no
366	A2AFQ0;Q7TMY8;Q7TMY8-3;Q7TMY8-4;Q7TMY8-2;F6XP90	A2AFQ0	Huwe1	E3 ubiquitin-protein ligase HUWE1		0.283388	0.710704	29.1563		0.0322112		1.21705	1.03077	0.42525	41.2556		NaN	-0.877881	0.283388	0.412606		NaN	0.0115091	0.287901	0.0657228		0.038684	91.906	0	1	1248	1254	AAFTCIK	1252							yes	no
8234	A0A0R4J233;Q8C650-2;Q8C650	A0A0R4J233	Sept10	Septin-10		0.282891	0.172606	29.0871		0.0325057		1.2174	1.2164	0.144311	11.8638		0.334217	0.471714	0.0621883	0.231565		0.263663	0.0910884	0.817007	0.44105		1.307e-16	196.33	0	1	398	416	ATCELFPNQSFLASGSSIR	400							yes	no
87858	Q8CIM8;Q8CIM8-2;Q8CIM8-3	Q8CIM8	Ints4	Integrator complex subunit 4		0.282617	0.215998	27.1822		0.133077		1.21659	1.29978	0.207302	15.949		0.684309	0.308109	0.212901	0.257124		0.118942	0.373354	0.568995	0.441351		0.044174	53.569	0	1	37	46	SAALHIDLCK	45							yes	no
9919	Q8C9B9;Q8C9B9-3;A0A0R4J0L7	Q8C9B9	Dido1	Death-inducer obliterator 1		0.281989	0.714402	27.3682		0.133926		1.21587	1.31631	0.632322	48.0375		NaN	0.281989	0.994825	-0.433976		NaN	0.317311	0.000587019	0.127369		0.00079193	76.049	0	1	1068	1091	AYPVSGCLDYLSEDLPDTIHIGGR	1074							yes	no
10538	Q9DCA5;F6WEP7;E9Q2V8	Q9DCA5	Brix1	Ribosome biogenesis protein BRX1 homolog		0.281961	0.334931	29.8073		0.0183846		1.21725	1.18905	0.259872	21.8555		0.556973	-0.233586	0.21275	0.351171		0.0429915	0.341427	0.420226	0.131918		0.013787	99.384	0	1	115	121	CIYFEAK	115							yes	no
110000	B7FAU9;Q8BTM8;B7FAV1	B7FAU9	Flna	Filamin-A		0.281955	0.402639	28.9876		0.0199252		1.23988	1.25294	0.343826	27.4415		0.686561	-0.116284	-0.00445701	0.568367		0.117644	0.603328	0.974217	0.0159534		5.746e-31	271.01	0	1	709	724	VQVQDNEGCSVEATVK	717							yes	no
45435	E9PYH6;A0A0U1RNP2;A0A0U1RPA4	E9PYH6	Setd1a	Histone-lysine N-methyltransferase		0.281786	0.30295	27.3111		0.134202		1.21571	1.19303	0.237682	19.9226		-0.182678	0.275566	0.288005	0.545598		0.56169	0.426139	0.349135	0.0980881		0.00020021	119.75	0	3	1702	1712	IPCLCGTESCR	1704;1706;1711							yes	no
79420	Q60967;Q6NZM8	Q60967	Papss1	Bifunctional 3-phosphoadenosine 5-phosphosulfate synthase 1;Sulfate adenylyltransferase;Adenylyl-sulfate kinase		0.281496	0.351912	30.1757		0.00686256		1.21934	1.30229	0.333209	25.5865		0.818713	0.396759	0.166233	0.00956349		0.00569839	0.127575	0.414585	0.949813		2.682e-42	220.69	0	1	144	168	QIHEGASLPFFEVFVDAPLHVCEQR	165							yes	no
46074	Q9WVQ5	Q9WVQ5	Apip	Methylthioribulose-1-phosphate dehydratase		0.281328	0.427596	28.7607		0.0440759		1.21531	1.14781	0.316758	27.5967		0.281328	0.511343	NaN	-0.316991		0.343904	0.0656733	NaN	0.196785		2.1704e-22	240.34	0	1	67	89	IQPEDMFVCDINEQDISGPPASK	75							yes	yes
77762	K4DI67;Q6ZQK0;Q80W41	K4DI67	Ncapd3	Condensin-2 complex subunit D3		0.281214	0.350305	27.2641		0.13498		1.21522	1.17236	0.271524	23.1605		0.281214	NaN	-0.181224	0.505794		0.36567	NaN	0.523601	0.126812		3.0234e-07	121.48	0	1	593	613	QALQSLTELVMAQPTCVPVQK	608							yes	no
60429	A2AS45;Q68FH0-2;Q68FH0;A2AS47	A2AS45	Pkp4	Plakophilin-4		0.281023	0.646564	27.7081		0.0716829		1.21767	1.32919	0.601542	45.2564		1.10831	-0.462999	0.186442	0.375604		0.000836055	0.182105	0.462049	0.258252		1.4674e-70	283.88	0	2	936	963	LPGGNGPSILSDETVAAICCALHEVTSK	954;955							yes	no
3520	A8C756	A8C756	Thada	Thyroid adenoma-associated protein homolog		0.280895	0.307394	27.4536		0.135416		1.21495	1.0957	0.217652	19.8641		0.295925	NaN	-0.243852	0.280895		0.33995	NaN	0.309847	0.444804		1.0759e-13	165.17	0	1	597	616	AHGHLQSATQAWENLVCSAR	613							yes	yes
20530	G3X8X7;Q920Q4	G3X8X7	Vps16	Vacuolar protein sorting-associated protein 16 homolog		0.28087	0.418462	28.3574		0.0619246		1.21493	1.09742	0.290289	26.452		0.28087	0.390156	-0.383079	NaN		0.314551	0.13359	0.181364	NaN		7.4604e-24	187.48	0	1	369	397	EIQELGQLIQAVQQCIEAAGHEHQPDMQK	383							yes	no
31108	Q3V3R1	Q3V3R1	Mthfd1l	Monofunctional C1-tetrahydrofolate synthase, mitochondrial		0.280867	0.301801	30.0324		0.0112037		1.21766	1.23403	0.256928	20.8202		0.635468	0.37765	0.184084	-0.0779914		0.0313783	0.129988	0.430883	0.774928		0.00017036	120.77	0	1	192	204	GDAPECFVSPLAK	197							yes	yes
54498	F6UHR6;E9PXZ2;A2A8Z1;A0A0A6YXH3;E9Q6C1;Q5FWX7;A2A8Z1-2	F6UHR6	Osbpl9	Oxysterol-binding protein;Oxysterol-binding protein-related protein 9		0.280658	0.449569	30.115		0.00703113		1.21475	1.10863	0.314632	28.3804		0.439861	0.280658	NaN	-0.406114		0.113515	0.157168	NaN	0.0709704		1.2362e-15	241.35	0	1	696	712	LFHEDGECWVYDEPLLK	703							yes	no
104108	E9PUQ8	E9PUQ8	Dgkd	Diacylglycerol kinase		0.280037	0.439428	27.1827		0.136593		1.21423	1.10932	0.308419	27.8025		NaN	0.434669	-0.391885	0.280037		NaN	0.134042	0.260754	0.415199		1.284e-05	133.48	0	2	662	676	VCTSSVHSESCVIAK	663;672							yes	yes
81020	Q8BWQ4;A0A087WPV8	Q8BWQ4	Cmtr2	Cap-specific mRNA (nucleoside-2-O-)-methyltransferase 2		0.278886	0.439011	28.4304		0.0638092		1.2142	1.36614	0.456178	33.3918		1.0226	0.335863	0.221908	0.00658153		0.00100758	0.241129	0.550873	0.971859		2.0451e-71	320.05	0	1	11	32	QPACLETFSPDVLNDVSELFAK	14							yes	no
82487	Q99JI6	Q99JI6	Rap1b	Ras-related protein Rap-1b		0.278721	0.469141	30.2275		0.00743544		1.21312	1.07783	0.314746	29.2019		0.38107	0.278721	NaN	-0.477832		0.112816	0.268399	NaN	0.0335923		1.8222e-63	278.75	0	1	43	68	QVEVDAQQCMLEILDTAGTEQFTAMR	51							yes	yes
11743	Q9JIK5	Q9JIK5	Ddx21	Nucleolar RNA helicase 2		0.278014	0.548187	29.6164		0.0200951		1.23086	1.33266	0.517006	38.7949		0.0274572	-0.225468	1.0098	0.52857		0.96155	0.634773	0.00316419	0.0138366		1.3752e-17	256.91	0	1	522	533	DAQELSQNTCIK	531							yes	yes
3141	Q91YR5;Q91YR5-1;Q91YR5-2	Q91YR5	Mettl13	Methyltransferase-like protein 13		0.277947	0.246928	28.0291		0.0702125		1.21247	1.21607	0.206341	16.9679		NaN	0.0165682	0.510137	0.277947		NaN	0.893672	0.0314846	0.418992		1.7083e-24	224.8	0	1	263	281	AGLGSVSLDLCSGDTGEPR	273							yes	no
10728	G5E8T9;Q99KB8;E9PYA3;A0A0R4J052;Q99KB8-2;E9Q2H8;D3YWI0;D3YUX8	G5E8T9	Hagh	Hydroxyacylglutathione hydrolase, mitochondrial		0.277544	0.524907	27.767		0.0752423		1.2139	1.13543	0.354151	31.191		-0.637575	0.556924	0.355415	0.199672		0.0372416	0.106983	0.240068	0.457902		3.5877e-07	138.66	0	3	153	170	CLSTPCHTSGHICYFVSK	153;158;165							yes	no
90161	Q6PDY2	Q6PDY2	Ado	2-aminoethanethiol dioxygenase		0.277217	0.665514	29.496		0.0287381		1.22363	1.36425	0.646541	47.3918		0.478165	1.17146	0.0762684	-0.400989		0.0713179	0.000687819	0.791488	0.157264		3.0695e-11	161.87	0	1	93	110	SGTCIPLHDHPGMHGMLK	96							yes	yes
11394	Q6PE80;Q00993	Q6PE80	Axl	Receptor protein-tyrosine kinase;Tyrosine-protein kinase receptor UFO		0.27687	0.261116	28.3157		0.0657721		1.21157	1.17218	0.19884	16.9633		0.27432	-0.158863	0.454026	0.27942		0.392515	0.50108	0.221886	0.282499		0.003452	117.7	0	1	770	776	CWELNPR	770							yes	no
98209	E9Q784	E9Q784	Zc3h13			0.276046	0.196822	27.0956		0.142174		1.21115	1.16402	0.14968	12.859		0.245352	-0.0769395	0.362562	0.30674		0.471235	0.918696	0.322946	0.368555		2.3245e-08	218.58	0	2	48	58	TGSCLYGNTCR	51;57							yes	yes
54835	G3UYW1;Q6VNB8;Q6VNB8-2	G3UYW1	Wdfy3	WD repeat and FYVE domain-containing protein 3		0.275823	0.386701	27.3667		0.142491		1.2115	1.11648	0.262126	23.4778		-0.447484	0.328858	0.389131	0.222788		0.169005	0.341914	0.272966	0.505792		0.0013416	90.906	0	1	31	40	LFTELCHPPR	36							yes	no
23753	P31750;D3Z783;D3YXX3;D3YYP9	P31750	Akt1	RAC-alpha serine/threonine-protein kinase		0.275445	0.318145	28.8326		0.0229329		1.21786	1.18908	0.251768	21.1734		0.520634	0.435865	0.115026	-0.174617		0.0772861	0.0954024	0.716615	0.48418		2.2344e-24	259.18	0	1	49	64	ESPLNNFSVAQCQLMK	60		AKT1_MOUSE	DISULFID	60;77	Disulphid		yes	no
10436	Q8BGF6	Q8BGF6	Elmod2	ELMO domain-containing protein 2		0.275398	0.192946	27.4236		0.143096		1.21034	1.1515	0.143942	12.5004		-0.0933602	0.268871	0.31959	0.281925		0.736718	0.437515	0.374321	0.411792		0.0065601	102.81	0	1	73	79	CIANIMK	73							yes	yes
48578	Q9ERU9	Q9ERU9	Ranbp2	E3 SUMO-protein ligase RanBP2		0.27509	0.236576	27.9118		0.0732242		1.21007	1.19606	0.192521	16.0963		0.465913	NaN	-0.00445701	0.27509		0.13256	NaN	0.930735	0.352532		2.4624e-44	331.19	1	2	1617	1636	KEGEWECAVCSVQNESSSLK	1623;1626							yes	yes
25613	Q9D6J6;Q9D6J6-2	Q9D6J6	Ndufv2	NADH dehydrogenase [ubiquinone] flavoprotein 2, mitochondrial		0.274783	0.149716	29.2446		0.0376431		1.20998	1.16028	0.114491	9.86756		0.250747	0.298818	0.298929	-0.0131434		0.38423	0.30252	0.275141	0.976767		3.5564e-07	146.79	0	2	222	238	FCCEPAGGLTSLTEPPK	223;224							yes	no
71973	Q99M04;A0A0M3HEP3;A0A0G2JFF7	Q99M04	Lias	Lipoyl synthase, mitochondrial		0.274234	0.23597	28.6139		0.0493461		1.21418	1.1791	0.186634	15.8285		0.421362	0.14538	-0.0757347	0.403089		0.359504	0.655213	0.769609	0.113907		2.8606e-06	193.62	0	1	98	109	NLSLHTVCEEAR	105		LIAS_MOUSE	METAL	105	Iron-sulfur 1 (4Fe-4S)		yes	no
27306	B0V2N1-6;B0V2N1-2;B0V2N1;B0V2N1-4;B0V2N1-3;B0V2N1-5	B0V2N1-6	Ptprs	Receptor-type tyrosine-protein phosphatase S		0.273501	0.217678	27.4155		0.145823		1.20932	1.15935	0.164258	14.1681		-0.11278	0.318285	0.371792	0.228716		0.690234	0.263366	0.311563	0.514042		7.4129e-05	141.2	0	1	1610	1619	FITASLPCNK	1617							yes	no
24470	Q8VCH7	Q8VCH7	Rdh10	Retinol dehydrogenase 10		0.273331	0.375484	28.4851		0.0693379		1.2086	1.1264	0.272984	24.235		NaN	0.431729	-0.283196	0.273331		NaN	0.138703	0.197317	0.355781		4.8904e-13	156.27	0	1	135	164	EVGEVSVLVNNAGVVSGHHLLECPDELIER	157							yes	yes
68221	Q8C263	Q8C263	Ska3	Spindle and kinetochore-associated protein 3		0.273105	0.306443	25.8931		0.22286		1.22248	1.247	0.263978	21.169		0.493088	0.617683	0.0531215	0.0124092		0.274972	0.0936501	0.841655	0.989247		0.0001962	135.79	0	1	1	10	MNPIQSFHCK	9							yes	yes
76651	Q80UK8	Q80UK8	Ints2	Integrator complex subunit 2		0.273057	0.169695	27.1643		0.146467		1.21	1.17665	0.133974	11.3861		0.348073	-0.00106626	0.19804	0.364399		0.273558	0.93934	0.569275	0.272892		0.0013108	111.39	0	1	1151	1159	PSGWSQICK	1158							yes	yes
3148	Q5U5I3;Q99N85;D3Z603	Q5U5I3	Mrps18a	28S ribosomal protein S18a, mitochondrial		0.272589	0.135548	30.3203		0.00885571		1.20869	1.21252	0.113883	9.39222		0.223089	0.11543	0.32209	0.432345		0.443719	0.576721	0.189763	0.0540178		5.4175e-05	109.04	1	1	125	142	AGLLPNHRPQLPEGCLPK	139							yes	no
53011	Q8R2U7	Q8R2U7	Lrrc42	Leucine-rich repeat-containing protein 42		0.272145	0.39012	28.6899		0.0509952		1.20848	1.18012	0.296623	25.1349		0.59445	0.217199	-0.333431	0.327092		0.0551533	0.386267	0.216856	0.282134		1.4238e-06	94.155	0	2	178	209	LDLSCCWLGDEHELLEHLTNEALSSVTQLHLK	182;183							yes	yes
116879	Q80ZX0;F6VJC5	Q80ZX0	Sec24b			0.27213	0.274001	29.227		0.0394673		1.21023	1.2173	0.228845	18.7993		0.36753	0.578054	-0.0650378	0.17673		0.220324	0.0261106	0.730672	0.463314		3.0696e-23	195.13	0	1	866	888	YSAGCIFYYPSFHSTHNPSQAEK	870							yes	no
2974	E9Q8L9	E9Q8L9	Rab11fip1			0.271829	0.254964	28.2289		0.0708989		1.21096	1.18701	0.202686	17.0754		0.475563	-0.0959667	0.38356	0.160098		0.144618	0.769009	0.202516	0.555985		7.1336e-08	148.7	1	1	925	942	AGESVPTENQCDFRPQVR	935							yes	yes
35402	Q99LF4	Q99LF4	Rtcb	tRNA-splicing ligase RtcB homolog		0.270606	0.21968	29.7182		0.0236831		1.2073	1.14863	0.163865	14.2662		0.212428	0.340399	0.328784	-0.130019		0.467982	0.234264	0.137125	0.647308		6.9063e-05	161.74	0	1	252	263	GQVCVMIHSGSR	255							yes	yes
103518	Q5SXA9	Q5SXA9	Wwc1	Protein KIBRA		0.270596	0.220323	28.8619		0.0254226		1.20631	1.30985	0.214729	16.3933		0.706502	0.269359	0.271833	0.256955		0.0192876	0.299763	0.307375	0.325716		7.4163e-10	196.76	0	2	701	715	VAILPCSESSTCLFR	706;712							yes	yes
10218	Q8BZM1;Q3T9A5	Q8BZM1	Glmn	Glomulin		0.270204	0.165972	30.2293		0.00947076		1.20698	1.18639	0.132902	11.2022		0.329126	0.398544	0.0192359	0.211282		0.127169	0.125879	0.906637	0.480415		8.1092e-05	169.37	0	1	238	249	CFASEIIGFLSK	238							yes	no
91391	Q9CPR5	Q9CPR5	Mrpl15	39S ribosomal protein L15, mitochondrial		0.269965	0.660758	28.9623		0.0257634		1.23929	1.35325	0.620749	45.871		-0.355521	-0.0693922	0.609322	1.10624		0.163547	0.794854	0.0166982	8.14197e-06		0.024866	90.986	0	1	182	188	SLEILCK	187							yes	yes
81153	A0A0A0MQN4;Q9D906;S4R2T5;S4R2D5	A0A0A0MQN4	Atg7	Ubiquitin-like modifier-activating enzyme ATG7		0.269853	0.103745	29.1999		0.0410926		1.20631	1.20758	0.0867429	7.1832		0.387048	0.223382	0.316323	0.150537		0.236097	0.380769	0.237036	0.589015		0.00024764	106.6	1	1	437	452	QPLYEFEDCLGGGKPK	445							yes	no
24520	Q3TMX0;O08992;H3BLG5;A2AKJ9;A2AKJ6	Q3TMX0	Sdcbp	Syntenin-1		0.269531	0.0898318	27.6701		0.0839893		1.20542	1.17141	0.0716374	6.11547		NaN	0.123145	0.286546	0.269531		NaN	0.632464	0.351798	0.419277		0.020012	84.609	0	1	114	119	EVILCK	118							yes	no
44371	A0A0D2X7Z2;Q9CY45	A0A0D2X7Z2	N6amt2	Protein-lysine N-methyltransferase N6amt2		0.269474	0.2469	28.1659		0.0794535		1.20537	1.15743	0.190523	16.4609		0.269474	0.399882	-0.0777827	NaN		0.371608	0.247518	0.766063	NaN		6.8324e-25	216.34	0	1	175	194	ILLCTGAIMEEQAAQLLGVK	178							yes	no
2992	A0A0N4SV80;E9QML5;Q61464-4;Q61464;A0A0N4SV38;A0A0N4SVI8;E9QKZ7;Q61464-7;Q61464-5;Q61464-2	A0A0N4SV80	Zfml;Znf638	Zinc finger protein 638		0.269402	0.383781	28.6511		0.0532311		1.20531	1.14811	0.287674	25.0564		-0.2582	NaN	0.269402	0.488395		0.267263	NaN	0.263002	0.140526		0.00011939	116.01	0	2	1874	1889	AGFFCPICSLFYSGEK	1878;1881							yes	no
48521	A0A0R4J0S4;Q80Y17	A0A0R4J0S4	Llgl1	Lethal(2) giant larvae protein homolog 1		0.268781	0.309511	26.0708		0.231		1.20479	1.17265	0.242555	20.6844		0.268781	NaN	0.482875	-0.127177		0.586963	NaN	0.195302	0.731593		0.001952	65.511	1	1	905	918	KEDISGIASCVFTR	914							yes	no
9942	H3BKH6;Q9R0P3;H3BK43;H3BLJ9;H3BJL6;H3BJP2	H3BKH6	Esd	S-formylglutathione hydrolase		0.267971	0.23936	29.3879		0.0344128		1.20411	1.10896	0.174467	15.7325		0.267971	0.281142	-0.139871	NaN		0.212437	0.279268	0.598866	NaN		9.816e-10	96.027	1	1	223	259	AYSGSQIDILIDQGKDDEFLSNGQLLPDNFIAACTEK	256							yes	no
113179	E9QKL6;P15092-2;P15092	E9QKL6	Ifi204	Interferon-activable protein 204		0.267927	0.193806	26.6057		0.232631		1.20408	1.15322	0.149592	12.9717		NaN	-0.0220501	0.267927	0.345688		NaN	0.946722	0.462951	0.340838		0.0022961	159.42	0	1	375	381	WHNINCK	380							yes	no
94783	Q9JHU9	Q9JHU9	Isyna1	Inositol-3-phosphate synthase 1		0.267508	0.252587	30.2521		0.0102114		1.20373	1.10519	0.182906	16.5497		0.267508	0.284164	NaN	-0.161419		0.212802	0.268075	NaN	0.604725		5.3226e-55	246.63	1	1	357	384	SSVVDDMVHSNHVLYAPGERPDHCVVIK	380							yes	yes
79630	Q9CQR6;A0A0N4SVL9;A0A0N4SW66	Q9CQR6	Ppp6c	Serine/threonine-protein phosphatase 6 catalytic subunit;Serine/threonine-protein phosphatase 6 catalytic subunit, N-terminally processed		0.266542	0.0501449	30.2266		0.0104891		1.2033	1.20552	0.0419225	3.47755		0.221895	0.302637	0.230447	0.321028		0.426211	0.151633	0.315408	0.167216		7.3826e-47	312.48	0	1	118	132	QITQVYGFYDECQTK	129							yes	no
38233	Q60969;Q60969-2	Q60969	Styx	Serine/threonine/tyrosine-interacting protein		0.266419	0.331619	26.3033		0.235533		1.20282	1.07178	0.228211	21.2927		-0.3071	0.268139	0.266419	NaN		0.370648	0.435159	0.465702	NaN		0.00056426	106.68	0	1	55	64	HGITHIICIR	62							yes	no
68130	A0A0R4J0H7;Q8K2Z4;Q8K2Z4-2;A0A087WNQ1	A0A0R4J0H7	Ncapd2	Condensin complex subunit 1		0.266317	0.19825	30.1752		0.0105547		1.20273	1.12872	0.14865	13.1697		NaN	-0.0625134	0.293766	0.266317		NaN	0.806445	0.271136	0.351436		0.0009938	138.48	0	1	119	126	MNCYALIR	121							yes	no
56173	F6SMY7;E9PUJ6;Q7TPH6-2;Q7TPH6	F6SMY7	Mycbp2	E3 ubiquitin-protein ligase MYCBP2		0.265887	0.184174	26.6607		0.236563		1.20238	1.16984	0.145595	12.4457		0.265887	NaN	0.374534	0.0154035		0.407872	NaN	0.292512	0.972729		0.0020368	82.55	0	1	108	122	LHSNPSAFNIYCNVR	119							yes	no
10009	Q3U6F1;E9Q7W0;A0A0J9YTV5;P31266-2;P31266	Q3U6F1	Rbpj	Recombining binding protein suppressor of hairless		0.265834	0.476674	29.671		0.0262783		1.2036	1.18342	0.360064	30.4257		-0.460651	0.677918	0.332061	0.199608		0.0349982	0.00577088	0.176553	0.575106		0.016134	89.775	0	1	251	256	CAFYLK	251							yes	no
9439	O70572	O70572	Smpd2	Sphingomyelin phosphodiesterase 2		0.264664	0.341779	29.1412		0.0450088		1.20232	1.18092	0.264628	22.4085		0.564245	0.322406	0.206922	-0.250768		0.0686862	0.215112	0.453008	0.317311		3.0099e-09	244.01	0	2	244	256	AVSEFHVCCETLK	251;252							yes	yes
114049	G3X9Y4;P97348	G3X9Y4	Rhod	Rho-related GTP-binding protein RhoD		0.264585	0.146342	26.1881		0.239098		1.20129	1.14228	0.112326	9.83355		0.018271	NaN	0.264585	0.278341		0.942837	NaN	0.469062	0.449242		0.054055	50.284	0	1	111	120	WYPEVTHFCK	119							yes	no
32863	E9PZA7;E9QLK7;E9PWT1;F7CGG2;Q80YV3	E9PZA7	Trrap	Transformation/transcription domain-associated protein		0.264518	0.533719	27.372		0.159275		1.20356	1.07008	0.327013	30.5597		0.358214	-0.757902	0.174854	0.354182		0.287718	0.0699992	0.648521	0.286726		1.4507e-05	174.48	0	2	2176	2187	GIAACMTCGNTK	2180;2183							yes	no
44370	Q3UFY8	Q3UFY8	Trmt10c	Mitochondrial ribonuclease P protein 1		0.263883	0.355523	29.6113		0.0274084		1.22605	1.22888	0.29836	24.279		-0.0538269	-0.0320413	0.584991	0.559807		0.768937	0.912315	0.00786808	0.0262637		0.021865	82.141	0	1	354	359	ILLCLK	357							yes	yes
103985	E9Q804;Q99NH0;E9QKG6;Q99NH0-3	E9Q804	Ankrd17	Ankyrin repeat domain-containing protein 17		0.263566	0.593479	30.0029		0.0172691		1.20451	1.21476	0.463432	38.1501		0.144867	-0.585771	0.382265	0.834898		0.602105	0.00714645	0.0868825	0.00192073		0.014465	95.793	0	1	49	55	VCDLLLK	50							yes	no
48616	Q9JHU9	Q9JHU9	Isyna1	Inositol-3-phosphate synthase 1		0.262022	0.251885	27.3688		0.163175		1.19916	1.152	0.193414	16.7895		0.397766	0.262022	NaN	-0.090247		0.180411	0.444442	NaN	0.798087		3.6903e-23	188.38	1	1	530	553	KEPTPATNGCTGDANGHPQAPTPK	539							yes	yes
316	Q8BTI8-3;Q8BTI8;Q8BTI8-2	Q8BTI8-3	Srrm2	Serine/arginine repetitive matrix protein 2		0.261819	0.314164	27.3455		0.163495		1.19899	1.20258	0.257902	21.4456		NaN	0.548204	0.261819	-0.0793285		NaN	0.112601	0.398891	0.734236		7.4763e-14	157.88	0	1	1253	1273	AAETPAVASCWSGPQVSPEHK	1262							yes	no
11933	F8WI18;P70182;P70182-3;D3YUY3	F8WI18	Pip5k1a	Phosphatidylinositol 4-phosphate 5-kinase type-1 alpha		0.26158	0.144846	27.1567		0.163874		1.19908	1.23407	0.127775	10.354		0.229994	0.167277	0.293166	0.50099		0.477132	0.630005	0.339815	0.160289		0.00022585	153.78	0	1	295	303	DCLVLQSFK	296							yes	no
28689	A3KGG8;Q9D9Z1;H3BKK2;F7BE71;A3KGG6	A3KGG8	Knstrn	Small kinetochore-associated protein		0.261164	0.398046	28.0041		0.089455		1.19844	1.14446	0.29732	25.9791		NaN	0.261164	0.496807	-0.279555		NaN	0.348928	0.0534664	0.341143		0.00014023	133.07	0	1	132	143	FQDNCLALLESK	136							yes	no
112320	Q8C4J7	Q8C4J7	Tbl3	Transducin beta-like protein 3		0.260957	0.312795	28.7609		0.0606325		1.1985	1.11597	0.216974	19.4426		0.345992	0.289105	-0.329425	0.232809		0.247718	0.304995	0.165524	0.486488		1.5751e-103	386.61	0	1	273	292	VWEAASGQCVYTQPQMPGLR	281							yes	yes
78010	Q6PD28	Q6PD28	Ppp2r5b			0.260897	0.213355	27.2776		0.164956		1.19822	1.15565	0.165338	14.3069		0.260897	NaN	-0.0392053	0.373554		0.417126	NaN	0.845234	0.266837		0.0011377	133.47	0	1	234	241	QCNHIFLR	235							yes	yes
117508	Q3TCN2;Q3TCN2-2	Q3TCN2	Plbd2	Putative phospholipase B-like 2;Putative phospholipase B-like 2 28 kDa form;Putative phospholipase B-like 2 40 kDa form;Putative phospholipase B-like 2 15 kDa form		0.260815	0.196672	28.6783		0.060764		1.1982	1.14016	0.145204	12.7354		0.273283	-0.112941	0.248347	0.309817		0.357352	0.71984	0.366053	0.307557		1.493e-05	155.06	0	1	341	353	YVQPQGCVLEWIR	347							yes	no
69359	Q69ZN7;E9Q390;Q69ZN7-4	Q69ZN7	Myof	Myoferlin		0.260548	0.556738	29.8433		0.0185812		1.19793	1.27711	0.488907	38.2822		0.260548	0.848618	-0.264258	NaN		0.269896	0.00147364	0.199945	NaN		1.8555e-05	152.17	0	1	1592	1603	MYELSCYLPQEK	1597							yes	no
44700	P97817	P97817	Cdr2	Cerebellar degeneration-related protein 2		0.260481	0.363619	29.221		0.0483906		1.21434	1.1842	0.288698	24.3791		0.499408	0.529076	-0.209021	0.0215539		0.0904821	0.0415097	0.374059	0.911591		2.8423e-43	238.7	0	1	111	136	ILSLTETIECLQTNIDHLQSQVEELK	120							yes	yes
11420	Q8VCY6	Q8VCY6	Utp6	U3 small nucleolar RNA-associated protein 6 homolog		0.260468	0.492205	27.6309		0.0948553		1.20609	1.13922	0.346457	30.4118		0.429452	0.0914841	0.5473	-0.549341		0.200745	0.793414	0.116649	0.0561261		0.00086585	136.75	0	2	329	337	CYITFCLER	329;334							yes	yes
108724	O70318	O70318	Epb41l2	Band 4.1-like protein 2		0.260352	0.280894	29.7719		0.0295595		1.2045	1.24711	0.246766	19.787		0.638961	0.413191	0.107514	0.031738		0.0225491	0.0965775	0.654898	0.889837		6.4129e-11	140.07	0	2	832	857	VNGEVPHLDLDGLPEIICCSEPPVVK	849;850							yes	yes
74758	E9QP46;Q6ZWQ0;Q6DFZ2;Q6ZWQ0-3;F6W8R9	E9QP46	Syne2	Nesprin-2		0.260129	0.321153	28.3894		0.0840693		1.19759	1.35528	0.317475	23.425		0.198536	NaN	0.260129	0.783022		0.49756	NaN	0.337564	0.00265709		4.1335e-34	196.08	0	1	5292	5319	PAVLSLQALACQVQNLEALQDEAENGER	5302							yes	no
64628	Q8BI29;Q8BI29-2	Q8BI29	Sarg	Specifically androgen-regulated gene protein		0.259525	0.0236018	26.4767		0.249127		1.19708	1.20522	0.0197984	1.64272		0.251918	0.296066	0.259525	NaN		0.434087	0.394222	0.478396	NaN		1.1378e-10	177.12	0	1	552	567	LVGLEQDQCSQQPSFK	560							yes	no
100255	B1ATV0;Q9WVD4	B1ATV0	Clcn5	Chloride channel protein;H(+)/Cl(-) exchange transporter 5		0.259318	0.370954	27.663		0.0963109		1.19691	1.15665	0.283269	24.4904		NaN	-0.225313	0.259318	0.50349		NaN	0.503703	0.403857	0.0547725		0.0069662	101.21	0	1	409	415	TNIAWCR	414							yes	no
25733	Q9R0Q6	Q9R0Q6	Arpc1a	Actin-related protein 2/3 complex subunit 1A		0.258849	0.172037	28.8982		0.0324432		1.19743	1.15803	0.132267	11.4218		0.315086	-0.0382324	0.337309	0.202611		0.308236	0.888857	0.169882	0.49781		1.1844e-06	178.32	0	1	343	358	FCTTGIDGAMTIWDFK	344							yes	yes
96939	Q60769;D3YXE1;D3Z5R6	Q60769	Tnfaip3	Tumor necrosis factor alpha-induced protein 3		0.25868	0.185883	28.5958		0.0627678		1.19639	1.24145	0.166535	13.4145		0.128013	0.254894	0.56583	0.262467		0.701772	0.362	0.0168692	0.324204		0.00019529	146.54	0	2	53	61	TCQFCPQFR	54;57							yes	no
52196	H9KUZ8;Q99NF3	H9KUZ8	Cep41	Centrosomal protein of 41 kDa		0.258453	0.194262	26.9454		0.251289		1.1962	1.14322	0.148488	12.9886		0.258453	0.33108	NaN	-0.0357737		0.604464	0.33865	NaN	0.84621		2.7598e-08	250.76	0	1	231	242	LASQAATTMCER	240							yes	no
11597	Q68FG2	Q68FG2	Sptbn2			0.258399	0.709828	29.7933		0.0308108		1.28348	1.3135	0.612139	46.6038		0.948456	0.806371	-0.289572	-0.401203		0.0043007	0.000988721	0.145872	0.103624		1.4708e-15	265.53	0	1	2021	2037	DAGMAEAWLCSQEPLVR	2030							yes	yes
26929	Q4FE56;P70398	Q4FE56	Usp9x	Ubiquitin carboxyl-terminal hydrolase;Probable ubiquitin carboxyl-terminal hydrolase FAF-X		0.258336	0.308377	29.7737		0.030852		1.1961	1.23019	0.263923	21.4538		NaN	-0.0218411	0.258336	0.594078		NaN	0.921012	0.331202	0.0083364		0.0070858	100.74	0	1	1447	1453	FHIGCEK	1451							yes	no
9940	Q8C460-2;Q8C460	Q8C460-2	Eri3	ERI1 exoribonuclease 3		0.258232	0.344257	27.7294		0.0977034		1.19974	1.22643	0.292543	23.8532		0.372057	0.675066	-0.136731	0.144406		0.269085	0.0506327	0.61768	0.642005		0.00057656	109.21	0	1	237	247	AYSFAMGCWPK	244							yes	no
68486	Q6PAC3	Q6PAC3	Dcaf13	DDB1- and CUL4-associated factor 13		0.257988	0.181895	27.2068		0.16963		1.19581	1.14332	0.139264	12.1806		0.257988	NaN	-0.0211557	0.320446		0.408674	NaN	0.887815	0.345932		0.0015746	120.62	0	1	325	332	MQHVMCVK	330							yes	yes
103370	Q9R112;F6ZKZ3	Q9R112	Sqrdl	Sulfide:quinone oxidoreductase, mitochondrial		0.257768	0.190458	28.9825		0.0331651		1.19845	1.17512	0.151463	12.8892		0.394803	0.158611	0.356926	-0.0162186		0.240303	0.528505	0.317311	0.978854		7.396e-08	202.05	0	1	118	129	VAELNPDENCIR	127							yes	no
72927	Z4YKM2;B2RWE3;B1AR13	Z4YKM2	Cisd3	CDGSH iron-sulfur domain-containing protein 3, mitochondrial		0.257679	0.155507	29.3226		0.0418293		1.19576	1.23295	0.137392	11.1434		0.514406	0.230667	0.152995	0.284692		0.0888744	0.365905	0.53492	0.24345		1.024e-06	191.4	0	1	55	67	NQPFCDGSHFFQR	59							yes	no
10376	Q99KG3-3;Q99KG3;Q99KG3-2	Q99KG3-3	Rbm10	RNA-binding protein 10		0.257356	0.0634897	29.1537		0.0510543		1.19529	1.18699	0.0519345	4.3753		0.17812	0.257356	NaN	0.303669		0.550832	0.314602	NaN	0.214045		0.002856	150.72	0	1	222	228	CGVQNFK	222							yes	no
52645	Q8BGW1;Q8BGW1-2;Q8BGW1-3	Q8BGW1	Fto	Alpha-ketoglutarate-dependent dioxygenase FTO		0.257338	0.243223	28.8436		0.0334569		1.19588	1.14075	0.178911	15.6836		0.303508	0.363779	-0.177155	0.211167		0.354346	0.201069	0.50692	0.383469		8.1947e-11	180.81	0	2	388	405	LCTDWWCEPMTHLEGLWK	389;394							yes	no
48007	Q8CI75;Q8CI75-2	Q8CI75	Dis3l2	DIS3-like exonuclease 2		0.257172	0.499769	27.3409		0.170958		1.19513	1.07507	0.333936	31.0619		0.257172	-0.519324	0.413991	NaN		0.449434	0.101122	0.166939	NaN		0.00045195	130.77	0	1	793	801	IYCNALALR	795							yes	no
103646	A0A0N4SUH4;Q8BKS9	A0A0N4SUH4	Kiaa0020	Pumilio domain-containing protein KIAA0020		0.257172	0.298289	29.8951		0.0201515		1.19513	1.23964	0.259049	20.8972		0.257172	NaN	0.00823113	0.602223		0.275805	NaN	0.949146	0.0667758		1.238e-39	305.23	0	1	394	415	VANGQYSHLVLLAAFDCIDDTK	410							yes	no
104669	Q8C483;P26638	Q8C483	Sars	Serine--tRNA ligase, cytoplasmic		0.256741	0.311567	28.6356		0.0646355		1.19478	1.07404	0.21599	20.1101		0.266235	0.256741	-0.278099	NaN		0.353161	0.458564	0.244193	NaN		4.0429e-07	138.21	0	1	444	459	VEFVHMLNATMCATTR	455							yes	no
16030	Q9DBC7;A2AI69	Q9DBC7	Prkar1a	cAMP-dependent protein kinase type I-alpha regulatory subunit;cAMP-dependent protein kinase type I-alpha regulatory subunit, N-terminally processed		0.255749	0.276095	30.3209		0.01408		1.20201	1.16301	0.215295	18.5119		0.423544	-0.141164	0.423249	0.0882477		0.148744	0.521971	0.0570083	0.678653		2.9697e-05	158.06	1	1	33	45	DSIVQLCTTRPER	39		KAP0_MOUSE	DISULFID	39;39	Disulphid		yes	no
54413	Q8BMA6;A2AAN2	Q8BMA6	Srp68	Signal recognition particle subunit SRP68		0.255747	0.30854	30.2296		0.0140805		1.1942	1.10618	0.211888	19.155		0.284763	-0.336935	0.315678	0.226732		0.318145	0.138313	0.154694	0.380422		2.0223e-08	215.88	0	1	335	344	LFESMLSECR	343							yes	no
29538	Q8BVE8;Q8BVE8-2;Q8BVE8-3;Q8BVE8-4;A0A0J9YUM7	Q8BVE8	Whsc1	Histone-lysine N-methyltransferase NSD2		0.25539	0.475673	29.7754		0.0328277		1.2187	1.26933	0.415961	32.77		-0.18521	-0.039637	0.550417	0.815906		0.409977	0.839378	0.0420366	0.000977345		6.6545e-77	397.49	0	4	705	721	FTCTECASGIHSCFVCK	707;710;717;720							yes	no
117566	Q91YP0	Q91YP0	L2hgdh	L-2-hydroxyglutarate dehydrogenase, mitochondrial		0.254489	0.287774	26.7943		0.259398		1.19291	1.07746	0.201329	18.6856		0.254489	NaN	-0.243001	0.256382		0.454332	NaN	0.389538	0.442693		0.00020087	125.74	0	1	255	266	YVVTCAGLYSDR	259							yes	yes
53049	Q3TVK3;Q9Z2W0;Q8BPW9	Q3TVK3	Dnpep	Aspartyl aminopeptidase		0.254053	0.259102	29.6526		0.0337597		1.19878	1.20973	0.216427	17.8905		0.106696	-0.0205135	0.541503	0.401409		0.70019	0.977492	0.0281581	0.102147		2.0645e-16	163.32	0	3	263	288	LDNLHSCFCALQALIDSCASPASLAR	269;271;280							yes	no
1272	P45377	P45377	Akr1b8	Aldose reductase-related protein 2		0.253908	0.332103	28.5113		0.0674458		1.19243	1.08189	0.231167	21.3669		0.30689	0.253908	NaN	-0.292988		0.524502	0.32095	NaN	0.233615		0.00063545	88.338	0	1	298	316	ACLLPETVNMEEYPYDAEY	299							yes	yes
52660	Q8R0W0	Q8R0W0	Eppk1	Epiplakin		0.253662	0.2769	27.9561		0.099332		1.19223	1.11646	0.202786	18.1634		0.345334	0.253662	NaN	-0.17349		0.262282	0.317311	NaN	0.545194		5.4054e-18	186.5	0	1	1957	1973	LCVDEAIAAGLVGEDLR	1958							yes	yes
22689	Q61205;D3Z2X5;Q8CA83	Q61205	Pafah1b3	Platelet-activating factor acetylhydrolase IB subunit gamma		0.253446	0.219557	29.9584		0.0220182		1.19516	1.21119	0.185098	15.2824		0.357671	0.0268211	0.521708	0.149221		0.221016	0.921246	0.0277729	0.592088		4.0864e-38	215.06	0	1	39	60	EPEVVFIGDSLVQLMHQCEIWR	56							yes	no
11017	Q6P9P6	Q6P9P6	Kif11	Kinesin-like protein KIF11		0.2529	0.205503	28.2523		0.0931511		1.19279	1.1411	0.153674	13.4672		0.317436	-0.11345	0.327049	0.188365		0.507839	0.667156	0.216453	0.484897		0.013963	117.66	1	1	24	32	CRPFNLAER	24							yes	yes
44568	Q8BGT5	Q8BGT5	Gpt2	Alanine aminotransferase 2		0.252672	0.0731831	29.2769		0.0552757		1.19153	1.17606	0.0586491	4.9869		0.295131	0.129878	0.272668	0.232676		0.367981	0.498289	0.297213	0.310717		3.8196e-163	436.54	0	2	138	160	ILQACGGNSLGSYSASQGVNCIR	142;158							yes	yes
10048	E9QQ10;Q70FJ1-3;Q70FJ1-2;Q70FJ1	E9QQ10	Akap9	A-kinase anchor protein 9		0.252305	0.324695	27.5899		0.105582		1.19111	1.12084	0.237754	21.2122		0.39565	0.252305	NaN	-0.224539		0.211437	0.363658	NaN	0.439333		1.6068e-05	165.18	0	1	731	742	CAQLDAENNILK	731							yes	no
59315	Q9D4J7;E9QAG2	Q9D4J7	Phf6	PHD finger protein 6		0.252213	0.640715	30.6386		0.00284546		1.20263	1.085	0.39901	36.7751		0.0510439	-0.891262	0.480884	0.453383		0.791151	0.000659667	0.027398	0.043427		1.4636e-65	368.83	0	4	80	97	LMCSLCHCPGATIGCDVK	82;85;87;94							yes	no
93354	Q8BT07;Q8BT07-2	Q8BT07	Cep55	Centrosomal protein of 55 kDa		0.2518	0.297306	29.0901		0.0560936		1.19149	1.27166	0.278044	21.8647		0.0478134	0.304543	0.739824	0.199056		0.892878	0.236031	0.00339708	0.410538		5.2403e-28	279.62	0	1	426	440	SPSAALNDSLVECPK	438							yes	no
117322	A0A0R4J0G0;Q8BH04	A0A0R4J0G0	Pck2	Phosphoenolpyruvate carboxykinase [GTP], mitochondrial		0.250057	0.144427	30.3874		0.0163797		1.1893	1.2389	0.129461	10.4496		0.236866	0.263248	0.197512	0.516299		0.313204	0.298675	0.394652	0.0216653		0.00010625	136.32	0	1	324	335	YVAAAFPSACGK	333							yes	no
2653	P20108	P20108	Prdx3	Thioredoxin-dependent peroxide reductase, mitochondrial		0.24971	0.69941	28.0291		0.104873		1.18897	1.01009	0.411624	40.7511		0.380749	0.24971	-0.890857	NaN		0.257819	0.324367	0.000571992	NaN		4.0785e-18	173.64	1	1	219	249	AFQFVETHGEVCPANWTPESPTIKPSPTASK	230		PRDX3_MOUSE	DISULFID	230;230	Disulphid		yes	yes
112460	G5E8T9;Q99KB8;E9PYA3;A0A0R4J052;Q99KB8-2;E9Q2H8	G5E8T9	Hagh	Hydroxyacylglutathione hydrolase, mitochondrial		0.249181	0.135625	30.8852		0.00449535		1.18853	1.17376	0.107796	9.18387		0.24981	0.366633	0.248552	0.0407158		0.33733	0.0834655	0.238202	0.952813		2.9175e-52	340.27	0	1	218	230	VYCGHEYTVNNLK	220							yes	no
96689	P0C7T6	P0C7T6	Atxn1l	Ataxin-1-like		0.249163	0.386434	27.7246		0.109958		1.21848	1.21786	0.320435	26.3112		0.588256	-0.103039	0.572432	-0.0741065		0.0453116	0.794444	0.127684	0.797805		3.1389e-05	144.77	0	1	558	568	TAQLFSLPCHR	566							yes	yes
101265	Q62130;A0A0R4J080	Q62130	Ptpn14	Tyrosine-protein phosphatase non-receptor type 14		0.249148	0.185992	28.4066		0.098167		1.18873	1.2439	0.168078	13.5122		0.277311	0.573517	0.220984	0.150552		0.398056	0.0272919	0.390648	0.700167		0.00033714	99.891	1	1	1114	1129	TRHPPIVVHCSAGVGR	1123		PTN14_MOUSE	ACT_SITE	1123	Active site		yes	no
89023	Q6PE80;Q00993	Q6PE80	Axl	Receptor protein-tyrosine kinase;Tyrosine-protein kinase receptor UFO		0.248802	0.135616	29.9986		0.0245537		1.18823	1.19942	0.113725	9.4817		0.431829	0.253168	0.244435	0.100671		0.120583	0.314711	0.280889	0.642176		8.8603e-20	247.22	0	1	562	575	SELEDFLSEAVCMK	573							yes	no
43090	Q9D0D4	Q9D0D4	Dimt1	Probable dimethyladenosine transferase		0.245469	0.313101	29.3529		0.0523413		1.18548	1.19314	0.255693	21.4302		0.245469	0.538621	-0.0871663	NaN		0.37905	0.00902237	0.61113	NaN		3.9141e-46	300.07	0	1	257	275	IHCSVQNTVIPEDFSIADK	259							yes	yes
52400	A0A140LI54;Q3TRM4-2;Q3TRM4-3;Q3TRM4;A0A140LHU9;A0A140LHT9	A0A140LI54	Pnpla6	Neuropathy target esterase		0.245412	0.108806	28.4485		0.103372		1.18563	1.1952	0.0908519	7.60142		0.218906	0.271918	0.392908	0.132886		0.522058	0.286022	0.268059	0.577148		0.0012296	130.77	0	1	1173	1180	LAYVSCVR	1178							yes	no
93	Q9Z1E4	Q9Z1E4	Gys1	Glycogen [starch] synthase, muscle		0.24488	0.409835	28.6828		0.0770799		1.18499	1.09006	0.284965	26.1421		0.395544	0.24488	-0.377548	NaN		0.176886	0.345472	0.279861	NaN		7.3701e-05	94.671	0	1	247	271	AAAHCAHVFTTVSQITAIEAQHLLK	251							yes	yes
15313	Q8BHL8	Q8BHL8	Psmf1	Proteasome inhibitor PI31 subunit		0.244384	0.172903	30.9504		0.00531863		1.18578	1.1515	0.132906	11.542		-0.0421192	0.309178	0.337091	0.17959		0.881221	0.0941882	0.126814	0.382057		1.5721e-36	325.74	0	1	186	205	DPLSPFAVGGDDLDPFGCQR	203							yes	yes
64183	O35218	O35218	Cpsf2	Cleavage and polyadenylation specificity factor subunit 2		0.243787	0.395511	26.7479		0.282187		1.1841	1.0854	0.274039	25.2478		0.374531	NaN	0.243787	-0.366464		0.265845	NaN	0.50807	0.363928		4.0605e-07	83.31	0	1	7	29	LTTLSGVQEESALCYLLQVDEFR	20							yes	yes
45874	Q8BHK9	Q8BHK9	Ercc6l	DNA excision repair protein ERCC-6-like		0.243645	0.385539	29.9577		0.0276618		1.18655	1.12039	0.269679	24.07		-0.420331	0.148566	0.444902	0.338724		0.107015	0.554915	0.0264156	0.239326		6.4952e-05	144.9	0	1	1207	1216	IQEALNCLVK	1213							yes	yes
10808	Q3U319;A0A0U1RPJ4;A0A0X1KG60	Q3U319	Rnf40	E3 ubiquitin-protein ligase BRE1B		0.243583	0.174835	27.1556		0.194244		1.18393	1.13372	0.132926	11.7247		-0.0247268	NaN	0.243583	0.303617		0.907738	NaN	0.347788	0.406439		0.00074173	94.191	0	1	986	997	CNAAFGAHDFHR	986							yes	no
43931	G3X8X7;Q920Q4;Q920Q4-2	G3X8X7	Vps16	Vacuolar protein sorting-associated protein 16 homolog		0.242955	0.144726	28.6744		0.0792727		1.18348	1.16683	0.114052	9.77448		0.364395	0.228159	0.257751	0.01869		0.221152	0.364637	0.28489	0.985817		0.056595	49.536	0	1	484	492	ILAHWACYK	490							yes	no
23924	Q9DCN1;Q9DCN1-2	Q9DCN1	Nudt12	Peroxisomal NADH pyrophosphatase NUDT12		0.242641	0.328674	28.144		0.115398		1.19638	1.20919	0.272935	22.5717		0.458127	0.58953	-0.090416	0.027155		0.13318	0.0450891	0.660294	0.94423		1.2567e-06	136.48	0	1	305	320	ETCPSLQGVHNTSYPR	307							yes	no
105708	Q9CX11;G3XA22	Q9CX11	Utp23	rRNA-processing protein UTP23 homolog		0.242145	0.342757	28.7101		0.0802106		1.18512	1.15384	0.257397	22.3078		-0.287076	0.511549	0.33344	0.15085		0.243179	0.0486345	0.208115	0.625679		9.6568e-05	149.27	0	1	200	210	VGGPNPLSCLK	208							yes	no
86006	Q99PU8-2;Q99PU8;A0A0G2JGL8;Q99PU8-3	Q99PU8-2	Dhx30	Putative ATP-dependent RNA helicase DHX30		0.242094	0.00445789	29.95		0.0286606		1.18271	1.18255	0.00365352	0.308952		0.244176	0.24674	0.236661	0.240012		0.398375	0.218649	0.301642	0.296378		0.00010807	100.04	1	1	344	356	RPCTIQVPEPILR	346							yes	no
114896	Q03147	Q03147	Cdk7	Cyclin-dependent kinase 7		0.241794	0.184235	27.3392		0.197475		1.18246	1.13981	0.141137	12.3825		NaN	0.327335	0.241794	-0.0258211		NaN	0.344162	0.351068	0.921805		0.00015228	90.468	2	2	294	318	YFSNRPGPTPGCQLPRPNCPVEALK	305;312							yes	yes
73404	Q01320	Q01320	Top2a	DNA topoisomerase 2-alpha		0.241526	0.331836	27.3649		0.197961		1.18224	1.22786	0.28467	23.1842		0.615969	0.241526	NaN	-0.0457949		0.163882	0.382095	NaN	0.846881		5.446e-19	238.13	0	1	450	465	NSTECTLILTEGDSAK	454							yes	yes
104026	Q6P3A8;Q6P3A8-2	Q6P3A8	Bckdhb	2-oxoisovalerate dehydrogenase subunit beta, mitochondrial		0.240408	0.382889	28.7277		0.082252		1.18133	1.13522	0.285444	25.1444		0.240408	0.480065	NaN	-0.269633		0.480524	0.0640096	NaN	0.324003		6.7084e-08	115.42	0	1	358	377	VCGYDTPFPHIFEPFYIPDK	359							yes	no
95230	P23949	P23949	Zfp36l2	Zinc finger protein 36, C3H1 type-like 2		0.240316	0.108244	28.4481		0.110825		1.18181	1.16299	0.0855797	7.35858		0.196106	0.284526	0.0696795	0.30903		0.568032	0.328767	0.80884	0.293535		1.9878e-09	184.03	0	1	2	17	STTLLSPFYDIDFLCK	16							yes	yes
39706	Q14C51	Q14C51	Ptcd3	Pentatricopeptide repeat domain-containing protein 3, mitochondrial		0.240252	0.298033	28.7032		0.0824377		1.18137	1.13942	0.218623	19.1873		0.265076	0.215427	-0.256444	0.441234		0.395241	0.397416	0.287865	0.149836		1.9395e-31	264.92	0	1	540	556	HPPELQVAFADCAADIK	551							yes	yes
75701	Q80X95	Q80X95	Rraga	Ras-related GTP-binding protein A		0.24002	0.26575	27.3131		0.200716		1.18101	1.18655	0.215776	18.1851		0.23592	-0.107863	0.542237	0.244121		0.643438	0.753912	0.148081	0.412477		0.00098447	138.85	0	2	154	161	PLECACFR	157;159							yes	yes
58264	E9PZA7;E9QLK7;E9PWT1;F7CGG2	E9PZA7	Trrap			0.239514	0.253528	29.0594		0.068716		1.18059	1.25724	0.22775	18.1151		NaN	0.107947	0.239514	0.597813		NaN	0.566365	0.327746	0.0174143		7.6746e-05	140.14	0	1	422	431	LLLNLVDCIR	429							yes	no
109038	P61963	P61963	Dcaf7	DDB1- and CUL4-associated factor 7		0.239395	0.463326	28.8768		0.0477128		1.1805	1.27559	0.416565	32.6567		NaN	-0.128494	0.792001	0.239395		NaN	0.573065	0.00135495	0.362344		0.0015441	121.52	0	1	254	261	VPCTPVAR	256							yes	yes
64375	A0A0A6YWX1;J3KMM1;Q3UJD6-2;E9Q9M5;Q3UJD6;A0A0A6YWN9	A0A0A6YWX1	Usp19	Ubiquitin carboxyl-terminal hydrolase;Ubiquitin carboxyl-terminal hydrolase 19		0.239113	0.387438	29.5167		0.0586357		1.19291	1.14051	0.288534	25.2988		0.0281405	-0.341659	0.450086	0.472046		0.915839	0.20269	0.0677226	0.0624481		0.004474	99.919	0	2	695	702	LVCPVCAK	697;700							yes	no
78023	Q9WTK5	Q9WTK5	Nfkb2	Nuclear factor NF-kappa-B p100 subunit;Nuclear factor NF-kappa-B p52 subunit		0.237979	0.614774	29.7367		0.046849		1.19482	1.0915	0.396526	36.3285		0.495461	0.471502	-0.819625	0.00445503		0.101004	0.056947	0.000168948	0.94907		3.1329e-09	225.89	0	2	113	127	QCSELGVCAVSVGPK	114;120							yes	yes
95804	B2RQG2	B2RQG2	Phf3			0.237591	0.196831	27.1086		0.205219		1.18175	1.22954	0.172402	14.0217		0.335763	0.129744	0.139418	0.546505		0.479555	0.709258	0.726409	0.0987988		0.078217	60.788	0	1	1763	1769	SVSFTCR	1768							yes	yes
51881	P62814;Q91YH6	P62814	Atp6v1b2;Atp6v1b1	V-type proton ATPase subunit B, brain isoform		0.237447	0.275936	30.7091		0.00481727		1.17973	1.10675	0.193479	17.4817		-0.277369	0.291509	0.313189	0.183385		0.213511	0.247071	0.12201	0.405091		3.5066e-15	273.44	0	1	277	291	LALTTAEFLAYQCEK	289							yes	no
10102	Q543K9;P23492	Q543K9	Pnp	Purine nucleoside phosphorylase		0.236952	0.19282	30.0038		0.0321972		1.18291	1.20889	0.162893	13.4746		0.112248	0.487843	0.0940946	0.361657		0.727576	0.0528206	0.725844	0.140187		0.00060946	153.67	0	2	77	84	CCVMMQGR	77;78							yes	no
2603	A2AN08-3;A2AN08;A2AN08-5;A2AN08-2;Z4YMA7	A2AN08-3	Ubr4	E3 ubiquitin-protein ligase UBR4		0.23688	0.240774	27.7872		0.128455		1.17844	1.11052	0.17671	15.9124		NaN	-0.13618	0.314048	0.23688		NaN	0.711144	0.18998	0.497541		3.6455e-05	143.7	0	1	4281	4291	AFMAVCIETAK	4286							yes	no
7974	Q9EP82	Q9EP82	Wdr4	tRNA (guanine-N(7)-)-methyltransferase non-catalytic subunit WDR4		0.23592	0.22477	26.6611		0.299782		1.17766	1.11904	0.167157	14.9376		0.23592	NaN	0.320759	-0.103977		0.489041	NaN	0.372446	0.773165		2.1617e-12	194.39	0	1	2	17	ASSAGLALCAQTLVVR	10							yes	yes
82144	Q9CZT4;Q9CZT4-2	Q9CZT4	Polr3e	DNA-directed RNA polymerase III subunit RPC5		0.235566	0.285582	26.7073		0.30059		1.17737	1.08195	0.201152	18.5916		0.284077	-0.233034	NaN	0.235566		0.402005	0.621295	NaN	0.527192		9.3047e-36	302.33	0	1	100	113	QTFCSSQTTSNTAR	103							yes	no
4468	Q8K4F6	Q8K4F6	Nsun5	Probable 28S rRNA (cytosine-C(5))-methyltransferase		0.235389	0.159738	27.6571		0.130857		1.17722	1.21896	0.137582	11.2869		0.146756	NaN	0.235389	0.456887		0.659763	NaN	0.453211	0.136196		0.0083498	120.76	0	1	341	347	ALCHALR	343							yes	yes
25725	Q922J9-3	Q922J9-3	Far1	Fatty acyl-CoA reductase 1		0.235304	0.17094	27.7414		0.130994		1.17718	1.13363	0.127129	11.2144		0.244059	-0.0781805	0.30205	0.22655		0.473655	0.858562	0.324147	0.498498		0.036344	47.815	0	1	342	353	FCSNNLMLHYWK	343							yes	yes
42623	Q3UHD6;Q3UHD6-2;A0A0G2JF85	Q3UHD6	Snx27	Sorting nexin-27		0.234998	0.310646	29.3289		0.063037		1.17691	1.23431	0.276587	22.4082		0.234263	-0.0546287	0.696523	0.235733		0.448025	0.794433	0.0107327	0.332023		3.7075e-05	125.97	0	1	500	514	IFTPYFNYMHECFER	511							yes	no
59205	Q6P6M5	Q6P6M5	Pex11g	Peroxisomal membrane protein 11C		0.234671	0.641636	26.0909		0.302641		1.17664	1.1746	0.486627	41.4292		-0.541711	0.234671	0.731361	NaN		0.136463	0.487307	0.0538118	NaN		0.0031632	84.687	0	1	49	60	LLVVSAQFNHCR	59							yes	yes
102230	G3X9J0;S4R2C7	G3X9J0	Sipa1l3			0.234619	0.335718	26.4749		0.302762		1.1766	1.07266	0.231809	21.6107		0.234619	0.303709	-0.30923	NaN		0.467862	0.383438	0.282277	NaN		8.1118e-10	144.4	1	1	2	21	TTYRPLPNDGVDLAASCGAR	18							yes	no
23710	B1ATD5;B1ATD4;R4GML8;Q8K296;M0QW74;Q8K296-2	B1ATD5	Mtmr3	Myotubularin-related protein 3		0.234268	0.248488	27.7077		0.132685		1.1764	1.10844	0.175155	15.802		-0.235769	0.216566	0.300666	0.251969		0.461622	0.516863	0.405495	0.344587		2.5929e-10	214.81	0	1	66	82	ESLVNVPLQLIESVECR	81							yes	no
78321	Q8BG51;Q8BG51-2;Q8BG51-3;Q8BG51-4;F7ASU3	Q8BG51	Rhot1	Mitochondrial Rho GTPase 1		0.233546	0.604188	27.694		0.133873		1.17572	0.975116	0.350728	35.9678		NaN	0.233546	-0.810622	0.238162		NaN	0.35429	0.00167033	0.522272		2.219e-05	175.34	0	1	549	560	QEHSISPTDFCR	559							yes	no
29540	Q3U821	Q3U821	Wdr75			0.233507	0.435937	30.5367		0.00552038		1.17576	1.05993	0.272087	25.6703		-0.612207	0.303352	0.217581	0.249432		0.00487593	0.150688	0.342952	0.291674		0.00076514	119.41	0	2	205	213	FTCVACHPK	207;210							yes	yes
117676	Q9WU78;Q9WU78-3;Q9WU78-2	Q9WU78	Pdcd6ip	Programmed cell death 6-interacting protein		0.233316	0.387905	28.3241		0.121746		1.17553	1.0498	0.258144	24.5899		0.233316	NaN	0.28804	-0.40952		0.418957	NaN	0.424583	0.175759		4.2525e-05	166.34	0	1	71	81	YYDQICSIEPK	76							yes	no
39243	Q8K327	Q8K327	Champ1	Chromosome alignment-maintaining phosphoprotein 1		0.233008	0.391377	25.9708		0.306476		1.17528	1.03368	0.255744	24.741		0.2477	-0.437411	NaN	0.233008		0.622931	0.207399	NaN	0.532063		0.0017731	114.78	0	1	773	780	HLTHCQSR	777							yes	yes
87349	P07742	P07742	Rrm1	Ribonucleoside-diphosphate reductase large subunit		0.232076	0.375788	29.0662		0.0774331		1.18107	1.25683	0.339724	27.0303		0.778188	0.384311	0.0798404	-0.0737039		0.00776604	0.136709	0.746683	0.755351		1.7997e-24	196.7	1	2	341	369	RVETNQDWSLMCPNECPGLDEVWGEEFEK	352;356							yes	yes
91018	Q9D289	Q9D289	Trappc6b	Trafficking protein particle complex subunit 6B		0.231714	0.231385	27.6677		0.136923		1.17423	1.21731	0.198418	16.2997		NaN	0.062073	0.519766	0.231714		NaN	0.762857	0.137093	0.386171		3.5464e-07	195.83	0	1	137	150	SIVTAEVSSMPACK	149							yes	yes
69530	Q61753	Q61753	Phgdh	D-3-phosphoglycerate dehydrogenase		0.231565	0.235744	27.6213		0.137174		1.17411	1.23326	0.2064	16.7362		NaN	0.548706	0.0879903	0.231565		NaN	0.133711	0.732381	0.534821		1.0471e-12	145.86	0	1	365	380	NAGTCLSPAVIVGLLR	369							yes	yes
65254	Q9CQR6;A0A0N4SVL9	Q9CQR6	Ppp6c	Serine/threonine-protein phosphatase 6 catalytic subunit;Serine/threonine-protein phosphatase 6 catalytic subunit, N-terminally processed		0.231487	0.0435835	30.9215		0.00824759		1.1741	1.17466	0.0354917	3.02146		0.180335	0.218084	0.283669	0.24489		0.48226	0.249574	0.182001	0.270042		8.2028e-13	251.43	0	1	252	264	LVTVWSAPNYCYR	262							yes	no
8054	Q8BT07;Q8BT07-2	Q8BT07	Cep55	Centrosomal protein of 55 kDa		0.231419	0.555463	27.1465		0.21699		1.17399	1.01378	0.341242	33.6604		0.316653	0.231419	-0.685218	NaN		0.348783	0.492548	0.0143135	NaN		5.8213e-11	141.53	0	1	146	170	ASTLHLSQSMPANCFNSSMNSIHEK	159							yes	no
94601	F8WIE5;Q69ZR2	F8WIE5	Hectd1	E3 ubiquitin-protein ligase HECTD1		0.2313	0.405991	27.3048		0.217221		1.17389	1.27792	0.370253	28.9731		NaN	-0.0427381	0.756221	0.2313		NaN	0.951514	0.00571326	0.535328		0.0074302	85.282	0	1	428	439	SSSLHYAACFGR	436							yes	no
106357	E9Q5G3	E9Q5G3	Kif23	Kinesin-like protein KIF23		0.231038	0.250959	30.7963		0.0083715		1.17574	1.14123	0.188998	16.561		-0.165875	0.145646	0.402773	0.316431		0.475485	0.480892	0.0650817	0.169458		0.00077157	119.17	0	1	445	453	VICGLTPGR	447							yes	yes
112275	Q8VCT3	Q8VCT3	Rnpep	Aminopeptidase B		0.230041	0.306154	30.8905		0.00865298		1.17287	1.16183	0.240803	20.7261		0.482259	0.230041	NaN	-0.127048		0.138997	0.195559	NaN	0.605076		0.0016644	109.42	0	1	249	260	VWAEPCLIEAAK	254							yes	yes
8516	Q810V0	Q810V0	Mphosph10	U3 small nucleolar ribonucleoprotein protein MPP10		0.229994	0.51748	28.5578		0.0953898		1.17283	1.25779	0.452521	35.9774		0.229994	0.804688	-0.228079	NaN		0.435261	0.00253716	0.3336	NaN		1.7937e-11	154.14	1	1	21	44	ATNRPECFLTIQNGLASNFTSLTK	27							yes	yes
37732	Q99LN9;F6TY47	Q99LN9	Dohh	Deoxyhypusine hydroxylase		0.229907	0.410944	29.6813		0.0548913		1.17283	1.10699	0.279164	25.2183		-0.489226	0.245376	0.214437	0.45406		0.133242	0.334497	0.440522	0.043119		4.2232e-08	209.98	0	1	241	252	HECAEALGAIAR	243							yes	no
64267	Q9DCC5;P23198	Q9DCC5	Cbx3	Chromobox protein homolog 3		0.229888	0.267204	29.4257		0.068878		1.17576	1.17875	0.215527	18.2845		0.126483	0.517928	0.333294	-0.102268		0.702157	0.0119609	0.213462	0.703544		2.5789e-05	164.46	0	1	172	183	LTWHSCPEDEAQ	177							yes	no
85381	Q8BM39	Q8BM39	Prpf18	Pre-mRNA-splicing factor 18		0.229821	0.544702	28.0379		0.136583		1.18552	1.09651	0.362189	33.0312		0.0166196	-0.691226	0.443022	0.480946		0.990719	0.0100791	0.0991763	0.147105		0.0019644	133.05	1	1	320	327	RLMTICQK	325							yes	yes
100213	Q9DBR0	Q9DBR0	Akap8	A-kinase anchor protein 8		0.22979	0.648307	29.4902		0.0689948		1.17266	1.26681	0.559519	44.1675		0.901056	0.22979	-0.395283	NaN		0.000899906	0.250173	0.051386	NaN		4.1708e-18	167.26	0	1	63	95	TNDGGLAAGSPAMHVASFAPEPCTDNSDSLIAK	85							yes	yes
55005	Q3UM33;O88895;O88895-2	Q3UM33	Hdac3	Histone deacetylase;Histone deacetylase 3		0.229477	0.323579	28.1387		0.137189		1.17241	1.06903	0.223184	20.8773		NaN	0.288985	-0.298849	0.229477		NaN	0.266168	0.26764	0.390945		0.00029058	147.06	0	1	266	274	LGCFNLSIR	268							yes	no
88501	Q7TNL7	Q7TNL7	Dusp9			0.229323	0.225461	28.0389		0.137462		1.17266	1.1321	0.166737	14.7282		-0.15549	0.266062	0.192583	0.362019		0.548789	0.295823	0.448846	0.317311		0.015261	90.939	0	1	7	12	SCLWLR	8							yes	yes
106822	Q9D0N7;D3Z616;D3YTP6	Q9D0N7	Chaf1b	Chromatin assembly factor 1 subunit B		0.22917	0.323327	30.6594		0.00640027		1.17216	1.09937	0.22111	20.1125		0.231418	-0.365666	0.226921	0.352811		0.323781	0.0932021	0.259749	0.114697		3.6725e-05	193.38	0	1	3	13	VITCEIAWHNK	6							yes	no
107085	Q07231;D3Z1X7	Q07231	Zscan21	Zinc finger and SCAN domain-containing protein 21		0.229163	0.426233	26.9724		0.315467		1.17215	1.0664	0.287717	26.9801		0.363205	NaN	-0.43289	0.229163		0.438864	NaN	0.109927	0.539428		0.065173	44.807	0	2	145	158	VLCCEWLQPEIHTK	147;148							yes	no
92357	Q3UID0;Q6PDG5-2;Q6PDG5	Q3UID0	Smarcc2	SWI/SNF complex subunit SMARCC2		0.229047	0.274391	27.481		0.22164		1.17206	1.09627	0.197289	17.9964		NaN	-0.197063	0.315481	0.229047		NaN	0.56733	0.232151	0.513368		6.4279e-05	145.17	0	1	130	139	SLVQNNCLSR	136							yes	no
32708	Q99L27	Q99L27	Gmpr2	GMP reductase 2		0.228661	0.579241	26.0755		0.316652		1.17175	0.993006	0.345322	34.7754		0.277771	0.228661	NaN	-0.749157		0.571921	0.497015	NaN	0.0700859		1.5826e-24	251.2	0	2	214	230	GHIISDGGCSCPGDVAK	222;224							yes	yes
83505	Q8BVE8;Q8BVE8-2;Q8BVE8-3;Q8BVE8-4;A0A0J9YUM7	Q8BVE8	Whsc1	Histone-lysine N-methyltransferase NSD2		0.228563	0.418161	28.4104		0.129629		1.17331	1.07737	0.271629	25.2121		-0.547726	0.152143	0.304983	0.35476		0.0200649	0.52997	0.399971	0.225113		6.3781e-07	222.91	1	2	729	737	RCVVNQCGK	730;735							yes	no
113736	Q8BKW4;Q8BKW4-2	Q8BKW4	Zcchc4	Zinc finger CCHC domain-containing protein 4		0.228383	0.47001	26.4636		0.317311		1.19413	1.19742	0.377476	31.5241		0.51138	-0.0546135	-0.32115	0.678956		0.103957	0.963296	0.364073	0.0546572		0.005586	94.007	0	2	406	413	WSHCFLCK	409;412							yes	no
21496	Q8BFR5;D3YVN7;Q8BFR5-2;A0A0U1RNQ6	Q8BFR5	Tufm;Gm9755	Elongation factor Tu, mitochondrial;Elongation factor Tu		0.228	0.721555	29.0374		0.0825791		1.17121	1.05648	0.453349	42.9113		0.527511	NaN	0.228	-0.844801		0.0595537	NaN	0.346237	0.00155295		8.0579e-17	174.4	1	1	201	227	ELLTEFGYKGEETPVIVGSALCALEQR	222							yes	no
82425	K4DI67;Q6ZQK0;Q80W41	K4DI67	Ncapd3	Condensin-2 complex subunit D3		0.227988	0.318002	28.8036		0.0592019		1.1712	1.15029	0.24579	21.3676		0.469841	NaN	-0.160503	0.227988		0.0932101	NaN	0.5121	0.447855		2.399e-08	133.95	0	2	817	836	QVCGDVLATCEQHLSNILLK	819;826							yes	no
116479	Q8BGQ7	Q8BGQ7	Aars	Alanine--tRNA ligase, cytoplasmic		0.227684	0.34305	30.023		0.0395203		1.18598	1.15622	0.266838	23.0786		0.458532	0.47542	-0.00316434	-0.213255		0.0834723	0.0884184	0.998315	0.389772		2.2765e-61	348.48	0	1	487	510	YNYQSDSSGSYVFECTVATVLALR	501							yes	yes
82091	Q9CWU9	Q9CWU9	Nup37	Nucleoporin Nup37		0.227356	0.413385	29.5922		0.0576605		1.19473	1.25125	0.358319	28.637		0.737578	0.519262	-0.0768273	-0.0645509		0.0153435	0.0453815	0.727906	0.820579		4.0429e-07	119.83	0	1	158	180	QTAHFLLHSPGMSVCWHPEETFK	172							yes	yes
22157	O08917;G3UZZ5;G3UWW8	O08917	Flot1	Flotillin-1		0.227252	0.315609	28.0359		0.141168		1.17104	1.10755	0.219969	19.8608		0.374101	0.187686	0.266818	-0.336246		0.223186	0.48247	0.389077	0.255984		1.6114e-05	154.56	0	1	79	91	EMLAAACQMFLGK	85							yes	no
46082	D3YUW8;D3YUX1;Q0VGT3;Q8BZH4	D3YUW8	Pogz	Pogo transposable element with ZNF domain		0.227106	0.427886	27.2001		0.225497		1.17048	1.11599	0.31002	27.7799		-0.354149	NaN	0.227106	0.480414		0.153178	NaN	0.520096	0.178862		0.064629	76.147	0	1	1162	1170	IQPLDVCIK	1168							yes	no
91268	Q60790	Q60790	Rasa3	Ras GTPase-activating protein 3		0.226801	0.378102	27.5696		0.14537		1.19194	1.21976	0.316805	25.9727		-0.0506062	0.504209	-0.0970279	0.641753		0.859414	0.165882	0.707358	0.0502146		2.073e-06	141.13	0	2	56	71	SLCPFYGEDFYCEIPR	58;67							yes	yes
86413	Q9R1P4	Q9R1P4	Psma1	Proteasome subunit alpha type-1		0.226057	0.295487	29.7555		0.0591142		1.17197	1.15786	0.228703	19.7523		0.498915	0.134841	0.317274	-0.193757		0.0899095	0.593479	0.112496	0.435939		3.6452e-70	276.39	1	2	126	157	RPYGVGLLIAGYDDMGPHIFQTCPSANYFDCR	148;156							yes	yes
30967	Q505D1	Q505D1	Ankrd28	Serine/threonine-protein phosphatase 6 regulatory ankyrin repeat subunit A		0.225429	0.271044	28.9723		0.0620731		1.16921	1.21612	0.236584	19.454		0.242411	0.208446	0.627382	-0.0272077		0.424072	0.421284	0.021158	0.946238		3.5493e-10	211.13	0	1	693	711	GAVTGHEECVDALLQHGAK	701							yes	yes
45707	Q9CXV9	Q9CXV9	Dcun1d5	DCN1-like protein 5		0.225367	0.357076	28.915		0.0621438		1.1691	1.2973	0.351838	27.1208		0.861047	0.216819	0.233915	0.0491506		0.002127	0.403049	0.394593	0.899643		0.0052446	130.65	0	1	27	32	IPSYCR	31							yes	yes
56477	Q8BGB5	Q8BGB5	Limd2	LIM domain-containing protein 2		0.225153	0.495665	30.0794		0.0417501		1.17974	1.15596	0.368938	31.9162		0.421466	-0.492561	0.0288407	0.635597		0.150708	0.0610388	0.97222	0.0176425		8.6594e-05	157.78	0	3	59	69	LIFHNSCFCCK	65;67;68		LIMD2_MOUSE	METAL;METAL	65 | 68	Zinc 1;Zinc 2		yes	yes
27949	Q3UYV9	Q3UYV9	Ncbp1	Nuclear cap-binding protein subunit 1		0.225144	0.344775	26.7304		0.325046		1.16889	1.26575	0.312542	24.6922		NaN	0.225144	0.0187836	0.691764		NaN	0.502745	0.988446	0.0501324		1.339e-06	78.228	0	1	130	165	FLSDLVNCHVIAAPSMVAMFENFVSVTQEEDVPQVR	137							yes	yes
11253	Q9ERU9	Q9ERU9	Ranbp2	E3 SUMO-protein ligase RanBP2		0.224661	0.299554	28.9145		0.0629561		1.16885	1.11145	0.211183	19.0007		0.376249	0.259814	0.189509	-0.303782		0.224148	0.377527	0.437172	0.298986		1.1604e-43	278.64	0	2	1518	1537	CVACNNPVTPSLSTAPPSFK	1518;1521							yes	yes
3077	E9Q1M6;E9PUR0;F6RRY0	E9Q1M6	Ankhd1			0.224067	0.377214	29.4935		0.0760678		1.16911	1.3124	0.377321	28.7504		0.161652	0.0613687	0.901438	0.286482		0.604035	0.724072	0.000267504	0.317311		5.9101e-13	257.13	0	1	614	626	AGHLCTVQFLISK	618							yes	no
105528	Q91VE0	Q91VE0	Slc27a4	Long-chain fatty acid transport protein 4		0.224026	0.241249	27.4532		0.231718		1.16972	1.16826	0.192363	16.4658		-0.089294	0.14538	0.302672	0.478819		0.730872	0.675797	0.403276	0.0680028		0.011985	82.452	0	1	400	408	VGACGFNSR	403							yes	yes
18255	P16045	P16045	Lgals1	Galectin-1		0.223748	0.204273	28.6555		0.104043		1.16777	1.10675	0.145762	13.1702		0.226546	0.265451	0.220951	-0.168975		0.416645	0.439225	0.390714	0.522509		1.2431e-18	157.88	1	1	65	100	EDGTWGTEHREPAFPFQPGSITEVCITFDQADLTIK	89							yes	yes
51	Q9D6J1	Q9D6J1	Cers4	Ceramide synthase 4		0.223624	0.124352	28.3129		0.138234		1.16767	1.12313	0.0926095	8.24563		-0.0227443	0.228661	0.218586	0.230007		0.912783	0.497015	0.430489	0.382943		6.8095e-05	164.68	0	1	381	391	AAACLTNGHTR	384							yes	yes
113306	Q99KD5;D6RIN1	Q99KD5	Unc45a	Protein unc-45 homolog A		0.223464	0.804903	28.9507		0.0643551		1.16806	1.04968	0.441303	42.0417		0.180335	0.530094	0.266593	-1.25639		0.582707	0.0411245	0.276711	2.56431e-05		3.9161e-05	155.5	0	1	533	544	WLCNDQIDAGTR	535							yes	no
27405	A2AN08-3;A2AN08;A2AN08-5;A2AN08-2	A2AN08-3	Ubr4	E3 ubiquitin-protein ligase UBR4		0.223175	0.430406	28.9031		0.0646963		1.20342	1.20137	0.350518	29.1765		-0.134802	-0.175884	0.581152	0.597813		0.615597	0.502209	0.0227518	0.0174143		0.014701	80.706	1	1	4611	4619	FKPYCSFEK	4615							yes	no
50467	Q8JZR0	Q8JZR0	Acsl5	Long-chain-fatty-acid--CoA ligase 5		0.223089	0.385284	28.738		0.104992		1.16723	1.06427	0.261648	24.5849		0.223089	0.332014	-0.383079	NaN		0.443719	0.247066	0.181364	NaN		7.1867e-06	117.82	2	1	246	269	KPVPPKPEDLSVICFTSGTTGDPK	259							yes	yes
98152	Q60769	Q60769	Tnfaip3	Tumor necrosis factor alpha-induced protein 3		0.223001	0.160511	29.1432		0.0892653		1.16771	1.18171	0.132703	11.2298		0.43616	0.178752	0.267251	0.0543759		0.147633	0.363648	0.266953	0.88495		1.8537e-05	178.52	0	1	567	581	TGNVSPSGCLSQAAR	575							yes	yes
52027	H7BWZ9;Q8BL99-5;Q8BL99-6;Q8BL99;A0A087WQ48;A0A0B4J1N8;Q8BL99-2;Q8BL99-4	H7BWZ9	Dopey1	Protein dopey-1		0.222928	0.219397	28.0664		0.149151		1.1671	1.09803	0.154234	14.0464		0.220461	0.225396	-0.205404	0.251734		0.484191	0.410736	0.475747	0.397207		0.024286	47.774	0	1	67	81	LAQCLHPALPGGVHR	70							yes	no
74057	Q5SYH2	Q5SYH2	Tmem199	Transmembrane protein 199		0.22268	0.301631	28.1395		0.149619		1.1669	1.23936	0.265825	21.4486		NaN	0.617204	0.22268	0.0247107		NaN	0.0179792	0.480748	0.912632		1.6252e-45	298.78	0	2	121	138	NVTCQDAQCGGTLSDLGK	124;129							yes	yes
110244	Q6PB44-2;Q6PB44	Q6PB44-2	Ptpn23	Tyrosine-protein phosphatase non-receptor type 23		0.222664	0.372015	28.0894		0.14965		1.16689	1.2073	0.311428	25.7955		-0.123362	0.620076	0.222664	NaN		0.646236	0.0374053	0.418668	NaN		4.0972e-32	280.23	0	2	142	158	VSCTHFQCAAGAFAYLR	144;149							yes	no
97278	P25322	P25322	Ccnd1	G1/S-specific cyclin-D1		0.222627	0.0767208	29.6351		0.0631019		1.16686	1.14833	0.0603449	5.25502		NaN	0.222627	0.112222	0.259708		NaN	0.376577	0.655746	0.31839		1.7201e-12	232.84	0	1	34	46	TEETCAPSVSYFK	38							yes	yes
10615	Q8BJ05;Q8BJ05-2;Q8BJ05-3;Q8BJ05-4	Q8BJ05	Zc3h14	Zinc finger CCCH domain-containing protein 14		0.222557	0.257637	28.3099		0.140149		1.1668	1.1987	0.215757	17.9992		0.000974812	0.514639	NaN	0.222557		0.964239	0.0483647	NaN	0.4583		0.00084412	116.54	0	2	634	642	CLFVHPNCK	634;641							yes	no
49022	Q5SXR6;Q68FD5	Q5SXR6	Cltc	Clathrin heavy chain;Clathrin heavy chain 1		0.221824	0.121708	27.4458		0.236239		1.16621	1.13992	0.0944191	8.28293		NaN	0.285008	0.221824	0.0498376		NaN	0.410392	0.551041	0.871964		7.3092e-10	134.21	1	1	325	354	KGQVLSVCVEEENIIPYITNVLQNPDLALR	332							yes	no
87821	Q99L00-2;Q99L00;D6RCV2	Q99L00-2	Haus8	HAUS augmin-like complex subunit 8		0.221651	0.254894	28.3866		0.141791		1.16607	1.10018	0.185088	16.8234		0.31419	-0.166234	NaN	0.221651		0.292381	0.573606	NaN	0.460055		0.00071669	107.2	0	1	12	22	SAAAGACAVPK	18							yes	no
51401	Q9WU84	Q9WU84	Ccs	Copper chaperone for superoxide dismutase		0.221319	0.21891	31.0218		0.0114979		1.16614	1.2481	0.201742	16.164		0.18659	0.155314	0.256047	0.628965		0.467965	0.453399	0.199344	0.00318688		0.00060946	153.67	0	1	225	232	LACGIIAR	227		CCS_MOUSE	DISULFID	141;227	Disulphid		yes	yes
97435	Q9Z277;Q9Z277-2	Q9Z277	Baz1b	Tyrosine-protein kinase BAZ1B		0.221243	0.121961	31.0621		0.011526		1.1658	1.1249	0.0911867	8.10618		-0.0156861	0.206791	0.235694	0.237363		0.960598	0.277198	0.242147	0.359658		1.5623e-09	220.39	0	1	1428	1438	TEQCLLALLQK	1431							yes	no
15978	V9GXC3;V9GWU2;Q61286-2;Q61286;V9GXR6	V9GXC3	Tcf12	Transcription factor 12		0.220833	0.381189	27.444		0.238293		1.17924	1.17038	0.300163	25.6466		0.442939	-0.0012722	-0.249314	0.567299		0.160497	0.939875	0.378357	0.0849264		1.8528e-06	184.9	0	1	123	135	DSGLSGCQSSLLR	129							yes	no
2309	Q6PDY2	Q6PDY2	Ado	2-aminoethanethiol dioxygenase		0.220585	0.139074	28.8991		0.0678225		1.16679	1.16507	0.11177	9.59339		0.295812	0.362865	0.0575803	0.145358		0.338692	0.161482	0.832379	0.598866		8.7307e-24	297.18	0	1	160	175	AEYTEASGPCVLTPHR	169							yes	yes
49057	H3BL37;O08784;H3BIX0;Q05CS0	H3BL37	Tcof1	Treacle protein		0.220532	0.479282	27.1164		0.23892		1.16516	1.00266	0.296597	29.5811		0.241822	-0.598759	NaN	0.220532		0.633129	0.0495267	NaN	0.530864		0.021046	58.246	1	1	565	581	KGTPASATGASTSSHCK	580							yes	no
78467	P29351;P29351-2;P29351-3	P29351	Ptpn6	Tyrosine-protein phosphatase non-receptor type 6		0.22047	0.275504	28.4369		0.143956		1.16964	1.14009	0.209109	18.3414		-0.184846	0.0932767	0.423655	0.347663		0.560279	0.715756	0.120324	0.253769		0.00011267	94.234	0	1	440	459	QESLPHAGPIIVHCSAGIGR	453		PTN6_MOUSE	ACT_SITE	453	Active site		yes	no
93268	G3X9J0	G3X9J0	Sipa1l3			0.220263	0.565742	25.9736		0.336933		1.16495	1.32965	0.538731	40.5166		NaN	0.949731	0.220263	-0.164069		NaN	0.0114827	0.554161	0.667124		0.080689	50.562	1	1	319	331	SPPEASRPWVCQK	329							yes	yes
59049	Q9D7N3;A0A0J9YU02	Q9D7N3	Mrps9	28S ribosomal protein S9, mitochondrial		0.220105	0.345361	29.5592		0.066173		1.16482	1.13712	0.261924	23.034		0.468936	0.220105	NaN	-0.213499		0.0938405	0.382	NaN	0.39837		3.9667e-13	197.3	0	1	222	237	LLTLPCGPAEEEFVQR	227							yes	no
10258	O08738	O08738	Casp6	Caspase-6;Caspase-6 subunit p18;Caspase-6 subunit p11		0.219743	0.163458	27.9932		0.155248		1.16453	1.10043	0.120388	10.9401		0.219743	-0.0565538	NaN	0.232925		0.672044	0.833306	NaN	0.438478		0.022721	81.001	0	1	70	75	CFNDLR	70							yes	yes
91706	A2ABV5;A2BDP0;A2ABV5-2	A2ABV5	Med14	Mediator of RNA polymerase II transcription subunit 14		0.219299	0.0968816	28.0728		0.156115		1.16417	1.13114	0.074533	6.5892		0.243	0.0646055	NaN	0.219299		0.437959	0.799044	NaN	0.464632		0.00069818	150.17	0	1	710	717	SLLDCTFR	714							yes	no
56357	Q6WKZ8-2;Q6WKZ8;Q6WKZ8-3	Q6WKZ8-2	Ubr2	E3 ubiquitin-protein ligase UBR2		0.219193	0.358777	29.2243		0.0946463		1.18055	1.19845	0.295158	24.6283		0.46157	0.602853	-0.129773	-0.0231834		0.0960373	0.0204047	0.560457	0.879277		1.8042e-52	276.64	0	1	1600	1621	LIDLPEDYSSLINQASNFSCPK	1619							yes	no
101465	B1AY10;B1AY10-2;B1AY10-3	B1AY10	Nfx1	Transcriptional repressor NF-X1		0.218937	0.337259	26.1058		0.34021		1.16388	1.26781	0.30738	24.2449		0.0368568	0.690361	NaN	0.218937		0.980325	0.0624961	NaN	0.559258		6.3951e-08	205.83	0	1	27	36	TSGLNCGTQR	32							yes	no
39549	A2AN08-3;A2AN08;A2AN08-5;A2AN08-2	A2AN08-3	Ubr4	E3 ubiquitin-protein ligase UBR4		0.218845	0.337244	28.239		0.146973		1.16381	1.10848	0.235296	21.2269		0.41197	0.222627	-0.366197	0.215063		0.206968	0.415778	0.202523	0.473869		1.3269e-11	280.38	0	1	4912	4923	HNTYLQECTGQR	4919							yes	no
72563	Q9D2Y4-2;Q9D2Y4	Q9D2Y4-2	Mlkl	Mixed lineage kinase domain-like protein		0.218786	0.232519	27.7075		0.159998		1.16375	1.07072	0.163884	15.3059		0.218786	-0.181975	NaN	0.222705		0.522295	0.604216	NaN	0.405612		0.00071167	121.35	0	1	371	379	NPFCLYDIK	374							yes	no
94093	Q8BZW2	Q8BZW2	Sowahb	Ankyrin repeat domain-containing protein SOWAHB		0.218217	0.503355	27.8285		0.161078		1.16393	1.0398	0.301052	28.9529		0.265887	0.170546	-0.752149	0.307578		0.433733	0.517196	0.0120222	0.295913		0.00027671	85.974	0	1	634	654	SSCGYTPLHLAAIHGHQGVIK	636							yes	yes
33444	Q9QYI3;F7BTP8	Q9QYI3	Dnajc7	DnaJ homolog subfamily C member 7		0.218067	0.0958029	29.109		0.0962867		1.16317	1.12304	0.0730989	6.50902		NaN	0.0547317	0.218067	0.22315		NaN	0.862059	0.490965	0.330009		0.00023696	121.6	0	2	217	228	GLCLYYEDCIEK	219;225							yes	no
39800	Q8BH74;E9Q4V9	Q8BH74	Nup107	Nuclear pore complex protein Nup107		0.21777	0.289308	30.7517		0.0128749		1.16294	1.05333	0.197814	18.7799		NaN	-0.277584	0.229063	0.21777		NaN	0.176544	0.405158	0.290962		0.0005181	157.8	0	1	620	627	HQCLELAK	622							yes	no
87692	P26516	P26516	Psmd7	26S proteasome non-ATPase regulatory subunit 7		0.217229	0.441266	26.691		0.34446		1.1625	1.01826	0.280489	27.546		0.217229	-0.524919	0.259749	NaN		0.525373	0.219854	0.467599	NaN		0.021325	84.14	2	1	114	129	RYCPNSVLVIIDVKPK	116							yes	yes
19270	A0A0R4J0M9;Q8CDG3;Q8CDG3-2	A0A0R4J0M9	Vcpip1	Deubiquitinating protein VCIP135		0.216703	0.618866	28.1316		0.161244		1.16208	1.41245	0.639931	45.3064		NaN	-0.0960923	1.09742	0.216703		NaN	0.825521	5.79429e-05	0.538828		0.00021706	123.88	0	1	806	817	EFNIPPYLQCIR	815							yes	no
28595	E9PX59;Q69Z37	E9PX59	Samd9l	Sterile alpha motif domain-containing protein 9-like		0.216455	0.540871	29.5652		0.0708347		1.16514	1.3901	0.587499	42.2632		1.17282	-0.0356684	0.108243	0.324667		1.39972e-05	0.899568	0.664343	0.207703		4.0382e-25	274.42	0	1	1069	1081	FPQNAFICQALAR	1076							yes	no
68684	Q91YP2	Q91YP2	Nln	Neurolysin, mitochondrial		0.216404	0.40786	28.4426		0.151597		1.16458	1.1914	0.333032	27.953		0.69278	-0.286217	0.315552	0.117255		0.0180231	0.408718	0.238149	0.730701		8.9292e-06	183.65	0	1	195	204	MSELCIDFNK	199							yes	yes
102816	F6WIU1;V9GXJ9;Q8VDQ9	F6WIU1	Kri1	Protein KRI1 homolog		0.21603	0.434829	28.8279		0.0736209		1.16153	1.01107	0.274698	27.1692		0.21603	0.23592	NaN	-0.526975		0.462342	0.355416	NaN	0.0612634		3.183e-24	201.06	0	1	530	549	TVVPCDFGLSTEEILSADDK	534							yes	no
53404	Q6NVG1	Q6NVG1	Lpcat4	Lysophospholipid acyltransferase LPCAT4		0.215047	0.412879	29.1229		0.100797		1.16074	1.09736	0.293226	26.7209		NaN	0.215047	-0.362842	0.436926		NaN	0.398222	0.125678	0.131357		4.4144e-05	100.68	0	1	119	145	LEAPVLVAAPHSTFFDPIVLLPCDLPK	141							yes	yes
70796	A3KG93;Q6ZQ88;G8JL40	A3KG93	Kdm1a	Lysine-specific histone demethylase 1A		0.214922	0.658618	29.5518		0.0885875		1.18545	1.24969	0.553739	44.31		-0.0828178	-0.542348	0.512661	0.956971		0.777108	0.0401318	0.0459061	5.66543e-05		9.342e-06	131.08	0	1	590	606	NGYSCVPVALAEGLDIK	594							yes	no
31	E9QKG8;Q6PG16-2;Q6PG16;E9Q4T0;Q6PG16-3	E9QKG8	Hjurp	Holliday junction recognition protein		0.214604	0.102719	27.969		0.165484		1.16039	1.18181	0.0850726	7.19852		0.149898	NaN	0.35111	0.214604		0.652222	NaN	0.186278	0.423583		0.00042949	83.617	0	1	584	596	AAAALPCQSEHLK	590							yes	no
34261	Q6NXL1	Q6NXL1	Sec24d			0.213913	0.36357	29.1807		0.102534		1.16495	1.12101	0.2631	23.4699		0.458228	0.0784556	-0.357907	0.349371		0.139046	0.744708	0.131041	0.173509		1.8979e-05	97.45	0	2	1009	1025	GLYGGSSYVDFLCCVHK	1021;1022							yes	yes
53561	Q99JX7;V9GXC8	Q99JX7	Nxf1	Nuclear RNA export factor 1		0.21378	0.4252	28.0039		0.167171		1.15972	1.19489	0.348678	29.1808		0.641375	0.21378	-0.209021	NaN		0.0339956	0.432128	0.376275	NaN		4.0604e-32	205.02	1	1	316	341	LEELWLDRNPMCDNFGDQSSYISAIR	327							yes	no
44005	D3Z5K8	D3Z5K8	Shank2			0.213777	0.225606	29.5327		0.0902654		1.16461	1.18013	0.184938	15.671		-0.00432462	0.0813763	0.346178	0.479547		0.990519	0.654377	0.19673	0.0983497		3.1228e-05	160.75	0	1	87	96	ILCTLNQGLK	89							yes	yes
114322	B1AY10;B1AY10-2;B1AY10-3	B1AY10	Nfx1	Transcriptional repressor NF-X1		0.213654	0.0612401	27.6873		0.169934		1.15962	1.14208	0.0479709	4.2003		0.237339	0.213654	NaN	0.121427		0.434366	0.437187	NaN	0.753957		2.394e-07	120.4	0	2	587	606	YCPCGQTPLSQLLEHGSNAR	588;590							yes	no
11024	Q8BFY9-2;Q8BFY9;Q3TKD0	Q8BFY9-2	Tnpo1	Transportin-1		0.213605	0.400396	28.1944		0.167531		1.15958	1.32315	0.386917	29.2421		0.81966	0.0633399	NaN	0.213605		0.00344999	0.774631	NaN	0.523828		5.8332e-27	269.33	0	1	378	391	CSAAALDVLANVYR	378							yes	no
22941	P53996-2;P53996-3;A0A0N4SVS6;P53996	P53996-2	Cnbp	Cellular nucleic acid-binding protein		0.213276	0.731403	29.6724		0.0751114		1.17654	1.05069	0.430946	41.0155		-0.0351085	-1.08854	0.46166	0.464076		0.924632	0.000423657	0.086307	0.0481325		2.8658e-20	286.01	1	3	88	102	EQCCYNCGKPGHLAR	90;91;94							yes	no
16891	Q8BMF4	Q8BMF4	Dlat	Dihydrolipoyllysine-residue acetyltransferase component of pyruvate dehydrogenase complex, mitochondrial		0.213241	0.787734	29.8693		0.0537258		1.1593	0.986486	0.394212	39.9613		0.207611	0.298698	0.218871	-1.33165		0.479182	0.302733	0.342142	6.55995e-09		9.891e-05	126.66	0	1	155	168	DVPVGSIICITVEK	163							yes	yes
51447	Q9DCD5	Q9DCD5	Tjap1	Tight junction-associated protein 1		0.212914	0.41646	29.4433		0.091547		1.15903	1.05462	0.261199	24.7672		0.212428	0.2134	-0.58549	0.303338		0.446072	0.437676	0.00999005	0.29051		2.695e-05	149.96	0	1	181	193	LADLPCELQDMVR	186							yes	yes
64364	Q9EPN1-4;Q9EPN1;Q9EPN1-3	Q9EPN1-4	Nbea	Neurobeachin		0.2124	0.407752	28.0992		0.170027		1.15861	1.0324	0.265606	25.7271		-0.459539	NaN	0.2124	0.276629		0.0724959	NaN	0.503674	0.287646		0.0017612	115.13	0	2	1464	1471	LVCCVAVR	1466;1467							yes	no
10504	Q9EST4-3;Q9EST4	Q9EST4-3	Psmg2	Proteasome assembly chaperone 2		0.212308	0.130456	28.4406		0.159603		1.15854	1.14909	0.102963	8.96043		0.212308	0.0589717	0.318458	NaN		0.469717	0.866917	0.233973	NaN		8.4309e-06	163.38	0	2	128	140	CIPEMSDSEFCIR	128;138							yes	no
4863	P28352;F6QA74	P28352	Apex1	DNA-(apurinic or apyrimidinic site) lyase;DNA-(apurinic or apyrimidinic site) lyase, mitochondrial		0.211878	0.172657	30.2112		0.0421271		1.15819	1.14665	0.135488	11.816		NaN	0.211878	0.351625	0.00828465		NaN	0.264508	0.18194	0.933676		6.5828e-05	128.36	0	1	303	317	ALGSDHCPITLYLAL	309		APEX1_MOUSE	MOD_RES	309	S-nitrosocysteine		yes	no
92385	Q61211;E9PUG7;A0A0R4J298;Q61211-2	Q61211	Eif2d	Eukaryotic translation initiation factor 2D		0.211587	0.312153	29.3005		0.0935476		1.15796	1.0701	0.216839	20.2634		0.211587	0.297742	-0.280828	NaN		0.447864	0.292192	0.172909	NaN		2.0675e-08	130.24	0	1	370	388	SLYCVPANMTQLFLESGHK	373							yes	no
80405	Q6ZQF0;A0A087WS55	Q6ZQF0	Topbp1	DNA topoisomerase 2-binding protein 1		0.211379	0.263603	27.825		0.174482		1.16571	1.13334	0.201597	17.7878		-0.152359	0.380928	0.0428051	0.379953		0.628144	0.187296	0.951244	0.192697		3.8166e-07	196.44	0	1	1076	1088	QLQEIMSATCIVK	1085							yes	no
65852	Q5SVQ0-4;Q5SVQ0-2;Q5SVQ0-3;Q5SVQ0;Q5SVQ0-5	Q5SVQ0-4	Kat7	Histone acetyltransferase KAT7		0.211217	0.502789	28.1645		0.172503		1.15932	1.10831	0.341272	30.7922		0.288417	0.550213	-0.620847	0.134017		0.394644	0.0348518	0.0269506	0.723923		0.017128	75.738	0	2	335	343	LYMCEFCLK	338;341							yes	no
94101	Q6PCN7;G3UVU1;E9PVX5	Q6PCN7	Hltf	Helicase-like transcription factor		0.211194	0.535698	27.7473		0.174856		1.16835	1.13797	0.385785	33.9012		-0.590084	0.0151287	0.633065	0.407259		0.0213664	0.967768	0.09338	0.161585		2.1061e-07	171.67	0	2	370	383	SSCTLSQLSSVCPK	372;381							yes	no
10852	Q9EQC5	Q9EQC5	Scyl1	N-terminal kinase-like protein		0.211064	0.585137	29.5127		0.0943446		1.19628	1.18612	0.45512	38.3704		-0.498859	-0.161162	0.717443	0.58329		0.0384695	0.650497	0.00454846	0.00957799		0.00022023	144.38	0	2	446	454	CNTTVCLGK	446;451							yes	yes
86715	Q8R3Y8	Q8R3Y8	Irf2bp1	Interferon regulatory factor 2-binding protein 1		0.210929	0.184212	27.6086		0.175392		1.15898	1.12655	0.138688	12.3108		-0.0863036	0.136313	0.285546	0.317663		0.736572	0.599924	0.353633	0.279652		0.00035464	118.4	1	2	9	19	RQWCYLCDLPK	12;15							yes	yes
99827	Q9JHW2	Q9JHW2	Nit2	Omega-amidase NIT2		0.210321	0.076024	29.7515		0.0792736		1.15703	1.15653	0.0608155	5.25844		0.193063	0.297742	0.227578	0.114837		0.513879	0.141169	0.321902	0.674825		1.6179e-13	195.77	0	1	131	147	TLSPGDSFSTFDTPYCK	146							yes	yes
92744	A0A0G2JGS4;Q6PHZ2;E9Q1T1;E9Q1V9;Q6PHZ2-2;Q6PHZ2-4;Q6PHZ2-5;E9Q1W0;E9PXV3;F6RWZ9	A0A0G2JGS4	Camk2d	Calcium/calmodulin-dependent protein kinase type II subunit delta		0.209661	0.35852	28.5595		0.125848		1.15642	1.04262	0.238894	22.9129		0.209661	0.26704	NaN	-0.380634		0.524986	0.362828	NaN	0.11994		3.2146e-06	104.5	1	1	440	467	SNKPIHTIILNPHVHLVGDDAACIAYIR	462							yes	no
31460	Q9CQT7	Q9CQT7	Desi1	Desumoylating isopeptidase 1		0.209387	0.0732133	29.1422		0.109705		1.1562	1.19026	0.061259	5.14668		0.334549	0.206155	NaN	0.209387		0.235686	0.299226	NaN	0.387379		2.5677e-52	251.37	0	1	98	122	GEAYNLFEHNCNTFSNEVAQFLTGR	108		DESI1_MOUSE	ACT_SITE	108	Active site		yes	yes
51694	Q9Z0E0-2;Q9Z0E0	Q9Z0E0-2	Ncdn	Neurochondrin		0.208851	0.225783	28.5356		0.127202		1.15612	1.1058	0.161652	14.6186		0.173064	0.307991	-0.196007	0.244639		0.616378	0.286429	0.403359	0.482125		1.148e-10	192.18	0	1	271	288	LAHACGSDWIPVGSSGSK	275							yes	no
81469	F8VPV0;P48725;P48725-2	F8VPV0	Pcnt	Pericentrin		0.208535	0.406777	27.4734		0.264849		1.1559	1.05091	0.25552	24.3143		0.171456	-0.573381	0.245613	0.286637		0.619816	0.0986194	0.504579	0.389932		2.2774e-11	154.84	0	1	2560	2579	QQLLCAAGLLTSFTNHTVDR	2564							yes	no
38078	Q8VDW0;D6RHT5	Q8VDW0	Ddx39a;Ddx39	ATP-dependent RNA helicase DDX39A		0.208048	0.190047	29.1091		0.111899		1.15547	1.1012	0.13633	12.3802		-0.149853	0.172896	0.25402	0.243201		0.562226	0.378466	0.350358	0.317311		0.00019221	146.81	0	1	191	199	HFVLDECDK	197							yes	no
11006	Q9JLJ2;Q3U367	Q9JLJ2	Aldh9a1	4-trimethylaminobutyraldehyde dehydrogenase		0.207939	0.709708	29.9127		0.0599137		1.16429	1.11222	0.462494	41.5828		-0.949064	0.0254497	0.680187	0.390428		1.42233e-05	0.870795	0.00192405	0.0949459		5.6976e-06	178.99	0	1	74	82	CQVLLEAAR	74							yes	no
52658	P49135	P49135	Ercc3	TFIIH basal transcription factor complex helicase XPB subunit		0.20781	0.0601817	26.5714		0.368507		1.15493	1.17617	0.0495827	4.2156		NaN	0.20781	0.301979	0.189975		NaN	0.531485	0.324271	0.617268		0.022589	76.774	0	1	158	165	LCTVSYGK	159							yes	yes
60196	Q9Z0G0	Q9Z0G0	Gipc1	PDZ domain-containing protein GIPC1		0.20781	0.421498	29.5144		0.0994302		1.15493	1.18292	0.340908	28.8191		NaN	0.20781	0.620082	-0.222846		NaN	0.409121	0.0226571	0.328762		3.021e-06	146.17	0	1	92	106	LPAAEVMFCTLNTHK	100							yes	yes
93342	Q9D6S7	Q9D6S7	Mrrf	Ribosome-recycling factor, mitochondrial		0.207145	0.190696	29.734		0.0839541		1.15555	1.10894	0.139403	12.5709		0.271437	0.142852	-0.130562	0.276407		0.298625	0.568412	0.598904	0.257138		3.6205e-37	255.16	0	1	140	160	SPQVILVNMASFPECTAAAIK	154							yes	yes
96867	Q8R164	Q8R164	Bphl	Valacyclovir hydrolase		0.206953	0.137604	28.1654		0.181653		1.15667	1.15411	0.10964	9.5		0.336867	0.056712	0.300382	0.113523		0.303264	0.780699	0.405973	0.722545		3.7795e-10	220.17	0	1	205	217	TCEDWVDGISQFK	206							yes	yes
1332	Q8VDN2;D3YYN7;Q6PIE5	Q8VDN2	Atp1a1;Atp1a2	Sodium/potassium-transporting ATPase subunit alpha-1;Sodium/potassium-transporting ATPase subunit alpha-2		0.206826	0.619436	31.4161		0.00244384		1.15415	1.26167	0.539821	42.7863		NaN	-0.351623	0.885309	0.206826		NaN	0.0569716	4.93917e-05	0.298629		5.3025e-11	185.72	0	1	662	671	ACVVHGSDLK	663							yes	no
66374	Q8R3N6	Q8R3N6	Thoc1	THO complex subunit 1		0.20682	0.365492	30.3494		0.0473118		1.17096	1.13852	0.27901	24.5063		0.452844	0.465659	-0.0392053	-0.266701		0.123097	0.0601813	0.776144	0.240351		0.0082586	96.137	0	1	139	145	MCNDLLR	140							yes	yes
59007	Q8BY02	Q8BY02	Nkrf	NF-kappa-B-repressing factor		0.206791	0.500077	29.2641		0.113991		1.15412	1.01246	0.311948	30.8109		0.296833	0.206791	NaN	-0.61083		0.337036	0.415977	NaN	0.00853023		3.1831e-05	145.9	0	1	235	245	LLTDGYACEVR	242							yes	yes
112238	P47199;A0A0A6YXR4;A0A0A6YVS7	P47199	Cryz	Quinone oxidoreductase		0.206282	0.091339	30.1046		0.0619645		1.15371	1.13474	0.070914	6.24939		NaN	0.206282	0.256082	0.07897		NaN	0.303423	0.261222	0.809096		0.0023487	143.22	0	1	245	251	VVVVGCR	250							yes	no
35277	Q8VEE1	Q8VEE1	Lmcd1	LIM and cysteine-rich domains protein 1		0.206262	0.264505	27.6586		0.185044		1.15384	1.08736	0.18227	16.7627		-0.287637	0.289827	0.229316	0.183209		0.371974	0.402492	0.466257	0.585797		0.00076762	111.06	0	2	352	361	GQLLCPTCSK	356;359							yes	yes
89726	Q80X90	Q80X90	Flnb	Filamin-B		0.205876	0.208906	31.5796		0.00336199		1.15551	1.20214	0.179656	14.9447		0.0716028	0.118277	0.532707	0.293474		0.724286	0.562517	0.0149031	0.138768		3.6577e-12	180.61	0	1	658	673	SGCTINNPAEFIVDPK	660							yes	yes
26656	P42669	P42669	Pura	Transcriptional activator protein Pur-alpha		0.205714	0.14712	31.0314		0.018705		1.15335	1.14648	0.115212	10.0492		0.355713	0.224012	-0.000575913	0.187416		0.223495	0.235869	0.983276	0.362976		0.0022946	160.77	0	1	266	272	FGHTFCK	271							yes	yes
80185	E9QAE3	E9QAE3	Btaf1			0.205645	0.491806	27.9288		0.184531		1.1532	0.995835	0.301411	30.2671		NaN	0.205645	-0.625242	0.246096		NaN	0.447488	0.0213526	0.356341		2.0921e-32	206.99	0	1	1620	1645	QLLLDCGLGNGSSTESGTESVVAQHR	1625							yes	yes
99396	Q61216;Q61216-2;B2KF76	Q61216	Mre11a	Double-strand break repair protein MRE11A		0.205615	0.376217	29.2559		0.115978		1.15978	1.09166	0.261156	23.9229		0.0513128	0.381154	0.359917	-0.425274		0.85072	0.187055	0.101575	0.149033		1.2679e-08	182.16	0	1	71	80	TLHSCLELLR	75							yes	no
89112	Q8C7R4	Q8C7R4	Uba6	Ubiquitin-like modifier-activating enzyme 6		0.205559	0.131953	27.9098		0.18472		1.15313	1.17938	0.10926	9.26417		0.205559	0.118548	NaN	0.377823		0.697526	0.613582	NaN	0.139551		9.2358e-72	310.93	0	3	4	27	SEPLAVLSCEEASCSSWGACGASK	12;17;23							yes	yes
6954	P56389	P56389	Cda	Cytidine deaminase		0.205517	0.433976	28.476		0.173576		1.1531	1.23497	0.377236	30.5461		0.719335	0.205517	NaN	-0.143378		0.0308061	0.553425	NaN	0.580929		1.2053e-06	151.56	1	1	2	17	AQERPSCAVEPEHVQR	8							yes	yes
112909	A0A087WQT6;O89110	A0A087WQT6	Casp8	Caspase-8;Caspase-8 subunit p18;Caspase-8 subunit p10		0.205378	0.378978	29.5329		0.103373		1.17807	1.168	0.300889	25.7611		0.521702	0.505762	-0.095007	-0.184094		0.0763899	0.0523516	0.636433	0.551879		4.7142e-11	176.49	1	1	92	108	WDLLVNFLDCNREEMVR	101							yes	no
19972	D3YYU8;A0A0B4J1L4;A0A0A0MQG1	D3YYU8	Obsl1	Obscurin-like protein 1		0.20536	0.154086	30.0287		0.0631309		1.15297	1.11509	0.115989	10.4018		0.271899	-0.0219606	NaN	0.20536		0.581725	0.937819	NaN	0.398506		1.4837e-06	196.79	0	1	354	363	EHGIVVLECK	362		OBSL1_MOUSE	DISULFID	362;412	Disulphid		yes	no
10276	Q8BL66	Q8BL66	Eea1	Early endosome antigen 1		0.205311	0.207255	26.7893		0.375059		1.15293	1.1226	0.157022	13.9873		0.335984	-0.0700248	NaN	0.205311		0.479219	0.837788	NaN	0.5404		0.004642	110.34	0	1	1364	1370	CFSVTVR	1364							yes	yes
3813	Q80Y20-2;Q80Y20	Q80Y20-2	Alkbh8	Alkylated DNA repair protein alkB homolog 8		0.205197	0.490437	30.1295		0.049085		1.15284	1.00655	0.304468	30.2487		0.205197	NaN	0.275315	-0.607034		0.426868	NaN	0.173116	0.0129135		0.0036363	69.024	0	1	572	590	AIEPSGVAGCPDPSPVFHR	581							yes	no
17714	H3BJU7;H3BJX8;H3BJ45;H3BJ40;H3BKH9;Q60875-5;Q60875-4;Q60875;Q60875-3;Q60875-2;H3BL15;H3BLF9;H3BJ59;H3BIX8;H3BLJ1;H3BJM4;H3BJ48	H3BJU7	Arhgef2	Rho guanine nucleotide exchange factor 2		0.204848	0.395946	30.9642		0.0192009		1.15585	1.09336	0.270879	24.7749		0.313742	0.420679	-0.467564	0.0959542		0.188108	0.0474944	0.022721	0.621524		1.0621e-09	237.67	0	2	37	51	EALICPTCNVTIHNR	41;44							yes	no
38639	Q99LR1;Q99LR1-2	Q99LR1	Abhd12	Monoacylglycerol lipase ABHD12		0.204834	0.84071	27.234		0.273223		1.15255	0.931906	0.434671	46.6432		0.204834	0.277387	-1.21369	NaN		0.534772	0.423076	0.000266883	NaN		0.00040257	78.456	0	1	320	342	HISCPLLILHAEDDPVVPFHLGR	323							yes	no
85512	A2TJV2	A2TJV2	Palm3	Paralemmin-3		0.204746	0.337817	26.7012		0.37655		1.15248	1.02805	0.22265	21.6575		0.214951	NaN	0.204746	-0.3752		0.507969	NaN	0.585644	0.214382		0.0029811	135.13	2	1	315	327	RLQEQFEAETCRK	325							yes	yes
61411	Q8R3C0;H9KV04	Q8R3C0	Mcmbp	Mini-chromosome maintenance complex-binding protein		0.204623	0.324053	30.5996		0.0141936		1.15734	1.11186	0.23452	21.0926		-0.308134	0.0709174	0.338328	0.40608		0.167997	0.743333	0.0951938	0.125202		4.1149e-27	273.75	0	1	315	328	LQHINPLLPTCLNK	325							yes	no
66671	E9PVP0;Q9JMD3;G3UW37;G3UY87;G3UY59;G3V020;G3UYM0	E9PVP0	Stard10	PCTP-like protein		0.204392	0.60643	31.8854		0.00359206		1.15312	1.34754	0.623526	46.2713		0.261943	0.146841	1.1718	-0.267053		0.376861	0.398843	5.70771e-09	0.156482		9.8795e-15	175.32	0	2	145	165	MECCDVPAETLYDVLHDIEYR	147;148							yes	no
11739	Q8K3A9	Q8K3A9	Mepce	7SK snRNA methylphosphate capping enzyme		0.204361	0.560642	29.6497		0.0882388		1.18667	1.31043	0.518247	39.5478		0.556499	-0.147778	-0.161275	0.981242		0.0725653	0.532981	0.449116	3.67076e-05		4.6919e-15	233.46	0	1	288	302	DAPQPYELNTAINCR	301							yes	yes
35860	Q810B6	Q810B6	Ankfy1	Rabankyrin-5		0.204328	0.474239	28.4869		0.176114		1.15366	1.05883	0.297392	28.0869		0.375712	0.13055	0.278106	-0.66536		0.210509	0.602982	0.444618	0.0253368		3.7431e-45	289.89	0	1	447	464	GSNTDAPDVMTGNCLLQR	460							yes	yes
26664	Q80XN0;D3Z2Y8	Q80XN0	Bdh1	D-beta-hydroxybutyrate dehydrogenase, mitochondrial		0.203455	0.552586	29.2029		0.119695		1.15235	1.45708	0.648249	44.4897		0.260432	1.27921	0.146478	0.132979		0.601093	2.40104e-09	0.710634	0.738384		8.3048e-05	159.1	0	1	213	223	FGIEAFSDCLR	221							yes	no
37595	Q8VC90;Q8VC90-2	Q8VC90	Zdhhc12	Probable palmitoyltransferase ZDHHC12		0.203326	0.554238	26.8471		0.380312		1.15776	1.12437	0.387859	34.4955		0.630168	-0.65691	0.35547	0.051183		0.153622	0.0585332	0.331874	0.88622		1.971e-05	173.93	0	1	101	109	HCLVLQPLR	102							yes	no
52608	Q9DAX9	Q9DAX9	Appbp2	Amyloid protein-binding protein 2		0.203262	0.127695	28.34		0.178412		1.1513	1.17288	0.104902	8.94393		0.203262	0.363893	NaN	0.11163		0.537979	0.160357	NaN	0.698024		6.1476e-10	173.19	0	2	53	68	LCQLGSEFCELEVFAK	54;61							yes	yes
20743	O54774	O54774	Ap3d1	AP-3 complex subunit delta-1		0.202783	0.195672	30.0347		0.0664861		1.15464	1.12932	0.149855	13.2695		0.0867663	-0.074507	0.3188	0.331509		0.80077	0.723571	0.233486	0.154215		2.3036e-16	170.37	1	1	190	212	EKLEDPDPGVQSAAVNVICELAR	208							yes	yes
109539	Q8BWW3;Q9CYR6	Q8BWW3	Pgm3	Phosphoacetylglucosamine mutase		0.202507	0.590993	30.3238		0.0521461		1.1507	1.07332	0.395134	36.8142		NaN	-0.632137	0.202507	0.509991		NaN	0.0059334	0.313314	0.0233017		0.011917	110.34	0	1	344	350	VPVYCTK	348							yes	no
10838	G5E8P4;G3UWY3;Q5NBX1-2;Q5NBX1-3;Q5NBX1	G5E8P4	Cobl	Protein cordon-bleu		0.202408	0.160569	26.9312		0.382759		1.15062	1.10545	0.119384	10.7996		-0.0438414	NaN	0.202408	0.257799		0.859312	NaN	0.526498	0.440133		1.0875e-23	259.75	0	1	611	626	CNNATTFNTGSIASQR	611							yes	no
60967	B2RY56;S4R2B0;S4R2A4;S4R2J1	B2RY56	Rbm25	RNA-binding protein 25		0.202358	0.286692	28.7737		0.0934995		1.1511	1.07829	0.19465	18.0517		0.245704	0.284164	0.159012	-0.334119		0.417465	0.266244	0.566711	0.173234		3.3058e-07	140.81	1	1	126	142	LQAFGFCEYKEPESTLR	132							yes	no
47458	P32114-2;G3X8Q7;P32114;A0A0R4J267;G3UZ20;V9GXS5;G3UZ71;G3UZ86;G3UX39;A2AKM8;G3V008;G3UW65;A2AKM7;A2AKM5;A2AKM6;Q02650;A0A087WST9;G3UXF6	P32114-2	Pax2;Pax5	Paired box protein Pax-2;Paired box protein Pax-5		0.202288	0.27381	30.2358		0.0524029		1.15297	1.10268	0.196051	17.7795		0.296379	-0.258958	0.108196	0.343787		0.308207	0.294047	0.675279	0.124109		4.0105e-05	118.33	1	1	40	55	IVELAHQGVRPCDISR	51							yes	no
88128	E9PWG2;E9PY51	E9PWG2	Trappc8			0.202272	0.236177	28.1368		0.192106		1.15288	1.14241	0.182786	16		-0.118515	0.109719	0.425201	0.294824		0.671846	0.708192	0.118963	0.421045		1.6756e-12	154.85	0	1	538	553	SALLLEQAAHCFINMK	548							yes	no
74227	Q8BPY9;Q5SWU3	Q8BPY9	Fignl1	Fidgetin-like protein 1		0.201977	0.356144	26.6337		0.38391		1.15027	1.22246	0.308005	25.1954		-0.0634599	NaN	0.201977	0.641687		0.810157	NaN	0.562486	0.0523298		0.00019741	117.14	0	2	23	35	NYCVVTSSICTPK	25;32							yes	no
29662	Q8C156	Q8C156	Ncaph	Condensin complex subunit 2		0.20194	0.428272	30.3902		0.0528114		1.15049	1.10333	0.294472	26.6893		0.171827	0.495476	0.232053	-0.509325		0.454327	0.0492219	0.268463	0.0928465		6.6171e-60	344.86	0	1	97	111	FTNTQITEHYSTCIK	109							yes	yes
63733	Q9R008;Q3UEB4	Q9R008	Mvk	Mevalonate kinase		0.201222	0.400113	28.3996		0.182874		1.1629	1.1198	0.293402	26.2011		0.419905	0.469486	-0.0174614	-0.379331		0.198265	0.0733339	0.868458	0.179608		1.9197e-23	188.69	1	1	331	357	LTGAGGGGCGITLLKPGLEQATVEAAK	339							yes	no
49702	Q9DC61	Q9DC61	Pmpca	Mitochondrial-processing peptidase subunit alpha		0.200775	0.0712931	32.2398		0.00186987		1.14935	1.13889	0.0555023	4.87335		0.212188	0.0877538	0.189361	0.255994		0.267737	0.622301	0.270432	0.143194		0.00021792	132.32	1	1	459	469	KLPHELCTLIR	465							yes	yes
78822	P47199;A0A0A6YXR4;V9GXY8;D3YUG9;D3Z2X0	P47199	Cryz	Quinone oxidoreductase		0.200686	0.332803	28.5765		0.141499		1.15045	1.07841	0.224323	20.8012		0.266814	0.328858	0.134557	-0.402165		0.368402	0.248918	0.629595	0.171924		4.3113e-06	147.63	0	1	125	138	QGAALGIPYFTACR	137							yes	no
58146	Q04690;Q04690-2;Q04690-3;Q04690-4	Q04690	Nf1	Neurofibromin		0.200655	0.149065	28.0805		0.195817		1.14943	1.15265	0.11886	10.3119		0.173311	0.0172364	0.228	0.378226		0.756703	0.893579	0.518619	0.139109		0.0032668	120.76	0	1	506	512	LLLCNPR	509							yes	no
105747	Q9R061	Q9R061	Nubp2	Cytosolic Fe-S cluster assembly factor NUBP2		0.200305	0.554628	28.3624		0.184905		1.14894	1.22473	0.46722	38.1488		0.786772	-0.321862	0.200305	NaN		0.0071042	0.217046	0.47568	NaN		8.0319e-05	93.495	0	1	50	67	VGILDVDLCGPSIPHMLR	58							yes	yes
72699	A0A0N4SWE8;Q9D7X8;A0A0N4SVX8	A0A0N4SWE8	Ggct	Gamma-glutamylcyclotransferase		0.200258	0.165792	28.3264		0.185011		1.14986	1.18576	0.14019	11.8228		0.0901725	0.141387	0.259129	0.463453		0.803115	0.666235	0.404235	0.109683		3.5129e-05	169.09	0	2	35	45	NPSAVFCCVAR	41;42							yes	no
62995	Q9Z1P6	Q9Z1P6	Ndufa7	NADH dehydrogenase [ubiquinone] 1 alpha subcomplex subunit 7		0.199582	0.136601	30.0854		0.0708581		1.14841	1.19065	0.117225	9.84544		0.186346	0.14112	0.212817	0.446805		0.468519	0.594489	0.285059	0.12303		2.9866e-05	170.95	0	1	49	57	LSNNYYCTR	55							yes	yes
5170	Q8BMS1	Q8BMS1	Hadha	Trifunctional enzyme subunit alpha, mitochondrial;Long-chain enoyl-CoA hydratase;Long chain 3-hydroxyacyl-CoA dehydrogenase		0.1993	0.0444867	31.9486		0.00201481		1.14816	1.16153	0.0362773	3.12324		0.208335	0.190265	0.183119	0.280312		0.327674	0.324841	0.286223	0.178965		1.3984e-06	202.28	0	1	338	350	ALMGLYNGQVLCK	349							yes	yes
10469	Q8VDN2	Q8VDN2	Atp1a1	Sodium/potassium-transporting ATPase subunit alpha-1		0.198899	0.228478	28.7124		0.144785		1.1541	1.17131	0.185773	15.8603		0.0480829	-0.00449825	0.349715	0.464836		0.901498	0.948256	0.192309	0.0766016		5.0299e-09	188.28	0	3	459	471	CIEVCCGSVMEMR	459;463;464							yes	yes
47384	E9Q634	E9Q634	Myo1e	Unconventional myosin-Ie		0.198824	0.188217	30.8566		0.0229819		1.14782	1.12225	0.140472	12.517		0.21351	0.33854	-0.106421	0.184139		0.465487	0.0654653	0.616112	0.370891		0.00083137	138.1	0	1	445	453	IVCDLIESK	447							yes	yes
41947	O35864;A0A087WQA8	O35864	Cops5	COP9 signalosome complex subunit 5		0.198329	0.587696	28.4599		0.18934		1.15414	1.06302	0.365313	34.3655		0.354951	-0.831284	0.0417078	0.466533		0.248718	0.00187449	0.953856	0.0579965		0.00070414	121.62	0	1	211	219	IEDFGVHCK	218							yes	no
55597	Q9D2Y4-2;Q9D2Y4;D3YV42	Q9D2Y4-2	Mlkl	Mixed lineage kinase domain-like protein		0.197841	0.695093	28.6887		0.146759		1.14698	1.23322	0.576254	46.7274		NaN	-0.504399	0.885761	0.197841		NaN	0.0567555	0.00109256	0.458794		6.635e-06	195.04	0	1	10	20	LGQLIYEQCEK	18							yes	no
42358	Q8BJM3;E0CYN2	Q8BJM3	R3hcc1l	Coiled-coil domain-containing protein R3HCC1L		0.19776	0.399563	27.3076		0.289733		1.14692	1.06093	0.271571	25.5975		NaN	-0.402073	0.35512	0.19776		NaN	0.246386	0.240486	0.512689		0.0033695	119.06	0	1	646	652	IFCSYQK	648							yes	no
44366	Q3UW64;Q91WG8;G3UX23;G3UYD5;G3UZ98	Q3UW64	Gne	Bifunctional UDP-N-acetylglucosamine 2-epimerase/N-acetylmannosamine kinase;UDP-N-acetylglucosamine 2-epimerase (hydrolyzing);N-acetylmannosamine kinase		0.197161	0.168613	28.1772		0.204016		1.14646	1.10978	0.12335	11.1148		0.188914	-0.102581	0.280762	0.205408		0.563713	0.697938	0.305839	0.562668		0.0016787	109.66	0	1	209	219	ILLAGCPSYDK	214							yes	no
112682	Q6PB66	Q6PB66	Lrpprc	Leucine-rich PPR motif-containing protein, mitochondrial		0.197007	0.396501	29.4924		0.117898		1.14796	1.17119	0.317681	27.1246		0.119832	-0.301119	0.274182	0.657392		0.69616	0.236202	0.16964	0.0331278		0.011199	90.986	0	1	1318	1324	VYSCSMK	1321							yes	yes
88064	Q8BFY6	Q8BFY6	Pef1	Peflin		0.196752	0.1363	29.9775		0.0749168		1.14659	1.17035	0.112888	9.64562		0.155162	0.404999	0.238341	0.0896745		0.610036	0.103595	0.297987	0.675274		8.813e-05	131.82	0	1	224	236	SAIPAMQLDCFIK	233							yes	yes
13604	Q8VDH1-2;Q8VDH1;A0A0J9YU92	Q8VDH1-2	Fbxo21	F-box only protein 21		0.196565	0.291137	28.2675		0.193366		1.14597	1.0586	0.200726	18.9616		0.264032	0.196565	NaN	-0.270569		0.373217	0.429057	NaN	0.356143		3.1022e-15	240.42	0	1	216	230	DIQAQIHSIVELVCK	229							yes	no
76107	Q80TE0;Q80TE0-2;V9GWX3	Q80TE0	Rpap1	RNA polymerase II-associated protein 1		0.19606	0.0898474	27.3218		0.293799		1.14557	1.18634	0.0751529	6.33485		0.189525	NaN	0.19606	0.34831		0.726745	NaN	0.603623	0.187235		0.017058	91.9	0	1	785	792	PLVEPCLK	790							yes	no
95882	Q9ET26	Q9ET26	Rnf114	E3 ubiquitin-protein ligase RNF114		0.195863	0.459519	27.4588		0.294272		1.14541	1.01156	0.289441	28.6132		0.195863	0.274838	NaN	-0.557616		0.537524	0.281219	NaN	0.174092		2.9674e-15	190.87	0	2	171	188	SVVCPICASMPWGDPSYR	174;177							yes	yes
13642	Q9D2C2;Q9D2C2-2	Q9D2C2	Saal1	Protein SAAL1		0.195797	0.225722	30.5041		0.0185863		1.15186	1.18259	0.186337	15.7566		0.0364492	0.0420796	0.349513	0.486515		0.836475	0.903503	0.08489	0.0676112		7.666e-24	249.75	0	1	398	413	DISCEFLSNIFQVLTK	401							yes	no
74555	Q8K327;A0A140T8S5	Q8K327	Champ1	Chromosome alignment-maintaining phosphoprotein 1		0.195743	0.270603	28.8041		0.104556		1.14781	1.12384	0.202171	17.9893		0.290924	0.100562	-0.206653	0.414901		0.333025	0.695078	0.440425	0.103267		1.6894e-05	138.42	0	2	10	22	PALSLECGHCSFR	16;19							yes	no
6104	Q8BGW1;Q8BGW1-2;Q8BGW1-3;Q8BGW1-4;E9Q1E4	Q8BGW1	Fto	Alpha-ketoglutarate-dependent dioxygenase FTO		0.195681	0.241341	27.8034		0.208376		1.14786	1.1271	0.182425	16.1853		0.393955	0.29271	0.0986514	-0.154077		0.241335	0.300672	0.726891	0.604516		3.0938e-09	188.29	0	1	163	177	ANEDAVPLCMAEFPR	171							yes	no
112858	Q7TPQ3;Q7TPQ3-2;Q7TPQ3-5;Q7TPQ3-3	Q7TPQ3	Shprh	E3 ubiquitin-protein ligase SHPRH		0.195631	0.184871	26.6569		0.401107		1.14523	1.09246	0.13128	12.0169		-0.156281	0.241278	0.200918	0.190345		0.607589	0.476753	0.564309	0.570947		0.081469	56.563	0	1	835	844	WCISGTPVQR	836							yes	no
486	Q99N57;Q99N57-2	Q99N57	Raf1	RAF proto-oncogene serine/threonine-protein kinase		0.195605	0.177492	28.8134		0.104798		1.14708	1.12185	0.134238	11.9658		0.313966	0.278115	-0.0738206	0.113095		0.310026	0.284441	0.774963	0.695041		2.3731e-10	208.15	0	1	628	644	AAHTEDINACTLTTSPR	637							yes	no
97964	Q9QWF0	Q9QWF0	Chaf1a	Chromatin assembly factor 1 subunit A		0.195575	0.257709	26.6807		0.401261		1.14518	1.10521	0.190278	17.2165		-0.155024	0.347464	NaN	0.195575		0.609815	0.315206	NaN	0.560179		2.3778e-103	384.53	0	2	180	199	TGDCQAGSLQSCPELTPGSR	183;191							yes	yes
116893	Q78WZ7	Q78WZ7	Twistnb	DNA-directed RNA polymerase I subunit RPA43		0.1955	0.594398	29.8803		0.0767719		1.1519	1.21654	0.493841	40.5938		0.0386208	-0.521855	0.899879	0.352378		0.88629	0.0165615	0.000274112	0.221387		5.6089e-05	125.49	0	1	45	54	YSCLVAAPHR	47							yes	yes
70731	Q5PRF0	Q5PRF0	Heatr5a	HEAT repeat-containing protein 5A		0.195255	0.332465	26.7612		0.402142		1.14493	1.20406	0.282032	23.4234		0.195255	0.595477	-0.0644873	NaN		0.549871	0.0847569	0.778264	NaN		1.3719e-28	208.82	0	1	1429	1450	NGSSSAAGLLDLVCTDLATLSK	1442							yes	yes
106815	Q6ZQH8	Q6ZQH8	Nup188	Nucleoporin NUP188 homolog		0.195036	0.394994	28.2929		0.196907		1.14636	1.05383	0.252966	24.0045		-0.541427	0.118684	0.305107	0.271387		0.041943	0.629612	0.318867	0.431026		5.9422e-30	259.27	0	1	575	592	VISTDLSIADCLLPITSR	585							yes	yes
86968	E9Q3R9;E9Q444;G3X9A3	E9Q3R9	Zbtb21			0.194807	0.264198	26.4752		0.403376		1.14457	1.07938	0.187954	17.4131		-0.205048	NaN	0.194807	0.294028		0.519949	NaN	0.574881	0.422383		0.00037008	144.66	1	1	147	155	RSVIVCQGR	152							yes	no
65379	Q9JLI0	Q9JLI0	Akr1c12			0.194719	0.435699	28.4878		0.197646		1.15047	1.13777	0.324745	28.5423		0.047409	-0.423957	0.342029	0.589524		0.893868	0.174559	0.195186	0.0241735		0.00041191	108.56	1	2	85	96	LWCGCFRPELVK	87;89							yes	yes
47728	E9QLB8;Q566J8;A0A0R4J1X1	E9QLB8	Adck4	AarF domain-containing protein kinase 4		0.194646	0.328676	27.6861		0.210766		1.14444	1.20326	0.278704	23.1624		0.194646	NaN	0.591377	-0.0609004		0.555727	NaN	0.0444488	0.808677		0.00055519	127.02	0	1	143	151	IVQTLCTVR	148							yes	no
88176	Q3UE92;S4R1I3;Q6P1B1	Q3UE92	Xpnpep1	Xaa-Pro aminopeptidase 1		0.194403	0.456611	28.5249		0.153316		1.14425	1.09128	0.322179	29.5229		0.194403	0.46853	-0.422936	NaN		0.528398	0.0705643	0.118257	NaN		4.4287e-85	291.39	0	1	517	550	SALWDSGLDYLHGTGHGVGSFLNVHEGPCGISYK	545							yes	no
2210	Q8C4J7	Q8C4J7	Tbl3	Transducin beta-like protein 3		0.194363	0.195198	31.1841		0.00431262		1.14422	1.12063	0.14834	13.2371		0.328571	-0.0560188	NaN	0.194363		0.271555	0.832417	NaN	0.329091		7.0248e-06	189.53	0	1	2	10	AETAAGLCR	9							yes	yes
2455	Q8BJ90	Q8BJ90	Znf771	Zinc finger protein 771		0.194299	0.318255	28.5189		0.153516		1.14808	1.1426	0.245029	21.4449		-0.230301	0.313561	0.507698	0.0750377		0.386754	0.26969	0.0622095	0.811706		0.00026293	125.31	0	1	183	192	AFGGSSCLAR	189							yes	yes
103436	Q9CZI9;A0A0U1RQ47	Q9CZI9	Aen	Apoptosis-enhancing nuclease		0.194227	0.208856	26.9542		0.404974		1.14416	1.08432	0.145895	13.4551		0.206887	0.240656	0.181567	-0.205194		0.524919	0.477741	0.5981	0.493211		1.0679e-24	218.6	0	1	2	21	VAGEVPESTQCPSLTSLNTK	12							yes	no
10391	P12382	P12382	Pfkl	ATP-dependent 6-phosphofructokinase, liver type		0.194033	0.258457	29.271		0.13701		1.14403	1.14768	0.202761	17.6671		0.210744	0.177323	0.484647	-0.14657		0.490645	0.483046	0.0751756	0.571838		9.8772e-149	434.65	0	1	630	648	CHEHYTTEFLYNLYSSEGR	630							yes	yes
100121	Q8VCH7	Q8VCH7	Rdh10	Retinol dehydrogenase 10		0.194025	0.372298	28.7358		0.154049		1.1444	1.20261	0.320223	26.6273		0.716286	0.234296	-0.186548	0.153754		0.0209052	0.432305	0.442305	0.693283		6.3479e-07	224.43	0	1	165	178	TMMVNCHAHFWTTK	170							yes	yes
11858	Q61235	Q61235	Sntb2	Beta-2-syntrophin		0.19392	0.231189	28.0603		0.211844		1.14401	1.09291	0.162965	14.9111		-0.223259	0.17133	0.21651	0.295136		0.403512	0.594571	0.435492	0.420522		1.9177e-12	238.02	0	1	348	363	DAWASPCHSYPLVATR	354							yes	yes
96935	Q3UH60;B2RQC7;D3Z5G8;Q3UH60-2	Q3UH60	Dip2b	Disco-interacting protein 2 homolog B		0.193875	0.191881	28.2992		0.199625		1.14459	1.12464	0.144887	12.883		-0.0977508	0.14152	0.350376	0.24623		0.716974	0.555773	0.326878	0.478997		0.0088707	95.909	0	1	589	597	TCPLSWVQR	590							yes	no
75552	Q8K2M0;Q8K2M0-2	Q8K2M0	Mrpl38	39S ribosomal protein L38, mitochondrial		0.193868	0.497738	27.3309		0.299096		1.14383	1.08756	0.347021	31.9081		0.488528	0.193868	-0.482276	NaN		0.144621	0.576265	0.07523	NaN		0.051478	52.298	1	1	278	296	PINFSEDTRPSPCYQLAQR	290							yes	no
28495	Q9R008;Q3UEB4	Q9R008	Mvk	Mevalonate kinase		0.193423	0.241568	27.255		0.30018		1.14347	1.05269	0.167057	15.8694		NaN	-0.217754	0.193423	0.207527		NaN	0.529112	0.447059	0.535947		0.00016937	108.63	0	1	257	277	FPEIVAPLLTSIDAISLECER	275							yes	no
11037	Q8BMQ2;E9Q2B0;Q8BMQ2-2	Q8BMQ2	Gtf3c4	General transcription factor 3C polypeptide 4		0.193225	0.865365	26.8611		0.407747		1.14332	0.943686	0.451855	47.8819		-1.22973	NaN	0.193225	0.334961		0.00123551	NaN	0.609543	0.253195		6.7841e-05	143.73	0	2	382	391	CSCSLVVAAR	382;384							yes	no
52632	Q9EP82;E9Q156	Q9EP82	Wdr4	tRNA (guanine-N(7)-)-methyltransferase non-catalytic subunit WDR4;tRNA (guanine-N(7)-)-methyltransferase non-catalytic subunit Wdr4		0.193117	0.182199	29.8541		0.080405		1.14426	1.17018	0.150695	12.8779		0.0311425	0.132026	0.254208	0.454582		0.907361	0.620886	0.338722	0.0871259		0.0052049	130.84	0	1	338	343	LCSHLR	339							yes	no
115693	Q91YR5;Q91YR5-1;Q91YR5-2	Q91YR5	Mettl13	Methyltransferase-like protein 13		0.193094	0.307987	26.454		0.408112		1.14321	1.0664	0.214141	20.0808		0.300457	NaN	0.193094	-0.278508		0.347186	NaN	0.577861	0.483763		0.0040743	78.324	0	1	156	168	YLCISLAQAHILK	158							yes	no
41463	Q8CI32	Q8CI32	Bag5	BAG family molecular chaperone regulator 5		0.193027	0.188723	29.4799		0.125344		1.14878	1.1623	0.151968	13.0747		0.0420073	0.0500534	0.336	0.402846		0.876774	0.877345	0.160109	0.187671		2.0526e-06	183.33	0	2	156	168	ICAVQEVIEDCMK	157;166							yes	yes
105487	Q5U4C3	Q5U4C3	Scaf1	Splicing factor, arginine/serine-rich 19		0.192941	0.244625	29.1415		0.139136		1.14309	1.05575	0.169617	16.066		0.192941	0.218968	NaN	-0.217148		0.554902	0.271888	NaN	0.369079		6.5176e-06	166.65	0	1	345	359	VFVLGPEAEACHEGK	355							yes	yes
90415	G5E8J4;Q62136	G5E8J4	Ptpn21	Protein-tyrosine-phosphatase;Tyrosine-protein phosphatase non-receptor type 21		0.192918	0.265054	28.2532		0.201888		1.14316	1.19819	0.230256	19.217		0.210985	0.17485	-0.0254063	0.607764		0.50439	0.588336	0.919408	0.0661863		4.6095e-05	119.46	0	1	1101	1116	SHNPPLLVHCSAGVGR	1110		G5E8J4_MOUSE	ACT_SITE	1110	Active site		yes	no
84992	Q05D44	Q05D44	Eif5b	Eukaryotic translation initiation factor 5B		0.192752	0.560047	29.5205		0.12587		1.14347	1.33702	0.57772	43.2096		0.236393	-0.186033	1.12573	0.149111		0.443935	0.442612	9.58784e-05	0.553094		0.00015411	137.46	1	1	845	853	RLAHCEELR	849							yes	yes
28377	Q7TPM9;A0A0U1RQ60	Q7TPM9	Mtmr10	Myotubularin-related protein 10		0.192583	0.0434867	28.1441		0.215136		1.14281	1.14184	0.0343845	3.01133		0.14663	0.192583	NaN	0.233556		0.673949	0.531086	NaN	0.382268		0.0074206	89.08	0	1	129	139	FNPTELIIYCK	138							yes	no
57904	Q8BKG3	Q8BKG3	Ptk7	Inactive tyrosine-protein kinase 7		0.192361	0.113552	27.1949		0.302777		1.14263	1.11161	0.0857475	7.71381		NaN	0.0210084	0.235762	0.192361		NaN	0.882223	0.452417	0.566785		0.015234	156.86	0	1	853	858	LLGLCR	857							yes	yes
59112	Q9CWY3;Q7TPY9	Q9CWY3	Setd6;Ldoc1	N-lysine methyltransferase SETD6;Protein LDOC1		0.19221	0.119016	28.7085		0.157612		1.14251	1.14564	0.0944631	8.24544		0.19221	NaN	0.0742053	0.312235		0.721823	NaN	0.783193	0.226653		0.0096693	110.54	0	1	333	338	LLVCER	336							yes	no
81988	A7TU71;A2ALU4	A7TU71	Shroom2	Protein Shroom2		0.192086	0.290093	26.9291		0.410912		1.14241	1.12427	0.220112	19.5782		0.416569	-0.158994	NaN	0.192086		0.365681	0.758	NaN	0.525769		2.5328e-10	117.84	1	1	257	277	QSQSTGDPQGLQDRPSCFIPR	273							yes	no
20312	Q8K2H6	Q8K2H6	Anapc10	Anaphase-promoting complex subunit 10		0.192068	0.174253	27.857		0.21681		1.1424	1.09306	0.127697	11.6825		-0.0769582	0.192068	NaN	0.249416		0.776281	0.579835	NaN	0.472766		1.0933e-05	182.07	0	1	24	37	EIGSQAVWSLSSCK	36							yes	yes
109435	Q3UKC1	Q3UKC1	Tax1bp1	Tax1-binding protein 1 homolog		0.191939	0.433588	27.867		0.217115		1.1423	1.14929	0.335724	29.2113		0.573822	0.191939	NaN	-0.291373		0.067396	0.439014	NaN	0.318613		2.7589e-37	303.79	0	1	691	705	VPSWEDNVVCSQPAR	700							yes	yes
23948	P51943;D6RIK7	P51943	Ccna2	Cyclin-A2		0.191933	0.242463	28.0843		0.216748		1.14253	1.17278	0.201268	17.1616		0.221178	0.162688	0.53075	-0.0568334		0.502009	0.53354	0.0726081	0.791527		6.2478e-37	257.04	0	1	110	129	ETECEDALAFNAAVSLPGAR	113							yes	no
76686	Q8BL06	Q8BL06	Usp54	Inactive ubiquitin carboxyl-terminal hydrolase 54		0.191844	0.129962	25.381		0.411588		1.14222	1.12409	0.0997962	8.87798		0.191844	NaN	0.279259	0.023562		0.722493	NaN	0.437682	0.98737		8.2304e-24	248.77	0	1	462	477	PSLASQTSAGSPCVGR	474							yes	yes
41452	Q9Z2I0	Q9Z2I0	Letm1	LETM1 and EF-hand domain-containing protein 1, mitochondrial		0.191467	0.226501	29.741		0.110432		1.14203	1.08888	0.158919	14.5947		0.280526	-0.222892	0.172256	0.210677		0.325945	0.306393	0.53396	0.356416		0.0023271	149.11	0	1	201	207	ICADLFR	202							yes	yes
31824	P35486	P35486	Pdha1	Pyruvate dehydrogenase E1 component subunit alpha, somatic form, mitochondrial		0.191291	0.136416	31.501		0.00633581		1.14187	1.15395	0.110213	9.55096		0.208817	0.0466414	0.377636	0.173764		0.358462	0.806312	0.058284	0.393431		2.1218e-74	318.55	0	4	89	119	GFCHLCDGQEACCVGLEAGINPTDHLITAYR	91;94;100;101							yes	yes
73313	A0A0N4SV80;E9QML5;Q61464-4;Q61464	A0A0N4SV80	Zfml;Znf638	Zinc finger protein 638		0.191235	0.116981	29.6101		0.110868		1.14174	1.10988	0.0881422	7.94162		NaN	0.23592	0.191235	0.01469		NaN	0.354527	0.432925	0.919295		2.9515e-30	217.73	0	1	1632	1655	NSNSLLTLDELIDQDDCIPHSGPK	1648							yes	no
20453	Q9Z2D0	Q9Z2D0	Mtmr9	Myotubularin-related protein 9		0.191172	0.608312	27.9381		0.218648		1.14195	1.17707	0.470241	39.9501		0.836295	0.160453	0.221891	-0.646269		0.011914	0.546306	0.388869	0.0254869		3.7375e-11	216.53	0	2	310	324	EILTTACLAAQCIDR	316;321							yes	yes
41459	G3UWZ0;O88379	G3UWZ0	Baz1a	Bromodomain adjacent to zinc finger domain protein 1A		0.191147	0.145868	30.1153		0.066892		1.14494	1.14521	0.11548	10.0837		0.0820365	0.330495	0.0475894	0.300257		0.814572	0.189467	0.879966	0.178181		7.3782e-12	261.35	0	1	928	939	ICAQLAHFSEEK	929							yes	no
66164	Q9WVQ5	Q9WVQ5	Apip	Methylthioribulose-1-phosphate dehydratase		0.191039	0.125309	29.2208		0.142901		1.14163	1.10785	0.0924191	8.34217		0.20423	-0.0409824	0.234084	0.177847		0.477069	0.976631	0.338672	0.559331		1.3137e-10	237.07	0	1	176	192	MAHAMNEYPDSCAVLVR	187							yes	yes
46936	Q58A65-2;Q58A65;Q58A65-6;Q58A65-5;A0A0R4J196;F8WH31;E9PUD1;Q58A65-3;Q58A65-4;Z4YMB8	Q58A65-2	Spag9	C-Jun-amino-terminal kinase-interacting protein 4		0.190992	0.21394	26.8243		0.413967		1.14168	1.0914	0.151201	13.8538		-0.199183	0.168716	0.213268	0.276424		0.53387	0.599219	0.543235	0.452589		7.7562e-06	185.75	0	1	1134	1143	ITALMVSCNR	1141							yes	no
116983	Q8CBM2;A2AL85;Q8BSY0	Q8CBM2	Asph	Aspartyl/asparaginyl beta-hydroxylase		0.190826	0.417384	28.398		0.206896		1.15364	1.24615	0.374075	30.0186		0.802831	0.401775	-0.10039	-0.020123		0.00769828	0.122855	0.699583	0.971483		3.7087e-05	100.02	0	1	567	586	YSIMHPGTHVWPHTGPTNCR	585							yes	no
64136	Q64701;Q64701-2	Q64701	Rbl1	Retinoblastoma-like protein 1		0.190764	0.109096	27.9363		0.219671		1.14137	1.18446	0.0913321	7.71084		0.366666	NaN	0.166911	0.190764		0.218187	NaN	0.611632	0.479098		2.0939e-10	130.27	0	1	345	361	LTSQASVECNLQQHFEK	353							yes	no
58475	E9QLK3;Q8C3R1;Q8C3R1-2;D6RE40	E9QLK3	Brat1	BRCA1-associated ATM activator 1		0.190587	0.222554	28.6582		0.160851		1.14706	1.15948	0.178771	15.4182		0.0448458	-0.0192762	0.336327	0.440524		0.910415	NaN	0.203383	0.0936482		0.0068072	100.88	0	1	53	65	LLPALCAVLADPR	58							yes	no
114309	Q6P5D8	Q6P5D8	Smchd1	Structural maintenance of chromosomes flexible hinge domain-containing protein 1		0.1905	0.253508	29.245		0.143981		1.14293	1.08482	0.177868	16.3961		0.110056	0.270944	-0.259695	0.284674		0.719554	0.355038	0.23841	0.27298		0.00037652	72.035	1	2	1124	1150	YCHVSFQDDHVCLESAFTVRPLPDDPK	1125;1135							yes	yes
82913	E9Q8I7;E9PZN0;E9Q3K1	E9Q8I7	Nfxl1			0.190405	0.155349	28.6692		0.161215		1.14156	1.11511	0.115953	10.3983		0.288873	0.148964	-0.0654508	0.231847		0.553603	0.552764	0.775868	0.414937		1.9987e-06	195.88	0	2	312	321	QWSCQLPCGR	315;319							yes	no
44369	Q6DFV5;A0A0R4J0Y3;Q6DFV5-3;A2AAU3;Q6DFV5-2;A2AAU5	Q6DFV5	Helz	Probable helicase with zinc finger domain		0.190144	0.292517	27.7439		0.2214		1.14225	1.22184	0.26289	21.5158		0.00722527	0.260918	0.676132	0.119371		0.983132	0.451252	0.0209014	0.758901		0.00073931	148.54	0	1	860	867	ILLCENYR	863							yes	no
102247	Q148V8	Q148V8	Fam83h	Protein FAM83H		0.190063	0.24111	27.8622		0.221595		1.14781	1.17979	0.198727	16.8442		0.349713	0.0126825	0.0304134	0.500531		0.299582	0.90371	0.987678	0.160687		6.432e-05	182.73	0	1	210	219	TVAGPTYYCR	218							yes	yes
109606	Z4YJJ5;Q80TQ2;Q80TQ2-2	Z4YJJ5	Cyld	Ubiquitin carboxyl-terminal hydrolase CYLD		0.189905	0.47749	28.4467		0.209132		1.16275	1.13109	0.354186	31.3138		0.55318	0.473197	-0.0933884	-0.451018		0.0601343	0.0694009	0.787405	0.131428		1.6667e-06	186.36	0	1	708	720	VQDCNFYQIFMEK	711							yes	no
65184	P97930;P97930-2	P97930	Dtymk	Thymidylate kinase		0.189572	0.227297	30.7175		0.0223601		1.14434	1.11318	0.169786	15.2524		0.0700113	-0.148544	0.309133	0.335549		0.733308	0.48193	0.121935	0.133217		1.4571e-07	203.19	0	1	26	36	LVTALCASGHR	31							yes	no
18340	Q3UN02	Q3UN02	Lclat1	Lysocardiolipin acyltransferase 1		0.189466	0.294134	27.5664		0.223036		1.1405	1.18178	0.247416	20.9359		0.21375	0.165181	0.603863	-0.110401		0.49845	0.53609	0.108845	0.65753		0.00083687	137.88	0	1	260	268	EDLQLWCHR	266							yes	yes
96769	O70126	O70126	Aurkb	Aurora kinase B		0.189256	0.631773	29.7916		0.114645		1.14342	1.01227	0.354236	34.9941		0.298079	0.337726	-1.00439	0.0804326		0.285968	0.179972	0.000108491	0.703589		3.7833e-33	240.31	0	1	182	198	TATIMEELSDALTYCHK	196							yes	yes
24747	Q80T69;D6RG56	Q80T69	Rsbn1	Round spermatid basic protein 1		0.189094	0.11696	28.3018		0.211113		1.14005	1.15728	0.0954917	8.25139		0.185733	0.192454	0.366102	0.0842749		0.560313	0.4379	0.163236	0.844618		3.5403e-05	169.37	0	1	277	287	EVQTVCAGLTR	282							yes	no
81816	Q9D071;Q9D071-3;F7C9N6;Q9D071-2;F7A0X7;F6RGK4	Q9D071	Mms19	MMS19 nucleotide excision repair protein homolog		0.188896	0.212316	29.4699		0.133453		1.14107	1.09051	0.151403	13.8837		-0.189492	0.254524	0.123268	0.266623		0.482038	0.326959	0.622817	0.273982		1.809e-62	345.49	0	2	745	760	QSCGHSCPFSSTAATK	747;751							yes	no
52735	Q5SS80;B0QZT2;Q5SS80-2	Q5SS80	Dhrs13	Dehydrogenase/reductase SDR family member 13		0.188797	0.608932	28.6695		0.164479		1.14001	1.36372	0.646858	47.4335		0.215791	1.21004	-0.215237	0.161804		0.51269	5.59731e-05	0.363818	0.500606		5.0761e-05	167.18	0	1	183	195	LDCPVVGWQQELR	185							yes	no
87446	Q922Q1;E0CZH6	Q922Q1	Marc2	Mitochondrial amidoxime reducing component 2		0.18855	0.202456	31.219		0.00556589		1.14021	1.10198	0.146737	13.3158		-0.157912	0.142186	0.234914	0.300048		0.499111	0.485882	0.263034	0.151341		0.0039115	161.6	1	1	267	273	RVLSCPR	271							yes	no
74798	A0A0G2JFJ6;Q7TPD0	A0A0G2JFJ6	Ints3	Integrator complex subunit 3		0.18846	0.805543	26.8631		0.421088		1.13955	1.02805	0.483124	46.9941		NaN	0.18846	-1.00309	0.531752		NaN	0.587018	0.000883434	0.108318		4.8919e-06	144.51	0	1	863	876	PCHPDDQFTTSILR	864							yes	no
10653	Q6P5B0	Q6P5B0	Rrp12	RRP12-like protein		0.188311	0.265259	30.3166		0.0710647		1.13943	1.04054	0.180259	17.3236		NaN	-0.26451	0.188311	0.201279		NaN	0.201971	0.419852	0.409467		0.0026561	130.84	0	1	840	846	CLIHIVK	840							yes	yes
54645	Q3TYX3	Q3TYX3	Smyd5	SET and MYND domain-containing protein 5		0.188241	0.0969708	30.147		0.0711708		1.13965	1.14303	0.0769454	6.73173		0.0782152	0.15637	0.220112	0.306949		0.771908	0.551414	0.336755	0.185953		0.00031729	172.91	0	1	188	195	LFNHFCSR	193							yes	yes
73191	Q8VHX6;Q8VHX6-2	Q8VHX6	Flnc	Filamin-C		0.188131	0.421908	29.2758		0.148805		1.15317	1.21228	0.359043	29.6172		-0.187286	-0.0368895	0.735095	0.413151		0.476088	0.847677	0.0331482	0.118955		0.00022559	143.91	0	1	2655	2663	NSFTVDCSK	2661							yes	no
47397	A1L341;Q61214;Q9Z188-2;Q9Z188;Q9Z188-3	A1L341	Dyrk1a;Dyrk1b	Dual specificity tyrosine-phosphorylation-regulated kinase 1A;Dual specificity tyrosine-phosphorylation-regulated kinase 1B		0.187948	0.167975	29.1846		0.149181		1.13955	1.09363	0.120902	11.0551		0.149396	0.235421	-0.123177	0.226501		0.59092	0.429798	0.621298	0.450702		1.0623e-08	210.64	0	1	296	308	IVDFGSSCQLGQR	303							yes	no
8747	F8WJD4;Q80X82	F8WJD4	Sympk	Symplekin		0.187625	0.273864	30.1957		0.0721066		1.13889	1.03867	0.185394	17.8492		-0.277994	0.204624	NaN	0.187625		0.208895	0.307478	NaN	0.447421		3.2197e-05	175.44	0	1	575	585	AVACSGAAQVR	578							yes	no
47256	Q5DU02	Q5DU02	Usp22	Ubiquitin carboxyl-terminal hydrolase 22		0.186966	0.125121	29.1268		0.151222		1.13927	1.11378	0.0943342	8.46975		-0.0169541	0.248845	0.244401	0.12953		0.953669	0.337782	0.311445	0.586375		3.2514e-05	159.58	0	1	167	176	ITSNCTIGLR	171							yes	yes
60796	Q6A0A2;Q6A0A2-2	Q6A0A2	Larp4b	La-related protein 4B		0.186903	0.381723	27.8654		0.229291		1.14003	1.08101	0.258035	23.8699		-0.466663	0.26594	0.400909	0.107866		0.0682164	0.343325	0.133888	0.752295		0.00010471	140.75	0	1	626	636	LPSTPTTTACK	635							yes	no
96716	Q3TDD9	Q3TDD9	Ppp1r21	Protein phosphatase 1 regulatory subunit 21		0.186612	0.0533111	27.7684		0.230009		1.13809	1.14773	0.0426452	3.71562		NaN	0.256249	0.151507	0.186612		NaN	0.357053	0.585687	0.603434		4.6992e-16	196.11	0	1	504	521	TASGFISPLSAECMLQYK	516							yes	yes
22152	Q5SV02;P70388;P70388-2;A8Y5I3;E9PUJ2;P70388-4	Q5SV02	Rad50	DNA repair protein RAD50		0.186524	0.834051	27.5		0.317311		1.13802	0.967134	0.454292	46.973		NaN	-1.14503	0.186524	0.390891		NaN	1.62625e-05	0.623642	0.243947		0.0054539	88.156	0	1	139	148	EMISCLGVSK	143							yes	no
12016	E9PUR6;E9PYV1;P06537-3;P06537;P06537-5;P06537-4;P06537-2;E9Q310	E9PUR6	Nr3c1	Glucocorticoid receptor		0.186272	0.186746	29.0174		0.152676		1.13785	1.12843	0.142888	12.6626		0.174916	-0.082019	0.197628	0.371013		0.570204	0.69184	0.416926	0.224052		5.7407e-05	138.71	0	1	298	310	DDFIELCTPGVIK	304							yes	no
59313	F6ZFT1;F8WJ64;Q9CR21	F6ZFT1	Ndufab1	Acyl carrier protein;Acyl carrier protein, mitochondrial		0.186218	0.257409	29.9481		0.0917205		1.13825	1.09774	0.183488	16.715		0.227854	0.144582	-0.247374	0.347142		0.433109	0.45521	0.230543	0.22815		1.2844e-07	174.4	0	1	109	122	LMCPQEIVDYIADK	111							yes	no
10346	O88878	O88878	Zfand5	AN1-type zinc finger protein 5		0.18615	0.113127	29.8322		0.0918393		1.13784	1.15004	0.0912165	7.9316		0.207249	0.16505	0.346361	0.0746659		0.470838	0.398891	0.158822	0.72147		1.5787e-05	174.69	0	2	170	179	CGNLFCGLHR	170;175							yes	yes
100594	Q8BTI7	Q8BTI7	Ankrd52	Serine/threonine-protein phosphatase 6 regulatory ankyrin repeat subunit C		0.186014	0.0742137	30.0864		0.0920737		1.13776	1.14823	0.0596655	5.19629		0.123672	0.296186	0.209151	0.162878		0.621835	0.307245	0.36412	0.519901		1.0421e-18	234.79	0	1	756	771	TPIHLASACGHTAVLR	764							yes	yes
87338	P80317	P80317	Cct6a	T-complex protein 1 subunit zeta		0.185812	0.216563	30.9091		0.03341		1.13897	1.09177	0.155163	14.212		0.260316	0.277994	-0.189961	0.111309		0.318143	0.1682	0.272115	0.692249		9.7068e-31	304.8	1	1	224	241	RVENAYILTCNVSLEYEK	233							yes	yes
10685	E9QNR6;Q8VD62	E9QNR6	AI837181;Bles03	UPF0696 protein C11orf68 homolog		0.185656	0.151638	28.6042		0.170998		1.13733	1.08506	0.11053	10.1866		-0.0617724	NaN	0.185656	0.213818		0.797613	NaN	0.513695	0.47539		4.7627e-12	233.37	1	1	246	262	CLLTYKPDVYTYLGIYR	246							yes	no
73393	Q3UFY7;Q3UFY7-4;A0A0R4J146;Q3UFY7-2	Q3UFY7	Nt5c3b	7-methylguanosine phosphate-specific 5-nucleotidase		0.185606	0.268664	28.8883		0.123486		1.14138	1.10632	0.196998	17.8067		0.30779	0.363779	0.0634217	-0.224781		0.304573	0.205167	0.812904	0.363937		8.9701e-78	366.46	0	1	206	222	NSSVCENSSYFQQLQNK	210							yes	no
108348	Q9CQJ6;E9Q0G1	Q9CQJ6	Denr	Density-regulated protein		0.1856	0.357353	30.3715		0.0752516		1.13788	1.11131	0.257411	23.1629		0.231893	0.480908	0.139307	-0.369855		0.371733	0.0562788	0.56902	0.116396		1.7006e-36	226.88	0	3	31	52	VLYCGVCSLPTEYCEYMPDVAK	34;37;44							yes	no
98845	Q7TQK4	Q7TQK4	Exosc3	Exosome complex component RRP40		0.185443	0.255806	28.5292		0.171446		1.13717	1.13033	0.197212	17.4473		0.404938	-0.10503	0.185443	NaN		0.228202	0.721804	0.514259	NaN		1.3814e-15	141.53	0	1	242	264	TIQQTLILANVLEACEHMTTEQR	256							yes	yes
78670	Q8K2V6;Q8K2V6-2	Q8K2V6	Ipo11	Importin-11		0.185295	0.220772	28.3456		0.220573		1.13705	1.10079	0.163228	14.8283		NaN	-0.116411	0.185295	0.313638		NaN	0.603009	0.464537	0.301807		0.0022906	164.24	0	1	248	254	QFLECSR	252							yes	no
64797	Q9CQY1	Q9CQY1	Atg12	Ubiquitin-like protein ATG12		0.184652	0.052397	28.4286		0.222205		1.13654	1.15303	0.0422413	3.66352		0.264264	0.165443	NaN	0.184652		0.594587	0.601	NaN	0.444166		0.033724	71.359	0	1	130	136	LVLHYCK	135							yes	yes
28439	Q11136;G3UXC5	Q11136	Pepd	Xaa-Pro dipeptidase		0.18453	0.457104	30.6369		0.0258896		1.14152	1.19577	0.382102	31.9546		0.320785	-0.320026	0.764661	0.0482742		0.178824	0.165302	0.000183059	0.924142		7.2516e-31	326.24	0	1	169	184	FNVNNTILHPEIVECR	183							yes	no
43826	Q9CXF4	Q9CXF4	Tbc1d15	TBC1 domain family member 15		0.184371	0.244003	27.3433		0.322784		1.13662	1.15932	0.198434	17.1165		0.217469	-0.0853997	0.507412	0.151274		0.502735	0.839825	0.147121	0.654344		4.2896e-15	238.47	0	1	11	26	IIYEQEGVYIHSSCGK	24							yes	yes
79000	Q9Z0W3	Q9Z0W3	Nup160	Nuclear pore complex protein Nup160		0.184166	0.390562	28.7257		0.174155		1.13616	1.01305	0.250594	24.7366		NaN	-0.46452	0.184166	0.236681		NaN	0.0425241	0.482586	0.431422		3.193e-05	141.9	0	2	1087	1099	QGNCYLAAINCLR	1090;1097							yes	yes
7559	B9EJ80	B9EJ80	Pdzd8			0.184067	0.225236	28.2294		0.223697		1.13608	1.22913	0.199131	16.2009		0.129032	0.184067	0.543748	NaN		0.650384	0.595821	0.0336751	NaN		0.00011969	120.06	0	2	691	702	ASCVFDIEACHR	693;700							yes	yes
61241	A0A0R4J1Y3;Q8BWU5;E0CYN9	A0A0R4J1Y3	Osgep	Probable tRNA N6-adenosine threonylcarbamoyltransferase		0.183895	0.678908	26.8229		0.434106		1.13595	0.941949	0.372729	39.5699		0.183895	NaN	0.235931	-0.965126		0.574789	NaN	0.452056	0.0202757		1.2906e-05	175.91	0	1	269	280	LQEMMGTMCQER	277							yes	no
109102	Q2PFD7-2;Q2PFD7;F6Z9E6;Q2PFD7-4;Q2PFD7-5	Q2PFD7-2	Psd3	PH and SEC7 domain-containing protein 3		0.183773	0.239104	29.0481		0.158		1.13585	1.07327	0.169825	15.8232		0.183773	0.266551	NaN	-0.182726		0.737328	0.292345	NaN	0.473887		6.1262e-33	304.03	0	1	237	257	VPESACPVSSSSAGSHNPVDR	242							yes	no
32764	Q80W37	Q80W37	Snupn	Snurportin-1		0.183726	0.337685	28.4408		0.22457		1.13894	1.07255	0.229365	21.385		0.076631	-0.405048	0.290821	0.330106		0.822857	0.196318	0.225855	0.260437		6.8154e-06	185.6	0	1	195	206	GHPFYDCQTDFR	201							yes	yes
18150	Q6P5B0	Q6P5B0	Rrp12	RRP12-like protein		0.183639	0.311821	29.9463		0.0962654		1.14189	1.09234	0.222993	20.4143		0.354733	0.333649	-0.309694	0.0336304		0.206992	0.185282	0.132482	0.945185		3.3719e-69	356.81	0	1	446	471	ECVAPHIADIGSVTSSASGPPQYITK	447							yes	yes
40827	Q8CIH5	Q8CIH5	Plcg2	1-phosphatidylinositol 4,5-bisphosphate phosphodiesterase gamma-2		0.18342	0.121736	27.7052		0.23799		1.13557	1.1426	0.0966003	8.45444		NaN	0.18342	0.0699819	0.31327		NaN	0.457695	0.808201	0.23685		0.00030744	136.8	0	1	494	502	HYCAIADAK	496							yes	yes
12409	A0A0R4J0E4;Q7TQK1;Q7TQK1-2	A0A0R4J0E4	Ints7	Integrator complex subunit 7		0.183037	0.242014	29.3955		0.145647		1.13527	1.06317	0.169628	15.9549		0.183037	NaN	-0.201903	0.244689		0.510984	NaN	0.330627	0.482026		0.0032386	100.19	0	1	171	179	DFAVGICNK	177							yes	no
83433	P61514	P61514	Rpl37a	60S ribosomal protein L37a		0.183032	0.367009	27.309		0.326221		1.13527	1.28253	0.343081	26.7503		NaN	0.183032	0.74387	0.0533499		NaN	0.491773	0.0499689	0.887832		6.0557e-05	105.46	1	2	50	62	RAVGIWHCGSCMK	57;60							yes	yes
41907	Q9DBR0	Q9DBR0	Akap8	A-kinase anchor protein 8		0.182939	0.272537	29.0734		0.159805		1.13589	1.18889	0.233949	19.6779		0.599883	0.233296	0.132583	-0.0466154		0.0479056	0.354766	0.60677	0.827147		1.7022e-10	132.13	0	2	473	494	IEAAHCLACDMLIPAQHQLLQR	478;481							yes	yes
11276	Q8R0W0	Q8R0W0	Eppk1	Epiplakin		0.182736	0.767315	29.043		0.160248		1.1363	1.13914	0.526339	46.2048		0.250864	0.835414	-1.00115	0.114608		0.416718	0.00210376	3.61866e-05	0.689024		3.2247e-10	175.48	0	1	1754	1769	CVEDPETGLYMLEIVK	1754							yes	yes
40519	G5E8G6;P21271	G5E8G6	Myo5b	Unconventional myosin-Vb		0.182643	0.411522	26.9981		0.327222		1.13496	1.3042	0.39272	30.1119		NaN	0.182643	0.809964	0.0348884		NaN	0.492554	0.033281	0.925512		2.9276e-25	235.56	0	1	1293	1311	HVDQEDAIEAYHGVCQTNR	1307							yes	no
94228	Q8C5H8-2;Q8C5H8-3;Q8C5H8;Z4YK42;Q8C5H8-4;A0A087WQI8	Q8C5H8-2	Nadk2	NAD kinase 2, mitochondrial		0.182514	0.176766	27.9775		0.241109		1.13493	1.15794	0.144745	12.5002		0.198536	0.166492	0.438038	0.0102744		0.563042	0.533276	0.102865	0.968025		7.5825e-13	281.41	0	1	293	305	SSGLNLCTGTGSK	299							yes	no
10157	P51660	P51660	Hsd17b4	Peroxisomal multifunctional enzyme type 2;(3R)-hydroxyacyl-CoA dehydrogenase;Enoyl-CoA hydratase 2		0.182471	0.16289	30.8579		0.0366649		1.13483	1.07173	0.116846	10.9026		NaN	-0.0940353	0.193406	0.182471		NaN	0.683873	0.547503	0.371589		9.6908e-05	148.91	0	1	424	434	CEAVIADILDK	424							yes	yes
11424	B1AUX2;Q61191	B1AUX2	Hcfc1	Host cell factor 1;HCF N-terminal chain 1;HCF N-terminal chain 2;HCF N-terminal chain 3;HCF N-terminal chain 4;HCF N-terminal chain 5;HCF N-terminal chain 6;HCF C-terminal chain 1;HCF C-terminal chain 2;HCF C-terminal chain 3;HCF C-terminal chain 4;HCF C-terminal chain 5;HCF C-terminal chain 6		0.182333	0.204086	30.9025		0.0368053		1.13473	1.08281	0.143036	13.2097		0.187936	0.250823	-0.197766	0.17673		0.555318	0.158528	0.37051	0.38918		7.4015e-06	143	0	1	149	163	CYLFGGLANDSEDPK	149							yes	no
10519	G3X9K3	G3X9K3	Arfgef1	Brefeldin A-inhibited guanine nucleotide-exchange protein 1		0.182261	0.207388	28.6254		0.178257		1.13576	1.11426	0.154789	13.8916		0.118678	-0.132178	0.348321	0.245844		0.668574	0.809728	0.144978	0.408989		8.8211e-08	146.81	1	1	1047	1064	CISQLELAQLIGTGVKPR	1047							yes	yes
106320	Q9EPU4	Q9EPU4	Cpsf1	Cleavage and polyadenylation specificity factor subunit 1		0.181897	0.410091	29.0526		0.162088		1.15228	1.10908	0.300372	27.0828		-0.38687	-0.0740892	0.437882	0.451006		0.146563	0.712998	0.0655808	0.141203		0.00079817	146.21	0	1	693	700	VIALCLYR	697							yes	yes
41391	A0A0R4J140;Q5SW19;Z4YLI8;Q5SW19-3;Q5SW19-2	A0A0R4J140	Cluh	Clustered mitochondria protein homolog		0.181769	0.449403	30.1054		0.0996742		1.16505	1.16296	0.35278	30.3347		0.586216	0.517107	-0.285561	-0.15357		0.0468518	0.0363476	0.151137	0.552148		2.0656e-05	108.5	0	1	351	373	IATPFQVYSWTAPQAEHAMDCVR	371							yes	no
96640	O54785	O54785	Limk2	LIM domain kinase 2		0.181739	0.126085	27.4387		0.329561		1.13426	1.14732	0.101504	8.84705		0.359735	0.053174	0.174968	0.188509		0.28563	0.784584	0.609829	0.620271		2.7066e-05	179.19	0	1	28	39	TANEAWHGSCFR	37							yes	yes
51326	Q5SVT2;Q99PP9;Q5SVT1;Q99PP9-3;Q99PP9-2	Q5SVT2	Trim16	Tripartite motif-containing protein 16		0.181563	0.803161	28.8263		0.131744		1.1931	1.1169	0.542645	48.585		-1.0012	-0.28176	0.661572	0.644885		2.08528e-05	0.393917	0.0148051	0.013546		7.9286e-07	188.91	0	1	264	279	LAAISNTVLFLEEYCK	278							yes	no
53577	Q9JLI8;Q9JLI8-2	Q9JLI8	Sart3	Squamous cell carcinoma antigen recognized by T-cells 3		0.181325	0.431264	29.4703		0.149365		1.13503	1.28601	0.424301	32.9937		0.117522	0.245128	-0.0500946	0.932131		0.673576	0.375871	0.737451	0.00108878		1.2395e-24	204.29	0	1	102	121	LEEQLSINGYDYNCHVELIR	115							yes	no
10558	Q6P1G0	Q6P1G0	Heatr6	HEAT repeat-containing protein 6		0.181062	0.287186	26.5366		0.442301		1.13372	1.08095	0.205228	18.9859		-0.226873	NaN	0.327266	0.181062		0.444407	NaN	0.368938	0.635635		4.2692e-06	207.34	0	1	545	557	CLANLVSNAPYNR	545							yes	yes
10526	Q99LC2	Q99LC2	Cstf1	Cleavage stimulation factor subunit 1		0.180966	0.324039	29.3193		0.150154		1.13364	1.05526	0.222227	21.059		NaN	-0.313909	0.295921	0.180966		NaN	0.207165	0.280073	0.477905		0.0068441	143.85	0	1	296	302	CITTFEK	296							yes	yes
69454	D3YUM1;Q91YT0;D3Z1U9;D3Z0K1	D3YUM1	Ndufv1	NADH dehydrogenase [ubiquinone] flavoprotein 1, mitochondrial		0.180655	0.143678	31.4743		0.0098204		1.13676	1.14081	0.11344	9.94377		0.291721	0.325107	0.0695889	0.0523685		0.219423	0.102746	0.774263	0.768361		4.3124e-15	267.85	0	1	176	190	NACGSDYDFDVFVVR	178							yes	no
12844	G5E870;A0A087WNZ7;A0A087WRV6	G5E870	Trip12	E3 ubiquitin-protein ligase TRIP12		0.180626	0.25622	30.0109		0.101802		1.14074	1.15316	0.204238	17.7113		0.345005	0.463528	0.0162476	-0.0706146		0.189759	0.0240774	0.979876	0.816133		3.154e-17	175.23	0	2	1876	1903	DGFESVFPLCHLQYFYPEELDQLLCGSK	1885;1900							yes	no
10348	Q8BU03	Q8BU03	Pwp2	Periodic tryptophan protein 2 homolog		0.180496	0.0770677	30.3451		0.0836809		1.13392	1.12658	0.0598705	5.31437		0.131578	0.229414	0.239769	0.0808657		0.601344	0.250544	0.291088	0.702574		1.4095e-118	475.97	0	1	17	36	CGNLNFTHDGNSVISPVGNR	17							yes	yes
10517	Q5PPR2;Q6P1Y9;Q8R3S6;G3UVW9	Q5PPR2	Exoc1	Exocyst complex component 1		0.180458	0.294245	29.4571		0.151277		1.13324	1.12018	0.223069	19.9136		0.180458	-0.166713	NaN	0.418388		0.527663	0.551633	NaN	0.0740729		0.004266	126.16	0	1	635	641	CISNQIR	635							yes	no
111525	Q921K2	Q921K2	Parp1	Poly [ADP-ribose] polymerase		0.180415	0.376398	31.8408		0.00991578		1.13323	1.27152	0.366058	28.789		0.189891	0.170938	0.858509	0.009279		0.370486	0.372497	2.69785e-05	0.92341		1.8426e-15	237.68	0	1	454	468	VVCEDFLQDVSASTK	456							yes	yes
32937	Q149F3	Q149F3	Gspt2	Eukaryotic peptide chain release factor GTP-binding subunit ERF3B		0.180394	0.602482	28.5682		0.182345		1.13325	0.99538	0.329862	33.1393		0.194281	0.276416	0.166507	-0.988943		0.556486	0.278644	0.52349	0.000727508		7.4285e-30	168.75	0	2	501	524	GIEEEEILPGFILCEPSNLCHSGR	514;520							yes	yes
15245	P19096;A0A0U1RNJ1	P19096	Fasn	Fatty acid synthase;[Acyl-carrier-protein] S-acetyltransferase;[Acyl-carrier-protein] S-malonyltransferase;3-oxoacyl-[acyl-carrier-protein] synthase;3-oxoacyl-[acyl-carrier-protein] reductase;3-hydroxyacyl-[acyl-carrier-protein] dehydratase;Enoyl-[acyl-carrier-protein] reductase;Oleoyl-[acyl-carrier-protein] hydrolase		0.180367	0.27325	31.3298		0.00788769		1.13717	1.0904	0.195602	17.9386		0.301474	0.325694	0.0592598	-0.261881		0.161678	0.123355	0.719184	0.249156		4.2005e-59	327.29	0	1	123	137	DPETLLGYSMVGCQR	135							yes	no
111442	Q8VHX6;Q8VHX6-2	Q8VHX6	Flnc	Filamin-C		0.18031	0.486819	28.0397		0.247078		1.13313	1.32299	0.471395	35.6311		0.895077	0.18031	-0.0348546	NaN		0.00291706	0.485999	0.81738	NaN		0.014483	47.919	2	1	2099	2128	VTYCPTEPGTYIINIKFADKHVPGSPFTVK	2102							yes	no
57339	E9QAE3	E9QAE3	Btaf1			0.1802	0.209342	28.9367		0.134621		1.13839	1.16236	0.169645	14.5948		0.0401119	0.320288	0.0193381	0.442749		0.882098	0.213201	0.961892	0.216925		0.00097772	113.7	0	1	345	353	LLCVFALDR	347							yes	yes
97847	Q9JK81;F8WGG3;F7A3N3	Q9JK81	Myg1	UPF0160 protein MYG1, mitochondrial		0.179986	0.02165	29.1761		0.166334		1.1329	1.13543	0.0170743	1.50377		0.162399	0.2101	0.190692	0.169279		0.597863	0.417645	0.434208	0.532669		2.4695e-06	180.07	0	1	110	122	TFTETMSSLCPGK	119							yes	no
74874	A0A0R4J0K2;K3W4R5;A2AGT5-3;A2AGT5;Z4YL78;A2AGT5-2	A0A0R4J0K2	Ckap5	Cytoskeleton-associated protein 5		0.17987	0.259237	29.8817		0.103232		1.13278	1.184	0.216896	18.3189		-0.00390559	NaN	0.17987	0.507841		0.982667	NaN	0.443783	0.0567		0.00072614	149.06	0	1	439	446	PFCAALLK	441							yes	no
42356	Q80X95;Q6NTA4	Q80X95	Rraga;Rragb	Ras-related GTP-binding protein A;Ras-related GTP-binding protein B		0.179846	0.317017	29.3892		0.152637		1.13276	1.03395	0.211799	20.4844		NaN	-0.338607	0.236695	0.179846		NaN	0.174865	0.371833	0.42721		0.01125	90.939	0	1	122	128	IFCLVHK	124							yes	no
14526	Q9EPU0;Q9EPU0-2	Q9EPU0	Upf1	Regulator of nonsense transcripts 1		0.17982	0.485115	29.3218		0.152694		1.15047	1.11077	0.348191	31.3468		-0.075108	-0.516041	0.52892	0.434748		0.704914	0.0935212	0.0256557	0.133251		9.6242e-27	224.83	0	4	112	136	DLPVHACSYCGIHDPACVVYCNTSK	118;121;128;132							yes	no
38690	Q922W5;A2ABZ2;A2ABZ3;A2ABZ0	Q922W5	Pycr1	Pyrroline-5-carboxylate reductase 1, mitochondrial		0.17959	0.39415	26.096		0.446594		1.13256	1.16429	0.315818	27.1254		-0.208343	NaN	0.579924	0.17959		0.480628	NaN	0.122978	0.638691		1.4142e-13	176.89	0	1	90	106	HIVVSCAAGVTINSIEK	95							yes	no
69502	Q62383	Q62383	Supt6h	Transcription elongation factor SPT6		0.179168	0.287685	29.1823		0.168175		1.13223	1.06553	0.201232	18.8857		NaN	0.29271	0.179168	-0.252547		NaN	0.147717	0.531021	0.313732		2.1147e-16	212.24	0	1	323	341	NAFATPTISLQDSCDYLDR	336							yes	yes
62081	Q6PAL0	Q6PAL0	Bend3	BEN domain-containing protein 3		0.178362	0.209836	26.3915		0.450191		1.1316	1.17458	0.174009	14.8147		NaN	0.178362	0.450007	0.0371469		NaN	0.607341	0.225786	0.955873		0.00012458	132.88	0	1	756	766	LQYNHSGACNK	764							yes	yes
45518	P54923	P54923	Adprh	[Protein ADP-ribosylarginine] hydrolase		0.178334	0.207332	30.2824		0.087475		1.13232	1.15302	0.167916	14.5632		0.457417	-0.037508	0.230701	0.125966		0.0585953	0.925002	0.246979	0.647548		5.7594e-10	197.36	0	1	125	139	IPFNSHEGGCGAAMR	134							yes	yes
39766	H9KV00;Q9QX47-3;Q9QX47;H9KV02	H9KV00	Son	Protein SON		0.178084	0.286414	29.7425		0.137904		1.13142	1.07753	0.196215	18.2096		0.165756	-0.329268	0.190413	0.323482		0.516474	0.235206	0.338109	0.221516		9.2267e-12	228.2	0	1	2389	2400	HPVSALMEICNK	2398							yes	no
56904	A2AN08-3;A2AN08;A2AN08-5;F6SSP6	A2AN08-3	Ubr4	E3 ubiquitin-protein ligase UBR4		0.178061	0.591916	28.8867		0.139235		1.15269	1.15755	0.446601	38.5816		0.457721	-0.595135	-0.101598	0.733651		0.101936	0.0510026	0.651039	0.0245371		3.6421e-70	270.23	0	2	1353	1385	LITGCYNILANHADPNSGLDESILEECLQYLEK	1357;1379							yes	no
37491	S4R1L5;S4R2P8;O88738-3;O88738-2;O88738;S4R268	S4R1L5	Birc6	Baculoviral IAP repeat-containing protein 6		0.177896	0.0846198	30.7346		0.0415574		1.132	1.12258	0.06541	5.82676		0.06496	0.231043	0.239106	0.124749		0.748581	0.247079	0.235534	0.565442		0.0022972	158.53	0	1	4175	4181	HAQCLLR	4178							yes	no
56145	Q8CIM8;Q8CIM8-2	Q8CIM8	Ints4	Integrator complex subunit 4		0.177874	0.483877	26.8328		0.451627		1.13122	1.07403	0.333605	31.061		0.177874	-0.482914	0.459797	NaN		0.588209	0.262099	0.12254	NaN		1.0971e-17	250.75	0	1	230	240	LHQTIYNQACK	239							yes	no
27290	Q8K0H5	Q8K0H5	Taf10	Transcription initiation factor TFIID subunit 10		0.177838	0.234837	30.7382		0.0416228		1.13796	1.12878	0.181435	16.0736		0.0200579	-0.0959981	0.335619	0.382454		0.888026	0.655525	0.0933362	0.0912611		1.3971e-06	218.55	0	1	162	175	FISDIANDALQHCK	174							yes	yes
18848	Q8BIJ6;E9PWN2;E9PWN3	Q8BIJ6	Iars2	Isoleucine--tRNA ligase, mitochondrial		0.177742	0.16887	30.0009		0.107337		1.13119	1.18968	0.146494	12.3137		0.194768	0.160717	0.492445	0.123703		0.57079	0.42782	0.0680314	0.649178		9.2979e-34	285.83	0	1	456	468	EENIVHSYPCDWR	465							yes	no
78030	Q80YQ8;F6V8A7	Q80YQ8	Rmnd5a	Protein RMD5 homolog A		0.177457	0.180212	26.858		0.452855		1.13672	1.14395	0.142492	12.4562		0.0289597	0.0310429	0.358476	0.323871		0.964386	0.862967	0.235761	0.373964		0.0007148	142.64	0	1	307	315	QCTGVWNQK	308							yes	no
25379	P53995	P53995	Anapc1	Anaphase-promoting complex subunit 1		0.177279	0.113348	29.2801		0.17249		1.13178	1.11604	0.0864821	7.74899		0.115595	0.0125514	0.25323	0.238962		0.676585	0.940113	0.34052	0.427168		4.8241e-06	152.96	0	1	1476	1490	FAGSENLSAFSCLHK	1487							yes	yes
29049	H3BKS8;E9PWD4;A0A0R4IZW7;Q3TX08;H3BL74	H3BKS8	Trmt1	tRNA (guanine(26)-N(2))-dimethyltransferase		0.177242	0.38035	28.1798		0.255555		1.14747	1.19384	0.315871	26.4583		-0.0708002	0.425284	-0.131614	0.648577		0.745583	0.14218	0.619076	0.047737		1.0172e-12	240.42	0	3	342	360	FSAACGPPVTPECEHCGQR	346;354;357							yes	no
76363	Q7TT37	Q7TT37	Ikbkap	Elongator complex protein 1		0.177097	0.168073	27.6384		0.254375		1.13061	1.10112	0.125288	11.3782		-0.0533065	0.273865	NaN	0.177097		0.835516	0.330313	NaN	0.550876		0.007887	97.596	0	2	21	27	PQCFCLR	23;25							yes	yes
68712	F8WI56;D3Z7D3;Q8BWT5	F8WI56	Dip2a	Disco-interacting protein 2 homolog A		0.177022	0.119623	27.5017		0.341933		1.1307	1.14143	0.0955339	8.36967		0.341052	0.153333	0.0533007	0.200711		0.471556	0.659015	0.841298	0.455467		0.00018821	146.88	0	1	1158	1168	MSHAATSALCR	1167							yes	no
55016	Q8K330;Q8K330-2	Q8K330	Ssh3	Protein phosphatase Slingshot homolog 3		0.176795	0.26146	28.9121		0.142023		1.13209	1.08684	0.184912	17.0136		-0.262706	0.09713	0.25646	0.32154		0.321567	0.669748	0.34521	0.290145		0.00010545	154.35	0	1	301	309	LGCPLQQYR	303							yes	no
5567	Q5SW15;Q9CQG2;Q9CQG2-2;F8WHZ7	Q5SW15	Mettl16	Methyltransferase-like protein;Methyltransferase-like protein 16		0.175823	0.304216	30.6462		0.0331221		1.13054	1.05345	0.200864	19.0673		-0.394687	0.234421	0.253453	0.117225		0.0753013	0.240001	0.203886	0.554894		0.00082771	145.04	0	1	54	61	ALTCTLLR	57							yes	no
14568	P97452	P97452	Bop1	Ribosome biogenesis protein BOP1		0.17574	0.602257	30.3069		0.0922066		1.12954	1.35107	0.593031	43.8934		-0.150889	NaN	1.01648	0.17574		0.514373	NaN	4.83648e-06	0.424316		5.9762e-07	166.93	0	1	383	396	DLQPFPVCQALVYR	390							yes	yes
108481	Q9D486;Q9D486-3	Q9D486	Cmip	C-Maf-inducing protein		0.175617	0.605048	28.863		0.144656		1.17825	1.23291	0.503725	40.8565		0.847564	0.598199	-0.366421	-0.246965		0.00904432	0.0442684	0.125269	0.317311		0.0058616	111.81	0	1	34	41	VMGAVPCR	40							yes	no
51195	Q91VH6	Q91VH6	Memo1	Protein MEMO1		0.175533	0.244016	29.6476		0.143694		1.12938	1.07669	0.17451	16.208		-0.181303	NaN	0.28544	0.175533		0.420406	NaN	0.152947	0.515993		0.00042877	151.56	1	1	238	246	KYHNTICGR	244							yes	yes
28058	P27601	P27601	Gna13	Guanine nucleotide-binding protein subunit alpha-13		0.175461	0.692368	28.9603		0.145008		1.19822	1.20197	0.543251	45.1968		-0.325956	-0.568314	0.79662	0.676878		0.200979	0.01282	0.00364196	0.00615584		0.0022958	203.58	0	1	325	331	FLVECFR	329							yes	yes
10725	P30558	P30558	F2r	Proteinase-activated receptor 1		0.175162	0.270149	27.6377		0.259542		1.12909	1.02501	0.180594	17.6187		0.175162	0.175632	-0.292514	NaN		0.596885	0.513855	0.315845	NaN		8.2282e-05	137.9	0	1	301	310	CLSSSAVANR	301							yes	yes
26976	A2ACM0;Q8K4Q0;Q8K4Q0-4	A2ACM0	Rptor	Regulatory-associated protein of mTOR		0.17481	0.525437	28.2742		0.248257		1.14124	1.23759	0.464126	37.5025		0.895002	0.388697	-0.307136	-0.0390761		0.00582945	0.177563	0.254783	0.863996		8.4929e-05	93.766	0	1	1031	1043	FHPFTPCIAVADK	1037							yes	no
109037	G3X963;Q8CDM1	G3X963	Atad2	ATPase family AAA domain-containing protein 2		0.174751	0.365565	28.0723		0.262586		1.14588	1.16966	0.294174	25.1505		0.42562	0.57825	-0.161919	-0.0761173		0.192164	0.0491824	0.601622	0.770647		3.641e-11	229	0	2	1122	1136	VPCTPVACSTPAQLK	1124;1129							yes	no
66673	Q91W36;G3UZF0;E9Q8W9;D6RG67	Q91W36	Usp3	Ubiquitin carboxyl-terminal hydrolase 3;Ubiquitin carboxyl-terminal hydrolase		0.174606	0.227111	27.8508		0.261041		1.13285	1.1437	0.179919	15.7313		0.298986	0.434669	0.050226	-0.0626592		0.361667	0.208645	0.802147	0.776567		3.1488e-29	254.1	0	2	1	18	MECPHLSSSVCIAPDSAK	3;11							yes	no
114291	Q8BMA6;A2AAN2	Q8BMA6	Srp68	Signal recognition particle subunit SRP68		0.174474	0.598073	29.1156		0.179046		1.16078	1.11741	0.426175	38.1397		0.599791	0.518442	-0.169493	-0.660722		0.0477279	0.0118788	0.461499	0.0065675		1.645e-68	335	0	1	245	263	YCAYNIGDQSAINELMQMR	246							yes	no
51215	Q9WUD1	Q9WUD1	Stub1	STIP1 homology and U box-containing protein 1		0.174434	0.267449	28.7913		0.147338		1.1314	1.12497	0.203893	18.1244		0.0713376	-0.180508	0.27753	0.437939		0.845404	0.60777	0.215529	0.188882		0.00025916	128.12	1	1	42	52	KYPEAAACYGR	49							yes	yes
77838	O35425;A0A0J9YUF0	O35425	Bok	Bcl-2-related ovarian killer protein		0.174175	0.202332	26.5019		0.462586		1.12832	1.11947	0.154947	13.8411		0.174175	NaN	0.344605	-0.0584615		0.614005	NaN	0.345857	0.856536		9.155e-05	92.31	0	1	141	159	QAQPAMVHALVDCLGEFVR	153							yes	no
106676	Q8BVR6;Q8BVR6-3	Q8BVR6	Rspry1	RING finger and SPRY domain-containing protein 1		0.174111	0.704265	26.49		0.462778		1.22055	1.24919	0.577543	46.2333		0.753695	0.855053	-0.421109	-0.405474		0.0838299	0.0132626	0.22465	0.317311		0.00071375	75.945	0	1	148	172	VIPLEDPLGPAVITLLLDECPLPTK	167							yes	no
11392	Q922V4;D3Z4V1;F8WI31	Q922V4	Plrg1	Pleiotropic regulator 1		0.17386	0.292337	28.5069		0.197204		1.12807	1.07366	0.207167	19.2954		NaN	-0.243455	0.319842	0.17386		NaN	0.294715	0.379106	0.470362		0.00027848	217.21	0	1	271	278	CWDLEYNK	271							yes	no
19290	Q8CDJ8	Q8CDJ8	Ston1	Stonin-1		0.173805	0.363349	26.6468		0.463691		1.12803	1.15734	0.290163	25.0716		0.173805	0.546997	NaN	-0.179613		0.755784	0.13485	NaN	0.499931		0.04914	45.368	0	1	315	323	EFQLDPHCR	322							yes	yes
102915	Q8BK58	Q8BK58	Hspbap1	HSPB1-associated protein 1		0.173307	0.209863	29.9762		0.116309		1.13224	1.14683	0.167206	14.5798		0.0430894	0.41991	0.303524	-0.0217931		0.863054	0.0911112	0.205677	0.94326		1.0351e-33	206.32	0	3	306	338	TWLNPTEVEETSHEVNSCYLNSAVCAFFDHCEK	323;330;336							yes	yes
50050	Q05860-5;Q05860-6;Q05860-2;Q05860;E9Q7P6;Q05860-3	Q05860-5	Fmn1	Formin-1		0.173294	0.284479	27.6932		0.264599		1.12769	1.0931	0.201801	18.4613		0.379037	0.188589	0.157999	-0.292411		0.220748	0.564299	0.64045	0.33172		5.6304e-05	113.69	1	1	758	768	KPAIEPSCPMK	765							yes	no
25737	A0A0R4J0G0;Q8BH04	A0A0R4J0G0	Pck2	Phosphoenolpyruvate carboxykinase [GTP], mitochondrial		0.173211	0.125535	32.1951		0.00700185		1.12784	1.14677	0.101566	8.85672		0.141209	0.0660105	0.361285	0.205213		0.499148	0.703323	0.0705648	0.237188		0.013043	96.092	0	1	451	456	FCVPAR	452							yes	no
17143	G5E8N5;P06151;D3Z736;D3YZQ9	G5E8N5	Ldha	L-lactate dehydrogenase;L-lactate dehydrogenase A chain		0.173207	0.336795	29.6792		0.149135		1.12756	1.22071	0.294617	24.1349		NaN	-0.0233792	0.632864	0.173207		NaN	0.893524	0.0310333	0.430805		8.9293e-05	155.75	0	1	111	119	DYCVTANSK	113							yes	no
46483	P97329	P97329	Kif20a	Kinesin-like protein KIF20A		0.173026	0.1122	29.5729		0.149563		1.12742	1.14404	0.0897197	7.84233		NaN	0.173026	0.311401	0.0892237		NaN	0.506191	0.244206	0.675514		2.9416e-09	229.68	0	1	400	413	ISELSLCDLAGSER	406							yes	yes
22444	Q9Z1K6;A0A0A6YXB0	Q9Z1K6	Arih2	E3 ubiquitin-protein ligase ARIH2		0.172836	0.47485	28.3646		0.25373		1.13636	1.13341	0.354407	31.2692		0.623041	0.355875	-0.472346	-0.0102018		0.0444669	0.215449	0.0958479	0.95094		1.0132e-05	138.42	0	2	148	161	ENLLSLACQHQFCR	155;160		ARI2_MOUSE	METAL;METAL	155 | 160	Zinc 2;Zinc 1		yes	no
90550	F6YY69;F6VW30;P68254-2;P68254	F6YY69	Ywhaq	14-3-3 protein theta		0.17273	0.492486	27.8819		0.26614		1.12723	1.1975	0.416622	34.7908		0.822262	0.184714	-0.381974	0.160745		0.0578896	0.475526	0.18982	0.600966		1.3996e-11	154.7	1	1	134	157	SICTTVLELLDKYLIANATNPESK	136							yes	no
26812	B1AW21;Q9Z2C5	B1AW21	Mtm1	Myotubularin		0.172603	0.17442	28.5913		0.20016		1.12747	1.11931	0.1329	11.8734		-0.0718393	0.345846	0.135395	0.209811		0.791099	0.226204	0.579743	0.553315		8.2415e-09	218.47	0	1	444	455	FGTFLFNCDSAR	451							yes	no
102293	A0A0R4J195;Q9CSU0;Q9CSU0-2;F6YB25;F7DAY5	A0A0R4J195	Rprd1b	Regulation of nuclear pre-mRNA domain-containing protein 1B		0.172146	0.140515	29.9456		0.118753		1.12673	1.11267	0.105821	9.51053		-0.0431235	0.294749	0.174107	0.170185		0.871815	0.241863	0.458607	0.479473		2.7808e-28	281.83	0	1	228	242	TVDEACLLLAEYNGR	233							yes	no
12646	Q8BX57;Q8BX57-2;Q8BX57-3	Q8BX57	Pxk	PX domain-containing protein kinase-like protein		0.171955	0.266212	27.5513		0.268266		1.12775	1.09471	0.191016	17.4491		0.237575	-0.254566	0.106335	0.361874		0.485891	0.445785	0.769232	0.276267		0.0054111	107.32	0	1	193	199	DFQCLIK	196							yes	no
13042	P10126;D3YZ68	P10126	Eef1a1	Elongation factor 1-alpha 1		0.171668	0.15851	31.6191		0.0140021		1.12638	1.11587	0.120077	10.7608		0.16327	0.323698	0.180065	-0.0600878		0.4381	0.0485455	0.60076	0.837893		1.8875e-32	214.16	2	1	220	247	DGSASGTTLLEALDCILPPTRPTDKPLR	234							yes	no
17878	E9PVP1;A0A0G2JG52	E9PVP1	Aim1			0.171607	0.516283	28.4348		0.257181		1.12631	1.20806	0.43375	35.9047		NaN	0.745767	0.171607	-0.284549		NaN	0.00626324	0.483762	0.332985		5.7715e-71	282.1	0	2	557	589	EAQLPSCHSNEPEVVSVTTCVPQHEDAPDTSPK	563;576							yes	no
77778	G5E924;Q8R081;G3UY38;G3UY56;G3UYY3	G5E924	Hnrnpl	Heterogeneous nuclear ribonucleoprotein L		0.17158	0.217592	26.5537		0.470362		1.12629	1.04382	0.150065	14.3766		0.17158	0.182125	NaN	-0.199917		0.759923	0.599732	NaN	0.504172		4.9922e-14	114.61	0	1	128	167	QALVEFEDVLGACNAVNYAADNQIYIAGHPAFVNYSTSQK	140							yes	no
67825	P61588;E9Q8D7	P61588	Rnd3	Rho-related GTP-binding protein RhoE		0.171568	0.400552	27.4837		0.356603		1.12767	1.18051	0.334486	28.3339		0.243235	0.706847	0.0999009	-0.261056		0.4752	0.0567773	0.669084	0.509855		0.022919	109.88	0	1	130	136	MLLVGCK	135							yes	no
27067	Q6DFV5;A0A0R4J0Y3;Q6DFV5-3;A2AAU3;Q6DFV5-2;A2AAU5	Q6DFV5	Helz	Probable helicase with zinc finger domain		0.171333	0.160548	27.4436		0.357244		1.1261	1.07074	0.115232	10.7619		0.171333	-0.0919187	NaN	0.198927		0.580768	0.822982	NaN	0.599057		0.013716	54.834	0	1	1067	1086	FIALCHENHSLHGITFEQIK	1071							yes	no
25634	P23607;P17012	P23607	Zfa;Zfx	Zinc finger autosomal protein;Zinc finger X-chromosomal protein		0.171299	0.208492	28.0106		0.27255		1.12607	1.05316	0.145504	13.8159		NaN	0.198872	0.171299	-0.175242		NaN	0.424139	0.536294	0.541327		6.6004e-11	212.72	0	1	460	473	FCEYETAEQGLLNR	461							yes	no
77563	Q6PDY2	Q6PDY2	Ado	2-aminoethanethiol dioxygenase		0.171209	0.366268	29.084		0.186911		1.14058	1.17665	0.298945	25.4064		-0.060726	-0.153555	0.610135	0.403145		0.844514	0.513307	0.0378743	0.163158		0.0026282	131.3	0	1	16	22	QACLTFR	18							yes	yes
4334	Q9D0L7-2;Q9D0L7	Q9D0L7-2	Armc10	Armadillo repeat-containing protein 10		0.170868	0.623025	29.578		0.154761		1.12574	1.44385	0.670496	46.438		NaN	-0.0121278	1.14678	0.170868		NaN	0.93189	0.000777326	0.436844		9.3026e-05	152.97	0	1	272	282	ALACHHDVDVK	275							yes	no
80516	Q99LJ0	Q99LJ0	Cttnbp2nl	CTTNBP2 N-terminal-like protein		0.170815	0.206834	29.3069		0.173802		1.12913	1.12404	0.159284	14.1706		0.283504	0.0581247	0.370619	-0.0815989		0.310057	0.909128	0.167665	0.754003		3.8244e-05	166.34	0	1	177	187	QLSSMLVLECR	186							yes	yes
76722	E9PWV3;Q505N6;F6RQA2;F6Q8A4;P18653;G3UZI3	E9PWV3	Rps6ka1	Ribosomal protein S6 kinase;Ribosomal protein S6 kinase alpha-1		0.170762	0.332206	29.0272		0.188009		1.12615	1.06203	0.220708	20.7818		0.322346	0.213527	0.127997	-0.423801		0.280442	0.410162	0.677218	0.129392		1.1558e-31	272.77	0	1	522	538	PSNILYVDESGNPECLR	536							yes	no
23307	Q5SUR0	Q5SUR0	Pfas	Phosphoribosylformylglycinamidine synthase		0.170714	0.359968	27.3754		0.358935		1.12562	1.06419	0.249756	23.4691		0.170714	NaN	-0.341067	0.353334		0.604354	NaN	0.167428	0.329687		6.7836e-08	227.34	1	2	582	596	ERCPACFVGTITGDK	584;587							yes	yes
8519	Q91ZW3	Q91ZW3	Smarca5	SWI/SNF-related matrix-associated actin-dependent regulator of chromatin subfamily A member 5		0.170703	0.252081	28.2853		0.259739		1.1303	1.1034	0.186628	16.9139		0.302378	-0.191059	0.0390276	0.352793		0.313521	0.582417	0.955983	0.227799		0.004308	111.65	0	1	160	166	ATNVCTR	164							yes	yes
103338	Q8BGW1;Q8BGW1-2;Q8BGW1-3	Q8BGW1	Fto	Alpha-ketoglutarate-dependent dioxygenase FTO		0.170659	0.179493	31.0728		0.0117406		1.1263	1.15509	0.147188	12.7425		0.222373	0.0186014	0.118946	0.438073		0.341851	0.993955	0.547147	0.0403797		3.8468e-11	204.64	0	1	320	334	VAECSTGTLDYILER	323							yes	no
15282	Q5SXR6;Q68FD5	Q5SXR6	Cltc	Clathrin heavy chain;Clathrin heavy chain 1		0.17056	0.108631	28.1716		0.274718		1.12588	1.11257	0.0823629	7.40293		0.208094	0.00660772	0.255738	0.133026		0.522364	0.938194	0.473887	0.628519		0.00022892	137.46	0	1	917	927	DPHLACVAYER	922							yes	no
83227	Q62074;D3YXY0	Q62074	Prkci	Protein kinase C iota type		0.170413	0.394229	29.7512		0.155874		1.12569	1.03048	0.244471	23.724		0.264728	-0.579651	0.204033	0.136793		0.2627	0.0257899	0.522752	0.538617		6.5437e-06	192.64	1	2	151	160	RAHCAICTDR	154;157							yes	no
25543	Q8CIW5;Q8CIW5-2	Q8CIW5	Peo1	Twinkle protein, mitochondrial		0.170354	0.279474	26.9983		0.359923		1.13683	1.12446	0.214708	19.0943		-0.143808	0.376405	-0.0356977	0.399508		0.618387	0.290086	0.8507	0.267426		0.0025414	74.257	0	1	546	561	FATDNSCHVTLVIHPR	552							yes	no
53025	E9Q186;Q9CTH6	E9Q186	Fcf1	rRNA-processing protein FCF1 homolog		0.170349	0.348786	29.4995		0.174948		1.12591	1.03239	0.220437	21.352		0.21675	0.228285	-0.501628	0.123949		0.451529	0.409537	0.0266559	0.601871		2.1039e-06	153.12	0	1	72	85	LDLVQSMMDCLYAK	81							yes	no
46775	Q8BGR2	Q8BGR2	Lrrc8d	Volume-regulated anion channel subunit LRRC8D		0.169873	0.356926	27.9054		0.276741		1.12572	1.07659	0.242849	22.5572		0.393637	0.222879	0.116867	-0.431989		0.21384	0.419631	0.676857	0.129035		3.45e-06	120.24	0	2	510	527	ISQMTNLQELHLCHCPAK	522;524							yes	yes
27054	Q9DBJ3	Q9DBJ3	Baiap2l1	Brain-specific angiogenesis inhibitor 1-associated protein 2-like protein 1		0.169311	0.476461	29.4829		0.177529		1.12452	0.96829	0.284968	29.43		NaN	0.190265	-0.645267	0.169311		NaN	0.461525	0.00749157	0.50475		0.04204	69.383	0	1	177	183	FIADGCK	182							yes	yes
115366	F8WGW3;Q497V5;Q497V5-2	F8WGW3	Srbd1	S1 RNA-binding domain-containing protein 1		0.169305	0.316862	28.5139		0.208072		1.12497	1.1088	0.232205	20.942		-0.302299	0.458723	0.2101	0.128511		0.262089	0.114827	0.386924	0.659023		0.0014072	112.84	0	1	390	399	YICIQSSLAK	392							yes	no
254	Q4FZC9	Q4FZC9	Syne3	Nesprin-3		0.169096	0.41136	26.4393		0.477874		1.12435	1.21688	0.355757	29.2351		-0.125746	NaN	0.169096	0.686845		0.662669	NaN	0.660947	0.0377222		1.4302e-13	182.76	1	1	67	86	AAEALLATCQEGQKPEILAR	75							yes	yes
13896	Q8CFI7	Q8CFI7	Polr2b	DNA-directed RNA polymerase II subunit RPB2		0.168853	0.356696	27.9053		0.279767		1.12416	1.01536	0.231644	22.8141		NaN	0.229665	0.168853	-0.416308		NaN	0.376011	0.661474	0.157622		5.3446e-46	258.2	0	2	170	192	DLCELNECPLDPGGYFIINGSEK	172;177							yes	yes
82755	Q9R0M6;A2AFP5	Q9R0M6	Rab9a;Rab9	Ras-related protein Rab-9A		0.168847	0.082014	26.5198		0.478629		1.12416	1.11291	0.0627319	5.63674		0.225593	0.168847	NaN	0.0639389		0.661643	0.626773	NaN	0.894004		0.00016494	129.85	0	1	132	143	QVSTEEAQAWCK	142							yes	no
94810	Q8BML9;D3Z158;Q8R1V9;F6TDS3	Q8BML9	Qars			0.168782	0.562857	28.5459		0.209349		1.14177	1.11494	0.400008	35.8772		-0.638204	-0.0866325	0.424196	0.617004		0.0164535	0.851161	0.0746465	0.0601215		0.00017574	130.01	0	1	465	475	SSYFWLCNALK	471							yes	no
73322	Q9DCD5	Q9DCD5	Tjap1	Tight junction-associated protein 1		0.1685	0.20974	28.7722		0.161363		1.12461	1.06829	0.145543	13.624		-0.221504	0.116787	0.220213	0.221882		0.361975	0.637413	0.392166	0.459608		4.106e-05	155	0	1	329	340	NSPLPNCTYATR	335							yes	yes
49111	A2BG75;A2BG77;P97863;I7HIP8;A2BG76;P97863-3;P97863-2;A2ADI3	A2BG75	Nfib	Nuclear factor 1;Nuclear factor 1 B-type		0.167994	0.242147	28.6578		0.211281		1.12349	1.06022	0.169735	16.0095		-0.204341	NaN	0.250024	0.167994		0.444812	NaN	0.273406	0.58315		1.0967e-13	193.94	1	2	99	111	KHPCCVLSNPDQK	102;103							yes	no
58890	Q5PPR2;Q6P1Y9;Q8R3S6	Q5PPR2	Exoc1	Exocyst complex component 1		0.167852	0.28612	29.6847		0.162254		1.12812	1.0757	0.201419	18.7244		0.304184	-0.30072	0.0354814	0.300222		0.307489	0.22609	0.924683	0.295345		0.00010933	154.01	0	1	20	28	LLSIVNVCK	27							yes	no
25073	A0A0G2JGQ4;P54729	A0A0G2JGQ4	Nub1	NEDD8 ultimate buster 1		0.167652	0.266796	31.4228		0.0132341		1.12493	1.17973	0.227158	19.2551		0.246996	0.0883071	0.579644	-0.0371506		0.249574	0.620426	0.00824016	0.891097		3.707e-08	177.44	0	1	275	288	EYGIALPCLLDADR	282							yes	no
110955	Q02257	Q02257	Jup	Junction plakoglobin		0.167277	0.237743	27.3471		0.368419		1.12294	1.23677	0.212383	17.1724		0.567351	0.167277	NaN	0.14478		0.0813431	0.630005	NaN	0.668672		6.5457e-43	223.64	0	1	13	40	VTEWQQTYTYDSGIHSGVNTCVPSVSSK	33							yes	yes
3521	Q8CIW5	Q8CIW5	Peo1	Twinkle protein, mitochondrial		0.167174	0.260513	28.4894		0.269893		1.12286	1.13707	0.205224	18.0485		0.165631	0.168716	-0.150807	0.487306		0.590662	0.520978	0.505263	0.17247		1.1849e-06	116.98	0	1	66	79	AHGIPFQDGHSCLR	77							yes	yes
37609	Q8K0T4;G5E8P9;D3YYB5;D3YWJ8	Q8K0T4	Katnal1	Katanin p60 ATPase-containing subunit A-like 1		0.167074	0.35991	25.7697		0.484036		1.12278	1.00849	0.231722	22.9772		0.215191	-0.430857	NaN	0.167074		0.680184	0.321816	NaN	0.664917		0.052537	61.419	1	1	39	49	HCQSLRDPATK	40							yes	no
40987	Q9D071;Q9D071-3;F7C9N6	Q9D071	Mms19	MMS19 nucleotide excision repair protein homolog		0.166842	0.0980384	30.7193		0.0557008		1.12262	1.10222	0.0729194	6.61566		0.157661	0.176022	0.221622	-0.00345548		0.456512	0.484344	0.270799	0.894969		5.7921e-07	198.25	0	1	973	984	IAALQCMHALTR	978							yes	no
1128	P70195	P70195	Psmb7	Proteasome subunit beta type-7		0.1667	0.492233	28.9132		0.16581		1.15469	1.17849	0.393088	33.3553		0.677097	0.511446	-0.178046	-0.311768		0.0219424	0.138875	0.442195	0.301134		2.0081e-09	204.13	0	1	2	20	AAVSVFQPPVGGFSFDNCR	19							yes	yes
109861	Q3U0V1	Q3U0V1	Khsrp	Far upstream element-binding protein 2		0.166619	0.165557	32.3947		0.00937979		1.12243	1.07038	0.115787	10.8173		-0.156483	0.188331	0.160701	0.172538		0.425572	0.288223	0.279278	0.387113		6.7314e-09	214.26	0	1	293	305	VQQACEMVMDILR	297							yes	yes
80219	Q99J77	Q99J77	Nans			0.16653	0.305696	30.132		0.110696		1.1275	1.20652	0.267499	22.1712		0.654531	-0.00438016	0.304609	0.0284504		0.0496679	0.993386	0.254346	0.879652		1.7363e-05	172.88	0	2	279	290	QLLPCEMACNEK	283;287							yes	yes
46165	Q8R0H9	Q8R0H9	Gga1	ADP-ribosylation factor-binding protein GGA1		0.166501	0.255669	29.5021		0.184654		1.12233	1.10564	0.191547	17.3246		0.166501	NaN	-0.141961	0.365454		0.558593	NaN	0.523257	0.117351		2.0133e-25	287.43	0	1	55	75	IQSPQEWEAIQALTVLETCMK	73							yes	yes
15708	Q9WVM1	Q9WVM1	Racgap1	Rac GTPase-activating protein 1		0.166334	0.260995	28.7619		0.215392		1.12259	1.083	0.183415	16.9358		0.332227	0.1284	-0.272507	0.204269		0.282856	0.618244	0.35638	0.442996		9.3894e-18	247.93	1	2	330	346	DRCPLPCIPPLVGTPVK	332;336							yes	yes
26108	Q60710;F8WJE0;F6TVP2;E9Q0K6;E9PYG9	Q60710	Samhd1	Deoxynucleoside triphosphate triphosphohydrolase SAMHD1		0.166243	0.153925	31.7014		0.0172267		1.12214	1.08029	0.109426	10.1294		-0.122998	0.160585	0.212383	0.171902		0.580114	0.364135	0.290828	0.388894		5.9395e-31	270.56	0	1	166	181	FEHSLGVGYLAGCLVR	178							yes	no
17028	E9PX53;E9QPR5;Q8K2V1;Q8K2V1-2	E9PX53	Ppp4r1	Serine/threonine-protein phosphatase 4 regulatory subunit 1		0.165845	0.357656	28.2232		0.273787		1.12182	1.0451	0.241831	23.1395		0.309477	NaN	0.165845	-0.3692		0.317311	NaN	0.525058	0.190837		1.8149e-07	224.33	1	1	761	777	DVYDYLRPIALNLCADK	774							yes	no
42889	Q8K1R3;Q8K1R3-2	Q8K1R3	Pnpt1	Polyribonucleotide nucleotidyltransferase 1, mitochondrial		0.16569	0.37218	28.4056		0.274243		1.12696	1.20194	0.323136	26.8844		0.715777	0.305376	-0.133715	0.0260041		0.0144814	0.281777	0.547132	0.990584		6.3104e-07	181.66	0	1	193	206	IGMIDGECVVNPTR	200							yes	no
13705	Q9D0L8;Q9D0L8-2;Q9D0L8-3;D3YYS7;D3Z478	Q9D0L8	Rnmt	mRNA cap guanine-N7 methyltransferase		0.165645	0.317486	30.3073		0.112616		1.13703	1.12199	0.242646	21.6265		-0.0728354	-0.190405	0.404125	0.419578		0.764248	0.382354	0.0641349	0.0613508		1.4956e-05	166.16	0	1	187	197	DITVLDLGCGK	195							yes	no
10782	Q9QXK7	Q9QXK7	Cpsf3	Cleavage and polyadenylation specificity factor subunit 3		0.165376	0.146826	26.8839		0.489241		1.12146	1.12091	0.113596	10.1342		0.30362	NaN	0.165376	0.0101321		0.369514	NaN	0.669023	0.984959		1.2092e-07	174.77	0	1	278	292	CMAVYQTYVNAMNDK	278							yes	yes
109684	Q9D1H8	Q9D1H8	Mrpl53	39S ribosomal protein L53, mitochondrial		0.165325	0.300767	29.3042		0.187695		1.12144	1.0765	0.207035	19.2322		-0.347045	0.156106	0.352672	0.174545		0.173697	0.422967	0.188669	0.468674		0.001457	124.08	0	1	18	25	VQFCPFEK	21							yes	yes
24756	Q6PF93;E9QLS6;Q6PF93-2;D3YZ98;E9Q824	Q6PF93	Pik3c3	Phosphatidylinositol 3-kinase catalytic subunit type 3;Phosphatidylinositol 3-kinase		0.164924	0.173625	29.1418		0.202764		1.12111	1.06434	0.123578	11.6108		NaN	-0.116252	0.164924	0.200808		NaN	0.628649	0.616572	0.434054		1.0816e-31	305.98	0	1	464	482	EVSDGENLEQDLCTFLISR	476							yes	no
20892	Q64516-1;Q64516-2;Q64516;B1ASZ3	Q64516-1	Gk;Gyk	Glycerol kinase		0.164852	0.876609	29.5261		0.188931		1.12163	1.09921	0.542184	49.325		0.211346	-1.2706	0.798322	0.118359		0.462457	2.98186e-06	0.00123988	0.617575		4.7151e-07	191.26	0	1	218	234	ELCEFFGIPMEILPNVR	220							yes	no
11356	Q3UG37;Q9Z2V5;B1AUA8	Q3UG37	Hdac6	Histone deacetylase 6		0.164827	0.252571	30.608		0.0446678		1.12103	1.0693	0.179273	16.7655		NaN	-0.201164	0.164827	0.28335		NaN	0.335501	0.409312	0.178278		0.0028827	127.1	0	1	127	133	CVSFQAR	127							yes	no
108812	F8VQK6;E9PYR1	F8VQK6	Fbxl18			0.164807	0.164912	29.6292		0.17009		1.1214	1.10561	0.123122	11.136		-0.0837328	0.305733	0.127053	0.202562		0.774348	0.224779	0.600236	0.374293		9.2018e-05	141.73	0	1	113	124	VNLSGCHLTSLR	118							yes	no
90851	Q8K3K8	Q8K3K8	Optn	Optineurin		0.164614	0.498388	27.2971		0.375875		1.12091	1.04572	0.309211	29.5692		0.176889	-0.719777	0.152339	0.415635		0.608229	0.038229	0.648262	0.24772		0.015601	77.732	0	1	556	564	SIPIHSCPK	562							yes	yes
22858	F8VPK0	F8VPK0	Ttc37			0.164542	0.249733	27.8345		0.289193		1.12433	1.07897	0.177785	16.4773		0.288988	-0.242203	0.0503155	0.278769		0.366651	0.393296	0.847252	0.345797		6.0998e-24	281.26	0	1	1119	1136	EPTAESLQALCALGLAMR	1129							yes	yes
26874	Q9D9Z5;D3YXY5	Q9D9Z5	Dda1	DET1- and DDB1-associated protein 1		0.164427	0.703538	28.4628		0.277984		1.13887	1.05517	0.432307	40.9705		0.423752	-0.0948987	-1.00926	0.53218		0.179918	0.657989	0.00254107	0.0349256		0.00071752	149.4	0	1	19	26	FHADSVCK	25							yes	no
76089	Q6ZQL4	Q6ZQL4	Wdr43	WD repeat-containing protein 43		0.164265	0.109069	26.7087		0.492667		1.12059	1.12497	0.0851146	7.56593		0.164265	0.0595359	0.277617	NaN		0.619065	0.865629	0.440156	NaN		2.7509e-36	348.97	0	1	309	323	PLTSNCTIQIATPGK	314							yes	yes
11304	Q9Z0S1;D3Z5X0	Q9Z0S1	Bpnt1	3(2),5-bisphosphate nucleotidase 1		0.164166	0.430441	31.1139		0.0151729		1.12877	1.07459	0.293608	27.3228		-0.0107659	-0.521707	0.426826	0.339099		0.979015	0.0390635	0.0315453	0.13833		1.2113e-05	172.88	0	1	28	40	CVIAEGDLGIVQK	28							yes	no
78570	O35710-2;O35710	O35710-2	Ccrn4l	Nocturnin		0.16414	0.0870727	26.3653		0.49305		1.1205	1.15718	0.0709921	6.13492		0.16414	0.153201	NaN	0.309187		0.773812	0.627145	NaN	0.353211		0.020657	65.056	0	1	213	222	QFCIAVTHLK	215							yes	no
489	Q6ZPU9;H3BIY2;E0CXN7;Q6ZPU9-2;E0CXJ9	Q6ZPU9	Kbp;2510003E04Rik	KIF1-binding protein		0.164125	0.200685	28.2367		0.278881		1.12054	1.05913	0.137137	12.9481		0.19038	-0.227085	0.178028	0.150223		0.560499	0.631883	0.46675	0.581966		8.4627e-08	201.07	0	1	223	232	AAHYCHSTLK	227							yes	no
107184	Q8BZQ7;A2AI11	Q8BZQ7	Anapc2	Anaphase-promoting complex subunit 2		0.163775	0.747388	28.8196		0.173234		1.12054	1.06732	0.451875	42.3372		0.64316	0.129206	-1.10012	0.198343		0.0283339	0.605971	5.74433e-06	0.457548		1.546e-15	179.14	1	1	424	441	VLDPSMVILEVACEPIRR	436							yes	no
52186	Q8JZQ2	Q8JZQ2	Afg3l2	AFG3-like protein 2		0.163767	0.159137	28.3868		0.279949		1.12021	1.08455	0.116524	10.744		0.163767	0.237666	NaN	-0.0673839		0.598915	0.388835	NaN	0.799232		3.2863e-71	287.57	0	1	508	533	LASLTPGFSGADVANVCNEAALIAAR	524							yes	yes
77384	A2AN08-3;A2AN08;A2AN08-5;A2AN08-2;Z4YMA7	A2AN08-3	Ubr4	E3 ubiquitin-protein ligase UBR4		0.163564	0.263847	26.8657		0.494834		1.12248	1.18641	0.226959	19.1299		0.0685508	-0.00278855	0.587477	0.258576		0.852505	0.931569	0.118372	0.438734		1.6462e-05	130.27	0	1	4020	4034	PYCNEIHAQAQLWLK	4022							yes	no
31022	Q9JK30-2;Q9JK30	Q9JK30-2	Orc3	Origin recognition complex subunit 3		0.163456	0.0313128	27.1258		0.379145		1.11997	1.10929	0.0239342	2.15762		NaN	0.113529	0.163456	0.171233		NaN	0.652608	0.620234	0.611112		0.0030958	76.943	1	1	16	25	GCFVFKPDFK	17							yes	no
38669	Q8R2L5;Q8BTZ9	Q8R2L5	Mrps18c	28S ribosomal protein S18c, mitochondrial		0.162943	0.373649	31.2757		0.0159105		1.13947	1.11308	0.280546	25.2044		-0.108704	-0.288208	0.43459	0.43771		0.637505	0.111162	0.0284793	0.0405413		0.00051498	158.03	0	1	96	103	HITGLCGK	101							yes	no
3822	Q8VDK1-2;Q8VDK1	Q8VDK1-2	Nit1	Nitrilase homolog 1		0.162889	0.214978	27.4805		0.380754		1.1209	1.09637	0.157372	14.3539		0.325573	-0.167274	0.234254	0.0915238		0.306905	0.635988	0.526504	0.790336		2.5711e-31	278.37	0	2	209	224	AIESQCYVIAAAQCGR	214;222							yes	no
97715	P35505	P35505	Fah	Fumarylacetoacetase		0.162772	0.319961	29.0077		0.175835		1.11944	1.07758	0.228443	21.1996		0.162772	0.358629	-0.266893	NaN		0.573772	0.154514	0.363523	NaN		1.4585e-10	181.87	0	1	382	402	TFLLDGDEVIITGHCQGDGYR	396							yes	yes
44663	Q8CIE6;F8WHL2	Q8CIE6	Copa	Coatomer subunit alpha;Xenin;Proxenin;Coatomer subunit alpha		0.162751	0.187671	29.9238		0.140032		1.11953	1.10817	0.140663	12.6933		0.342151	-0.110955	0.182563	0.142939		0.268789	0.611059	0.435045	0.568306		0.0034567	117.62	0	1	1144	1150	ILSACEK	1148							yes	no
190	Q9CZX0-2;Q9CZX0	Q9CZX0-2	Elp3	Elongator complex protein 3		0.162606	0.531755	29.1917		0.20885		1.12724	1.15364	0.410141	35.5521		0.733647	-0.520315	0.334293	-0.00907961		0.0121684	0.0484895	0.136668	0.99857		0.0044063	70.1	0	1	285	294	AACESFHLAK	287							yes	no
40783	O70433	O70433	Fhl2	Four and a half LIM domains protein 2		0.162576	0.113187	29.4647		0.194956		1.11969	1.09466	0.0835838	7.6356		0.215191	0.12382	0.201332	-0.031497		0.513887	0.516651	0.384466	0.867897		6.4395e-05	130.56	0	2	60	70	HWHEGCFHCSR	65;68							yes	yes
59281	Q3UYU2;E9PUQ7;Q8BNV1;F6ZHN3	Q3UYU2	Trmt2a	tRNA (uracil-5-)-methyltransferase homolog A		0.162472	0.0317672	29.254		0.209207		1.11921	1.12588	0.0249792	2.21863		0.215911	0.142319	0.157855	0.167089		0.512451	0.591047	0.589954	0.551014		1.1583e-06	197.65	0	1	523	531	LLYVSCNPR	528		Q3UYU2_MOUSE	ACT_SITE	528	Active site		yes	no
60034	Q3UHX9-2;Q3UHX9	Q3UHX9-2	D2Wsu81e	Putative methyltransferase C9orf114 homolog		0.162025	0.455722	26.9123		0.499608		1.11886	1.31349	0.440074	33.5042		0.861814	0.00618327	NaN	0.162025		0.00953754	0.988462	NaN	0.675616		2.9284e-08	249.93	0	1	192	201	LNQQQLPECK	200							yes	no
53755	Q8R0G9	Q8R0G9	Nup133	Nuclear pore complex protein Nup133		0.161981	0.155	30.713		0.0481579		1.12261	1.13365	0.121808	10.7447		0.334549	0.280658	0.040419	0.0433037		0.161672	0.157168	0.825663	0.836782		0.0087125	114.67	0	1	1070	1075	LEILCR	1074							yes	yes
1202	Q8K2B3	Q8K2B3	Sdha	Succinate dehydrogenase [ubiquinone] flavoprotein subunit, mitochondrial		0.161757	0.118602	31.8217		0.020368		1.1189	1.11709	0.0913022	8.17323		0.0086107	0.192068	0.131447	0.29228		0.952864	0.27888	0.507851	0.140395		4.8522e-10	215.08	1	2	466	480	ACALSIAESCRPGDK	467;475							yes	yes
25624	Q8CFE2	Q8CFE2		UPF0609 protein C4orf27 homolog		0.16168	0.191083	30.1803		0.121547		1.12044	1.09585	0.140791	12.8477		0.244764	0.0785947	-0.127929	0.295552		0.397278	0.754417	0.539499	0.302694		2.8722e-17	237.46	1	1	59	79	FCEELDPEKPADALATSLGLR	60							yes	yes
84663	Q91YR5	Q91YR5	Mettl13	Methyltransferase-like protein 13		0.161465	0.129335	30.0761		0.143162		1.11842	1.08456	0.0931987	8.5932		0.158535	0.164394	0.207005	-0.0783927		0.576631	0.529382	0.298248	0.764138		5.0451e-21	202.16	1	1	640	658	RIEGEVNEILFCQLHPEQK	651							yes	yes
15154	Q922Q4	Q922Q4	Pycr2	Pyrroline-5-carboxylate reductase 2		0.161439	0.24487	32.2665		0.0117289		1.12697	1.14311	0.193673	16.9426		0.433274	0.339934	-0.0466135	-0.0170561		0.0299746	0.0566123	0.742427	0.917675		7.3031e-53	339.29	0	1	229	251	DNVCSPGGATIHALHFLESGGFR	232							yes	yes
15811	Q6P8M1	Q6P8M1	Tatdn1	Putative deoxyribonuclease TATDN1		0.161403	0.299276	27.2885		0.384987		1.11837	1.07949	0.214928	19.9102		0.161403	0.347464	-0.238248	NaN		0.61689	0.325241	0.421873	NaN		1.5707e-07	133.93	1	1	256	274	DRNEPCHIIQILEIMSAVR	261							yes	yes
11013	Q9DBG3;Q9DBG3-2;H3BKM0	Q9DBG3	Ap2b1	AP-2 complex subunit beta		0.161382	0.247508	29.387		0.198172		1.12367	1.09015	0.181014	16.6046		0.301926	0.314625	-0.201653	0.0208374		0.299488	0.368354	0.296746	0.979725		6.6298e-21	240.82	1	1	918	936	CRAPEVSQYIYQVYDSILK	918							yes	no
63355	Q91VD9;A0A087WQR0;A0A087WP77;A0A087WR47	Q91VD9	Ndufs1	NADH-ubiquinone oxidoreductase 75 kDa subunit, mitochondrial		0.161368	0.211722	29.9327		0.143399		1.12605	1.13363	0.165699	14.6167		-0.00782178	-0.0189039	0.330557	0.373462		0.998132	0.982472	0.134872	0.195614		0.00038709	201.97	0	1	69	76	LSVAGNCR	75		NDUS1_MOUSE	METAL	75	Iron-sulfur 1 (2Fe-2S)		yes	no
73376	E9PY48;Q8BSP2-3;Q8BSP2;Q8BSP2-2	E9PY48	Ncaph2	Condensin-2 complex subunit H2		0.161029	0.314563	27.2207		0.386056		1.11911	1.19271	0.274877	23.0464		0.222731	0.0993274	0.662552	-0.0743748		0.666724	0.775928	0.0237157	0.827154		1.5971e-18	231.06	0	1	130	145	NSSPLYSCQGDILASR	137							yes	no
77565	E9PWW6;E9Q8M5;E9Q0D3	E9PWW6	Zc3h7a			0.16098	0.393388	26.8404		0.502864		1.11805	1.06026	0.271199	25.5786		-0.386797	0.16098	NaN	0.376191		0.201207	0.613074	NaN	0.263263		0.009871	85.212	0	2	443	451	QACQICFVK	445;448							yes	no
114325	P26516	P26516	Psmd7	26S proteasome non-ATPase regulatory subunit 7		0.160905	0.144054	30.8722		0.0648235		1.1181	1.08293	0.103436	9.55147		0.181441	0.218084	-0.101061	0.140369		0.479715	0.297781	0.566381	0.486608		0.00029766	112.51	1	1	115	129	YCPNSVLVIIDVKPK	116							yes	yes
44098	Q60866;A2AUR3;Q60866-2;A2AUR5	Q60866	Pter	Phosphotriesterase-related protein		0.160848	0.208582	27.4492		0.386574		1.11794	1.03905	0.143503	13.811		-0.19527	0.160848	NaN	0.170947		0.50712	0.54545	NaN	0.57596		0.0005177	72.876	0	1	183	204	ILEATAHAQAQLGCPVIIHPGR	196							yes	no
387	Q91YP3;A0A0N4SV34	Q91YP3	Dera	Deoxyribose-phosphate aldolase		0.160732	0.471032	29.1431		0.21387		1.13613	1.13546	0.356785	31.4222		-0.0997794	-0.41927	0.421243	0.605743		0.686925	0.0676017	0.05824	0.0493495		2.5079e-05	111.64	0	1	115	137	AAGCSIPVASVATGFPAGQTHLK	118							yes	no
10019	E9PWV7;Q923K4;D6RDC6;Q923K4-2	E9PWV7	Gtpbp3	tRNA modification GTPase GTPBP3, mitochondrial		0.160685	0.179577	27.5805		0.300506		1.12039	1.09656	0.133378	12.1633		-0.101482	0.0627769	0.279049	0.258593		0.717148	0.799535	0.365691	0.331632		0.0032668	120.76	0	1	46	52	CAIAVIR	46							yes	no
52410	Q69ZS8-2	Q69ZS8-2	Kazn	Kazrin		0.160585	0.487802	26.8361		0.504097		1.11774	1.22875	0.425405	34.6209		0.764395	0.160585	NaN	-0.201146		0.0792514	0.64386	NaN	0.501608		0.00031929	135.77	0	1	42	50	LCADTTGLR	43							yes	yes
77052	Q6WKZ8-2;Q6WKZ8;Q6WKZ8-3	Q6WKZ8-2	Ubr2	E3 ubiquitin-protein ligase UBR2		0.16057	0.512466	28.728		0.230118		1.16491	1.16935	0.402791	34.4457		0.578307	0.624851	-0.257167	-0.311995		0.0755907	0.0166084	0.282837	0.286449		0.00028383	138.85	0	1	1353	1361	PVFGPLPCR	1360							yes	no
40327	Q91ZE0	Q91ZE0	Tmlhe	Trimethyllysine dioxygenase, mitochondrial		0.160531	0.140114	28.1177		0.305277		1.1177	1.12662	0.109678	9.73517		0.160531	NaN	0.310901	0.0309299		0.628676	NaN	0.2561	0.896895		2.9955e-18	182.49	0	2	242	261	HTDTTYFQEPCGIQVFHCLK	252;259							yes	yes
22323	Q9CWJ3	Q9CWJ3	Katnbl1	KATNB1-like protein 1		0.160493	0.268041	26.7362		0.504384		1.11767	1.16832	0.221146	18.9286		NaN	0.496101	-0.0337296	0.160493		NaN	0.151149	0.979285	0.634219		2.8807e-05	122.52	0	1	96	110	ENELACAGHLPENLR	101							yes	yes
10606	Q9JHK4	Q9JHK4	Rabggta	Geranylgeranyl transferase type-2 subunit alpha		0.160419	0.710546	29.3073		0.200793		1.16986	1.15403	0.523326	45.3478		-0.739498	-0.279028	0.746259	0.599867		0.00543035	0.30255	0.00311912	0.0150784		4.4294e-19	223.52	0	1	487	509	CLEVLQASDNVLENLDGVANLPR	487							yes	yes
87254	Q6DFZ1;Q6A099	Q6DFZ1	Gbf1			0.160406	0.357533	29.5918		0.181917		1.1176	1.02789	0.236398	22.9984		0.160406	-0.396373	NaN	0.270586		0.564133	0.114171	NaN	0.29947		0.0070518	101.72	1	1	1105	1112	RVALDCIK	1110							yes	no
6080	O88967	O88967	Yme1l1	ATP-dependent zinc metalloprotease YME1L1		0.16025	0.36734	30.2341		0.124899		1.11748	1.12987	0.283209	25.0655		-0.229271	NaN	0.16025	0.504952		0.310465	NaN	0.429864	0.058086		3.3074e-11	174.11	0	1	371	388	ANAPCVIFIDELDSVGGK	375							yes	yes
49570	Q9R059;F2Z455	Q9R059	Fhl3	Four and a half LIM domains protein 3		0.159746	0.139895	29.5089		0.202641		1.11993	1.11485	0.107626	9.65384		0.280411	0.00722219	0.262562	0.0569299		0.34542	0.9826	0.332553	0.822987		1.3207e-42	227.49	1	3	114	139	KLEYGGQTWHEHCFLCSGCEQPLGSR	126;129;132							yes	no
107425	Q99MR8	Q99MR8	Mccc1	Methylcrotonoyl-CoA carboxylase subunit alpha, mitochondrial		0.159658	0.331601	28.8939		0.184099		1.11702	1.10777	0.248186	22.4042		0.159658	0.434234	NaN	-0.225868		0.604	0.0933642	NaN	0.361557		3.2183e-15	234.61	0	1	581	595	VLGDLSSEDGCTYLK	591							yes	yes
102885	Q60710;F8WJE0;F6TVP2;E9Q0K6;E9PYG9;E0CXZ5	Q60710	Samhd1	Deoxynucleoside triphosphate triphosphohydrolase SAMHD1		0.159509	0.135017	31.3441		0.0181519		1.11693	1.07212	0.0956454	8.92117		0.150651	0.170677	0.168367	-0.106209		0.503699	0.37317	0.42254	0.681742		5.1347e-15	238.51	0	1	45	58	TWEPEDVCSFLENR	52							yes	no
97617	P54276	P54276	Msh6	DNA mismatch repair protein Msh6		0.159401	0.490566	31.5482		0.0222102		1.11682	1.25677	0.443262	35.27		0.80992	0.159401	NaN	-0.15141		0.0619917	0.367631	NaN	0.413577		1.9826e-16	162.71	0	1	1100	1124	TFFGDDFIPNDILIGCEEEAEEHGK	1115							yes	yes
55735	E9PVA8	E9PVA8	Gcn1l1			0.159168	0.14092	28.5708		0.233808		1.11664	1.0617	0.100639	9.47905		0.167245	-0.0807748	NaN	0.159168		0.603078	0.695144	NaN	0.507353		1.58e-32	210.58	0	1	2124	2150	LGTPDEQLEMANCQAVILSVEDDTGHR	2136							yes	yes
32325	Q9BCZ4;A0A0U1RPI8	Q9BCZ4	Vimp	Selenoprotein S		0.159159	0.223241	26.157		0.508563		1.11664	1.08599	0.163279	15.035		0.159159	-0.136761	0.300737	NaN		0.783153	0.691697	0.406056	NaN		0.00085553	78.554	1	1	161	181	GGGYNPLTGEGGGTCSWRPGR	175							yes	no
52016	Q60855;F7D1J2	Q60855	Ripk1	Receptor-interacting serine/threonine-protein kinase 1		0.159067	0.326698	30.9986		0.0678859		1.12778	1.09117	0.238267	21.8359		-0.294796	-0.0452842	0.371737	0.363418		0.185561	0.846798	0.0847709	0.110042		3.1653e-06	222.19	0	2	634	643	LAQALHQCCR	641;642							yes	no
111097	F7AR97;Q8K4C2-1;Q8K4C2-4;Q8K4C2-5;Q8K4C2;Q8K4C2-2	F7AR97	Il17rc	Interleukin-17 receptor C		0.158948	0.617654	29.7615		0.185968		1.11647	1.0777	0.421853	39.1438		-0.648823	NaN	0.158948	0.564457		0.00270329	NaN	0.506335	0.0523733		0.11435	13.057	0	2	203	225	VTLCWQAPDQSPCQPLVPPVPQK	206;215							yes	no
106385	Q9CQE3	Q9CQE3	Mrps17	28S ribosomal protein S17, mitochondrial		0.158921	0.467693	29.979		0.149505		1.11924	1.32369	0.482604	36.4589		0.260781	1.02686	0.0267416	0.0570621		0.317311	0.000600702	0.980323	0.797681		1.8012e-09	129.11	1	1	91	114	VIDPVTGKPCAGTAYLESPLSEPR	100							yes	yes
5775	A0A0A0MQE5;A2AHC3	A0A0A0MQE5	Camsap1	Calmodulin-regulated spectrin-associated protein 1		0.15871	0.124702	28.4965		0.295343		1.11629	1.08282	0.0915194	8.45194		NaN	0.205262	-0.0302087	0.15871		NaN	0.301196	0.970485	0.606013		1.2408e-05	177.57	0	1	1505	1518	ALYCYQPDTEEIYK	1508							yes	no
11894	H3BKE5;H3BJL0;H3BJQ3;E9QMH1;H3BJ44;Q99J72-4;Q99J72;Q99J72-3;Q99J72-2;H3BL97	H3BKE5	Apobec3	DNA dC->dU-editing enzyme APOBEC-3		0.158662	0.275061	29.0294		0.219512		1.12244	1.13089	0.214169	18.938		0.457823	0.310482	0.00684139	-0.143633		0.0988903	0.274393	0.995603	0.647699		6.4071e-27	267.85	0	1	63	76	DCDSPVSLHHGVFK	64							yes	no
88543	Q5DU02	Q5DU02	Usp22	Ubiquitin carboxyl-terminal hydrolase 22		0.158599	0.216535	29.2012		0.219684		1.11645	1.09444	0.157734	14.4123		0.335322	0.188718	-0.179191	0.12848		0.305516	0.465441	0.439646	0.647703		1.7482e-06	218.52	0	3	60	72	SCVCHVCGIHLNR	61;63;66							yes	yes
21438	O89001	O89001	Cpd	Carboxypeptidase D		0.158401	0.242874	28.7286		0.235842		1.11605	1.09663	0.180351	16.4459		-0.140257	NaN	0.158401	0.340833		0.610607	NaN	0.542845	0.262958		9.5308e-06	180.09	0	1	571	582	ELLLNLIEYLCK	581							yes	yes
100368	Q8BH47	Q8BH47	Sec22a	Vesicle-trafficking protein SEC22a		0.158192	0.129766	29.5814		0.188091		1.11601	1.07616	0.092694	8.61339		0.180826	0.137249	0.179136	-0.090645		0.544043	0.476428	0.463847	0.757792		7.7884e-97	296.79	1	1	103	121	TNTAVRPYCFIEFDNFIQR	111							yes	yes
40749	Q60596	Q60596	Xrcc1	DNA repair protein XRCC1		0.157761	0.455472	30.1917		0.130907		1.11563	1.23211	0.418854	33.9948		0.174669	0.140853	0.875184	-0.212646		0.495408	0.595256	1.33657e-05	0.40036		1.0328e-52	342.74	0	2	8	26	HVVSCSSQDSTHCAENLLK	12;20							yes	yes
408	P54822;E9Q3T7;E9Q0A0	P54822	Adsl	Adenylosuccinate lyase		0.157714	0.285274	30.2627		0.131023		1.11556	1.11955	0.217555	19.4324		0.169476	-0.22212	0.145952	0.474849		0.507625	0.308073	0.460876	0.0537208		1.6996e-16	180.08	0	1	102	125	AAGIIHLGATSCYVGDNTDLIILR	113							yes	no
32123	Q9JKL4;A0A0A6YVW1	Q9JKL4	Ndufaf3	NADH dehydrogenase [ubiquinone] 1 alpha subcomplex assembly factor 3		0.157656	0.17856	28.1271		0.314439		1.11879	1.11079	0.136106	12.2531		0.0464653	-0.0581754	0.268846	0.316273		0.907165	0.929138	0.385137	0.297884		0.001257	129.96	0	1	68	75	GFTICGNR	72							yes	no
57189	O35841	O35841	Api5	Apoptosis inhibitor 5		0.1576	0.280222	31.1611		0.0195144		1.11544	1.03071	0.180515	17.5137		0.150149	0.16505	0.178451	-0.395417		0.508318	0.396831	0.384395	0.0837155		1.1467e-10	206.97	0	1	289	302	LLAEMSSFCGDMEK	297							yes	yes
17958	E9QP46;Q6ZWQ0	E9QP46	Syne2	Nesprin-2		0.157557	0.247656	28.2943		0.298933		1.1154	1.17095	0.205651	17.5628		0.484053	0.157557	NaN	-0.00176407		0.148399	0.552613	NaN	0.94897		1.9942e-22	191.49	0	1	4587	4608	EATLLPECIDALTVSLESVQSR	4594							yes	no
11177	Q9CZ15	Q9CZ15	Gins1	DNA replication complex GINS protein PSF1		0.157556	0.504997	28.4259		0.298936		1.12693	1.19965	0.42618	35.5254		-0.346372	-0.0497054	0.814084	0.364817		0.193875	0.933148	0.00121926	0.278915		0.00085286	137.26	0	1	75	83	CTIAYLYDR	75							yes	yes
89341	Q920A5	Q920A5	Scpep1	Retinoid-inducible serine carboxypeptidase		0.157514	0.298274	27.5432		0.310026		1.11641	1.18823	0.259649	21.8517		0.220102	-0.0549647	0.094925	0.639221		0.5197	0.962593	0.800266	0.0511607		0.032338	71.852	0	1	148	154	SFFDCHK	152							yes	yes
117562	Q9CXF4	Q9CXF4	Tbc1d15	TBC1 domain family member 15		0.157472	0.439487	29.5788		0.190134		1.11576	1.27783	0.433522	33.9263		0.197443	-0.0559271	0.939484	0.1175		0.545133	0.798139	0.00056668	0.592886		1.2433e-05	176.33	0	1	180	191	YVVLCESPQDSR	184							yes	yes
87421	Q8C0E3;Q8C0E3-2	Q8C0E3	Trim47	Tripartite motif-containing protein 47		0.157244	0.611926	27.4797		0.396985		1.11516	0.967152	0.354374	36.6409		-0.829385	NaN	0.157244	0.291053		0.0266073	NaN	0.571153	0.323907		0.00014275	148.78	1	1	454	467	RVLCPINYPESPTR	457							yes	no
10989	Q99PU8-2;Q99PU8;A0A0G2JGL8;Q99PU8-3	Q99PU8-2	Dhx30	Putative ATP-dependent RNA helicase DHX30		0.157196	0.0431258	29.0154		0.190834		1.11513	1.11986	0.0336599	3.00573		0.116623	0.150952	0.16344	0.220302		0.715236	0.558425	0.505879	0.410897		3.3039e-05	176.48	0	1	786	797	CQSGFAYHLFPR	786							yes	no
57152	E9Q411	E9Q411	Nbas			0.157041	0.126233	26.6048		0.515237		1.115	1.06315	0.0905629	8.51836		-0.061031	NaN	0.158176	0.157041		0.816206	NaN	0.684765	0.641725		1.9934e-05	145.99	0	1	99	111	LLAAVQDQCVEIR	107							yes	yes
69848	A0A0R4J0G0;Q8BH04	A0A0R4J0G0	Pck2	Phosphoenolpyruvate carboxykinase [GTP], mitochondrial		0.156852	0.0748729	31.1035		0.0200713		1.11485	1.09852	0.0558222	5.08158		0.154411	0.0255507	0.197248	0.159294		0.465512	0.882926	0.325744	0.434334		0.0054907	129.52	0	1	118	123	NCWLAR	119							yes	no
41995	Q9Z1Q5	Q9Z1Q5	Clic1	Chloride intracellular channel protein 1		0.156766	0.0151521	28.1939		0.317311		1.11479	1.10979	0.0116233	1.04734		0.161029	0.156766	0.132914	NaN		0.577624	0.546027	0.585803	NaN		5.1016e-07	146	1	1	80	95	IEEFLEAMLCPPRYPK	89							yes	yes
48840	P48962	P48962	Slc25a4	ADP/ATP translocase 1		0.156756	0.163494	29.3744		0.210999		1.11481	1.09388	0.119793	10.9512		0.282588	0.168324	0.145187	-0.105422		0.330602	0.49187	0.557167	0.680133		7.7808e-84	378.62	1	1	245	259	KGADIMYTGTLDCWR	257							yes	yes
96174	P35235;P35235-2	P35235	Ptpn11	Tyrosine-protein phosphatase non-receptor type 11		0.156722	0.277583	29.7163		0.192277		1.11649	1.0675	0.191455	17.9349		0.237221	0.302994	0.0762229	-0.315971		0.41269	0.228488	0.75666	0.203376		8.9659e-82	368.65	0	1	326	343	SYIATQGCLQNTVNDFWR	333							yes	no
36942	Q9WUP4;F6WPW1	Q9WUP4	Srd5a3	Polyprenol reductase		0.156604	0.404997	27.3165		0.398853		1.1164	1.09752	0.288691	26.3039		0.0759702	-0.450811	0.237238	0.511621		0.832158	0.297951	0.520697	0.122461		1.878e-05	174.21	0	1	245	253	GVVIHCQHR	250							yes	no
4592	Q9Z0W3	Q9Z0W3	Nup160	Nuclear pore complex protein Nup160		0.156529	0.291798	29.7064		0.192832		1.11797	1.06461	0.201259	18.9045		0.297853	-0.334263	0.268603	0.0444537		0.317311	0.124913	0.327608	0.817447		1.2779e-07	206.27	0	2	892	905	ALECFCQAASEVGK	895;897							yes	yes
39846	Q61846;A2ALR0;A2ALQ9	Q61846	Melk	Maternal embryonic leucine zipper kinase		0.156373	0.17208	28.9978		0.193126		1.11488	1.14959	0.141537	12.3119		0.430693	0.0296035	0.11793	0.194815		0.145957	0.99562	0.631861	0.519456		4.3343e-05	104.55	0	1	66	79	HQHICQLYHVLETK	70							yes	no
3349	E9PVA8	E9PVA8	Gcn1l1			0.156157	0.48996	29.7794		0.193902		1.11434	1.18161	0.408247	34.5501		0.798833	0.146841	0.165473	-0.399598		0.0658788	0.57815	0.486341	0.0889528		9.5418e-08	156.01	0	1	1515	1530	AGSVELLGAMAYCAPK	1527							yes	yes
110286	Q91VU7;B7ZNL8;F6XMS4	Q91VU7	Pus7			0.156106	0.330026	27.2405		0.400308		1.11428	1.28692	0.310806	24.1512		NaN	0.156106	0.718722	0.138502		NaN	0.653202	0.0579419	0.613521		4.2525e-06	121.77	0	1	32	51	VSEGCLTSSQDGVENDGLHR	36							yes	no
50925	Q9WTX5	Q9WTX5	Skp1	S-phase kinase-associated protein 1		0.155484	0.549016	28.8483		0.195621		1.13875	1.16607	0.430215	36.8943		-0.149343	-0.465068	0.460312	0.733228		0.551884	0.0422769	0.0748743	0.00492766		1.7147e-13	254.83	1	1	57	66	KVIQWCTHHK	62							yes	yes
116749	Q8K0D5	Q8K0D5	Gfm1	Elongation factor G, mitochondrial		0.155232	0.118149	30.6648		0.0573568		1.11514	1.1025	0.0894664	8.11489		-0.00139356	0.0792906	0.231174	0.239595		0.956886	0.722169	0.400875	0.25136		1.8458e-06	150.06	0	1	720	734	YQPCSPSTQEELINK	723							yes	yes
25664	A0A0A6YWX1;J3KMM1;Q3UJD6-2;E9Q9M5;Q3UJD6;A0A0A6YWN9	A0A0A6YWX1	Usp19	Ubiquitin carboxyl-terminal hydrolase;Ubiquitin carboxyl-terminal hydrolase 19		0.155147	0.318684	28.8817		0.196575		1.12118	1.07618	0.226052	21.0051		-0.329995	-0.0137594	0.324053	0.341208		0.222495	0.880128	0.221875	0.163595		0.0083162	116.49	0	1	1178	1183	FCIGQK	1179							yes	no
94227	Q8BM55;D3Z6S1;Q8BM55-2;Q8BM55-3	Q8BM55	Tmem214	Transmembrane protein 214		0.155137	0.128934	30.6792		0.0574969		1.11386	1.13158	0.102787	9.0835		0.119832	0.0412225	0.344404	0.190442		0.631899	0.825851	0.0851374	0.387815		1.1445e-07	183.67	0	1	518	531	SSGLLPVGQQVCAR	529							yes	no
58602	P56960;Q8K366;F6VYQ6	P56960	Exosc10	Exosome component 10		0.15513	0.698729	27.8719		0.317311		1.19612	1.18093	0.538261	45.5795		-0.572556	-0.397167	0.730357	0.707427		0.0373246	0.216902	0.00754619	0.0303324		0.010181	91.906	0	1	80	86	LLQCMSR	83							yes	no
24099	Q9D071;Q9D071-3;F7C9N6;Q9D071-2;F7A0X7;F6RGK4	Q9D071	Mms19	MMS19 nucleotide excision repair protein homolog		0.15487	0.264229	29.5731		0.197646		1.11332	1.07219	0.188889	17.6172		-0.207362	NaN	0.15487	0.306984		0.439301	NaN	0.43734	0.284918		1.4271e-31	261.29	0	1	572	586	ETLPLLLQHLCQANK	582							yes	no
105177	E9Q7L1;G3UX45	E9Q7L1	Urb2			0.154661	0.244826	28.1483		0.32417		1.11316	1.07327	0.175655	16.3663		0.154661	0.29343	-0.182621	NaN		0.61526	0.396644	0.432063	NaN		3.2485e-13	149.3	0	1	193	209	VFGDMTGHLFQPCLVLR	205							yes	no
25199	Q9WUA2;A0A087WPV4	Q9WUA2	Farsb	Phenylalanine--tRNA ligase beta subunit		0.154383	0.242787	31.53		0.0266213		1.1152	1.0652	0.169101	15.8751		0.246292	-0.262004	0.0624741	0.258779		0.280533	0.203615	0.802825	0.213201		2.9375e-05	175.91	0	1	191	202	EYTACELMNIYK	195							yes	no
85205	P54276	P54276	Msh6	DNA mismatch repair protein Msh6		0.154307	0.191901	29.9919		0.16156		1.11322	1.06883	0.134143	12.5505		-0.192546	0.11909	0.231191	0.189524		0.41614	0.635877	0.344588	0.458701		0.00046865	184.49	1	1	1032	1039	RLFCNFDK	1035							yes	yes
97040	Q3TA68;Q3TAQ9	Q3TA68	Wdr36			0.154245	0.441738	29.4859		0.218208		1.11284	0.993808	0.275219	27.6934		NaN	0.250328	0.154245	-0.558287		NaN	0.212357	0.521008	0.0375725		1.2438e-19	211.75	0	1	246	269	TDGHPIMAAGSPCGHIGLWDLEDK	258							yes	no
54625	Q61733	Q61733	Mrps31	28S ribosomal protein S31, mitochondrial		0.154199	0.168149	30.0392		0.161849		1.1168	1.12288	0.130691	11.639		0.33101	0.0319059	0	0.276492		0.207827	0.937027	0.919434	0.2879		1.2369e-05	161.51	0	1	338	349	LFMELVTCGLSK	345							yes	yes
10705	Q8VE99	Q8VE99	Ccdc115	Coiled-coil domain-containing protein 115		0.154115	0.178486	30.0095		0.162076		1.11274	1.06896	0.128083	11.9821		NaN	-0.112909	0.225775	0.154115		NaN	0.598052	0.412066	0.548554		2.3075e-12	220.25	0	1	14	27	CLQLLSDLEELEAK	14							yes	yes
16612	Q9D1A2	Q9D1A2	Cndp2	Cytosolic non-specific dipeptidase		0.154035	0.304932	28.9137		0.199742		1.11268	1.00982	0.199228	19.7291		0.154035	0.184714	NaN	-0.358115		0.616677	0.465692	NaN	0.186377		8.4896e-08	168.94	0	1	187	201	DVDYVCISDNYWLGK	192							yes	yes
105821	P24547	P24547	Impdh2	Inosine-5-monophosphate dehydrogenase 2		0.154023	0.122165	30.2773		0.140347		1.11313	1.1142	0.094129	8.44814		0.195741	0.112306	0.293907	0.00658153		0.447484	0.6798	0.146321	0.941563		2.6589e-53	259.44	1	2	323	349	VGMGSGSICITQEVLACGRPQATAVYK	331;339		IMDH2_MOUSE	ACT_SITE;METAL	331 | 331	Active site;Potassium		yes	yes
37170	A0A0A0MQ68;Q60759	A0A0A0MQ68	Gcdh	Glutaryl-CoA dehydrogenase, mitochondrial		0.153862	0.103596	29.6721		0.200615		1.11254	1.08237	0.0762413	7.04395		-0.00628182	0.153862	NaN	0.187641		0.994026	0.558393	NaN	0.462889		6.2532e-13	185.57	0	1	121	137	GYGCAGVSSVAYGLLTR	124							yes	no
107788	Q60631;B1AT92;Q60631-2;B1AT95	Q60631	Grb2	Growth factor receptor-bound protein 2		0.153862	0.0964925	28.8939		0.200241		1.11254	1.12183	0.0753678	6.71829		0.264728	0.153862	NaN	0.0724964		0.41001	0.558393	NaN	0.782281		1.35e-11	221.91	0	1	27	38	VLNEECDQNWYK	32							yes	no
6824	Q6P3A8;Q6P3A8-2	Q6P3A8	Bckdhb	2-oxoisovalerate dehydrogenase subunit beta, mitochondrial		0.153796	0.139012	28.9858		0.20043		1.11253	1.10145	0.104035	9.44527		0.164886	-0.052569	0.142705	0.282783		0.772416	0.878749	0.668584	0.221658		6.1093e-11	141.37	0	2	182	209	APWGCVGHGALYHSQSPEAFFAHCPGIK	186;205							yes	no
97283	Q8BIJ6;E9PWN2;E9PWN3	Q8BIJ6	Iars2	Isoleucine--tRNA ligase, mitochondrial		0.153796	0.505212	28.942		0.20043		1.1465	1.12055	0.375482	33.5086		0.50962	0.545688	-0.202028	-0.455041		0.0687034	0.114264	0.360107	0.123067		4.2544e-05	103.02	0	1	107	130	TEFCLHDGPPYANGDPHVGHALNK	110							yes	no
117668	E9Q8I7;E9PZN0;E9Q3K1	E9Q8I7	Nfxl1			0.15378	0.348766	26.8442		0.525598		1.11248	1.13423	0.272207	23.9993		NaN	-0.195042	0.15378	0.50249		NaN	0.690171	0.6446	0.129031		0.0073994	99.511	0	2	239	245	YYCYCGK	241;243							yes	no
47965	A2AFQ9;E9PUU4;Q8BX17	A2AFQ9	Gemin5	Gem-associated protein 5		0.1537	0.14139	30.1978		0.141188		1.11242	1.07497	0.102681	9.55198		NaN	-0.0606723	0.1537	0.206223		NaN	0.768603	0.522721	0.39621		0.0062461	126.04	0	1	253	258	IWSCSR	256							yes	no
98624	Q8BT60	Q8BT60	Cpne3	Copine-3		0.15361	0.182416	29.7652		0.201361		1.11326	1.09913	0.135683	12.3446		0.0951365	0.314625	-0.110428	0.212083		0.698177	0.363293	0.537129	0.454219		3.7121e-53	306.53	0	1	86	109	TIELSDDDFLGECEVTLGQIVSSK	98							yes	yes
18072	Q8BUR4;Q8BUR4-2	Q8BUR4	Dock1	Dedicator of cytokinesis protein 1		0.153589	0.418666	29.0638		0.233789		1.11605	1.26316	0.401357	31.774		-0.037537	0.03564	0.271538	0.884585		0.878187	0.977275	0.231852	0.0117515		1.9691e-10	137.89	0	1	1229	1245	ECDNYTEAAYTLLLHAK	1230							yes	no
56509	P11157	P11157	Rrm2	Ribonucleoside-diphosphate reductase subunit M2		0.153469	0.180417	32.3131		0.0163657		1.11231	1.06612	0.125596	11.7806		0.169352	-0.182442	0.212467	0.137585		0.366792	0.388686	0.166909	0.492178		8.7419e-05	135.83	0	1	313	322	LIGMNCTLMK	318							yes	yes
40831	A2RTH5;A0A0U1RNF2	A2RTH5	Lcmt1			0.153288	0.251711	29.0511		0.234656		1.11233	1.06005	0.171154	16.1458		0.123928	-0.298784	0.266177	0.182648		0.662331	0.195927	0.33207	0.497358		2.8034e-07	227.71	0	2	312	320	HYCLCWATR	314;316							yes	no
67810	P54103;E9Q9H3;Q3TRX6	P54103	Dnajc2	DnaJ homolog subfamily C member 2;DnaJ homolog subfamily C member 2, N-terminally processed		0.153014	0.727585	29.7383		0.203135		1.16811	1.25276	0.612483	48.8908		0.989585	0.609902	-0.303874	-0.537034		0.00119379	0.0266845	0.128235	0.028225		4.0329e-18	167.61	0	1	1	33	MLLLPSAAEGQGTAITHALTSASSVCQVEPVGR	26							yes	no
96377	G3X9H5;P42859;P42859-2	G3X9H5	Htt	Huntingtin		0.152954	0.401536	27.0141		0.409599		1.11205	1.01565	0.244435	24.0669		0.244764	0.180958	-0.613525	0.124949		0.44788	0.602087	0.071154	0.75607		7.1881e-16	245.13	0	1	249	262	TAAGSAVSICQHSR	258							yes	no
47818	Q56A08	Q56A08	Gpkow	G patch domain and KOW motifs-containing protein		0.152936	0.249568	29.6292		0.203367		1.1132	1.05194	0.1691	16.0752		0.227141	0.0813763	0.224496	-0.302523		0.461857	0.77614	0.353979	0.202723		1.0469e-28	201.32	1	1	281	303	IVTVSEYCLRPVSQQEFDSHTSK	288							yes	yes
37617	A0A0R4J0G7;Q8K4R9-2;Q8K4R9;Q8K4R9-3;E9QQ48	A0A0R4J0G7	Dlgap5	Disks large-associated protein 5		0.152888	0.356269	28.2273		0.313757		1.1136	1.09699	0.257118	23.4385		0.0706746	-0.371797	0.472947	0.235101		0.846127	0.177044	0.0667829	0.48213		3.2372e-05	162.25	0	2	310	320	HCVFQPPCGLK	311;317							yes	no
47791	Q9R0Q6;A0A0G2JF52;D3YVI5	Q9R0Q6	Arpc1a	Actin-related protein 2/3 complex subunit 1A		0.152851	0.421671	27.526		0.409904		1.11177	1.25155	0.403282	32.2226		-0.0912514	0.151084	0.882811	0.154618		0.7643	0.558141	0.0101176	0.691429		0.01411	84.916	0	1	67	74	IVTCGADR	70							yes	no
4794	Q9DCC4	Q9DCC4	Pycrl	Pyrroline-5-carboxylate reductase 3		0.152596	0.208747	29.6948		0.204386		1.11175	1.07176	0.146154	13.6368		0.263568	-0.212379	0.12677	0.178423		0.358394	0.439846	0.599909	0.52571		4.0178e-43	238.63	0	2	53	77	ALGCQTTHSNHEVLQNCPLVIFATK	56;69							yes	yes
103968	A0A087WQN7;F8VQ87;P97789-3;P97789-2;P97789;A0A087WNV6	A0A087WQN7	Xrn1	5-3 exoribonuclease 1		0.152087	0.304968	27.5733		0.326773		1.11127	1.04363	0.199181	19.0854		0.171209	0.132965	-0.411072	0.262924		0.593786	0.702316	0.175698	0.476557		1.5063e-05	111.33	0	1	238	255	VCAPEETTFHLLHLSLMR	239							yes	no
73740	Q9R0Q4;A2AEB4;A2AEB3;A2AEB5	Q9R0Q4	Morf4l2	Mortality factor 4-like protein 2		0.152034	0.397628	29.8028		0.206078		1.11338	1.20391	0.35156	29.2014		0.765051	0.0603823	-0.168981	0.243686		0.00888612	0.843664	0.445548	0.272349		2.5708e-05	182.28	0	1	154	166	NVDAILEEYANCK	165							yes	no
2825	Q5SV41;P53808	Q5SV41	Pctp	Phosphatidylcholine transfer protein		0.151992	0.463065	28.8872		0.20566		1.11892	1.03372	0.294028	28.4438		-0.653154	0.322993	0.334728	-0.0190085		0.0329157	0.111624	0.205727	0.901831		2.9005e-17	242.83	0	2	2	14	AGAACCFSDEQFR	6;7							yes	no
28888	Q9JJA2;M0QW66	Q9JJA2	Cog8	Conserved oligomeric Golgi complex subunit 8		0.151827	0.217811	26.4431		0.531853		1.11429	1.09522	0.161321	14.7296		0.324239	-0.151561	0.0403745	0.26328		0.308964	0.77224	0.867142	0.475917		0.039344	68.398	0	1	127	132	FQQSCR	131							yes	no
69783	Q6PGG6	Q6PGG6	Gnl3l	Guanine nucleotide-binding protein-like 3-like protein		0.15179	0.540229	28.4773		0.317311		1.1261	1.25733	0.495077	39.3752		-0.0862001	-0.249018	0.952829	0.38978		0.700632	0.378994	0.0126745	0.126909		0.0026361	131.17	0	1	315	321	NCIHVQK	316							yes	yes
33708	Q6ZPT1	Q6ZPT1	Klhl9	Kelch-like protein 9		0.151674	0.233048	28.1348		0.334074		1.11133	1.08874	0.168542	15.4805		-0.209535	0.109447	0.1939	0.341942		0.478252	0.662244	0.492108	0.243027		4.3793e-05	197.27	0	2	484	494	GLHCMCTVGDK	487;489							yes	yes
98244	P52503	P52503	Ndufs6	NADH dehydrogenase [ubiquinone] iron-sulfur protein 6, mitochondrial		0.151638	0.201144	30.0884		0.16886		1.11108	1.06115	0.138687	13.0695		0.182546	-0.219979	0.120729	0.218904		0.47718	0.368748	0.54033	0.440431		2.7838e-17	250.62	0	2	101	112	TGTCGYCGLQFK	104;107							yes	yes
70122	A2AJG0;Q80UU2	A2AJG0	Rpp38	Ribonuclease P protein subunit p38		0.151632	0.109756	28.3077		0.317824		1.11123	1.09976	0.0824046	7.49299		-0.00964358	0.19078	0.242714	0.112484		0.956908	0.476338	0.374833	0.775523		0.00041091	116.73	0	1	122	131	NELLLVLVCK	130							yes	no
52076	Q5SXR6;Q68FD5	Q5SXR6	Cltc	Clathrin heavy chain;Clathrin heavy chain 1		0.151539	0.481235	30.5791		0.0629809		1.11075	1.13538	0.369607	32.5537		NaN	0.600915	0.151539	-0.360867		NaN	0.0412523	0.375505	0.105749		1.2599e-73	305.45	0	1	1272	1297	LAQMCGLHIVVHADELEELINYYQDR	1276							yes	no
38900	E9Q236;E9Q467	E9Q236	Abcc4			0.151404	0.480998	27.723		0.328922		1.11065	1.0033	0.301548	30.0556		0.151404	-0.593426	0.306246	NaN		0.62265	0.0874135	0.316914	NaN		7.1472e-05	107.2	0	2	572	585	HLFQLCICQALHEK	577;579							yes	no
45249	Q01237;F7CA39	Q01237	Hmgcr	3-hydroxy-3-methylglutaryl-coenzyme A reductase		0.151227	0.727961	27.8044		0.329481		1.11051	0.930758	0.390509	41.9561		NaN	-1.05068	0.261854	0.151227		NaN	7.82931e-05	0.398822	0.624731		2.9381e-12	196.44	0	1	873	884	INLQDLQGTCTK	882							yes	no
29428	Q8BJL1	Q8BJL1	Fbxo30	F-box only protein 30		0.151159	0.106339	28.6037		0.255678		1.11046	1.09837	0.0794338	7.23198		0.149773	0.241278	-0.0137578	0.152544		0.64479	0.352555	0.947123	0.60444		1.0799e-05	177.78	0	1	683	694	FSTAFCSVNDWK	688							yes	yes
41031	Q8BIZ6	Q8BIZ6	Snip1	Smad nuclear-interacting protein 1		0.151006	0.117102	28.7544		0.256107		1.11038	1.07692	0.0840654	7.80612		0.181932	0.163213	0.1388	-0.0702111		0.582428	0.503743	0.64506	0.764505		0.00028515	106.17	0	1	276	288	IADIPIDHPSCSK	286							yes	yes
11926	D3Z7B5;Q8BWY9	D3Z7B5	C330027C09Rik;Kiaa1524	Protein CIP2A		0.150947	0.268868	29.5523		0.227941		1.11278	1.1173	0.205819	18.421		0.0545356	0.247359	-0.182747	0.4464		0.833089	0.372048	0.377651	0.212998		1.0616e-31	306.14	0	2	91	109	DCLQNIYNLNSVLSGVVCR	92;108							yes	no
37144	Q06138	Q06138	Cab39	Calcium-binding protein 39		0.150631	0.148456	28.0312		0.337576		1.11005	1.1529	0.121147	10.5081		0.0826943	0.366974	NaN	0.150631		0.808283	0.201463	NaN	0.608711		8.7951e-24	247.79	0	1	133	148	GYESPEIALNCGIMLR	143							yes	yes
91628	Q9WV30-2;Q9WV30-4;Q9WV30;Q9WV30-3	Q9WV30-2	Nfat5	Nuclear factor of activated T-cells 5		0.150615	0.165118	28.0695		0.337629		1.11004	1.06167	0.117636	11.0803		-0.108493	NaN	0.198371	0.150615		0.648873	NaN	0.568703	0.626271		0.0017828	114.5	0	1	469	476	SLHSCSVK	473							yes	no
110577	Q9DCC4	Q9DCC4	Pycrl	Pyrroline-5-carboxylate reductase 3		0.150607	0.345667	28.4561		0.321171		1.11396	1.09909	0.252176	22.9441		0.271899	-0.338997	0.462414	0.029315		0.407476	0.297352	0.0516072	0.955688		2.0523e-20	209.11	0	1	123	140	VSPNLPCVVQEGAMVMAR	129							yes	yes
104069	Q99LH1	Q99LH1	Gnl2	Nucleolar GTP-binding protein 2		0.150601	0.529204	30.5835		0.0644793		1.11653	1.05761	0.341763	32.3147		0.306664	-0.721352	-0.00546149	0.475949		0.242168	0.000411981	0.899203	0.0327921		8.6483e-05	138.22	0	1	335	346	VCNVAPIAGETK	336							yes	yes
68099	Q8CB77	Q8CB77	Tceb3	Transcription elongation factor B polypeptide 3		0.150542	0.230256	28.6973		0.25742		1.11081	1.05837	0.157835	14.913		0.237812	0.206282	0.0948018	-0.264234		0.469789	0.497432	0.682354	0.385257		2.7253e-05	189.38	0	1	547	556	MMTLHQQCIR	554							yes	yes
88925	A0A0R4J0T4;Q5D0E0;O88351	A0A0R4J0T4	Ikbkb	Inhibitor of nuclear factor kappa-B kinase subunit beta		0.150458	0.0952372	28.9844		0.210187		1.10992	1.09996	0.0720163	6.54716		NaN	0.033487	0.22216	0.150458		NaN	0.825018	0.388343	0.589198		3.4071e-15	274.2	0	1	705	718	SEELVAEAHALCSR	716							yes	no
25719	Q80XC2	Q80XC2	Trmt61a	tRNA (adenine(58)-N(1))-methyltransferase catalytic subunit TRMT61A		0.150215	0.285105	29.9768		0.172851		1.11335	1.09978	0.210658	19.1546		0.266698	0.408547	-0.242879	0.0337315		0.306843	0.1167	0.216429	0.852262		1.8035e-12	232.41	0	2	203	215	FCSFSPCIEQVQR	204;209							yes	yes
7938	P49138;A0A087WSN7	P49138	Mapkapk2	MAP kinase-activated protein kinase 2		0.150086	0.353337	28.6616		0.258711		1.11481	1.11075	0.263659	23.7371		0.289329	0.496935	-0.318035	0.0108432		0.377614	0.150461	0.147117	0.992082		3.0396e-07	121.26	0	1	97	117	ASQCPHIVHIVDVYENLYAGR	100							yes	no
57321	B9EKS2;Q6ZPY7	B9EKS2	Kdm3b	Lysine-specific demethylase 3B		0.149812	0.440347	28.0947		0.340341		1.10966	1.26871	0.430966	33.9689		-0.0727913	0.929574	0.120291	0.179334		0.807151	0.013287	0.638341	0.619567		5.5009e-05	175.91	0	1	1391	1400	LLCLHDPSNK	1393							yes	no
38128	Q9WV68	Q9WV68	Decr2	Peroxisomal 2,4-dienoyl-CoA reductase		0.14963	0.303412	30.2979		0.152103		1.1242	1.12009	0.232639	20.7696		-0.156343	-0.0867262	0.385986	0.416483		0.503838	0.690714	0.116729	0.14997		5.809e-12	285.4	0	1	51	60	HGCHTVIVGR	53							yes	yes
102752	Q8BZW8	Q8BZW8	Nhlrc2	NHL repeat-containing protein 2		0.149624	0.122013	31.779		0.0314843		1.11001	1.10061	0.0919244	8.35214		0.0973517	-0.019038	0.257647	0.201896		0.632739	0.849792	0.135754	0.325643		0.00031482	136.16	0	1	564	572	TVSVLPVCK	571							yes	yes
65695	E9Q3N0;Q9Z129-2;Q9Z129;F6S4D9	E9Q3N0	Recql	ATP-dependent DNA helicase Q1		0.149475	0.399855	26.6277		0.539439		1.10996	1.03967	0.254718	24.5		0.0948757	-0.563483	0.3358	0.204074		0.906039	0.185587	0.35746	0.588697		1.4447e-05	155.26	0	1	440	452	LYEMVSYCQNVSK	447							yes	no
33120	Q9EQ80	Q9EQ80	Nif3l1	NIF3-like protein 1		0.149465	0.270771	30.346		0.152558		1.11913	1.11825	0.207723	18.5757		0.404412	-0.0438287	0.342759	-0.134143		0.228819	0.852431	0.201073	0.499536		8.0977e-20	249.69	0	1	330	343	GINVILCEHSNTER	336							yes	yes
77334	Q9D727	Q9D727		Uncharacterized protein C6orf226 homolog		0.149178	0.299931	29.0584		0.246728		1.11675	1.09715	0.221534	20.1917		-0.248041	0.320288	0.392946	-0.0219322		0.264025	0.260585	0.132445	0.919894		9.5396e-83	364.3	0	1	71	89	PWEDAGSAASPCTIALDTR	82							yes	yes
44581	Q8BGA5;G3UZA0	Q8BGA5	Krr1	KRR1 small subunit processome component homolog		0.149147	0.208321	31.8975		0.0320112		1.10962	1.0823	0.149702	13.8318		0.200598	-0.184145	0.0976959	0.298415		0.493336	0.321828	0.664719	0.132184		6.321e-05	149.23	0	1	134	145	ILQDDVACDIIK	141							yes	no
115065	P10107	P10107	Anxa1	Annexin A1		0.149132	0.349552	31.5416		0.0320279		1.10892	1.22319	0.323405	26.4394		0.140578	-0.0351861	0.76471	0.157686		0.533185	0.858073	0.000472359	0.435749		1.3672e-44	350.14	1	1	319	337	YGISLCQAILDETKGDYEK	324		ANXA1_MOUSE	DISULFID	324;343	Disulphid		yes	yes
105889	Q9D2V5	Q9D2V5	Aar2	Protein AAR2 homolog		0.149093	0.518909	27.6905		0.336259		1.12812	1.22016	0.448517	36.7589		-0.119301	-0.28541	0.417488	0.85111		0.700586	0.380417	0.259149	0.00289795		5.2803e-05	138.99	0	2	174	186	VGQNLPLCGTECR	181;185							yes	yes
88454	P51175;A0A0A6YX50	P51175	Ppox	Protoporphyrinogen oxidase		0.148706	0.357375	28.691		0.262652		1.12275	1.16607	0.29041	24.905		0.379144	0.595769	-0.140002	-0.0817324		0.231718	0.0242323	0.724871	0.768087		1.6935e-06	154.47	0	1	182	195	SCFPSLFQAEQTHR	183							yes	no
71846	Q8K411-2;Q8K411;Q8K411-3	Q8K411-2	Pitrm1	Presequence protease, mitochondrial		0.148634	0.591425	30.0375		0.177367		1.17284	1.17437	0.462065	39.3456		0.671248	0.637759	-0.397143	-0.340491		0.0141156	0.0160723	0.052753	0.149617		2.1324e-07	127.16	0	1	675	699	NLPDMMHLWSEIFNNPCFEEEEHFK	691							yes	no
95606	A2AS55	A2AS55	Ankrd16	Ankyrin repeat domain-containing protein 16		0.148634	0.357703	27.2671		0.422535		1.11349	1.04642	0.237667	22.7125		0.302943	0.0120267	-0.463915	0.285242		0.370612	0.905406	0.114836	0.437309		1.1488e-06	112.82	0	2	309	324	SVLHLACAGQHVACTR	315;322							yes	yes
16538	Q00612;A3KG36	Q00612	G6pdx	Glucose-6-phosphate 1-dehydrogenase X;Glucose-6-phosphate 1-dehydrogenase		0.148443	0.283147	31.5616		0.0328028		1.11118	1.18556	0.24491	20.6578		0.251099	0.0457872	0.613083	-0.0139827		0.383508	0.788533	0.00266113	0.930502		3.172e-17	248.88	0	1	375	386	DVAGDIFHQQCK	385							yes	no
110986	Q5SW15;Q9CQG2	Q5SW15	Mettl16	Methyltransferase-like protein;Methyltransferase-like protein 16		0.148406	0.158302	30.2435		0.155508		1.10928	1.09941	0.118681	10.795		0.0892562	0.207556	-0.0706704	0.295032		0.714328	0.423252	0.745309	0.1857		4.6353e-08	225.4	0	1	310	319	VTFTEFCQGR	316							yes	no
10210	Q8VDM4;J3KMQ2	Q8VDM4	Psmd2;Gm5422	26S proteasome non-ATPase regulatory subunit 2		0.148265	0.321615	26.1206		0.543361		1.10824	0.99928	0.207006	20.7155		0.148265	0.175111	NaN	-0.39488		0.803689	0.587876	NaN	0.329565		3.909e-07	99.366	1	2	120	141	CFAADIISVLAMTMSGERECLK	120;139							yes	no
43209	Q6NXL1	Q6NXL1	Sec24d			0.148148	0.232992	27.6199		0.33929		1.10986	1.07608	0.165681	15.3966		-0.226026	0.22841	0.298221	0.0678856		0.479715	0.497423	0.25705	0.846233		5.0593e-10	211.77	0	1	762	778	IHNLALNCSTQLADLYK	769							yes	yes
42862	O35218	O35218	Cpsf2	Cleavage and polyadenylation specificity factor subunit 2		0.148074	0.317504	29.7165		0.218285		1.10945	1.06708	0.217845	20.4151		0.354842	0.219474	-0.375995	0.0766749		0.236186	0.391126	0.0859961	0.715223		1.273e-08	208.68	0	2	758	770	IGLEGCLCQDFYR	763;765							yes	yes
94575	P67871;G3UZA4;G3UZX4;G3UWU5	P67871	Csnk2b	Casein kinase II subunit beta		0.147965	0.23438	28.5423		0.264783		1.10865	1.07499	0.165423	15.3883		0.197078	0.304066	0.0988518	-0.237773		0.522782	0.283049	0.726334	0.412831		1.2881e-40	304.69	0	1	2	17	SSSEEVSWISWFCGLR	14							yes	no
61267	Q91W67	Q91W67	Ubl7	Ubiquitin-like protein 7		0.147961	0.275527	27.7636		0.339892		1.108	1.10752	0.208607	18.8356		-0.15414	NaN	0.147961	0.396029		0.539537	NaN	0.549512	0.237436		6.3914e-08	166.48	0	1	51	68	LQESVPDPELIDLIYCGR	66							yes	yes
57559	P70227	P70227	Itpr3	Inositol 1,4,5-trisphosphate receptor type 3		0.147948	0.0467442	30.5407		0.0688788		1.10801	1.09341	0.0348999	3.19185		0.0592225	0.157952	0.156073	0.139824		0.798688	0.436217	0.430931	0.576059		4.7145e-08	223.31	0	1	1508	1519	LLECPWLQQQHK	1511							yes	yes
3823	E9PZA7;E9QLK7;E9PWT1;F7CGG2	E9PZA7	Trrap			0.147799	0.541232	29.5755		0.219151		1.12767	1.13396	0.40547	35.7572		-0.12447	-0.534341	0.66904	0.420069		0.654832	0.0432453	0.00832556	0.113084		0.00032397	131.06	0	1	942	951	AIETALDCLK	949							yes	no
73374	Q8CDJ8	Q8CDJ8	Ston1	Stonin-1		0.147734	0.483438	28.1552		0.347428		1.10783	1.26862	0.445262	35.0981		0.825331	-0.110781	NaN	0.147734		0.0569053	0.645973	NaN	0.615203		3.0636e-34	299.09	0	1	637	649	NSSPDQPHCLSYK	645							yes	yes
18534	Q8VEH6;Q8VEH6-2	Q8VEH6	Cbwd1	COBW domain-containing protein 1		0.147537	0.106248	30.0089		0.180553		1.10886	1.10399	0.0809126	7.32908		0.020882	0.243266	0.0808299	0.214244		0.921718	0.224864	0.774528	0.449825		2.4315e-20	247.88	0	1	284	298	EECLNVFIQNLLWEK	286							yes	no
11371	Q60676;F7BX26	Q60676	Ppp5c	Serine/threonine-protein phosphatase 5;Serine/threonine-protein phosphatase		0.147422	0.0995692	27.8313		0.341631		1.10759	1.11966	0.0782796	6.99135		0.293995	0.151216	0.143628	0.0530277		0.385307	0.56654	0.559849	0.922551		2.9225e-19	233.32	0	2	442	458	CVTVFSAPNYCDQMGNK	442;452							yes	no
30740	Q8CI51;D9J2Z9;D9J300;D9J301;D9J302;A0A0G2JGZ5	Q8CI51	Pdlim5	PDZ and LIM domain protein 5		0.147004	0.188106	30.7967		0.0910577		1.10727	1.12759	0.148057	13.1304		NaN	0.361492	0.147004	-0.0134232		NaN	0.0708712	0.538738	0.992218		0.00010546	139.98	0	2	458	468	GALYCELCYEK	462;465							yes	no
77968	Q6P9J9	Q6P9J9	Ano6	Anoctamin-6		0.146892	0.226814	28.8137		0.220988		1.10784	1.10043	0.169128	15.3693		0.0970913	0.196693	-0.168596	0.374432		0.77701	0.438318	0.527154	0.143307		1.7727e-36	321.81	0	1	99	116	QAYESNLICHGLQLEATR	107							yes	yes
70497	P35486	P35486	Pdha1	Pyruvate dehydrogenase E1 component subunit alpha, somatic form, mitochondrial		0.146776	0.299567	30.7011		0.0709009		1.10788	1.03606	0.194971	18.8184		0.234263	-0.410822	0.092451	0.2011		0.318229	0.0592684	0.624185	0.433426		3.5451e-53	292.22	0	1	159	182	NFYGGNGIVGAQVPLGAGIALACK	181							yes	yes
93264	P58854;E9Q0R3	P58854	Tubgcp3	Gamma-tubulin complex component 3		0.146703	0.268075	28.7048		0.268444		1.11481	1.12406	0.207744	18.4816		0.43379	-0.126855	0.317561	-0.0241558		0.149792	0.680373	0.245914	0.902221		1.1293e-12	240.38	0	2	8	19	SPNVLLQNLCCR	17;18							yes	no
64280	Q9JI90;G3XA54	Q9JI90	Rnf14	E3 ubiquitin-protein ligase RNF14		0.146373	0.0764076	27.4049		0.429401		1.10678	1.07687	0.0561421	5.21347		0.152783	0.0173527	NaN	0.146373		0.637518	0.891648	NaN	0.694852		0.032741	55.806	0	1	343	352	LTYHGLSPCK	351							yes	no
52434	O54836;B9EI21	O54836	Zmat3	Zinc finger matrin-type protein 3		0.146278	0.47313	28.5685		0.269682		1.10859	1.23213	0.435271	35.3266		0.891552	0.230417	-0.224017	0.0621394		0.00303225	0.401687	0.309392	0.863195		4.801e-17	253.97	0	1	152	170	LCDASFSSPAVAQAHYQGK	153							yes	no
41613	Q6DFZ1;Q6A099	Q6DFZ1	Gbf1			0.146215	0.230194	28.256		0.335767		1.10793	1.05412	0.157635	14.9542		0.215191	-0.267161	0.0772403	0.226087		0.513887	0.440483	0.835398	0.450005		0.0011973	89.698	0	1	1707	1715	IDCFLPHLR	1709							yes	no
61574	Q8VDD5	Q8VDD5	Myh9	Myosin-9		0.146177	0.397863	32.1324		0.0219464		1.10663	1.15609	0.32001	27.6804		NaN	0.146177	0.582984	-0.211427		NaN	0.401217	0.00658899	0.24645		3.2427e-89	439.6	0	1	883	903	LQLQEQLQAETELCAEAEELR	896							yes	yes
100650	V9GXD9;V9GX40;Q5SV85;Q5SV85-2	V9GXD9	Synrg	Synergin gamma		0.146062	0.227455	29.1275		0.256165		1.11409	1.11927	0.175597	15.6885		0.314414	0.374138	-0.0222903	-0.0696729		0.292048	0.194642	0.930815	0.837782		1.2787e-88	358.13	0	1	603	622	TPLNLEDLDMFSSVDCSGEK	618							yes	no
96032	O35593	O35593	Psmd14	26S proteasome non-ATPase regulatory subunit 14		0.14597	0.173152	32.6398		0.00404539		1.10784	1.1262	0.136802	12.1472		0.379251	0.217705	-0.01675	0.0742347		0.0800731	0.220347	0.957994	0.649254		3.7341e-40	299.69	0	1	224	239	SWMEGLTLQDYSEHCK	238							yes	yes
1616	Q9EPU0;Q9EPU0-2	Q9EPU0	Upf1	Regulator of nonsense transcripts 1		0.145929	0.251896	32.4071		0.0221621		1.10747	1.13015	0.199516	17.654		-0.127662	0.0838753	0.475448	0.207983		0.521141	0.738553	0.00364239	0.231141		8.4494e-06	210.26	0	1	196	205	ADSVVVLLCR	204							yes	no
80731	Q8CF89	Q8CF89	Tab1	TGF-beta-activated kinase 1 and MAP3K7-binding protein 1		0.145911	0.437596	26.8957		0.551031		1.10643	1.10884	0.325771	29.3794		-0.350557	0.145911	NaN	0.521864		0.24532	0.67467	NaN	0.115094		2.9101e-05	161.51	0	1	230	241	QMGVICGQESTR	235							yes	yes
87827	Q8K009;D3Z6B9	Q8K009	Aldh1l2	Mitochondrial 10-formyltetrahydrofolate dehydrogenase		0.14585	0.183064	28.3537		0.337002		1.10763	1.12121	0.143272	12.7783		0.0772913	-0.0461948	0.379715	0.214408		0.821734	0.942398	0.164342	0.424025		3.323e-06	150.09	0	1	605	618	SAACLAAGNTLVLK	608							yes	no
54863	A0A0R4J0V1;Q8K2A7;E9Q360;E9Q361	A0A0R4J0V1	Ints10	Integrator complex subunit 10		0.145633	0.447339	29.5588		0.244271		1.10622	1.30067	0.42816	32.9184		0.00611614	NaN	0.145633	0.841209		0.953139	NaN	0.461838	0.00123559		1.3821e-05	120.59	0	1	173	189	LFVCDVLPLIINNHDVR	176							yes	no
61896	Q9CPY3;Q9CPY3-2	Q9CPY3	Cdca5	Sororin		0.145497	0.348262	28.0757		0.355159		1.10611	1.0031	0.224029	22.3337		0.145497	-0.422577	0.2105	NaN		0.636147	0.187178	0.445066	NaN		1.1848e-07	174.73	0	1	149	162	LQSLGCASTSTPGR	154							yes	no
117184	Q9ET26	Q9ET26	Rnf114	E3 ubiquitin-protein ligase RNF114		0.145466	0.228417	28.5953		0.272062		1.1074	1.05551	0.156933	14.868		0.215791	0.230041	-0.261257	0.0751419		0.479674	0.375236	0.270173	0.867274		0.0001765	123.86	0	2	140	150	YTFPCPYCPEK	144;147							yes	yes
7557	Q80U35	Q80U35	Arhgef17	Rho guanine nucleotide exchange factor 17		0.145389	0.143307	26.4786		0.552741		1.10603	1.07398	0.104205	9.70267		-0.0626305	0.212132	NaN	0.145389		0.787567	0.524243	NaN	0.711322		0.026328	79.82	1	1	42	56	ASCRPAAAVPGQPSR	44							yes	yes
111062	G3UY42;Q8CCS6-2;Q8CCS6;D3YUB9;D3Z055;G3UWS5;D3Z5F7;Q5XFR0	G3UY42	Pabpn1;Gm20521;Pabpn1l	Polyadenylate-binding protein 2;Embryonic polyadenylate-binding protein 2		0.145267	0.414309	31.0724		0.0306547		1.10594	1.15679	0.332964	28.7835		NaN	-0.230772	0.145267	0.596703		NaN	0.213189	0.544102	0.00510108		0.017519	85.265	0	1	197	203	VTILCDK	201							yes	no
45914	E9QQ10;Q70FJ1-3;Q70FJ1-2;Q70FJ1	E9QQ10	Akap9	A-kinase anchor protein 9		0.145256	0.165601	28.7499		0.272679		1.10768	1.08209	0.120988	11.1809		0.226426	0.24612	-0.109361	0.0640867		0.463257	0.330867	0.664135	0.894844		4.0748e-20	279.44	0	1	2943	2959	IQEQGIEYHTAMDCLQK	2956							yes	no
25245	A0A0G2JGS4;Q6PHZ2;E9Q1V9;Q6PHZ2-2;Q6PHZ2-4;Q6PHZ2-5;Q8CCM0;E9QAJ4;D6RDQ8	A0A0G2JGS4	Camk2d	Calcium/calmodulin-dependent protein kinase type II subunit delta		0.145164	0.220599	30.3857		0.164806		1.10615	1.09457	0.16272	14.866		0.356148	0.11217	0.178158	-0.174617		0.205079	0.582705	0.496305	0.398977		2.3854e-69	266.86	0	2	106	135	EYYSEADASHCIQQILESVNHCHLNGIVHR	116;127							yes	no
94412	Q64737	Q64737	Gart	Trifunctional purine biosynthetic protein adenosine-3;Phosphoribosylamine--glycine ligase;Phosphoribosylformylglycinamidine cyclo-ligase;Phosphoribosylglycinamide formyltransferase		0.145119	0.301548	28.6169		0.273083		1.10582	1.03812	0.204887	19.7364		0.145119	0.263737	NaN	-0.307666		0.637015	0.369501	NaN	0.264077		4.3575e-11	145.34	0	1	634	660	SSLQYSSPAPGGCGDQTLGDLLLTPTR	646							yes	yes
18095	Q9DBG3;Q9DBG3-2;H3BKM0;H3BIY9	Q9DBG3	Ap2b1	AP-2 complex subunit beta;AP complex subunit beta		0.144996	0.416002	26.5342		0.554028		1.10573	0.968788	0.253138	26.1293		NaN	0.168586	0.144996	-0.563456		NaN	0.627311	0.664339	0.169765		6.1796e-08	205.09	0	1	856	867	ECHLNADTVSSK	857							yes	no
25525	Q6PFD9;A0A140T8J8	Q6PFD9	Nup98	Nuclear pore complex protein Nup98-Nup96;Nuclear pore complex protein Nup98;Nuclear pore complex protein Nup96		0.144828	0.089353	30.0022		0.1886		1.10563	1.12662	0.0713507	6.33314		0.297966	0.134305	0.155351	0.0919756		0.305695	0.614223	0.513332	0.668293		1.3316e-31	287.45	0	1	1052	1068	FASGTFLSPSASVQECR	1067							yes	no
28112	G5E8R3;E9QPD7;Q05920	G5E8R3	Pcx;Pc	Pyruvate carboxylase;Pyruvate carboxylase, mitochondrial		0.144796	0.180846	25.9718		0.554686		1.10557	1.04944	0.126777	12.0804		-0.145147	NaN	0.187081	0.144796		0.627437	NaN	0.588378	0.712608		0.005538	97.602	0	1	618	625	FLYECPWR	622							yes	no
63541	D3YYU8;A0A0B4J1L4;A0A0A0MQG1;D3YYU8-2	D3YYU8	Obsl1	Obscurin-like protein 1		0.144787	0.830624	29.4796		0.246947		1.1063	0.95795	0.401192	41.8803		0.32435	0.197206	-1.44574	0.0923668		0.321826	0.444183	1.51948e-07	0.699853		0.00015108	96.414	1	1	827	842	LTCEVDREDTTVHWYK	829		OBSL1_MOUSE	DISULFID	829;879	Disulphid		yes	no
14727	B1ASP2;P52332	B1ASP2	Jak1	Tyrosine-protein kinase;Tyrosine-protein kinase JAK1		0.144741	0.0409976	27.3984		0.434396		1.10553	1.08828	0.0306684	2.81807		0.144741	0.145911	NaN	0.0743238		0.810361	0.569283	NaN	0.829265		0.00039729	117.52	0	1	708	717	DLVHGNVCTK	715							yes	no
49254	Q91YJ5	Q91YJ5	Mtif2	Translation initiation factor IF-2, mitochondrial		0.144733	0.160609	27.5838		0.350387		1.10553	1.07124	0.116197	10.8469		-0.0865697	NaN	0.222109	0.144733		0.775105	NaN	0.482007	0.596652		0.0094759	94.163	1	1	640	647	KIPVAGCR	646							yes	yes
68661	Q8BTI8-3;Q8BTI8;Q8BTI8-2;Q2VPR5	Q8BTI8-3	Srrm2;Hdgfl1	Serine/arginine repetitive matrix protein 2		0.144679	0.15586	28.9557		0.227887		1.10549	1.16098	0.131747	11.3479		0.141588	0.14777	0.440889	0.105023		0.685165	0.648649	0.0637158	0.655738		0.012409	98.807	0	1	2066	2071	MSCFSR	2068							yes	no
39284	Q3URQ0	Q3URQ0	Tex10	Testis-expressed sequence 10 protein		0.144666	0.223281	27.7158		0.350609		1.10768	1.07227	0.15881	14.8107		0.276621	0.053599	-0.213623	0.235733		0.414837	0.879193	0.425475	0.480932		4.5534e-52	269.87	0	2	759	780	HLVGLTVIPDSTAGCIFGVMCK	773;779							yes	yes
11241	S4R189;Q3UPH7;Q3UPH7-3;Q3UPH7-6;Q3UPH7-2;S4R2U9	S4R189	Arhgef40	Rho guanine nucleotide exchange factor 40		0.144572	0.181877	27.3324		0.434916		1.10565	1.16351	0.154292	13.2609		0.475162	0.175241	0.113904	0.0740415		0.131506	0.613685	0.784357	0.83159		0.00050017	122.33	0	1	1128	1137	CTWAAALSVR	1128							yes	no
27712	Q9WVQ5	Q9WVQ5	Apip	Methylthioribulose-1-phosphate dehydratase		0.144528	0.0863311	30.5363		0.0749125		1.10539	1.09059	0.0639411	5.86297		0.15366	0.000947829	0.135395	0.202806		0.614006	0.973652	0.493313	0.405345		0.0016919	117.17	0	1	25	32	FLIPELCK	31							yes	yes
56346	Q921N6	Q921N6	Ddx27	Probable ATP-dependent RNA helicase DDX27		0.144489	0.157851	27.7944		0.351188		1.10534	1.04895	0.110998	10.5819		0.144489	-0.118612	NaN	0.164048		0.646278	0.754943	NaN	0.592817		7.0978e-25	198.55	0	1	316	341	LIDHLHNCPSFHLSSIEVLILDEADR	323							yes	yes
6198	Q6P5D8	Q6P5D8	Smchd1	Structural maintenance of chromosomes flexible hinge domain-containing protein 1		0.144482	0.216679	30.923		0.0966277		1.10614	1.13528	0.174348	15.3572		0.089518	-0.0601052	0.199445	0.453828		0.664061	0.816052	0.320512	0.0736893		1.5305e-06	196.32	0	1	1326	1337	ANLGVFTVCAPR	1334							yes	yes
24275	Q921S7	Q921S7	Mrpl37	39S ribosomal protein L37, mitochondrial		0.144449	0.492982	29.0162		0.228613		1.10531	1.2404	0.43884	35.3788		0.791528	0.144449	-0.176263	NaN		0.00675973	0.455591	0.425788	NaN		3.4529e-12	191.33	0	2	174	189	ETYCPLIVDSLIQLCK	177;188							yes	yes
44420	Q9Z103	Q9Z103	Adnp	Activity-dependent neuroprotector homeobox protein		0.144432	0.123849	29.8699		0.1898		1.1056	1.12695	0.0987252	8.76041		0.336205	0.178492	0.110371	0.0484496		0.233231	0.478242	0.64661	0.845373		1.5154e-15	240.82	0	2	105	118	ILLNCPYCTFNADK	109;112							yes	yes
106352	Q3THK7	Q3THK7	Gmps	GMP synthase [glutamine-hydrolyzing]		0.144294	0.276147	33.1174		0.00446754		1.10557	1.09044	0.200498	18.3869		-0.264629	0.106309	0.398553	0.182279		0.167841	0.558565	0.0216774	0.337467		8.8842e-05	156.94	0	2	447	457	VICAEEPYICK	449;456							yes	yes
52407	O35215	O35215	Ddt	D-dopachrome decarboxylase		0.144143	0.16387	31.6184		0.0380101		1.10587	1.06988	0.116609	10.8993		0.0893871	-0.140484	0.1989	0.214817		0.684916	0.518187	0.317311	0.280118		1.86e-26	333.38	1	1	23	37	LCAATATILDKPEDR	24							yes	yes
11368	Q6DFV1	Q6DFV1	Ncapg2	Condensin-2 complex subunit G2		0.144111	0.193473	26.8811		0.556934		1.10505	1.03054	0.132482	12.8556		0.144111	-0.188393	0.149254	NaN		0.679544	0.585777	0.656478	NaN		5.858e-05	162.5	0	1	539	547	CVTLIQMNR	539							yes	yes
59026	G3X9B1	G3X9B1	Heatr1			0.143925	0.264616	30.154		0.168468		1.11019	1.07181	0.188813	17.6162		-0.257751	0.00290067	0.29923	0.284949		0.250773	0.983369	0.185247	0.334668		5.4096e-07	184.03	0	1	1932	1945	LLTFYNLADCIAEK	1941							yes	yes
110860	Q99KN1;Q99KN1-2;F7ANZ2;F6Q4G2	Q99KN1	Arrdc1	Arrestin domain-containing protein 1		0.143884	0.415575	27.3016		0.437034		1.12336	1.1071	0.307836	27.8057		-0.119619	-0.369744	0.407388	0.493396		0.674126	0.286313	0.249806	0.136472		7.5204e-05	146.11	0	2	43	54	VTCMGSCGVSTK	45;49							yes	no
10845	Q9ERU9	Q9ERU9	Ranbp2	E3 SUMO-protein ligase RanBP2		0.143835	0.250182	28.9189		0.230557		1.10952	1.09953	0.186983	17.0058		0.011101	-0.176432	0.27657	0.372054		0.943178	0.500862	0.299289	0.202468		5.2296e-12	138.97	0	3	503	521	CNSHHTSYQPLCLPLPVCR	503;514;520							yes	yes
30224	A2AN08-3;A2AN08;A2AN08-5	A2AN08-3	Ubr4	E3 ubiquitin-protein ligase UBR4		0.143807	0.227237	30.2651		0.168821		1.1051	1.0595	0.156075	14.731		0.111346	0.253538	-0.258973	0.176267		0.654374	0.317807	0.209186	0.488633		1.5332e-32	214.02	1	2	932	959	FYCVLSTEASEEDLNRLDSEACEVLFSK	934;953							yes	no
114344	O35465-2	O35465-2	Fkbp8	Peptidyl-prolyl cis-trans isomerase FKBP8		0.143669	0.214916	28.5163		0.27738		1.10476	1.06648	0.149638	14.031		0.266582	0.157688	0.12965	-0.228643		0.406593	0.621715	0.642566	0.455141		0.0014528	110.41	0	1	167	175	YCYGPQGSR	168							yes	yes
22335	P70698	P70698	Ctps1	CTP synthase 1		0.143619	0.197486	30.5057		0.0765851		1.10482	1.06614	0.137904	12.9349		0.167245	-0.203092	0.119994	0.246364		0.465463	0.404484	0.543761	0.342647		7.1671e-11	160.37	0	1	173	193	ENFCNIHVSLVPQPSSTGEQK	176							yes	yes
111615	P83741-4;P83741-5;P83741;P83741-2;P83741-3	P83741-4	Wnk1	Serine/threonine-protein kinase WNK1		0.143607	0.151202	27.5629		0.354097		1.10466	1.07845	0.110683	10.2631		0.143607	NaN	-0.0633852	0.231035		0.680666	NaN	0.735343	0.535837		3.5661e-05	147.62	1	1	878	889	VVECQLETHNRK	881							yes	no
95045	A0A0R4J233;Q8C650-2;Q8C650	A0A0R4J233	Sept10	Septin-10		0.143451	0.0775536	29.9734		0.192793		1.10479	1.09164	0.0578558	5.2999		0.174052	0.11285	0.0204184	0.192474		0.496852	0.653637	0.980632	0.472222		3.0139e-52	249.34	0	2	53	77	STLINTLFNTNFEELESSHFCPCVR	73;75							yes	no
5733	Q8R080	Q8R080	Gtse1	G2 and S phase-expressed protein 1		0.143219	0.534127	29.1672		0.264992		1.1107	1.13136	0.400969	35.4414		0.297626	-0.564222	-0.0111882	0.702846		0.335753	0.0325785	0.954604	0.00498937		0.00011234	135	0	1	538	548	ALVSPLCVPAR	544							yes	yes
17989	E9PUY1;O35680	E9PUY1	Mrps12	28S ribosomal protein S12, mitochondrial		0.14319	0.107502	29.3933		0.25205		1.1047	1.11456	0.0837441	7.51363		0.179843	0.289346	0.106536	0.0381037		0.483393	0.319755	0.67344	0.917742		2.5086e-16	126.27	0	1	83	107	EAVCFIPGEGHTLQEHHVVLVEGGR	86							yes	no
32107	Q5SXC4;Q5SXC3	Q5SXC4	Vezf1			0.143155	0.269496	28.8904		0.232728		1.1135	1.09367	0.200449	18.3281		-0.190891	0.346655	0.329092	-0.0427821		0.420189	0.316338	0.279402	0.879038		4.1128e-05	120.9	1	1	240	252	GFSRPDHLSCHVK	249							yes	no
13578	Q9QXX4	Q9QXX4	Slc25a13	Calcium-binding mitochondrial carrier protein Aralar2		0.142906	0.213768	29.1844		0.265975		1.10434	1.14751	0.176815	15.4085		0.171333	0.11448	0.482653	-0.0231834		0.568037	0.643686	0.16889	0.890464		0.0023934	67.124	0	1	494	509	DIPFSAIYFPCYAHVK	504							yes	yes
117463	Q9QUR6	Q9QUR6	Prep	Prolyl endopeptidase		0.142746	0.517568	32.3235		0.0251017		1.12782	1.138	0.393565	34.584		-0.156374	-0.463729	0.651902	0.441866		0.477756	0.0119184	8.45696e-05	0.0253731		2.4743e-21	261.52	0	1	246	260	YVLLSIWEGCDPVNR	255							yes	yes
88288	Q61263;A0A087WNN8	Q61263	Soat1	Sterol O-acyltransferase 1		0.142594	0.354222	27.9221		0.365354		1.10389	1.00271	0.227621	22.7004		0.21687	NaN	0.142594	-0.430418		0.503978	NaN	0.564654	0.130363		2.1003e-11	139.11	1	1	74	95	SASLDNGGCALTTFSILEEMKK	82							yes	no
74379	O54836;B9EI21	O54836	Zmat3	Zinc finger matrin-type protein 3		0.142586	0.258122	27.0899		0.441046		1.10388	1.05139	0.17989	17.1098		0.262059	0.142586	-0.232621	NaN		0.44059	0.585764	0.408352	NaN		3.7383e-06	175.41	0	1	100	112	NYYAANSCPPPAR	107							yes	no
62139	E9QQ10;Q70FJ1-3;Q70FJ1-2;Q70FJ1	E9QQ10	Akap9	A-kinase anchor protein 9		0.142472	0.34857	27.3044		0.4414		1.10379	1.26393	0.322389	25.5069		0.142472	NaN	0.0744477	0.709319		0.651324	NaN	0.876255	0.0444437		6.8879e-05	185.3	1	1	663	674	LRDLQECLVNSK	669							yes	no
91276	O70293-2;Q9EP84;O70293	O70293-2	Grk6	G protein-coupled receptor kinase 6		0.142472	0.53024	26.8167		0.562337		1.10379	1.32566	0.517817	39.0612		0.142472	NaN	-0.0653132	0.939181		0.669884	NaN	0.77621	0.00740024		0.020229	82.645	0	1	418	426	SLCSQLLSK	420							yes	no
69026	Q3TJD7	Q3TJD7	Pdlim7	PDZ and LIM domain protein 7		0.142449	0.315198	30.4545		0.0787852		1.1054	1.16239	0.264124	22.7225		0.610596	-0.133097	0.0642342	0.220664		0.0122701	0.544766	0.836687	0.392596		4.2202e-20	289.19	0	3	358	371	MTWHVHCFTCAACK	364;367;370							yes	yes
51981	F6UNW2;Q8VCA6;S4R2H0;S4R1Z2;M0QWV0	F6UNW2	Tmem161a	Transmembrane protein 161A		0.142436	0.160536	28.2793		0.348664		1.10557	1.07811	0.116929	10.8458		0.230469	-0.107672	0.0600401	0.224833		0.448536	0.794387	0.775256	0.521989		0.0011522	125.58	0	1	20	28	LAPHCSFAR	24							yes	no
96880	Q8BGQ7	Q8BGQ7	Aars	Alanine--tRNA ligase, cytoplasmic		0.142367	0.247035	30.664		0.0789408		1.11373	1.12265	0.191183	17.0297		0.336536	0.391501	-0.0719039	-0.0518016		0.118972	0.120142	0.740703	0.864456		1.2882e-68	337.85	0	1	532	550	TCFYAEQGGQIYDEGYLVK	533							yes	yes
11911	Q60710;F8WJE0;F6TVP2;E9Q0K6;E9PYG9	Q60710	Samhd1	Deoxynucleoside triphosphate triphosphohydrolase SAMHD1		0.142206	0.109246	28.5387		0.281761		1.10359	1.12457	0.0861127	7.65739		0.0716028	0.285973	NaN	0.142206		0.813956	0.265114	NaN	0.647617		1.1901e-50	284.32	0	1	320	333	DCHHLGIQNNFDYK	321							yes	no
22686	Q99P72;Q99P72-3	Q99P72	Rtn4	Reticulon-4		0.142152	0.328927	29.6638		0.237497		1.10356	1.02167	0.206968	20.2578		0.136401	0.147903	0.220599	-0.485316		0.657169	0.467528	0.423083	0.0713689		8.6312e-52	300.97	0	1	657	681	EPESFNAAAQEAEAPYISIACDLIK	677							yes	no
97013	P50396	P50396	Gdi1	Rab GDP dissociation inhibitor alpha		0.142146	0.165856	30.161		0.173833		1.10383	1.0706	0.117639	10.9881		0.228092	0.109583	0.174708	-0.146443		0.480973	0.590972	0.487866	0.467627		2.0711e-27	265.72	0	1	194	208	TDDYLDQPCLETINR	202							yes	yes
76067	E9QKK1;Q6RT24	E9QKK1	Cenpe	Kinesin-like protein;Centromere-associated protein E		0.142004	0.289095	28.9837		0.23643		1.10482	1.03622	0.189943	18.3303		-0.38924	0.0697972	0.228624	0.214211		0.117558	0.78376	0.406773	0.376843		1.8709e-28	318.55	0	1	2299	2313	PLTCGGGSGIVQSTK	2302							yes	no
37580	P97770-2;P97770;P97770-3	P97770-2	Thumpd3	THUMP domain-containing protein 3		0.141957	0.189276	27.6283		0.359576		1.1034	1.09645	0.14226	12.9746		-0.0727327	NaN	0.304627	0.141957		0.760074	NaN	0.400478	0.628237		1.0695e-05	180.53	0	1	239	248	HCFTSNEAAR	240							yes	no
36490	Q9CQ65	Q9CQ65	Mtap	S-methyl-5-thioadenosine phosphorylase		0.141854	0.411733	32.3721		0.0259834		1.11963	1.20125	0.350841	29.2062		0.722799	0.389595	-0.105886	-0.127565		0.000963715	0.0290472	0.538504	0.493946		8.3332e-06	169.65	0	2	134	147	GVCHIPMAEPFCPK	136;145							yes	yes
61102	Q8VCP8	Q8VCP8	Ak6	Adenylate kinase isoenzyme 6		0.141841	0.105092	28.4134		0.350726		1.10331	1.06142	0.075631	7.12545		0.141841	0.146443	NaN	-0.0378386		0.684602	0.652291	NaN	0.850755		2.9715e-71	328.59	0	1	116	137	LQDNIQCEIFQVLYEEAIASYK	122							yes	yes
90421	Q6PAT0	Q6PAT0	Adat3	Probable inactive tRNA-specific adenosine deaminase-like protein 3		0.141647	0.229642	27.413		0.44396		1.10343	1.10629	0.174225	15.7486		-0.156561	0.401775	0.110231	0.173063		0.61917	0.26145	0.758717	0.652313		8.6282e-14	165.89	0	1	245	261	SHPACSFTQATATQGAR	249							yes	yes
54226	Q922B2	Q922B2	Dars	Aspartate--tRNA ligase, cytoplasmic		0.141599	0.286369	32.314		0.0262404		1.10873	1.13608	0.227311	20.0083		0.501476	0.286938	-0.00373919	-0.134143		0.0213386	0.107145	NaN	0.472383		2.0575e-07	203.29	0	1	346	356	LEYCEALAMLR	349							yes	yes
3939	A0A0R4J0F6;Q99KY4-2;Q99KY4;D6RHK5	A0A0R4J0F6	Gak	Cyclin-G-associated kinase		0.141506	0.29203	31.367		0.0349915		1.10571	1.0501	0.197498	18.8076		-0.360377	0.0413654	0.275018	0.241647		0.104314	0.89016	0.174366	0.247523		0.00028162	124.23	0	1	81	90	AIIQEVCFLK	87							yes	no
10573	O88532;F6QJP7	O88532	Zfr	Zinc finger RNA-binding protein		0.141442	0.310141	29.8764		0.199028		1.10601	1.19755	0.273906	22.8722		0.247818	0.035066	-0.0137578	0.666911		0.390291	0.926599	0.901119	0.0222231		5.174e-05	164.52	0	1	899	907	CLDALAALR	899							yes	no
77020	Q3ULB1;Q921W7;P47226-2;P47226	Q3ULB1	Tes	Testin		0.141396	0.180956	26.1962		0.565894		1.10297	1.16363	0.150065	12.8962		0.0750449	NaN	0.416334	0.141396		0.944553	NaN	0.260391	0.706511		0.024489	107.59	1	2	336	344	PVCKPCYVK	338;341							yes	no
36308	Q80Y14	Q80Y14	Glrx5	Glutaredoxin-related protein 5, mitochondrial		0.141239	0.165465	32.0207		0.0266075		1.10737	1.09948	0.125462	11.411		0.27236	0.271797	0.0106807	-0.0359114		0.20487	0.168871	0.93441	0.896349		8.7446e-37	263.27	0	1	56	74	GTPEQPQCGFSNAVVQILR	63		GLRX5_MOUSE	METAL	63	Iron-sulfur (2Fe-2S)		yes	yes
31461	A0A0R4J092;Q8K2I4;D6RGR1	A0A0R4J092	Manba	Beta-mannosidase		0.141225	0.400881	26.9094		0.566462		1.10284	1.05906	0.278002	26.2499		-0.392582	0.392398	NaN	0.141225		0.194738	0.271798	NaN	0.650128		0.077239	38.302	0	1	174	182	GECHVNFIR	176							yes	no
102978	Q6DFW4;A0A087WQ46;A0A087WP00	Q6DFW4	Nop58	Nucleolar protein 58		0.14112	0.153484	29.8382		0.20004		1.10276	1.08904	0.114314	10.4968		NaN	0.14112	0.258061	-0.0462052		NaN	0.489347	0.481117	0.756783		5.8586e-09	178.32	0	1	427	441	TYDPSGDSTLPTCSK	439							yes	no
97242	Q60676;F7BX26	Q60676	Ppp5c	Serine/threonine-protein phosphatase 5;Serine/threonine-protein phosphatase		0.140987	0.230929	29.7397		0.241414		1.10266	1.0803	0.168748	15.6205		0.306552	0.140987	NaN	-0.149629		0.364785	0.489782	NaN	0.517711		1.5322e-06	187.42	0	1	75	87	TECYGYALGDATR	77							yes	no
58943	Q60770;Q60770-2;A0A0G2JEI5;A2AEC9;A0A0G2JEQ3	Q60770	Stxbp3;Stxbp3a	Syntaxin-binding protein 3		0.140956	0.392577	31.4088		0.0356679		1.11374	1.07518	0.276316	25.6994		-0.430977	-0.0635885	0.345501	0.413057		0.0514437	0.673246	0.107889	0.0505718		0.0053023	107.74	0	2	44	50	LLSSCCK	48;49							yes	no
52584	Q61211;E9PUG7;A0A0R4J298;Q61211-2;Q8C8I3	Q61211	Eif2d	Eukaryotic translation initiation factor 2D		0.140831	0.217731	27.9483		0.371634		1.10254	1.14754	0.176613	15.3905		-0.00320726	NaN	0.140831	0.424705		0.953566	NaN	0.566571	0.106288		0.0096717	80.755	0	1	475	485	LCPIDITLALK	476							yes	no
1904	F6RPJ9;Q9JHR7	F6RPJ9	Ide	Insulin-degrading enzyme		0.14072	0.391887	30.4045		0.178223		1.10246	1.14184	0.309695	27.1224		0.555173	0.14072	NaN	-0.22816		0.0769979	0.479075	NaN	0.330102		3.1565e-25	276.58	0	1	371	383	AEGPQEWVFQECK	382							yes	no
96945	Q1W617;Q1W617-2	Q1W617	Shroom4	Protein Shroom4		0.14072	0.0797921	27.6745		0.36372		1.10246	1.0699	0.0582011	5.43987		0.00389513	0.14072	NaN	0.143438		0.998713	0.557741	NaN	0.671649		1.9855e-05	136.93	0	2	876	888	TCSHPCSAQGTVR	877;881							yes	no
82599	A0A0N5E9G7;G3X8Z6;Q5U4B1;G3UWX1;P35601-2;P35601	A0A0N5E9G7	Rfc1	Replication factor C subunit 1		0.140506	0.228859	27.5673		0.36444		1.10349	1.07497	0.163021	15.1652		0.304636	-0.221298	0.207803	0.0732093		0.352535	0.514232	0.51411	0.872727		1.8644e-97	400.91	0	1	796	809	QVLHNLSMWCAQSK	805							yes	no
96931	Q68EF0	Q68EF0	Rab3ip	Rab-3A-interacting protein		0.14045	0.449541	26.9534		0.569034		1.10225	1.00157	0.283676	28.3233		NaN	0.288263	0.14045	-0.553677		NaN	0.40542	0.678797	0.0678917		0.012984	89.369	0	1	285	291	TCPFLDK	286							yes	yes
90027	E9PWW9	E9PWW9	Rsf1			0.140449	0.30614	28.5721		0.287086		1.1028	1.07777	0.21605	20.046		-0.334906	0.0949293	0.392492	0.185969		0.300434	0.697838	0.150447	0.540061		2.1446e-11	169.58	0	1	624	642	SGPCEVAETPLPLSMAGAK	627							yes	yes
47200	Q8BH40;O70439	Q8BH40	Stx7	Syntaxin-7		0.140338	0.15535	30.2396		0.179415		1.10216	1.04492	0.108854	10.4175		-0.121254	NaN	0.154726	0.140338		0.63274	NaN	0.444259	0.486696		3.4181e-06	215.38	0	1	25	34	ITQCSVEIQR	28							yes	no
36621	P20664;J3QN19	P20664	Prim1	DNA primase small subunit;DNA primase		0.140269	0.244493	29.5257		0.26157		1.10284	1.04886	0.165155	15.7462		-0.300634	0.192711	0.236152	0.0878273		0.202923	0.329815	0.334483	0.742766		6.1596e-12	232.72	0	2	164	175	GVHCWVCDESVR	167;170							yes	no
38284	Q62181	Q62181	Sema3c	Semaphorin-3C		0.140236	0.172763	27.7534		0.365349		1.10465	1.08574	0.12763	11.7551		-0.100884	0.264472	0.238681	0.041791		0.685139	0.445084	0.50114	0.896601		1.5991e-07	233.89	0	1	557	565	HGNPLTQCR	564							yes	yes
82157	Q8BMJ2	Q8BMJ2	Lars	Leucine--tRNA ligase, cytoplasmic		0.140103	0.611387	31.7943		0.0435281		1.13655	1.16126	0.471465	40.5994		-0.553909	-0.220304	0.757681	0.500511		0.00998675	0.290608	0.000106258	0.0112717		0.0023013	156.16	0	1	544	550	QTFQCLK	548							yes	yes
7004	Q8C5Q4;E9Q179	Q8C5Q4	Grsf1	G-rich sequence factor 1		0.140038	0.107467	29.2369		0.275116		1.102	1.07688	0.0777179	7.21692		0.124184	0.188073	-0.0524572	0.155892		0.66173	0.542411	0.82132	0.597002		5.1581e-32	190.11	0	2	153	173	AQGLPWSCTVEDVLNFFSDCR	160;172							yes	no
46589	O09106;D3YYI8	O09106	Hdac1;Gm10093	Histone deacetylase 1;Histone deacetylase		0.139978	0.342916	27.8477		0.366221		1.1065	1.08445	0.245549	22.6427		0.00805669	-0.356941	0.426516	0.271899		0.991495	0.260485	0.153745	0.358442		0.0011497	133.12	0	1	405	412	ISICSSDK	408							yes	no
10342	Q3U0V1	Q3U0V1	Khsrp	Far upstream element-binding protein 2		0.139966	0.564325	32.5413		0.0279393		1.106	1.31479	0.575836	43.7969		1.10896	-0.16772	0.264671	0.0152607		6.07668e-08	0.367489	0.192119	0.898662		0.0022938	181.07	0	1	437	443	CGLVIGR	437							yes	yes
32695	Q8VE80	Q8VE80	Thoc3	THO complex subunit 3		0.139819	0.39514	28.1933		0.375267		1.10177	1.04615	0.268928	25.7064		0.139819	0.359431	-0.40782	NaN		0.649237	0.210288	0.0886714	NaN		0.00022141	84.576	0	1	97	122	GHGDSVDQLCWHPSNPDLFVTASGDK	106							yes	yes
9809	Q9R0X4;Q32MW3	Q9R0X4	Acot9;Acot10	Acyl-coenzyme A thioesterase 9, mitochondrial;Acyl-coenzyme A thioesterase 10, mitochondrial		0.139786	0.150893	27.5084		0.449768		1.10174	1.09887	0.11424	10.3961		0.276966	0.139786	-0.0244156	NaN		0.373316	0.582611	0.87947	NaN		4.1822e-10	174.73	0	1	319	334	AYELAWATACSFGGSR	328							yes	no
97012	Q61598;Q61598-2	Q61598	Gdi2	Rab GDP dissociation inhibitor beta		0.139786	0.393505	27.7154		0.366866		1.10174	1.13895	0.309703	27.192		0.551471	0.139786	NaN	-0.235256		0.217041	0.560041	NaN	0.417628		7.481e-16	240.12	0	2	194	208	TDDYLDQPCCETINR	202;203							yes	no
9922	Q9D0I9	Q9D0I9	Rars	Arginine--tRNA ligase, cytoplasmic		0.139757	0.747265	31.8597		0.0440304		1.20007	1.21786	0.5925	48.6508		-0.538835	-0.465392	0.744907	0.834294		0.00429268	0.0116155	0.00013941	0.000117118		3.8622e-05	195.04	0	1	290	300	AYQCVVLLQSK	293							yes	yes
69032	Q3ULD5	Q3ULD5	Mccc2	Methylcrotonoyl-CoA carboxylase beta chain, mitochondrial		0.139752	0.47853	28.9194		0.243796		1.11476	1.05113	0.317092	30.1667		-0.0820213	-0.621173	0.361526	0.405855		0.731872	0.141941	0.130005	0.111341		0.012497	94.407	0	1	425	433	MVAAVACAK	431							yes	yes
94829	Q8BKC5;Q8BKC5-2	Q8BKC5	Ipo5	Importin-5		0.139657	0.107662	32.622		0.00585184		1.10215	1.09707	0.0812282	7.40407		0.183405	-0.00206691	0.0959093	0.245409		0.332042	0.998626	0.480106	0.216548		6.5877e-08	204.07	0	2	679	690	STACQMLVCYAK	682;687							yes	no
20427	Q9CWU2	Q9CWU2	Zdhhc13	Palmitoyltransferase ZDHHC13		0.139656	0.0858311	29.4873		0.263599		1.10164	1.1173	0.0670526	6.00133		NaN	0.0833204	0.139656	0.251919		NaN	0.769964	0.642537	0.33241		1.9222e-09	162.93	0	1	40	55	EILPLIEDSSNCDIVK	51							yes	yes
116486	E9Q7D5	E9Q7D5	Arhgef5			0.139489	0.158914	28.7802		0.244666		1.1018	1.14831	0.131889	11.4855		0.069613	0.422435	0.106552	0.172427		0.848933	0.133108	0.768645	0.473903		6.2422e-17	173.18	0	1	565	590	YPCATSDTANPHSPLSSYTGVTQHLR	567							yes	yes
23641	Q6NV83-2;Q6NV83;A0A087WRG2;A0A087WR93	Q6NV83-2	U2surp	U2 snRNP-associated SURP motif-containing protein		0.139409	0.124511	29.5564		0.26442		1.1021	1.08357	0.0915034	8.44463		0.188914	-0.0546287	0.0899048	0.223084		0.49762	0.765835	0.727548	0.4321		5.9816e-29	301.48	1	1	62	80	ESLCDSPHQNLSRPLLENK	65							yes	no
101874	Q80WR5	Q80WR5		UPF0688 protein C1orf174 homolog		0.139386	0.275511	27.9652		0.376829		1.10144	1.04436	0.189893	18.1826		-0.264512	0.139386	NaN	0.262043		0.280513	0.56103	NaN	0.44851		0.00024995	126.07	0	1	40	49	TTCLASSSHK	42							yes	yes
88539	J3QN94;Q99PN3;B8JJ57;B8JJ56;Q99PN3-2	J3QN94	Trim26	Tripartite motif-containing protein 26		0.139097	0.31181	29.1566		0.27816		1.10517	1.06693	0.217434	20.3794		0.261362	0.347233	-0.348777	0.0168316		0.397606	0.182041	0.111504	NaN		2.9327e-09	141.18	2	3	38	57	SCTSDIRPISGNRPVCPLCK	39;53;56							yes	no
96097	P58044;G3XA48	P58044	Idi1	Isopentenyl-diphosphate Delta-isomerase 1		0.138705	0.16135	29.9779		0.207759		1.10202	1.11322	0.125255	11.2516		-0.0291264	0.074133	0.34349	0.203277		0.896986	0.744434	0.16227	0.496461		0.0084104	95.541	0	1	170	176	SYCYVSK	172							yes	no
52030	Q80U49	Q80U49	Cep170b	Centrosomal protein of 170 kDa protein B		0.138402	0.516171	27.7264		0.371562		1.11199	1.08953	0.360812	33.1163		0.345005	0.564101	-0.0682003	-0.608979		0.277953	0.102528	0.859573	0.0349154		5.1317e-05	170.95	0	1	497	507	LAQDFMAQCMR	505							yes	yes
87895	A0A0N4SUH4;Q8BKS9	A0A0N4SUH4	Kiaa0020	Pumilio domain-containing protein KIAA0020		0.138342	0.305083	27.8474		0.371769		1.10073	1.18318	0.267756	22.6302		0.119832	-0.0597221	0.652422	0.156852		0.857895	0.90681	0.00576952	0.686645		1.6077e-07	91.967	0	1	506	542	SACVLVSDMLGSATGDVQPAMDAIASLAAAELHPGGK	508							yes	no
33620	Q3U4X8;P37913	Q3U4X8	Lig1	DNA ligase;DNA ligase 1		0.13829	0.363658	30.2307		0.185896		1.10086	1.16628	0.306994	26.3226		-0.204165	0.673869	0.107095	0.169486		0.37088	0.00607479	0.585965	0.532114		0.003359	119.23	0	1	443	449	GLFVACR	448							yes	no
6797	Q922R1	Q922R1		UPF0183 protein C16orf70 homolog		0.138175	0.519091	26.9764		0.576615		1.10051	1.26959	0.477979	37.6483		0.138175	NaN	-0.153399	0.855293		0.67312	NaN	0.581574	0.0149187		4.5387e-10	128.9	0	1	184	205	APVMPLSCFLGNVYAESVDVLR	191							yes	yes
104485	G3UXZ5;P97371;G3UXY0;G3X9K9;G3UWN9	G3UXZ5	Psme1	Proteasome activator complex subunit 1		0.138105	0.211448	30.505		0.087404		1.10849	1.10981	0.161808	14.5798		0.33101	0.312259	-0.0523183	-0.0360492		0.283419	0.0907647	0.804434	0.915574		0.00011911	169.82	1	1	14	24	VDVFREDLCSK	22							yes	no
57525	Q0KL02;Q0KL02-4;Q0KL02-3;Q0KL02-2	Q0KL02	Trio	Triple functional domain protein		0.138048	0.270283	27.795		0.37277		1.10042	1.04954	0.187928	17.9057		0.138048	0.271187	NaN	-0.249105		0.693081	0.332726	NaN	0.414125		1.0704e-23	182.54	0	1	627	655	LLEAAEQLAQTGECDPEEIYQAAHQLEDR	640							yes	no
90857	O08715;O08715-4;O08715-6;O08715-2;O08715-5;O08715-3	O08715	Akap1	A-kinase anchor protein 1, mitochondrial		0.137912	0.254553	28.0997		0.382174		1.10031	1.01617	0.169553	16.6855		-0.284545	NaN	0.137912	0.172729		0.263384	NaN	0.647677	0.523601		0.03075	68.224	0	1	138	148	SIPLGCPLLPK	143							yes	no
113305	Q3U1N2;Q3U1N2-2	Q3U1N2	Srebf2	Sterol regulatory element-binding protein 2;Processed sterol regulatory element-binding protein 2		0.13775	0.144085	28.6914		0.295396		1.10024	1.0972	0.108505	9.88926		0.123289	-0.0561869	0.152211	0.294582		0.710167	0.834412	0.583894	0.255632		0.00017802	170.17	0	1	749	757	WLCHPLGQK	751							yes	no
47740	Q8C2E7	Q8C2E7	Kiaa0196	WASH complex subunit strumpellin		0.137687	0.222872	29.7604		0.252752		1.1032	1.09959	0.16766	15.2476		0.0301879	0.360806	0.245186	-0.139537		0.950918	0.152028	0.31658	0.591954		6.5347e-06	166.86	0	1	18	31	IVSCGNAIIAEVLR	21							yes	yes
55360	Q8BTW3	Q8BTW3	Exosc6	Exosome complex component MTR3		0.137383	0.11085	29.5458		0.271219		1.09991	1.09414	0.083556	7.63667		0.232249	0.0112829	NaN	0.137383		0.459688	0.995106	NaN	0.528484		0.00043724	168.74	0	1	244	251	LGLEGCQR	249							yes	yes
31038	Q9D3D0;A2A5I7	Q9D3D0	Ttpal	Alpha-tocopherol transfer protein-like		0.13701	0.1033	28.273		0.367725		1.09963	1.07244	0.0742531	6.92375		-0.0545646	0.173287	0.140561	0.133459		0.850037	0.502952	0.67851	0.627326		0.00017997	125.98	1	2	141	151	GCHVLCIRPDR	142;146							yes	no
26002	P97807-2;P97807	P97807-2	Fh	Fumarate hydratase, mitochondrial		0.136833	0.587259	31.8517		0.0484766		1.11484	1.25696	0.53889	42.8724		0.377643	1.00007	-0.325408	-0.103977		0.0813325	0.000990632	0.0213526	0.747665		1.8496e-121	452.95	0	1	269	294	FEALAAHDALVELSGAMNTAACSLMK	290							yes	no
69632	Q8JZQ2	Q8JZQ2	Afg3l2	AFG3-like protein 2		0.136766	0.495035	30.1823		0.190831		1.10876	1.22419	0.44322	36.2053		0.324461	0.877392	-0.0509289	-0.247797		0.216696	6.54724e-06	0.856136	0.30158		3.1179e-12	183.37	0	1	398	413	NAPCILFIDEIDAVGR	401							yes	yes
49238	Q8C7R4;D3Z061	Q8C7R4	Uba6	Ubiquitin-like modifier-activating enzyme 6		0.13658	0.287381	25.3798		0.581956		1.0993	1.03976	0.196665	18.9144		-0.285937	0.13658	NaN	0.262772		0.399959	0.657662	NaN	0.476832		0.0004482	83.692	1	2	169	182	KINNFCHSHCPPIK	174;178							yes	no
43932	Q8BW49	Q8BW49	Ttc12	Tetratricopeptide repeat protein 12		0.136564	0.433087	26.02		0.58201		1.10498	1.06903	0.296046	27.6929		-0.0102047	-0.53113	0.45855	0.283333		0.885674	0.214048	0.217554	0.440591		0.0033162	81.494	0	2	584	596	ILAICTNSCHAAR	588;592							yes	yes
58149	E9QP46;Q6ZWQ0;Q6DFZ2;Q6ZWQ0-3	E9QP46	Syne2	Nesprin-2		0.13656	0.132209	29.8517		0.214794		1.09948	1.10333	0.101137	9.16654		0.164265	0.297622	-0.0214393	0.108855		0.570485	0.141322	0.875095	0.655709		7.33e-21	258.48	0	1	5195	5209	LLLDCQDIENQLALK	5199							yes	no
9785	Q9CX34	Q9CX34	Sugt1	Suppressor of G2 allele of SKP1 homolog		0.136408	0.59699	30.6225		0.0909713		1.14289	1.13711	0.446876	39.2993		-0.55111	-0.269179	0.66007	0.541995		0.011178	0.233748	0.00272346	0.0214318		3.2519e-05	170.17	0	1	52	60	AYCHILLGK	54							yes	yes
10274	P27641	P27641	Xrcc5	X-ray repair cross-complementing protein 5		0.136324	0.109395	28.9508		0.255314		1.0995	1.11083	0.0850509	7.65651		0.0974821	0.0336307	0.287759	0.175166		0.769735	0.832869	0.230922	0.565764		0.00059701	125.5	0	2	339	347	CFSVLGFCK	339;346							yes	yes
52649	Q9D0K0-2;Q9D0K0	Q9D0K0-2	Tbc1d7	TBC1 domain family member 7		0.136275	0.169266	25.8067		0.582983		1.09906	1.0483	0.118898	11.342		0.136275	-0.132194	0.180636	NaN		0.826449	0.809697	0.599748	NaN		0.032338	71.852	0	1	42	48	LCTFSQR	43							yes	no
96853	P36552	P36552	Cpox	Oxygen-dependent coproporphyrinogen-III oxidase, mitochondrial		0.136201	0.148371	30.6146		0.0914138		1.1001	1.08803	0.110059	10.1154		-0.0715758	0.0717569	0.263426	0.200646		0.789301	0.775113	0.186829	0.363641		7.9831e-08	184.03	0	1	345	359	TCAEAVVPSYVPIVK	346							yes	yes
103013	A0A087WQE6;A0A087WNT1;P83940;A0A087WPE4	A0A087WQE6	Tceb1	Transcription elongation factor B polypeptide 1		0.136194	0.360839	29.6883		0.258002		1.099	1.00369	0.21958	21.8773		0.13944	0.190394	-0.565586	0.132948		0.677082	0.44944	0.0664079	0.541317		8.1149e-08	175.97	0	1	7	20	TYGGCEGPDAMYVK	11							yes	no
28232	O08586	O08586	Pten	Phosphatidylinositol 3,4,5-trisphosphate 3-phosphatase and dual-specificity protein phosphatase PTEN		0.136142	0.445613	27.9291		0.388656		1.10339	1.11712	0.334325	29.9274		0.611417	0.265573	0.00671129	-0.446258		0.0434851	0.296651	0.959561	0.140437		1.8665e-07	152.47	0	1	238	254	FMYFEFPQPLPVCGDIK	250							yes	yes
15906	Q6PE80;Q00993	Q6PE80	Axl	Receptor protein-tyrosine kinase;Tyrosine-protein kinase receptor UFO		0.135955	0.306746	27.8767		0.379955		1.09882	1.187	0.261233	22.0078		-0.0272798	0.566486	NaN	0.135955		0.915034	0.101081	NaN	0.625869		1.6839e-62	329.67	0	2	835	850	DSCSCLTAADVHSAGR	837;839							yes	no
52440	P47809;M0QW52	P47809	Map2k4	Dual specificity mitogen-activated protein kinase kinase 4		0.135894	0.103553	30.3536		0.193696		1.09877	1.0793	0.0763611	7.07509		0.135894	0.194125	NaN	-0.00711377		0.545572	0.333991	NaN	0.995959		1.3211e-06	160.84	0	1	243	258	LCDFGISGQLVDSIAK	244							yes	no
25734	A0A0R4J1Y3;Q8BWU5;E0CYN9	A0A0R4J1Y3	Osgep	Probable tRNA N6-adenosine threonylcarbamoyltransferase		0.135778	0.530886	27.9359		0.389999		1.09869	1.16992	0.428741	36.647		0.704709	0.135778	NaN	-0.356131		0.0301471	0.569972	NaN	0.206073		0.045578	41.446	0	1	291	312	FCVDNGAMIAQAGWEMFQAGHR	292							yes	no
28846	B1AWL2;B1AWL4;B1AWL5	B1AWL2	Zfp462			0.135769	0.319265	26.5797		0.584682		1.09868	1.01512	0.210133	20.7002		NaN	0.227281	-0.365751	0.135769		NaN	0.499261	0.20821	0.688756		5.884e-05	162.43	0	1	1876	1884	FQNSTFQCK	1883							yes	no
7053	Q9JLQ0	Q9JLQ0	Cd2ap	CD2-associated protein		0.135675	0.152877	30.3067		0.194424		1.10044	1.09718	0.115471	10.5244		0.219025	0.0523236	-0.0474498	0.287119		0.348698	0.834762	0.826533	0.279488		4.68e-06	152.4	1	1	586	600	AQIIELLCIVDALKK	593							yes	yes
82431	Q6P2B1;Q6P2B1-2;F6TDZ2	Q6P2B1	Tnpo3	Transportin-3		0.135673	0.15011	30.9482		0.118248		1.10144	1.09909	0.113862	10.3597		-0.0264284	0.0320498	0.276936	0.239295		0.933453	0.93251	0.170642	0.314359		0.0028487	127.66	0	1	910	916	QVCWALR	912							yes	no
11886	Q6WKZ8-2;Q6WKZ8	Q6WKZ8-2	Ubr2	E3 ubiquitin-protein ligase UBR2		0.135641	0.484126	29.7764		0.259966		1.09858	1.14047	0.377487	33.0992		0.135641	0.620268	-0.347985	NaN		0.629949	0.0116947	0.0906372	NaN		5.6075e-13	177	0	4	114	134	DCAVDPTCVLCMECFLGSIHR	115;121;124;127							yes	no
26120	E9PZY8;A2AIV2;A2AIV2-2	E9PZY8	1110037F02Rik;Kiaa1429	Protein virilizer homolog		0.135585	0.15099	29.0656		0.289723		1.09872	1.06259	0.106213	9.99574		0.194646	-0.138492	0.161522	0.109648		0.505579	0.560382	0.511148	0.694216		7.8547e-06	149.58	0	1	952	965	FEINCIPNLIEYVK	956							yes	no
18093	Q60769	Q60769	Tnfaip3	Tumor necrosis factor alpha-induced protein 3		0.135514	0.371405	27.2021		0.463267		1.09848	1.0308	0.248152	24.0737		0.135514	0.308109	NaN	-0.403874		0.698768	0.373354	NaN	0.154454		0.0033744	107.09	0	2	646	661	ECGTLGSTMFEGYCQK	647;659							yes	yes
25726	D3Z726;A0A0R4J161;Q9DBY0-3;A0A0R4J1I5;Q9DBY0-2;Q9DBY0	D3Z726	Foxp4	Forkhead box protein P4		0.135387	0.0863858	28.0778		0.391441		1.09839	1.11481	0.0673658	6.04281		0.135387	0.249587	NaN	0.0802087		0.669165	0.336355	NaN	0.812987		3.921e-08	154.81	0	1	449	465	FCSPISSELAQNHEFYK	450							yes	no
114355	Q61188-2;Q61188;D3Z774;F6T3Z0;F7AQX0	Q61188-2	Ezh2	Histone-lysine N-methyltransferase EZH2		0.135149	0.155068	29.5886		0.261719		1.09827	1.06642	0.109611	10.2784		0.214711	0.119496	-0.138171	0.150803		0.462726	0.630079	0.534686	0.529076		3.1479e-05	124.68	0	1	292	307	YDCFLHPFHATPNTYK	294							yes	no
62564	Q07813	Q07813	Bax	Apoptosis regulator BAX		0.134611	0.236055	30.7635		0.121091		1.09848	1.14697	0.19554	17.0484		0.0838777	-0.0450264	0.185344	0.50756		0.803969	0.901871	0.427452	0.0101687		0.0053851	130.01	0	1	59	64	LSECLR	62							yes	yes
59314	F6ZFT1;F8WJ64;Q9CR21	F6ZFT1	Ndufab1	Acyl carrier protein;Acyl carrier protein, mitochondrial		0.134368	0.0998545	28.8398		0.262056		1.09797	1.11509	0.0783761	7.02867		0.171209	0.0616504	0.0975262	0.287791		0.555305	0.898489	0.701852	0.387997		3.5897e-07	120.54	1	1	109	123	LMCPQEIVDYIADKK	111							yes	no
11261	Q60I26;Q60I26-2	Q60I26	Als2cl	ALS2 C-terminal-like protein		0.134244	0.238401	26.9581		0.589825		1.09752	1.07086	0.168187	15.7058		0.134372	-0.248633	0.134115	0.31812		0.830073	0.472683	0.684597	0.33929		0.0017501	115.46	0	2	342	349	CVAYTFCR	342;348							yes	no
69754	Q9JJ00	Q9JJ00	Plscr1	Phospholipid scramblase 1		0.134177	0.345403	27.4942		0.467538		1.09773	1.17124	0.296171	25.2869		0.102421	-0.155093	0.670323	0.165933		0.891438	0.670762	0.0762642	0.649754		0.0071583	75.479	1	2	161	172	NCCGASRPFTLR	162;163							yes	yes
12177	P09528	P09528	Fth1	Ferritin heavy chain;Ferritin heavy chain, N-terminally processed		0.134017	0.127221	29.9319		0.223357		1.09945	1.08801	0.095263	8.75574		0.223447	-0.0244555	0.0445862	0.226418		0.447843	0.889866	0.817708	0.306898		7.7449e-46	311.21	0	1	92	109	DDWESGLNAMECALHLEK	103							yes	yes
19857	Q9CYF5	Q9CYF5	Wbscr16	Williams-Beuren syndrome chromosomal region 16 protein homolog		0.133939	0.632152	26.8357		0.590853		1.09729	0.948973	0.3572	37.6407		NaN	0.27277	-0.884943	0.133939		NaN	0.428205	0.00464124	0.692861		3.4842e-11	221.75	0	1	190	205	EGVFSMGNNSHGQCGR	203							yes	yes
15392	P28658	P28658	Atxn10	Ataxin-10		0.133916	0.353596	31.3981		0.0453545		1.09739	1.08353	0.251973	23.2549		-0.391906	0.112306	0.155527	0.46174		0.0769365	0.52305	0.516985	0.0293147		1.1595e-62	399.17	0	1	67	86	DPSQVEHLASSLQLITECFR	84							yes	yes
52521	P61222	P61222	Abce1	ATP-binding cassette sub-family E member 1		0.133802	0.458394	31.5938		0.0534775		1.09761	1.18324	0.393432	33.2503		0.174052	0.0935522	0.794321	-0.31563		0.4099	0.661868	4.7632e-05	0.170977		2.9291e-05	162.49	0	1	37	46	LCIEVTPQSK	38							yes	yes
78013	A0A0R4J0G0;Q8BH04	A0A0R4J0G0	Pck2	Phosphoenolpyruvate carboxykinase [GTP], mitochondrial		0.133222	0.444509	29.522		0.285558		1.11883	1.19964	0.374652	31.2304		0.422297	0.736267	-0.159987	-0.155853		0.14992	0.0130362	0.470657	0.534149		3.8462e-42	300.18	0	1	457	481	QCPIMDPAWEAPEGVPIDAIIFGGR	458							yes	no
40873	P43136	P43136	Nr2f6	Nuclear receptor subfamily 2 group F member 6		0.133197	0.385632	27.909		0.399587		1.10238	1.04276	0.255099	24.4638		-0.506873	0.336329	0.279678	-0.0132833		0.120013	0.239049	0.30774	0.90543		8.7861e-23	265.34	0	2	68	78	HYGVFTCEGCK	74;77							yes	yes
37579	P70419;Q8C7U7	P70419	Galnt3;Galnt6	Polypeptide N-acetylgalactosaminyltransferase 3;Polypeptide N-acetylgalactosaminyltransferase 6		0.132901	0.124692	28.8988		0.267189		1.09784	1.10869	0.0963498	8.69046		0.20423	0.290668	0.0615723	0.022701		0.536004	0.317311	0.885953	0.980835		2.4703e-13	242.83	0	1	148	157	HCFNAFASDR	149							yes	no
49833	Q9CQE8	Q9CQE8		UPF0568 protein C14orf166 homolog		0.132849	0.593398	26.7903		0.594546		1.09646	1.45025	0.64565	44.5199		0.132849	NaN	1.13453	0.0824647		0.704769	NaN	0.00311797	0.811648		1.2765e-09	142.39	1	1	5	20	KLTALDYHNPSGFNCK	19							yes	yes
68117	Q5SWU9;Q5SWU9-2	Q5SWU9	Acaca	Acetyl-CoA carboxylase 1;Biotin carboxylase		0.132601	0.635039	28.4693		0.383679		1.15133	1.19268	0.50613	42.4365		0.799953	0.587966	-0.322763	-0.459977		0.00618619	0.0241756	0.280629	0.119126		3.4496e-07	122.04	0	1	477	501	MMYGVSPWGDAPIDFENSAHVPCPR	499							yes	no
32682	Q9CX86	Q9CX86	Hnrnpa0	Heterogeneous nuclear ribonucleoprotein A0		0.132208	0.264013	30.622		0.100305		1.09704	1.15647	0.222013	19.1974		0.555741	0.195923	-0.0560628	0.0684926		0.0593232	0.522774	0.704413	0.848032		1.7399e-100	427.83	0	1	25	45	GHFEAFGTLTDCVVVVNPQTK	36							yes	yes
50916	Q9JII6	Q9JII6	Akr1a1	Alcohol dehydrogenase [NADP(+)]		0.132094	0.298395	28.0856		0.403731		1.09588	1.01302	0.196681	19.4153		-0.342869	NaN	0.132094	0.207543		0.198441	NaN	0.587814	0.49054		0.0048281	127.95	1	1	257	263	KVICIPK	260							yes	yes
81085	Q80YD1	Q80YD1	Supv3l1	ATP-dependent RNA helicase SUPV3L1, mitochondrial		0.132094	0.199623	26.6352		0.597109		1.09588	1.17235	0.167646	14.3		0.0794023	NaN	0.132094	0.44848		0.828506	NaN	0.742902	0.210785		0.00019073	118.03	0	1	583	595	QPFVCSSLLQFAR	587							yes	yes
111917	Q60597;Q60597-3;Z4YJV4;Q60597-2;Q60597-4	Q60597	Ogdh	2-oxoglutarate dehydrogenase, mitochondrial		0.132011	0.450953	31.3941		0.0483283		1.11116	1.11887	0.339487	30.342		0.584266	0.373117	-0.109094	-0.407605		0.011421	0.078233	0.506645	0.0743289		3.655e-45	298.23	0	1	467	488	VVNAPIFHVNSDDPEAVMYVCK	487							yes	no
52212	Q8BH48;Q8BH48-2	Q8BH48	Ubap1	Ubiquitin-associated protein 1		0.131996	0.100884	30.0317		0.230332		1.096	1.09839	0.0768361	6.99531		0.254139	0.0128721	0.105297	0.158695		0.38004	0.95846	0.677755	0.529878		1.4954e-17	256.38	0	1	283	294	LASTFHSTSCLR	292							yes	no
25910	Q9CWU2;D3YY07	Q9CWU2	Zdhhc13	Palmitoyltransferase ZDHHC13;Palmitoyltransferase		0.131933	0.193898	29.5106		0.290103		1.10057	1.11713	0.150517	13.4736		0.361688	0.26704	-0.0255477	-0.00317382		0.197718	0.362828	0.94305	0.983687		0.00018715	125.74	0	1	452	461	FDQHCFWTGR	456		ZDH13_MOUSE	ACT_SITE	456	Active site		yes	no
114395	Q9DBS2	Q9DBS2	Tprg1l	Tumor protein p63-regulated gene 1-like protein		0.131772	0.0794168	28.0093		0.404944		1.09564	1.06672	0.0577808	5.41667		0.000278585	NaN	0.143182	0.131772		0.962077	NaN	0.560917	0.631974		6.9746e-06	174.4	0	1	116	128	YDFISLQCQQVVR	123							yes	yes
76161	Q6A009	Q6A009	Ltn1	E3 ubiquitin-protein ligase listerin		0.131721	0.39568	29.8142		0.27418		1.0961	1.03868	0.254672	24.5189		-0.552294	0.356793	0.175375	0.0880674		0.0224264	0.166491	0.45503	0.680166		1.3025e-16	242.39	0	1	1346	1356	PMCETLTYISK	1348							yes	yes
65464	E0CZE0;Q8VBW6	E0CZE0	Nae1	NEDD8-activating enzyme E1 regulatory subunit		0.131433	0.315362	31.1282		0.0492631		1.10046	1.04446	0.213489	20.4401		0.279952	0.270335	-0.00746838	-0.390686		0.284233	0.146784	0.961285	0.0876089		1.1964e-105	341.56	0	1	19	47	LWGDHGQEALESAHVCLINATATGTEILK	34							yes	no
115365	A0A0G2JFJ6;Q7TPD0	A0A0G2JFJ6	Ints3	Integrator complex subunit 3		0.131345	0.216352	28.9344		0.272711		1.09939	1.08652	0.160137	14.7385		-0.147522	0.00691499	0.315552	0.255775		0.533038	0.972757	0.198811	0.337105		3.5755e-08	133.21	0	1	351	370	YICGVVHPSNEVLSSDILPR	353							yes	no
66378	G5E8J3;Q8K1X1;A0A0U1RQ34	G5E8J3	Wdr11	WD repeat-containing protein 11		0.131323	0.349039	26.459		0.599728		1.0953	1.03807	0.236911	22.8222		0.131323	-0.362544	NaN	0.311656		0.835891	0.412669	NaN	0.349328		0.059526	64.734	0	1	471	478	MCPPLTTK	472							yes	no
36543	Q3TW96;Q3TW96-2	Q3TW96	Uap1l1	UDP-N-acetylhexosamine pyrophosphorylase-like protein 1		0.131268	0.328188	30.0373		0.23288		1.09559	1.21731	0.303337	24.9187		0.0156553	0.166884	0.737374	0.0956525		0.986857	0.522637	0.0066761	0.654979		1.1459e-12	221.66	0	1	246	261	GVEFVHVYCVDNILVR	254							yes	no
117342	Q9D6T0;Q9D6T0-2	Q9D6T0	Nosip	Nitric oxide synthase-interacting protein		0.131204	0.464614	28.9316		0.273216		1.10554	1.05238	0.309317	29.3922		-0.599614	-0.0668647	0.420606	0.329272		0.0170919	0.732468	0.118428	0.261695		0.0070858	100.74	0	1	221	227	YVCAVTR	223							yes	no
57335	Q8C0D5	Q8C0D5	Eftud1	Elongation factor Tu GTP-binding domain-containing protein 1		0.131169	0.164948	27.5931		0.396706		1.09518	1.05252	0.113842	10.8162		0.183405	0.131758	0.13058	-0.177616		0.575876	0.704914	0.6401	0.551873		2.1782e-37	260.96	0	1	377	396	LLCTGSQTFESLPPETQALK	379							yes	yes
92594	O55143;O55143-2	O55143	Atp2a2	Sarcoplasmic/endoplasmic reticulum calcium ATPase 2		0.131079	0.255225	27.2643		0.477514		1.09813	1.06417	0.179792	16.895		0.238166	0.297622	-0.266534	0.0239927		0.46082	0.392012	0.36617	0.98637		0.00018195	130.01	0	1	493	502	SMSVYCTPNK	498							yes	no
43653	Q7TND5;A0A0G2JFR7	Q7TND5	Rpf1	Ribosome production factor 1		0.131005	0.0888762	28.1919		0.407842		1.09506	1.07773	0.0655684	6.08392		NaN	0.00754404	0.131005	0.180022		NaN	0.898285	0.610783	0.554139		0.004474	113.25	0	1	183	190	IIPQCIAR	187							yes	no
27941	Q8VCW8	Q8VCW8	Acsf2	Acyl-CoA synthetase family member 2, mitochondrial		0.130867	0.293962	28.6728		0.317311		1.10089	1.11239	0.225262	20.2503		0.458938	0.281021	-0.195504	-0.0192872		0.138437	0.317311	0.464949	0.973756		1.8764e-52	287.34	0	1	251	271	FLSCYDPINIQFTSGTTGNPK	254							yes	yes
38420	Q62376;Q62376-2	Q62376	Snrnp70	U1 small nuclear ribonucleoprotein 70 kDa		0.130856	0.160397	32.196		0.0392544		1.09585	1.09099	0.119929	10.9927		0.293882	0.189492	0.0722206	-0.0795959		0.199367	0.285298	0.763773	0.682459		2.4775e-14	282.13	0	1	33	46	HHNQPYCGIAPYIR	39							yes	no
13005	Q9EPU0;Q9EPU0-2	Q9EPU0	Upf1	Regulator of nonsense transcripts 1		0.130832	0.378933	30.2406		0.210965		1.09943	1.05993	0.258465	24.385		0	0.395866	0.261664	-0.463668		0.937071	0.0442358	0.285572	0.0392891		5.2747e-64	345.64	0	3	168	184	DGPLGETVLECYNCGCR	178;181;183							yes	no
67641	E9PU87;F6U6U5;F6S7W6;Q6P4S6;F6U8X4;Q6P4S6-2	E9PU87	Sik3	Serine/threonine-protein kinase SIK3		0.130815	0.430291	26.7305		0.601461		1.09491	1.18144	0.35971	30.4467		0.130815	NaN	-0.196133	0.656746		0.69772	NaN	0.600182	0.0470058		0.00308	99.139	0	1	119	127	MLCHPHIIR	121							yes	no
43977	Q8BYN2;Q9D4F8;Q8BKL6	Q8BYN2	Tubgcp4	Gamma-tubulin complex component 4		0.130782	0.361756	29.5545		0.294201		1.09504	1.01073	0.222957	22.0589		0.228211	0.155182	0.106381	-0.553292		0.480732	0.53746	0.658195	0.0236996		3.7019e-05	172.14	0	1	175	185	ILAVCHGVMYK	179							yes	no
10053	E9PZA7;E9QLK7;E9PWT1;F7CGG2;Q80YV3	E9PZA7	Trrap	Transformation/transcription domain-associated protein		0.130751	0.409161	28.805		0.27484		1.09619	1.19429	0.361677	30.2837		0.0596234	-0.192319	0.201878	0.773649		0.869817	0.462675	0.471693	0.00195159		0.0031991	121.87	0	1	2430	2436	CAQPLIR	2430							yes	no
117576	F6YRW4;P59997;A0A087WP68;P59997-2	F6YRW4	Kdm2a	Lysine-specific demethylase 2A		0.130596	0.154419	26.7249		0.602205		1.09475	1.11261	0.119995	10.785		NaN	0.310956	0.00366202	0.130596		NaN	0.368937	0.951684	0.743618		0.0092049	100.19	0	1	340	347	YVYCITNR	343							yes	no
18107	Q61036-2;Q61036	Q61036-2	Pak3	Serine/threonine-protein kinase PAK 3		0.130556	0.184078	28.8432		0.275538		1.09527	1.08553	0.135666	12.4976		0.307678	0.0848458	-0.129904	0.176267		0.302157	0.708138	0.571992	0.514706		1.7648e-10	168.41	0	1	370	386	ECLQALDFLHSNQVIHR	371							yes	no
53976	P43883;B1AXR5	P43883	Plin2	Perilipin-2		0.130522	0.388005	30.3838		0.212059		1.09469	1.12124	0.29954	26.7151		0.126865	-0.35318	0.134178	0.59713		0.569851	0.104935	0.49713	0.0255953		3.7974e-07	226.4	0	1	72	85	LEPQIAVANTYACK	84							yes	no
54926	Q8BKX6	Q8BKX6	Smg1	Serine/threonine-protein kinase SMG1		0.130386	0.246471	27.5039		0.479762		1.09944	1.08245	0.180589	16.6833		-0.00544267	-0.198716	0.332968	0.266215		0.956942	0.563627	0.353204	0.425112		0.0023104	153.67	0	1	884	890	LFYSCQR	888							yes	yes
62729	A0A0R4J0F6;Q99KY4-2;Q99KY4;D6RHK5	A0A0R4J0F6	Gak	Cyclin-G-associated kinase		0.13038	0.200649	29.5049		0.295641		1.0946	1.0731	0.143446	13.3675		-0.186573	0.121389	0.139371	0.292176		0.48571	0.524115	0.565095	0.30808		3.0041e-29	243.9	0	1	92	109	LSGHPNIVQFCSAASIGK	102							yes	no
92537	Q8VDD5	Q8VDD5	Myh9	Myosin-9		0.130211	0.284693	29.7745		0.279797		1.09623	1.0616	0.197486	18.6026		0.328238	0.212385	0.0480358	-0.324679		0.491063	0.2888	0.808181	0.142326		1.3279e-51	295.79	1	1	160	180	SMMQDREDQSILCTGESGAGK	172							yes	yes
18521	P28352;F6QA74;D3Z124	P28352	Apex1	DNA-(apurinic or apyrimidinic site) lyase;DNA-(apurinic or apyrimidinic site) lyase, mitochondrial		0.130013	0.155399	29.8304		0.237326		1.0943	1.09804	0.118063	10.7522		0.28442	0.130013	NaN	-0.026376		0.374589	0.526231	NaN	0.8202		1.5282e-12	233.84	0	1	85	97	EEAPDILCLQETK	92		APEX1_MOUSE	DISULFID;MOD_RES	64;92 | 92	Disulphid;S-nitrosocysteine		yes	no
[truncated: 8,115 more rows]

## Sheet: Additionally detected peptides
Passed quality control?	MaxQuant id	Protein group (UniProt ID)	Leading Razor protein (UniProt ID)	Gene names	Protein names		log2 Median Peptide Oxidation Ratio H2O2	log2 Stddev Peptide Oxidation Ratio H2O2	log2 Peptide Intensity Sum		Median Peptide Oxidation Ratio H2O2	Mean Peptide Oxidation Ratio H2O2	Stddev Peptide Oxidation Ratio H2O2	CV%		log2 Peptide Oxidation Ratio H2O2 Replicate 1	log2 Peptide Oxidation Ratio H2O2 Replicate 2	log2 Peptide Oxidation Ratio H2O2 Replicate 3	log2 Peptide Oxidation Ratio H2O2 Replicate 4		PEP	Andromeda Score	Missed cleavages	Cysteine Count	Start position	End position	Sequence		Cysteine Position	Uniprot Feature Entry name	Uniprot Feature Key Type	Uniprot Feature Position or Start;Stop	Uniprot Feature Description		Unique Groups	Unique Proteins
[truncated: 8,543 more rows]
