# Supplementary material for: Proteome-wide analysis of cysteine oxidation reveals metabolic sensitivity to redox stress
Source: Nat Commun. 2018 Apr 20;9:1581. doi: 10.1038/s41467-018-04003-3 (PMC5910380; doi:10.1038/s41467-018-04003-3)
Supplement: Supplementary file 5 — Supplementary Data 2 [file 41467_2018_4003_MOESM5_ESM.xlsx]

## Sheet: Table of Contents
Table of Contents
Tab 1	Explanation of definitions used in this table
Tab 2	SICyLIA profiling of Fh1-modified peptides in cells
Tab 3	Additionally detected peptides that did not pass QC
Tab 4	Fh1 protein quantification in cells

## Sheet: Definitions
Column header (peptide table)	Definition (peptide table)
MaxQuant id	MaxQuant id of the peptide
Protein group (UniProt ID)	UniProt ID of the protein group the peptide is associated with
Leading Razor protein (UniProt ID)	UniProt ID of the best scoring protein the peptide is associated with
Gene names	Gene names the peptide is associated with
Protein names	Protein names the peptide is associated with
log2 Median Peptide Oxidation Ratio Fh1 cells	log2 peptide oxidation ratio using the median of replicate experiments
log2 Stddev Peptide Oxidation Ratio Fh1 cells	Associated standard deviation
log2 Peptide Intensity Sum	log2 peptide intensity sum of the replicate experiments
Is Median Peptide Oxidation Ratio Fh1 cells B significant?	Shows whether the peptide is considered significant using Significance B analysis of the log2 median peptide oxidation ratio
Median Peptide Oxidation Ratio Fh1 cells Significance B value	Significance B value of the log2 median peptide oxidation ratio
Median Peptide Oxidation Ratio Fh1 cells	Peptide oxidation ratio using the median of replicate experiments
Mean Peptide Oxidation Ratio Fh1 cells	Peptide oxidation ratio using the mean of replicate experiments
Stddev Peptide Oxidation Ratio Fh1 cells	Associated standard deviation
CV%	Coefficient of variation of replicate experiments
log2 Peptide Oxidation Ratio Fh1 cells Replicate 1	log2 peptide oxidation ratio of replicate experiment 1
log2 Peptide Oxidation Ratio Fh1 cells Replicate 2	log2 peptide oxidation ratio of replicate experiment 2
log2 Peptide Oxidation Ratio Fh1 cells Replicate 3	log2 peptide oxidation ratio of replicate experiment 3
log2 Peptide Oxidation Ratio Fh1 cells Replicate 4	log2 peptide oxidation ratio of replicate experiment 4
Significance B value Peptide Oxidation Ratio Fh1 cells Replicate 1	Significance B value of the log2 peptide oxidation ratio of replicate experiment 1
Significance B value Peptide Oxidation Ratio Fh1 cells Replicate 2	Significance B value of the log2 peptide oxidation ratio of replicate experiment 2
Significance B value Peptide Oxidation Ratio Fh1 cells Replicate 3	Significance B value of the log2 peptide oxidation ratio of replicate experiment 3
Significance B value Peptide Oxidation Ratio Fh1 cells Replicate 4	Significance B value of the log2 peptide oxidation ratio of replicate experiment 4
PEP	Posterior Error Probability of the identification
Andromeda Score	Highest Andromeda score for the associated MS/MS spectra
Missed cleavages	Number of missed enzymatic cleavages
Cysteine Count	Number of cysteine residues in the peptide sequence
Start position	Position of the first amino acid of the peptide in the protein sequence
End position	Position of the last amino acid of the peptide in the protein sequence
Sequence	Peptide sequence
Cysteine Position	Position of the cysteine residue(s) within the peptide
UniProt Feature Entry name	UniProt feature entry name associated with the peptide
UniProt Feature Key Type	UniProt feature key type associated with the peptide
UniProt Feature Position or Start;Stop	UniProt feature position in the protein sequence or start;stop site of the feature
UniProt Feature Description	UniProt feature description associated with the peptide
Unique (Groups)	If 'yes', the peptide is unique to a single protein group in the proteinGroups file
Unique (Proteins)	If 'yes', the peptide is unique to a single protein sequence in the fasta file(s)
Column header (protein table)	Definition (protein table)
MaxQuant id	MaxQuant id of the protein
Protein group (UniProt ID)	UniProt ID of the protein(s) in the protein group
Protein names	Names of protein(s) in the protein group
Gene names	Gene names associated with the protein(s) in the protein group
log2 Median Protein Ratio Fh1 KO / WT cells	log2 protein ratio in Fh1 knock-out versus wild-type cells using the median of replicate experiments
log2 Stddev Protein Ratio Fh1 KO / WT cells	Associated standard deviation
log2 Protein Intensity Sum	log2 intensity sum of the replicate experiments
Score	Protein score derived from the peptide Posterior Error Probabilities
Sequence length	Sequence length of the leading protein in the group
Mol. weight [kDa]	Molecular weight of the leading protein in the group
Sequence coverage [%]	Percentage of the protein sequence covered by the identified unique peptides of the leading protein sequence in the group
Peptides	Number of peptide sequences associated with the protein group
Unique peptides	Number of unique peptide sequences associated with the protein group
log2 Protein Ratio Fh1 KO / WT cells Replicate 1	log2 protein ratio in Fh1 knock-out versus wild-type cells in replicate experiment 1
log2 Protein Ratio Fh1 KO / WT cells Replicate 2	log2 protein ratio in Fh1 knock-out versus wild-type cells in replicate experiment 2
log2 Protein Ratio Fh1 KO / WT cells Replicate 3	log2 protein ratio in Fh1 knock-out versus wild-type cells in replicate experiment 3
log2 Protein Ratio Fh1 KO / WT cells Replicate 4	log2 protein ratio in Fh1 knock-out versus wild-type cells in replicate experiment 4
Ratio H/L count Fh1 KO / WT cells Replicate 1	Number of redundant peptides used for quantitation in replicate experiment 1
Ratio H/L count Fh1 KO / WT cells Replicate 2	Number of redundant peptides used for quantitation in replicate experiment 2
Ratio H/L count Fh1 KO / WT cells Replicate 3	Number of redundant peptides used for quantitation in replicate experiment 3
Ratio H/L count Fh1 KO / WT cells Replicate 4	Number of redundant peptides used for quantitation in replicate experiment 4
Ratio variability [%] Fh1 KO / WT cells Replicate 1	Coefficient of variability over all redundant quantifiable peptides in replicate experiment 1
Ratio variability [%] Fh1 KO / WT cells Replicate 2	Coefficient of variability over all redundant quantifiable peptides in replicate experiment 2
Ratio variability [%] Fh1 KO / WT cells Replicate 3	Coefficient of variability over all redundant quantifiable peptides in replicate experiment 3
Ratio variability [%] Fh1 KO / WT cells Replicate 4	Coefficient of variability over all redundant quantifiable peptides in replicate experiment 4

## Sheet: Fh1-modified peptides analysed
MaxQuant id	Protein group (UniProt ID)	Leading Razor protein (UniProt ID)	Gene names	Protein names		log2 Median Peptide Oxidation Ratio Fh1 cells	log2 Stddev Peptide Oxidation Ratio Fh1 cells	log2 Peptide Intensity Sum	Is Median Peptide Oxidation Ratio Fh1 cells B significant?	Median Peptide Oxidation Ratio Fh1 cells Significance B value		Median Peptide Oxidation Ratio Fh1 cells	Mean Peptide Oxidation Ratio Fh1 cells	Stddev Peptide Oxidation Ratio Fh1 cells	CV%		log2 Peptide Oxidation Ratio Fh1 cells Replicate 1	log2 Peptide Oxidation Ratio Fh1 cells Replicate 2	log2 Peptide Oxidation Ratio Fh1 cells Replicate 3	log2 Peptide Oxidation Ratio Fh1 cells Replicate 4		Significance B value Peptide Oxidation Ratio Fh1 cells Replicate 1	Significance B value Peptide Oxidation Ratio Fh1 cells Replicate 2	Significance B value Peptide Oxidation Ratio Fh1 cells Replicate 3	Significance B value Peptide Oxidation Ratio Fh1 cells Replicate 4		PEP	Andromeda Score	Missed cleavages	Cysteine Count	Start position	End position	Sequence	Cysteine Position		UniProt Feature Entry name	UniProt Feature Key Type	UniProt Feature Position or Start;Stop	UniProt Feature Description		Unique (Groups)	Unique (Proteins)
12876	A0A140T8V3;Q60931;J3QMG3	A0A140T8V3	Vdac3	Voltage-dependent anion-selective channel protein 3		3.62735	0.618768	30.2794	yes	2.85442e-106		12.3617	11.4876	4.06767	35.4091		3.94761	3.66378	3.59092	2.53545		1.26783e-31	2.91913e-32	1.72895e-38	1.33741e-18		6.6396e-05	138.66	0	2	2	12	CNTPTYCDLGK	2;8							yes	no
28217	P10605	P10605	Ctsb	Cathepsin B;Cathepsin B light chain;Cathepsin B heavy chain		2.571	0.401471	29.6353	yes	1.30221e-50		6.06372	6.04484	1.64453	27.2056		2.14221	2.27974	2.86226	2.93311		2.17099e-10	2.47848e-11	4.78596e-14	4.61504e-23		4.7966e-32	252.42	0	1	88	100	EQWSNCPTIGQIR	93		CATB_MOUSE	DISULFID	93;122	Disulphid		yes	yes
40898	P11352;A0A0A6YVV2;A0A0A6YY34	P11352	Gpx1	Glutathione peroxidase 1;Glutathione peroxidase		2.12663	0.223321	29.7651	yes	4.22775e-29		4.3676	4.62393	0.758063	16.3943		2.01035	2.51897	2.15129	2.10197		1.35773e-11	2.59962e-06	7.23592e-15	1.28528e-12		1.2884e-43	283.95	0	1	68	86	GLVVLGFPCNQFGHQENGK	76							yes	no
12214	Q9Z110;Q9Z110-2;D3Z0B4;H3BKK0	Q9Z110	Aldh18a1	Delta-1-pyrroline-5-carboxylate synthase;Glutamate 5-kinase;Gamma-glutamyl phosphate reductase		1.79005	0.239184	31.001	yes	9.27163e-40		3.47577	3.40641	0.551824	16.1996		1.46792	1.96637	1.64499	1.93511		1.31286e-07	4.24151e-10	3.98164e-13	1.76832e-11		3.0722e-13	187.62	0	2	606	622	CEYPAACNALETLLIHR	606;612							yes	no
45677	Q9CQ01	Q9CQ01	Rnaset2	Ribonuclease T2		1.71112	0.671003	28.0888	yes	2.31779e-16		3.27416	4.51887	2.28394	50.5424		NaN	1.71112	2.83891	1.64508		NaN	4.04524e-06	5.76318e-10	3.84223e-07		2.8705e-84	352.74	0	1	122	136	HGTCAAQVDALNSEK	125							yes	yes
100266	P47941	P47941	Crkl	Crk-like protein		1.70179	0.580708	27.7769	yes	5.29241e-12		3.25303	2.98651	1.07238	35.9073		0.852806	NaN	1.70179	1.96366		0.0167255	NaN	5.78176e-06	9.35393e-08		0.003059	142.08	1	1	246	253	RVPCAYDK	249							yes	yes
38567	P18242;F6Y6L6;F8WIR1	P18242	Ctsd	Cathepsin D		1.7006	0.188006	32.6107	yes	1.91497e-58		3.25061	3.17804	0.397405	12.5047		1.68284	1.39582	1.71836	1.83978		1.14459e-12	1.2574e-07	3.07706e-17	1.85098e-17		1.748e-116	337.9	0	1	286	307	GGCEAIVDTGTSLLVGPVEEVK	288		CATD_MOUSE	DISULFID	284;288	Disulphid		yes	no
49193	K3W4T3;Q9Z1G4-3;Q9Z1G4-2;Q9Z1G4;A2A599;Q920R6	K3W4T3	Atp6v0a1	V-type proton ATPase subunit a;V-type proton ATPase 116 kDa subunit a isoform 1		1.64319	0.663122	30.6365	yes	1.31727e-31		3.15719	3.2628	1.4153	43.3769		0.768723	2.33143	1.85472	1.43166		0.0227879	1.08155e-13	2.27927e-14	1.16699e-06		0.0015015	154.44	0	1	236	241	ICEGFR	237							yes	no
86096	Q9CQ86	Q9CQ86	Mien1	Migration and invasion enhancer 1		1.50278	0.278181	29.3924	yes	1.65645e-17		2.83387	2.99341	0.591358	19.7554		NaN	1.50278	1.32088	1.86717		NaN	1.24389e-05	1.71225e-06	8.34211e-09		1.8293e-35	240.59	0	1	32	47	PCGFEATYLELASAVK	33		MIEN1_MOUSE	DISULFID	30;33	Disulphid		yes	yes
106523	Q07113;F6SFP4	Q07113	Igf2r	Cation-independent mannose-6-phosphate receptor		1.45212	0.336855	26.9807	yes	1.12582e-07		2.7361	2.97879	0.721159	24.2098		1.2692	NaN	1.45212	1.92219		0.00333024	NaN	0.000107697	1.39487e-05		1.2757e-21	157.11	0	1	1503	1528	SNTHDDCQVTNPSTGHLFDLSSLSGR	1509		MPRI_MOUSE	DISULFID	1509;1546	Disulphid		yes	yes
89133	Q91YK2;F7AGW8;D6RDD0	Q91YK2	Rrp1b	Ribosomal RNA processing protein 1 homolog B		1.45069	0.86103	27.194	yes	1.15884e-07		2.73339	2.25912	1.07796	47.7158		1.45069	1.59389	0.0361094	NaN		0.00013313	0.000261504	0.899909	NaN		2.7016e-27	156.07	1	2	415	450	QAPCGQACVTEPTAEAVSSIGENSSKPTPVMPIHNK	418;422							yes	yes
90572	Q3U3G8;Q9EPB5;F6TMN2;E9Q8E7;E9Q5R2	Q3U3G8	Serhl	Serine hydrolase-like protein		1.42849	0.157751	27.3396	yes	7.94097e-09		2.69513	2.75845	0.307154	11.135		1.66018	1.50179	1.31207	1.35519		1.1834e-05	0.0048618	0.000461819	0.00238469		0.064436	72.29	0	1	2	18	QGLTDQICLAGLHSELK	9							yes	yes
12646	P17751;H7BXC3	P17751	Tpi1	Triosephosphate isomerase		1.39327	0.495723	31.5535	yes	5.97775e-24		2.63095	2.36436	0.681979	28.8442		1.4998	0.451512	1.47502	1.31152		7.90236e-09	0.267401	5.62082e-12	8.58106e-06		1.2368e-27	167.34	0	3	71	103	CLGELICTLNAANVPAGTEVVCAPPTAYIDFAR	71;77;92							yes	yes
119393	Q3URU2;Q3URU2-2;D6RGA4	Q3URU2	Peg3	Paternally-expressed gene 3 protein		1.35431	0.0700583	27.8717	yes	8.95309e-11		2.55676	2.55798	0.124133	4.85277		1.43892	1.3561	1.26736	1.35253		0.000845311	0.000152755	0.000752219	0.000243354		0.00032429	109	0	1	524	536	VCGESFLHLSSLR	525							yes	no
14097	A2RT67;F7B6S5;G3UYA1;F6SUD2	A2RT67	Dennd3	DENN domain-containing protein 3		1.32745	0.883068	26.5403	yes	1.26061e-06		2.50958	2.06225	1.00156	48.5664		1.46582	1.32745	NaN	-0.128186		0.000112911	0.0126627	NaN	0.722854		5.9392e-05	129.82	0	2	206	216	DCLSCLLTHLK	207;210							yes	no
66670	Q8BU30;E9Q866;F6Q6R1	Q8BU30	Iars	Isoleucine--tRNA ligase, cytoplasmic		1.3147	0.303257	28.8354	yes	3.18135e-12		2.4875	2.6808	0.582714	21.7366		1.15011	NaN	1.3147	1.73795		6.23188e-05	NaN	0.000449921	8.85719e-05		2.6129e-11	203.51	0	1	387	402	LLAAGTFTHSYPFCWR	400							yes	yes
9820	P11214	P11214	Plat	Tissue-type plasminogen activator;Tissue-type plasminogen activator chain A;Tissue-type plasminogen activator chain B		1.29763	0.712041	28.1059	yes	5.28877e-10		2.45825	2.29278	0.992162	43.2733		NaN	0.296651	1.67437	1.29763		NaN	0.461201	1.5685e-05	9.69301e-05		6.7726e-07	198.61	0	1	122	133	ATCFEEQGITYR	124		TPA_MOUSE	DISULFID	124;205	Disulphid		yes	yes
40335	Q99LX0;A2A813;A2A815;A2A817;A2A816	Q99LX0	Park7	Protein deglycase DJ-1		1.17004	0.128722	31.8944	yes	3.47898e-26		2.25036	2.26548	0.203174	8.96825		1.33741	1.02449	1.18781	1.15228		1.10183e-08	0.00729166	2.64593e-08	9.40883e-05		4.9417e-56	264.31	0	2	100	122	GLIAAICAGPTALLAHEVGFGCK	106;121		PARK7_MOUSE	ACT_SITE;MOD_RES	106 | 106	Active site;Cysteine sulfinic acid (-SO2H)		yes	no
31261	O09131;D3Z1Q9;Q8K2Q2	O09131	Gsto1	Glutathione S-transferase omega-1		1.16451	0.535994	32.1611	yes	5.92751e-26		2.24505	2.00828	0.616083	30.6771		1.0841	0.146638	1.24492	1.28454		5.20915e-06	0.727268	5.64544e-09	9.40112e-11		0.003509	113.07	0	1	31	37	FCPFAQR	32		GSTO1_MOUSE	ACT_SITE	32	Active site		yes	yes
106275	Q8C605;Q9WUA3;Q9WUA3-2;F6YL81;D3YUA3;A0A0G2JDB2;E3W998;G3X9D1	Q8C605	Pfkp	ATP-dependent 6-phosphofructokinase;ATP-dependent 6-phosphofructokinase, platelet type		1.15907	0.649944	29.1237	yes	8.29407e-10		2.3226	2.20084	0.905953	41.1641		0.248619	1.5661	1.5705	0.75204		0.366736	1.12811e-05	3.32007e-07	0.027127		8.6846e-83	313.31	0	1	408	429	SNCNVAVINVGAPAAGMNAAVR	410							yes	no
61539	Q8C547;Q8C547-2;Q8C547-3;Q8C547-4	Q8C547	Heatr5b	HEAT repeat-containing protein 5B		1.141	1.01867	28.0691	yes	4.89967e-08		2.20534	1.72096	0.917719	53.326		1.141	1.1985	-0.593933	NaN		0.000744707	0.0241793	0.0580031	NaN		5.4717e-07	131.3	0	1	1165	1184	LCSDIHDTLGHMLSSLAVEK	1166							yes	yes
119446	A0A140T8V3;Q60931;J3QMG3	A0A140T8V3	Vdac3	Voltage-dependent anion-selective channel protein 3		1.13082	0.22969	33.6307	yes	1.40501e-34		2.20144	2.17491	0.340929	15.6756		0.982333	0.847307	1.27931	1.32054		1.34361e-07	0.00133074	2.23491e-11	1.89475e-09		7.6047e-21	224.86	0	1	64	74	VCNYGLTFTQK	65							yes	no
1510	Q921E6-2;Q921E6;Q921E6-3;A0A140LIG5;A0A140LIN6	Q921E6-2	Eed	Polycomb protein EED		1.11462	0.619749	27.676	yes	7.66141e-06		2.16537	1.8485	0.681675	36.8772		0.0922968	NaN	1.21043	1.11462		0.822288	NaN	0.0012945	0.00285796		0.00070668	168.74	0	1	37	44	ACLTAVWR	38							yes	yes
127653	F6WJB7;Q6ZQ93;Q6ZQ93-2;Q6ZQ93-3;Q6ZQ93-4;Z4YLQ1;Z4YN11	F6WJB7	Usp34	Ubiquitin carboxyl-terminal hydrolase;Ubiquitin carboxyl-terminal hydrolase 34		1.08302	0.59867	28.0422	yes	2.27515e-07		2.11847	2.054	0.78455	38.1961		0.30942	NaN	1.48766	1.08302		0.411809	NaN	7.48644e-05	0.00122073		0.00011654	134.25	0	1	1270	1280	VVCQPAGLPDK	1272							yes	no
101472	I1E4X8;P83093;F6WBP9	I1E4X8	Stim2	Stromal interaction molecule 2		1.04929	0.245985	26.4234	yes	0.000132824		2.0695	1.94546	0.315741	16.2296		1.04929	0.665877	1.12455	NaN		0.0157535	0.204905	0.0165178	NaN		0.090786	32.55	0	1	686	702	SCSMHQLSSGIPVPHPR	687							yes	no
78074	E9PZ21;Q91W59-3;Q91W59-2;Q91W59	E9PZ21	Rbms1	RNA-binding motif, single-stranded-interacting protein 1		1.03385	0.407633	29.2699	yes	5.61056e-09		2.05796	2.11087	0.592264	28.0577		1.17976	1.5134	0.558514	0.887933		8.78798e-05	4.72229e-05	0.13995	0.0402819		6.0037e-14	196.57	0	1	1	17	MIFPSGSGHPGAAGGCR	16							yes	yes
23283	E9PXX7;Q91W90;A0A0R4J1Y7	E9PXX7	Txndc5	Thioredoxin domain-containing protein 5		1.03031	0.269238	28.6325	yes	5.05532e-06		2.04247	2.1046	0.401855	19.0942		0.750575	1.40653	1.03152	1.02911		0.0577032	0.00830052	0.00786287	0.00148655		3.7977e-21	211.94	0	1	279	297	EFPGLSDVTIAEVDCTAER	293							yes	no
109624	P52431;D6RFB8;D3YVY8	P52431	Pold1	DNA polymerase delta catalytic subunit		1.02899	0.646977	27.6352	yes	3.77121e-05		2.04059	1.84918	0.724812	39.1965		NaN	1.29812	0.0674598	1.02899		NaN	0.00084371	0.956578	0.00195607		2.8135e-09	183.78	0	1	1015	1025	SVIDHQGAVCK	1024		DPOD1_MOUSE	METAL	1024	Zinc		yes	yes
64320	Q9D0D3	Q9D0D3	Mtpap	Poly(A) RNA polymerase, mitochondrial		1.0279	0.56155	27.9153	yes	9.13188e-07		2.03905	1.87267	0.652741	34.8562		1.0279	NaN	1.27865	0.205191		0.00924384	NaN	0.000979279	0.641284		5.0875e-08	166.71	0	1	243	258	LGCDLDMFLDLDETGK	245							yes	yes
43804	P99029-2;P99029;G3UZJ4;H3BJQ7	P99029-2	Prdx5	Peroxiredoxin-5, mitochondrial		1.02458	0.609533	31.0354	yes	4.16523e-14		2.03437	2.25135	0.95723	42.518		0.507147	1.02458	NaN	1.72179		0.0786905	0.000588294	NaN	7.59095e-15		0.0002264	113.77	0	1	35	50	GVLFGVPGAFTPGCSK	48							yes	no
8001	Q3UFY8	Q3UFY8	Trmt10c	Mitochondrial ribonuclease P protein 1		1.02368	0.0904901	29.4393	yes	3.03142e-09		2.03399	2.05687	0.130259	6.33285		0.981176	1.06619	1.15317	0.952693		0.0129866	0.000720656	0.000120265	0.00326447		4.2478e-06	162.5	0	1	40	48	APSLSCHNK	45							yes	yes
123986	G3UW40;E9PWI3	G3UW40	Mcc	MCG4620, isoform CRA_b		1.02192	0.668557	27.6029	yes	4.27832e-05		2.03062	1.70744	0.66868	39.1628		NaN	-0.0914816	1.02192	1.10644		NaN	0.707421	0.00668925	0.00272839		1.0337e-11	205.83	0	1	165	176	VLTGLESVVCGR	174							yes	no
88297	F6TVX7;Q8BSF4;E9PX91;F7C386;D3YY63;D3Z0X7;A0A0G2JEL6	F6TVX7	Gm20671;Pisd	Phosphatidylserine decarboxylase proenzyme;Phosphatidylserine decarboxylase alpha chain;Phosphatidylserine decarboxylase beta chain		0.994726	0.271467	30.7098	yes	1.74017e-12		1.99475	2.16756	0.437815	20.1985		1.06017	0.929287	0.904362	1.49006		1.76676e-05	0.0154494	0.00102998	2.1831e-07		5.0662e-101	331.8	0	2	346	360	PVCGLHCVTSPSDGK	348;352							yes	no
12370	B7FAU9;Q8BTM8;B7FAV1;F6XC15;J3JS91;F6Z2C0;Q8BTM8-2;F7AVL7	B7FAU9	Flna	Filamin-A		0.992053	0.160495	29.4836	yes	9.17814e-09		1.98956	1.96934	0.214557	10.8949		1.02581	0.758806	1.14154	0.958299		0.000685502	0.0438699	0.000217821	0.00397151		1.6918e-74	295.78	0	1	8	24	CGQSAAVASPGGSIDSR	8							yes	no
101376	A2AFQ0;Q7TMY8;Q7TMY8-3;Q7TMY8-4;Q7TMY8-2;F6XP90;F6UYC1	A2AFQ0	Huwe1	E3 ubiquitin-protein ligase HUWE1		0.991921	0.169083	31.0402	yes	2.57244e-13		1.9899	2.02433	0.24089	11.8997		0.944585	0.82798	1.03926	1.22795		0.000122412	0.0105975	1.71741e-05	3.12405e-05		1.5273e-22	223.58	1	1	3259	3275	SCASSSHENRPLDLLHK	3260							yes	no
72338	Q3TLP8;P63001;P60764;A2AC13;Q05144	Q3TLP8	Rac1;Rac3	RAS-related C3 botulinum substrate 1, isoform CRA_a		0.98224	0.531292	30.0992	yes	3.36812e-09		1.9819	2.25503	0.903033	40.0452		1.82874	0.588863	1.09808	0.866399		1.05889e-10	0.0672255	6.86201e-05	0.0453281		2.7521e-34	284.67	1	1	67	82	LRPLSYPQTVGDTCGK	80							yes	yes
67495	Q3U186;A2AT41	Q3U186	Rars2	Probable arginine--tRNA ligase, mitochondrial		0.975092	0.370597	28.8278	yes	2.50062e-07		1.99919	1.98886	0.500418	25.1611		0.709426	0.571128	1.30531	1.24076		0.0132714	0.134891	0.000208595	0.000167255		4.1047e-05	147.34	0	1	569	577	LLGITPVCR	576							yes	yes
118249	Q6DFW4;A0A0A0MQ76;A0A087WSL8;A0A087WSU5;A0A087WQ46;A0A087WP00;A0A087WNW0	Q6DFW4	Nop58	Nucleolar protein 58		0.952628	0.106778	30.8704	yes	1.45405e-11		1.9365	1.97777	0.148985	7.53298		1.12373	0.894505	0.903941	1.00132		0.000191325	0.002787	0.00112469	5.96245e-06		2.0078e-14	193.49	0	1	427	441	TYDPSGDSTLPTCSK	439							yes	no
60584	Q8VI33;A0A087WR08;A0A087WQ57;A0A087WNM2;A2AP82;Q6NZA9;A2AP81	Q8VI33	Taf9;Taf9b	Transcription initiation factor TFIID subunit 9;Transcription initiation factor TFIID subunit 9B		0.951411	0.396779	28.4753	yes	0.00022968		1.93376	1.80132	0.459725	25.5216		0.951411	NaN	1.12452	0.367273		0.0290548	NaN	0.00302432	0.311399		0.015224	94.681	0	1	73	78	LAIQCR	77							yes	no
2149	Q60930;G3UX26;D3YZT5;D3YUN8	Q60930	Vdac2	Voltage-dependent anion-selective channel protein 2		0.950969	0.57644	31.5838	yes	5.02905e-12		1.95801	1.86072	0.660444	35.494		0.719957	0.0418962	1.18198	1.32043		0.00600847	0.950034	1.04758e-06	2.87848e-11		0.00011984	143.89	0	3	2	11	AECCVPVCPR	4;5;9							yes	no
84117	Q6P5E6;Q6P5E6-2	Q6P5E6	Gga2	ADP-ribosylation factor-binding protein GGA2		0.946096	0.847757	26.9803	yes	0.000579508		1.92665	1.7183	0.835953	48.65		-0.325762	NaN	1.28118	0.946096		0.458949	NaN	0.00606224	0.0118607		7.431e-10	187.64	0	2	376	387	NQVVIPSCCNDK	383;384							yes	no
114242	P70227	P70227	Itpr3	Inositol 1,4,5-trisphosphate receptor type 3		0.938319	0.431432	28.9648	yes	6.9963e-07		1.92797	1.93727	0.559164	28.8635		0.77914	1.0975	0.37347	1.37722		0.010719	0.0129575	0.238707	0.00152508		3.6513e-21	151.06	0	1	887	911	TLLGIIDCIQAPAAMLQAYEEPGGK	894							yes	yes
116566	Q9CQ65	Q9CQ65	Mtap	S-methyl-5-thioadenosine phosphorylase		0.927549	0.110964	33.5763	yes	5.5156e-24		1.90321	1.93412	0.150829	7.79832		1.09198	0.846719	0.978117	0.876981		4.18246e-09	0.00134106	2.63272e-07	4.14443e-05		1.3859e-36	272.96	1	1	117	133	TSLRPQTFYDGSHCSAR	130							yes	yes
6991	Q9EPL9;Q3TAW3;E9Q296;Q8C178;D3Z2N6;A0A0J9YVH1	Q9EPL9	Acox3	Peroxisomal acyl-coenzyme A oxidase 3;Acyl-coenzyme A oxidase		0.927401	0.499369	28.7794	yes	4.02794e-05		1.90185	1.8068	0.577937	31.9868		NaN	1.22114	0.927401	0.247596		NaN	0.00551469	0.014421	0.469831		8.5864e-09	177.57	0	1	621	634	AMEDAILTLCEQLK	630							yes	no
79388	Q91YP2	Q91YP2	Nln	Neurolysin, mitochondrial		0.922734	0.676469	28.4631	yes	0.000356281		1.8957	1.63367	0.650429	39.814		0.922734	1.07875	-0.16312	NaN		0.00632913	0.00230759	0.644447	NaN		9.1027e-05	182.83	0	1	195	204	MSELCIDFNK	199							yes	yes
52516	Q3V0C5-5;A2ALR9;Q3V0C5;Q3V0C5-2;A2ALR8;Q3V0C5-3;Q3V0C5-4;F6VSP0;A2ALR5;F6TH61;F6TGT8;A2ALS8;F7ALR2;A2ALS9;F6VSQ9;A2BDP2	Q3V0C5-5	Usp48	Ubiquitin carboxyl-terminal hydrolase 48		0.914851	0.281819	28.3744	yes	0.00040113		1.88537	1.91716	0.373834	19.4993		0.914851	1.20531	NaN	0.641764		0.00678895	0.00124922	NaN	0.0941181		2.1247e-28	216.71	0	1	999	1021	ILNDDCATLGTLGVIPESVILLK	1004							yes	no
54941	E9Q616;G5E8K8	E9Q616	Ahnak	AHNAK nucleoprotein (desmoyokin)		0.912843	0.145698	31.4543	yes	3.35695e-11		1.88313	1.85518	0.182555	9.84025		1.03143	0.883987	0.9417	0.68744		0.000638875	0.0945832	9.62716e-05	0.000994347		5.1235e-31	241.78	0	1	506	519	ISMQDVDLSLGSCK	518							yes	yes
85695	G5E8R3;E9QPD7;Q05920;Q80UC6;Q8CFE5	G5E8R3	Pcx;Pc	Pyruvate carboxylase;Pyruvate carboxylase, mitochondrial		0.907652	0.590676	30.1084	yes	4.71152e-08		1.91274	2.10955	0.887227	42.0577		0.622552	0.405437	1.71731	1.19275		0.0429986	0.286592	5.13981e-10	5.35378e-05		9.2834e-08	208.6	0	1	749	760	PAACTMLVSSLR	752							yes	no
104840	Q9CPR5;Q9CPR5-2;A0A0A6YVP4;F8WHN1	Q9CPR5	Mrpl15	39S ribosomal protein L15, mitochondrial		0.896677	0.707716	29.4188	yes	2.1197e-07		1.86177	1.55814	0.638732	40.9934		-0.278894	NaN	0.896677	0.991615		0.289243	NaN	0.0105768	0.00286782		0.014379	110.34	0	1	182	188	SLEILCK	187							yes	yes
105683	P39429;P39429-2	P39429	Traf2	TNF receptor-associated factor 2		0.894516	0.369709	28.0416	yes	1.98802e-05		1.85979	1.90216	0.485106	25.503		0.936993	0.852038	0.43931	1.34089		0.0143926	0.0283167	0.233006	0.00202334		0.00018088	143.85	0	2	160	167	SLSCQHCR	163;166							yes	no
100268	Q9DCS9;D3YUK4	Q9DCS9	Ndufb10	NADH dehydrogenase [ubiquinone] 1 beta subcomplex subunit 10		0.888565	0.452592	28.74	yes	8.36965e-05		1.90247	1.86838	0.567626	30.3806		0.550257	0.37483	1.24605	1.22687		0.102252	0.336093	0.000398146	0.000199062		1.7636e-07	170.69	1	1	70	78	RVPDITECK	77							yes	no
75556	F8VQ06;Q61810-2;Q61810	F8VQ06	Ltbp3	Latent-transforming growth factor beta-binding protein 3		0.885039	0.623812	28.7727	yes	8.93183e-05		1.84681	1.53711	0.567713	36.9338		NaN	0.885039	-0.18132	0.912738		NaN	0.0470361	0.558625	0.00610484		7.2473e-07	144.33	0	1	405	419	LVSTEHQCQHPLTTR	412							yes	no
3277	P46061	P46061	Rangap1	Ran GTPase-activating protein 1		0.880303	0.128577	31.0122	yes	8.43391e-11		1.84127	1.82419	0.159907	8.76592		0.997542	0.693884	0.846422	0.914183		0.000378933	0.0339103	0.000447873	0.00199628		2.8212e-69	292.06	0	1	503	517	AFSCSSFNSNTFLTR	506							yes	yes
12491	B1AZI6;E9Q5E2;F6RBN0;F6SBF2;B1AZI7;Q8C690;F6QCT0	B1AZI6	Thoc2	THO complex subunit 2		0.879698	0.838391	29.0104	yes	3.34005e-06		1.83999	1.83316	0.947782	51.7023		1.47379	0.879698	NaN	-0.181193		1.34927e-05	0.00646338	NaN	0.473075		6.2264e-09	199.11	0	2	986	998	CIFSAIDAVYCAR	986;996							yes	yes
123905	Q8BX02;Q8BX02-2;REV__Q3UUV9;A6H5V4;E9Q6Z3;E9Q6M5;Q91WJ2;O08574;Q6ZQE4	Q8BX02	Kank2	KN motif and ankyrin repeat domain-containing protein 2		0.876812	0.347507	28.6531	yes	0.00010385		1.83856	1.91107	0.470044	24.5959		0.80538	0.510393	1.34636	0.948245		0.0170859	0.183786	0.00051784	0.00484914		0.090971	32.329	0	1	530	540	VLSPAECPQLR	536							yes	no
71271	A0A0N4SUH8;Q9QZ23;D3Z285	A0A0N4SUH8	Nfu1	NFU1 iron-sulfur cluster scaffold homolog, mitochondrial		0.866929	0.0618074	31.3356	yes	1.61482e-10		1.82417	1.80403	0.0764757	4.23916		0.896754	0.768096	0.898992	0.837104		0.0005976	0.0181203	0.000195209	0.00347491		6.4874e-70	324.94	0	2	207	222	LQGSCTSCPSSIITLK	211;214							yes	no
54654	O09110;O09110-2;A0A0R4J1Q6	O09110	Map2k3	Dual specificity mitogen-activated protein kinase kinase 3		0.857015	0.282184	29.7877	yes	6.28029e-06		1.81145	1.8067	0.344348	19.0594		1.15248	0.876175	0.837854	0.465678		6.00915e-05	0.0142371	0.0270369	0.186073		1.6625e-09	176.25	1	1	27	42	ISCVSKPPVSNPTPPR	29							yes	no
32912	Q3TT92;E9PWE8;Q62188;D3YUS0;D3Z567	Q3TT92	Dpysl3	Dihydropyrimidinase-related protein 3		0.854154	0.505446	29.1025	yes	6.40857e-06		1.83976	1.79232	0.588192	32.8174		0.582851	0.156252	1.12546	1.24816		0.0409425	0.684269	0.000267768	0.000180366		0.00062552	109.79	0	1	466	478	FIPCSPFSDYVYK	469							yes	no
51999	D3Z5K8;Q80Z38-2;Q80Z38;Q80Z38-3;A0A0A0MQD5;D3YZU5;D3YZU4;Q4ACU6-2;Q4ACU6;D3YZU1	D3Z5K8	Shank2	SH3 and multiple ankyrin repeat domains protein 2		0.853648	0.705877	28.4943	yes	0.000976126		1.80707	1.71829	0.747306	43.4913		-0.10383	1.27336	0.853648	NaN		0.760532	0.000387619	0.0279245	NaN		9.5616e-05	145.63	0	1	87	96	ILCTLNQGLK	89							yes	yes
69009	F6ZFT1;F8WJ64;Q9CR21	F6ZFT1	Ndufab1	Acyl carrier protein;Acyl carrier protein, mitochondrial		0.843616	0.755197	28.2357	yes	0.0011234		1.84136	1.68768	0.740608	43.8832		0.514778	-0.403544	1.17245	1.20914		0.194099	0.299264	0.00183686	0.00534507		1.8571e-05	136.81	1	1	109	123	LMCPQEIVDYIADKK	111							yes	no
12434	O55143;O55143-2	O55143	Atp2a2	Sarcoplasmic/endoplasmic reticulum calcium ATPase 2		0.843298	0.719236	29.7477	yes	8.80746e-06		1.79415	2.08996	1.05679	50.5652		1.70626	0.843298	NaN	0.278097		4.35985e-12	0.0158047	NaN	0.334499		2.6237e-57	240.44	0	3	404	431	CHQYDGLVELATICALCNDSALDYNEAK	404;417;420							yes	no
13125	Q8BMA6;A2AAN2;REV__O70145	Q8BMA6	Srp68	Signal recognition particle subunit SRP68		0.840893	0.396718	30.0693	yes	4.2262e-07		1.79237	2.00432	0.604497	30.1597		0.893891	0.787895	1.53109	0.625294		0.00816093	0.0132467	5.45967e-05	0.0286036		1.6543e-45	246.34	0	1	524	547	CSLQAAAILDANDSHQTDTSSQVK	524							yes	no
125681	A0A0R4J1R7;Q9CZL5	A0A0R4J1R7	Pcbd2	Pterin-4-alpha-carbinolamine dehydratase 2		0.833238	0.610249	28.5598	yes	0.00022595		1.78168	1.6969	0.651312	38.3825		0.833238	1.20268	0.010565	NaN		0.0135652	0.000502329	0.953602	NaN		2.4636e-35	275.82	0	1	73	87	VQITLTSHDCGGLTK	82							yes	no
6064	D3Z030;Q6EDY6-3;Q6EDY6;F7AI27;Q6EDY6-2;E9Q4H6	D3Z030	Lrrc16a	Leucine-rich repeat-containing protein 16A		0.83129	0.67314	28.0784	yes	7.45345e-05		1.77928	1.609	0.651831	40.5115		0.83129	1.11023	-0.169854	NaN		0.0138509	0.00207845	0.633664	NaN		0.011464	80.4	0	1	443	455	ALLLGLACNHSLK	450							yes	no
133783	P16125;D3Z7F0;A0A0N4SVV8	P16125	Ldhb	L-lactate dehydrogenase B chain;L-lactate dehydrogenase		0.824794	0.288315	27.6514	yes	0.00104388		1.77128	1.72001	0.331623	19.2803		0.449683	0.824794	NaN	1.01651		0.257181	0.0239985	NaN	0.0190322		1.0211e-47	240.92	0	1	128	150	YSPDCTIIVVSNPVDILTYVTWK	132							yes	no
37111	A0A0R4J0I4;Q8BIW9;E9Q2M3;F6ZBE7;E9PVJ3;F6YVH6	A0A0R4J0I4	Chtf18	Chromosome transmission fidelity protein 18 homolog		0.824725	0.521985	28.7016	yes	0.000261928		1.7712	1.5682	0.503411	32.1011		-0.00724392	NaN	0.954887	0.824725		0.981884	NaN	0.0020342	0.0695624		9.0742e-14	191.48	0	1	208	223	GCGQLDLLGVPFASLK	209							yes	no
12044	Q3UG37;Q9Z2V5;B1AUA8	Q3UG37	Hdac6	Histone deacetylase 6		0.822195	0.191842	31.0065	yes	1.32361e-09		1.76972	1.71573	0.218341	12.7258		0.50282	0.760236	0.884154	0.930934		0.0963541	0.0194043	9.51991e-05	0.0011657		1.4196e-23	226.04	0	1	37	50	CAVPHSSPNLAEVK	37							yes	no
12016	K4DI67;Q6ZQK0;Q80W41	K4DI67	Ncapd3	Condensin-2 complex subunit D3		0.817032	0.584824	27.4554	yes	0.00116877		1.76178	1.51613	0.533129	35.1637		-0.144863	NaN	0.817032	0.912388		0.632971	NaN	0.0862138	0.0437128		4.9891e-17	203.78	0	2	319	332	CAPLAITSQVINCR	319;331							yes	no
61100	Q8BH48;Q8BH48-2;F6WHE1	Q8BH48	Ubap1	Ubiquitin-associated protein 1		0.814435	0.330999	30.2732	yes	9.65206e-07		1.75921	1.66925	0.347528	20.8194		0.23356	0.852215	0.776655	0.987568		0.490855	0.00843271	0.0403688	0.000126935		3.0755e-63	295.32	0	1	283	294	LASTFHSTSCLR	292							yes	no
129445	E9QNR6;Q8VD62	E9QNR6	AI837181;Bles03	UPF0696 protein C11orf68 homolog		0.804416	0.116801	30.3493	yes	8.11989e-06		1.74653	1.78922	0.148947	8.32469		0.818862	0.731764	0.78997	1.00228		0.000935278	0.0372945	0.00411045	0.00069337		1.1188e-20	219.97	0	1	266	276	WHLCPTLYESR	269							yes	no
115198	Q91WG4;Q91WG4-2	Q91WG4	Elp2	Elongator complex protein 2		0.804357	0.497483	28.7729	yes	0.000370945		1.74637	1.56116	0.481705	30.8556		0.804357	0.943184	NaN	0.0205343		0.0418852	0.00673425	NaN	0.920884		1.0326e-33	210.88	0	1	757	781	TNQEINDWTSCVETNPSQSHSLGIR	767							yes	no
104691	P56391;A0A140LIU3	P56391	Cox6b1	Cytochrome c oxidase subunit 6B1		0.802671	0.418109	29.5883	yes	3.48765e-06		1.74501	1.94746	0.617222	31.6937		0.538025	0.842961	0.762381	1.50986		0.111052	0.0249357	0.0441781	3.29806e-07		6.7531e-07	153.54	0	1	63	76	SLCPVSWVSAWDDR	65		CX6B1_MOUSE	DISULFID	30;65	Disulphid		yes	no
82030	A0A0R4IZY0;Q8C1A5	A0A0R4IZY0	Thop1	Thimet oligopeptidase		0.800246	0.264148	30.4491	yes	9.05749e-06		1.75394	1.72939	0.310761	17.9694		0.627172	0.473967	1.01489	0.97332		0.0111306	0.205034	0.000232402	0.000959909		2.1183e-07	174.81	0	1	80	92	NILDFPQHVSPCK	91							yes	no
119949	Q8BGD9	Q8BGD9	Eif4b	Eukaryotic translation initiation factor 4B		0.788296	0.150829	33.8583	yes	6.84623e-18		1.72932	1.72372	0.178831	10.3747		0.714085	0.862507	0.939716	0.602272		0.000147558	0.00108795	7.36715e-07	0.0035224		1.7287e-56	270.45	0	1	530	545	VDVVGATQGQAGSCSR	543							yes	yes
75098	B1AUX2;Q61191;F6SJS2	B1AUX2	Hcfc1	Host cell factor 1;HCF N-terminal chain 1;HCF N-terminal chain 2;HCF N-terminal chain 3;HCF N-terminal chain 4;HCF N-terminal chain 5;HCF N-terminal chain 6;HCF C-terminal chain 1;HCF C-terminal chain 2;HCF C-terminal chain 3;HCF C-terminal chain 4;HCF C-terminal chain 5;HCF C-terminal chain 6		0.769046	0.354211	28.9129	yes	4.94139e-05		1.70414	1.73608	0.422623	24.3435		1.12019	0.411782	NaN	0.769046		0.000227263	0.287942	NaN	0.0236781		0.00019648	126.24	0	1	218	228	LVIYGGMSGCR	227							yes	no
60183	P08228	P08228	Sod1	Superoxide dismutase [Cu-Zn]		0.767678	0.238222	28.7653	yes	0.000680785		1.70253	1.69376	0.275799	16.2833		0.499449	0.767678	NaN	0.974576		0.26606	0.0158932	NaN	0.00261985		0.023623	74.191	0	1	145	154	LACGVIGIAQ	147		SODC_MOUSE	DISULFID	58;147	Disulphid		yes	yes
43343	H3BL37;O08784;H3BIX0;Q05CS0;H3BK88	H3BL37	Tcof1	Treacle protein		0.762812	0.0996044	30.0638	yes	4.50369e-06		1.69681	1.72332	0.121253	7.03605		0.767787	0.757837	0.920982	0.683702		0.00192738	0.0307824	0.00293955	0.0198856		1.3289e-35	243.85	0	1	566	581	GTPASATGASTSSHCK	580							yes	no
61255	E9Q2E4;Q6GQX8;A0A0J9YUS1;F6XXX5	E9Q2E4	Gm15800	HECT domain E3 ubiquitin protein ligase 4		0.750422	0.0785868	32.7684	yes	6.83138e-13		1.68237	1.70787	0.0946977	5.54479		0.765076	0.699969	0.881484	0.735768		0.00133715	0.00429467	3.33076e-05	0.000447006		0.0030934	116.73	0	1	2328	2337	LAVVEMQCER	2335							yes	yes
43253	Q9D1Q6;REV__O35350	Q9D1Q6	Erp44	Endoplasmic reticulum resident protein 44		0.747242	0.312897	29.2083	yes	2.84838e-05		1.69722	1.69022	0.360763	21.3441		0.400149	0.532415	0.962068	1.03337		0.236104	0.246932	0.000524067	0.00515541		1.7865e-29	250.04	0	1	292	303	GTINFLHADCDK	301		ERP44_MOUSE	DISULFID	301;318	Disulphid		yes	yes
13330	Q8K2Q9;Q8K2Q9-2	Q8K2Q9	Kiaa1598	Shootin-1		0.745023	0.483788	29.5743	yes	1.68285e-05		1.68486	1.83745	0.646415	35.1799		1.44994	0.893281	0.596764	0.319772		3.78635e-05	0.010417	0.0320938	0.290425		4.609e-42	218.25	0	1	569	593	CVGSENQAEPVVVLDPVSTHEPQTK	569							yes	yes
65073	Q3U821;D3Z504	Q3U821	Wdr75	WD repeat-containing protein 75		0.743095	0.78022	30.1939	yes	7.91275e-06		1.67376	1.39602	0.618412	44.2983		0.869366	0.743095	NaN	-0.540718		0.0146631	0.0224828	NaN	0.0370827		6.3071e-24	177.38	0	1	288	312	LGSSIEHISVSPAGDLFCTSHSDNK	305							yes	yes
132277	Q9ESW8	Q9ESW8	Pgpep1	Pyroglutamyl-peptidase 1		0.742686	0.41971	29.8943	yes	9.03363e-05		1.6971	1.82654	0.545734	29.878		1.34086	0.463559	0.985789	0.499582		9.69098e-06	0.198133	0.000348966	0.122459		3.1858e-69	290.48	0	1	147	161	YLCDFTYYTSLYQGR	149		PGPI_MOUSE	ACT_SITE	149	Active site		yes	yes
13183	P47713;Q9DBX5;A0A087WPN8	P47713	Pla2g4a	Cytosolic phospholipase A2;Phospholipase A2;Lysophospholipase		0.734571	0.163117	31.3864	yes	9.02893e-08		1.66528	1.73204	0.202766	11.7068		0.793334	1.01311	0.65931	0.675809		0.0066576	0.00800292	0.0177841	0.00906375		1.574e-29	248.81	0	1	725	735	CSVSLSNVEAR	725							yes	no
20564	P06151;G5E8N5;D3Z736;D3YZQ9	P06151	Ldha	L-lactate dehydrogenase A chain;L-lactate dehydrogenase		0.724653	0.603321	31.739	yes	1.33644e-07		1.67759	1.68399	0.657263	39.0302		0.473603	-0.0905921	1.28785	0.975703		0.0570993	0.659077	1.33157e-08	7.10221e-07		1.1821e-05	155.75	0	1	82	90	DYCVTANSK	84							yes	no
12126	Q8K354	Q8K354	Cbr3	Carbonyl reductase [NADPH] 3		0.722903	0.36954	30.5012	yes	6.24542e-05		1.65371	1.73843	0.459083	26.4079		0.812896	1.24046	0.632909	0.360133		0.000964138	9.84915e-05	0.0424431	0.231981		1.1831e-14	217.22	0	1	160	173	CDTLTEVDLVDLMK	160							yes	yes
46520	Q9R0Q7;D3Z7C6	Q9R0Q7	Ptges3	Prostaglandin E synthase 3		0.710103	0.252607	34.7907	yes	6.97808e-15		1.63912	1.70571	0.30825	18.0717		1.08631	0.800254	0.619951	0.507229		5.04949e-09	0.00243438	0.00091793	0.0120949		2.1839e-270	450.96	0	1	49	65	HLNEIDLFHCIDPNDSK	58							yes	no
61262	P52431;D6RFB8;D3YVY8	P52431	Pold1	DNA polymerase delta catalytic subunit;DNA polymerase		0.697178	0.81419	28.0976	yes	0.000917879		1.62133	1.29538	0.589076	45.4751		-0.700475	NaN	0.697178	0.721983		0.02378	NaN	0.0728011	0.0516061		0.051269	66.994	0	1	506	512	LAVYCLK	510							yes	no
24898	Q6P5D8	Q6P5D8	Smchd1	Structural maintenance of chromosomes flexible hinge domain-containing protein 1		0.694392	0.227623	29.8748	yes	0.000251152		1.6182	1.64656	0.262636	15.9506		0.696741	0.692042	0.995712	0.439124		0.0149711	0.0344158	0.00457436	0.0926881		1.9613e-29	280.09	0	1	81	92	EITCNNFDHTVK	84							yes	yes
119894	P47856-2;P47856;Q9Z2Z9;D3YYD9;D3YYE0	P47856-2	Gfpt1	Glutamine--fructose-6-phosphate aminotransferase [isomerizing] 1		0.689082	0.520569	30.0583	yes	3.45561e-05		1.61451	1.47283	0.445966	30.2796		0.873455	0.612781	0.765384	-0.268394		0.00420814	0.120633	0.0433525	0.391459		8.1939e-16	214.82	0	1	241	253	VDSTTCLFPVEEK	246							yes	no
54731	P12382	P12382	Pfkl	ATP-dependent 6-phosphofructokinase, liver type		0.686902	0.576888	30.3797	yes	0.000144244		1.60982	1.85766	0.770579	41.4813		NaN	1.44449	0.686902	0.312069		NaN	0.000124502	0.00242092	0.236774		5.9908e-76	237.34	0	1	145	184	ISESTAQNYAHLTIAGLVGSIDNDFCGTDMTIGTDSALHR	170							yes	yes
31193	G5E8R3;E9QPD7;Q05920;Q80UC6;Q8CFE5	G5E8R3	Pcx;Pc	Pyruvate carboxylase;Pyruvate carboxylase, mitochondrial		0.68469	0.243756	28.9165	yes	0.00030817		1.60736	1.69069	0.292665	17.3104		1.01149	0.534792	0.68469	NaN		0.00434812	0.180942	0.0706025	NaN		0.027556	101.33	0	1	662	667	FCEVAK	663							yes	no
20233	Q8BMF4	Q8BMF4	Dlat	Dihydrolipoyllysine-residue acetyltransferase component of pyruvate dehydrogenase complex, mitochondrial		0.677732	0.811797	30.0392	yes	4.6497e-05		1.59962	1.57151	0.784315	49.9085		0.677732	1.22736	-0.370507	NaN		0.00625185	0.00011725	0.20938	NaN		3.8921e-05	143.97	0	1	155	168	DVPVGSIICITVEK	163							yes	yes
122806	G3X922;D4AFX7;A0A087WS25;A0A087WRC9;A0A087WSI0	G3X922	Dnajc13	DnaJ heat shock protein family (Hsp40) member C13		0.676443	0.760287	29.4714	yes	9.50215e-05		1.60075	1.42927	0.575522	40.2668		0.594915	-0.731794	0.936166	0.75797		0.054644	0.0282403	0.000740302	0.0258783		8.7653e-10	185.29	0	1	254	265	VLAVTETCLVER	261							yes	no
662	Q91YL3;D6RJ84;F7CAK3;B7ZCR1;F6V4H6;REV__A2AIG8-2;REV__A2AIG8	Q91YL3	Uckl1	Uridine-cytidine kinase-like 1		0.674806	0.434038	30.0491	yes	5.01573e-05		1.61196	1.74118	0.544244	31.2571		0.876208	1.30519	0.344424	0.473405		0.00258477	0.000154563	0.206833	0.104888		3.4456e-39	268.93	0	1	309	328	AALASAHQCHPLPQTLSVLK	317							yes	yes
13960	Q99N57;Q99N57-2;A0A0N4SV36;F6TUC4	Q99N57	Raf1	RAF proto-oncogene serine/threonine-protein kinase		0.657933	0.704496	29.1547	yes	0.000239362		1.57782	1.4592	0.622519	42.6616		NaN	-0.347566	0.657933	1.00998		NaN	0.246819	0.0905168	0.000614252		0.10798	7.1142	0	1	19	40	DAVFDGSSCISPTIVQQFGYQR	27							yes	no
80689	P56391;A0A140LIU3	P56391	Cox6b1	Cytochrome c oxidase subunit 6B1		0.656745	0.376184	29.1326	yes	0.000245822		1.58011	1.76837	0.503219	28.4567		0.496787	0.559428	0.754061	1.32319		0.0800874	0.149392	0.0123446	6.65743e-05		2.02e-14	209.6	0	1	29	39	NCWQNYLDFHR	30		CX6B1_MOUSE	DISULFID	30;65	Disulphid		yes	yes
11900	H3BKH6;Q9R0P3;H3BK43;H3BLJ9;H3BJL6;H3BJP2;H3BJC6;H3BL99	H3BKH6	Esd	S-formylglutathione hydrolase		0.647405	0.685509	31.9259	yes	4.50383e-09		1.56635	1.41236	0.580234	41.0826		0.647405	0.926046	-0.37583	NaN		0.00709029	0.000154687	0.0677512	NaN		3.6309e-57	218.79	1	1	223	259	AYSGSQIDILIDQGKDDEFLSNGQLLPDNFIAACTEK	256							yes	no
42615	P48678;P48678-2;P48678-3;D3YUF7	P48678	Lmna	Prelamin-A/C;Lamin-A/C		0.639092	0.582792	30.1501	yes	0.000123492		1.55735	1.72944	0.70821	40.9501		0.639092	1.32645	NaN	0.167539		0.0759921	7.69574e-06	NaN	0.537725		1.8578e-37	271.6	0	1	569	584	GSHCSGSGDPAEYNLR	572							yes	yes
33128	Q7M739;F6ZDS4;F6RX08;F6R5D8;REV__A0A087WSL4;A0A087WSL4;REV__A0A087WS50;A0A087WS50;E9Q136;E9PW22;Q922Q6	Q7M739	Tpr	Nucleoprotein TPR		0.638592	0.186781	31.1894	yes	2.45678e-06		1.56061	1.51894	0.19134	12.5969		0.739461	0.354259	0.745194	0.537722		0.0117803	0.306904	0.00196053	0.0147394		4.5367e-18	222.74	0	1	28	40	FLAEQQSEIDCLK	38							yes	no
68604	Q60770;Q60770-2;A0A0G2JEI5;A2AEC9;A0A0G2JEQ3	Q60770	Stxbp3	Syntaxin-binding protein 3		0.630737	0.556698	31.0671	yes	3.25862e-06		1.57771	1.73351	0.688421	39.7124		0.350238	0.181369	0.911235	1.40309		0.236542	0.7137	0.000942997	2.32557e-10		0.0098951	94.163	0	2	44	50	LLSSCCK	48;49							yes	no
106424	Q8K1N4;Q8K1N4-2;E9Q7S4	Q8K1N4	Spats2	Spermatogenesis-associated serine-rich protein 2		0.625001	0.236235	29.4481	yes	0.000314942		1.54235	1.49714	0.231689	15.4754		0.788768	0.605451	0.234203	0.644551		0.019452	0.0876706	0.533516	0.0605136		1.1635e-20	165.3	0	1	47	64	SNNEIILVLQHFDNCVDK	61							yes	no
107	Q9Z1E4	Q9Z1E4	Gys1	Glycogen [starch] synthase, muscle		0.623088	0.152136	30.4447	yes	0.000578052		1.54321	1.51319	0.156833	10.3645		0.713689	0.403569	0.532486	0.716822		0.00380803	0.237874	0.089173	0.0055972		1.3642e-42	224.49	0	1	247	271	AAAHCAHVFTTVSQITAIEAQHLLK	251							yes	yes
13483	H3BKE5;H3BJL0;H3BJQ3;E9QMH1;H3BJ44;Q99J72-4;Q99J72;Q99J72-3;Q99J72-2;H3BL97;H3BKS5	H3BKE5	Apobec3	DNA dC->dU-editing enzyme APOBEC-3		0.621443	0.461495	29.3365	yes	0.000531734		1.53905	1.39818	0.379109	27.1145		-0.251091	0.74359	0.66308	0.579807		0.458608	0.0981722	0.0799262	0.0833927		0.0039087	126.05	0	1	24	29	CYSPIR	24							yes	no
5354	Q3THK7	Q3THK7	Gmps	GMP synthase [glutamine-hydrolyzing]		0.614058	0.282838	30.543	yes	0.000696628		1.54081	1.60976	0.321791	19.9901		1.0121	0.447205	0.780912	0.422834		0.00044788	0.145839	0.0392881	0.136773		6.0051e-49	263.43	1	1	2	18	ALCNGDSKPENAGGDLK	4							yes	yes
86105	Q6A0A9	Q6A0A9	FAM120A	Constitutive coactivator of PPAR-gamma-like protein 1		0.610643	0.416193	29.5553	yes	0.000433377		1.52702	1.80575	0.589012	32.6186		1.42678	0.625351	0.566104	0.595934		5.60081e-07	0.100341	0.134667	0.121807		5.0697e-46	278.85	0	2	1081	1098	PCNTNPHLNALSTDSACR	1082;1097							yes	yes
61424	Q8BWT1	Q8BWT1	Acaa2	3-ketoacyl-CoA thiolase, mitochondrial		0.607439	0.416323	29.8235	yes	0.00135729		1.53861	1.55651	0.439568	28.2407		1.04785	0.404791	0.810087	0.112855		0.000519121	0.287453	0.0325231	0.682063		1.3214e-195	403.78	0	3	91	109	LCGSGFQSIVSGCQEICSK	92;103;107		THIM_MOUSE	ACT_SITE	92	Active site		yes	yes
91019	Q9ET26;S4R1Z0	Q9ET26	Rnf114	E3 ubiquitin-protein ligase RNF114		0.606384	0.368944	29.4169	yes	0.000475809		1.52502	1.43858	0.331643	23.0535		0.522443	0.690326	0.790118	-0.0364171		0.180544	0.0348925	0.0339311	0.869374		9.4087e-80	306.58	0	2	84	96	QIESIETSCHGCR	92;95							yes	yes
106685	Q9WTK5	Q9WTK5	Nfkb2	Nuclear factor NF-kappa-B p100 subunit;Nuclear factor NF-kappa-B p52 subunit		0.605088	0.25612	29.5667	yes	0.000489463		1.52441	1.50977	0.261092	17.2935		0.700683	0.846285	0.253851	0.509494		0.0378262	0.0181158	0.36836	0.129048		1.2199e-95	313.31	0	2	612	631	SPECLDLLVDCGAEVEAPER	615;622							yes	yes
100724	Q3UYV9	Q3UYV9	Ncbp1	Nuclear cap-binding protein subunit 1		0.605085	0.0650191	30.3463	yes	0.00083654		1.52111	1.52592	0.0690031	4.52206		0.594457	0.690837	0.615714	0.533308		0.0162032	0.0306486	0.103847	0.0402898		1.2123e-142	366.14	0	1	42	65	SACSLESNLEGLAGVLEADLPNYK	44							yes	yes
25902	Q9JHK4;Q9JHK4-2	Q9JHK4	Rabggta	Geranylgeranyl transferase type-2 subunit alpha		0.59503	0.904709	29.506	yes	0.000608628		1.5105	1.44495	0.771628	53.4015		-0.637909	1.12546	0.59503	NaN		0.0208747	0.00144757	0.0567919	NaN		0.00011307	154.11	0	1	512	519	ELLLCNNR	516							yes	yes
67	Q9JIF0-2;Q9JIF0-3;Q9JIF0;A0A171KXD3;A0A140LJ70;A0A140LHF7;A0A140LJF4;A0A140LHS4;A0A140LJ68;A0A140LI33;A0A140LIF7;Q6PAK3	Q9JIF0-2	Prmt1	Protein arginine N-methyltransferase 1		0.578229	0.465173	31.3454	yes	1.98182e-05		1.54456	1.53981	0.483503	31.4002		0.956256	0.982257	0.130354	0.200203		0.000248917	0.0102525	0.560829	0.47332		3.4603e-80	375.26	0	2	2	23	AAAEAANCIMEVSCGQAESSEK	9;15							yes	no
109919	Q8R127;J3QNN5;F6S0R8;F6SP57	Q8R127	Sccpdh	Saccharopine dehydrogenase-like oxidoreductase		0.575152	0.287623	31.0101	yes	2.19323e-05		1.49694	1.50398	0.296475	19.7127		0.237023	0.882417	0.434304	0.716		0.348558	0.00319015	0.112614	0.0123158		6.1222e-12	199.31	1	1	215	228	SVSCLKPVPIVGTK	218							yes	yes
59895	Q9R112;F6ZKZ3;H3BLH2	Q9R112	Sqrdl	Sulfide:quinone oxidoreductase, mitochondrial		0.564634	0.22779	29.6224	yes	0.00115279		1.48314	1.55688	0.254334	16.3362		0.442257	0.456848	0.672419	0.927896		0.148809	0.22991	0.0757844	0.0321738		7.3594e-101	390.41	1	1	372	387	KYDGYTSCPLVTGYNR	379		SQOR_MOUSE	ACT_SITE	379	Active site		yes	yes
45286	Q9DBB4;E9PZ53;E9Q3U5	Q9DBB4	Naa16	N-alpha-acetyltransferase 16, NatA auxiliary subunit		0.563169	0.263079	31.9573	yes	3.33172e-07		1.47988	1.5358	0.288334	18.7742		0.644917	0.945266	0.481422	0.331028		0.00732838	0.00155294	0.0212686	0.0733938		7.7428e-243	439.4	0	1	514	531	HFLEITDDQFDFHTYCMR	529							yes	yes
133352	P35831;D6RGT2	P35831	Ptpn12	Tyrosine-protein phosphatase non-receptor type 12		0.561869	0.210398	29.562	yes	0.00121993		1.47998	1.48857	0.216488	14.5434		0.665294	0.326993	0.458444	0.799026		0.0305883	0.403869	0.131796	0.0165357		8.8353e-08	157.28	0	3	219	237	YQEHEDVPICIHCSAGCGR	228;231;235		PTN12_MOUSE	ACT_SITE	231	Active site		yes	yes
49171	Q8BGH2	Q8BGH2	Samm50	Sorting and assembly machinery component 50 homolog		0.560291	0.384574	30.9839	yes	3.55342e-05		1.47681	1.3547	0.317617	23.4456		0.480703	0.639879	-0.162213	0.652153		0.0687884	0.0993087	0.529968	0.0262529		4.8976e-07	175.51	0	1	456	467	ICDGVQFGAGIR	457							yes	yes
122362	Q99KR7	Q99KR7	Ppif	Peptidyl-prolyl cis-trans isomerase F, mitochondrial		0.560097	0.241287	30.9135	yes	8.09126e-05		1.47453	1.37708	0.211132	15.3319		0.0866724	0.58239	0.538768	0.581427		0.770073	0.133451	0.0243276	0.0471764		4.6612e-81	303.36	0	1	97	117	VIPAFMCQAGDFTNHNGTGGR	103							yes	yes
28386	Q8CGC7;A0A0A6YWA4;A0A0A6YWH3;F6R5M4	Q8CGC7	Eprs	Bifunctional glutamate/proline--tRNA ligase;Glutamate--tRNA ligase;Proline--tRNA ligase		0.559001	0.258832	32.7757	yes	7.33573e-08		1.48669	1.50335	0.268491	17.8595		0.832199	0.753712	0.364289	0.332999		0.000462068	0.00209647	0.0550602	0.09114		1.6335e-116	326.85	1	1	734	756	ERPAPAVSSTCATAEDSSVLYSR	744							yes	yes
59364	Q9WUM4;E9PZJ0;E9PVJ1;B9EIZ7;Q920M5-3;Q920M5-2;Q920M5;Q920M5-4;G3UYK8;O89053	Q9WUM4	Coro1c	Coronin-1C		0.545784	0.279825	31.0486	yes	5.62854e-05		1.46916	1.46418	0.279548	19.0925		0.38262	0.213541	0.708949	0.814633		0.219425	0.451857	0.0107686	0.000227353		1.2172e-05	162.49	1	1	419	427	KSELSCAPK	424							yes	yes
53970	Q9D6K9;H3BJ49;Q9D6K9-2;H3BJQ0;H3BJH5;H3BLB3	Q9D6K9	Cers5	Ceramide synthase 5		0.538808	0.396411	30.0202	yes	0.00122445		1.45664	1.6	0.472193	29.512		0.433618	0.277667	1.18555	0.643999		0.157801	0.412957	0.00177297	0.0281606		0.0071408	107.29	0	1	122	127	IQCWFR	124							yes	no
37414	Q8BGC4	Q8BGC4	Zadh2	Zinc-binding alcohol dehydrogenase domain-containing protein 2		0.537639	0.809286	31.4275	yes	8.63558e-05		1.5997	1.60013	0.831565	51.9687		1.24222	1.18393	-0.108653	-0.25932		8.56981e-06	7.72703e-06	0.638005	0.318809		5.1045e-36	252.14	0	1	326	342	GDLVCEVDLGHLAPDGR	330							yes	yes
126659	Q8R1X6;D3Z3F8;Q8R1X6-2;D3Z2D6;D3Z1M5	Q8R1X6	Spg20	Spartin		0.53546	0.202021	31.6833	yes	9.21682e-05		1.45296	1.46106	0.204118	13.9706		0.434464	0.763246	0.636455	0.311507		0.0745484	0.0493566	0.00253855	0.303521		4.4368e-75	292.76	0	2	494	511	VSQLLVDGVCTVANCVGK	503;508							yes	no
28670	O88851	O88851	Rbbp9	Putative hydrolase RBBP9		0.501439	0.463475	31.5819	yes	0.000247188		1.42673	1.36874	0.402168	29.3823		0.682067	0.32081	0.817831	-0.219687		0.00931071	0.361075	0.000690786	0.401455		7.7235e-13	182.55	0	1	52	68	ESIWLPFMETELHCDEK	65							yes	yes
9378	P51125-2;P51125;Q8CE80;P51125-3;P51125-6;P51125-7;P51125-5;P51125-4	P51125-2	Cast	Calpastatin		0.486916	0.329812	30.8605	yes	0.000631616		1.4017	1.5261	0.376855	24.6941		0.459357	0.514476	0.292338	1.05406		0.0651095	0.199826	0.19571	0.000239304		0.0020845	132.96	0	1	469	475	ASMCSIR	472							yes	no
4710	Q9ESW8	Q9ESW8	Pgpep1	Pyroglutamyl-peptidase 1		0.481635	0.270443	33.7487	yes	8.68674e-08		1.39968	1.4624	0.283453	19.3827		0.581665	0.267554	0.884761	0.381606		0.0161866	0.308949	9.57636e-06	0.0489317		1.3172e-70	358.91	0	2	187	207	AIIEEMLGVLEQAEGDISCCR	205;206							yes	yes
108611	Q80X90	Q80X90	Flnb	Filamin-B		0.472542	0.29691	31.3549	yes	0.000486275		1.38755	1.42231	0.296067	20.8159		0.86102	0.474718	0.470366	0.134634		0.000468249	0.121415	0.0860451	0.409245		3.8941e-05	139.32	0	1	2496	2507	SSTETCYSAIPK	2501							yes	yes
48732	P49717	P49717	Mcm4	DNA replication licensing factor MCM4		0.468479	0.324906	31.7981	yes	0.000608876		1.39837	1.38434	0.304958	22.0291		0.751579	0.678695	0.258263	0.0799671		0.00410593	0.0244956	0.269277	0.577821		3.4958e-24	205.24	0	3	321	342	IAEPCSCVHCHTTHSMALIHNR	325;327;330							yes	yes
71258	E9Q616;G5E8K8	E9Q616	Ahnak	AHNAK nucleoprotein (desmoyokin)		0.458641	0.251417	31.6563	yes	0.000788685		1.37561	1.29803	0.20945	16.136		0.394477	0.522806	0.530185	-0.00465991		0.137401	0.0865312	0.0114637	0.993796		5.575e-11	196.76	0	1	397	409	LQGNIGMDACASK	406							yes	yes
80610	Q9D0I9;REV__B7XG49	Q9D0I9	Rars	Arginine--tRNA ligase, cytoplasmic		0.45785	0.0823885	32.926	yes	9.35423e-06		1.37351	1.39681	0.0814153	5.82868		0.463979	0.598399	0.407271	0.451721		0.0588505	0.0147339	0.0335425	0.0171485		5.1335e-220	418.64	1	2	31	50	NCGCLEASPSLEQLREENLK	32;34							yes	yes
77745	Q8BGQ7;REV__A2AQY8;REV__A2AQY9;REV__Q8BTY1	Q8BGQ7	Aars	Alanine--tRNA ligase, cytoplasmic		0.454728	0.4464	31.0185	yes	0.000788079		1.37179	1.27155	0.34081	26.8027		0.392867	0.516589	0.641073	-0.352651		0.114801	0.0556014	0.0397898	0.141772		9.149e-51	281.48	0	1	514	531	MFVDEVVTGQECGVVLDK	525							yes	yes
19972	Q9D1A2	Q9D1A2	Cndp2	Cytosolic non-specific dipeptidase		0.452926	0.0463163	32.8004	yes	1.15838e-05		1.36916	1.36377	0.0436867	3.20338		0.486884	0.395432	0.420404	0.485448		0.0466336	0.108287	0.0286103	0.0173711		2.2505e-10	226.4	0	1	290	301	DVGAETLLHSCK	300							yes	yes
59072	Q8K157;F6XWR4	Q8K157	Galm	Aldose 1-epimerase		0.449599	0.604743	31.1205	yes	0.000902895		1.41428	1.37406	0.537042	39.0843		0.907871	0.833432	0.0657667	-0.337488		0.000223754	0.00542594	0.78835	0.194914		4.9538e-30	207.95	1	1	226	249	KPVELGTHLQDYHIHGFDHNFCLK	247							yes	no
61572	Q9CR16;A0A0A6YW70	Q9CR16	Ppid	Peptidyl-prolyl cis-trans isomerase D		0.448167	0.547004	33.4459	yes	5.85634e-07		1.37335	1.31352	0.441788	33.6338		0.614167	0.282167	0.819205	-0.428652		0.0108648	0.283416	3.9461e-05	0.083995		0.00026917	150.61	0	2	175	185	LCVIAECGELK	176;181							yes	yes
63510	Q99LS3;A0A0J9YVH9;D3Z4T3;D3Z666	Q99LS3	Psph	Phosphoserine phosphatase		0.44099	0.242291	31.4818	yes	0.00123994		1.36469	1.36408	0.226869	16.6317		0.68143	0.589047	0.292934	0.167617		0.0165471	0.0746222	0.194804	0.323487		1.7862e-41	220.49	1	2	10	36	LFCSADAVCFDVDSTVIREEGIDELAK	12;18							yes	no
62474	P40124;B1ARS0;Q9CYT6;D3YTR7	P40124	Cap1	Adenylyl cyclase-associated protein 1;Adenylyl cyclase-associated protein		0.434331	0.168566	32.4329	yes	8.15298e-05		1.35379	1.34903	0.156271	11.584		0.522148	0.60115	0.346513	0.228486		0.030966	0.0251992	0.0668412	0.198286		0	463.95	0	1	18	37	LEAVSHTSDMHCGYGDSPSK	29							yes	no
55061	O70475;D3YXP9	O70475	Ugdh	UDP-glucose 6-dehydrogenase		0.421267	0.394847	33.3384	yes	4.35898e-05		1.36008	1.3844	0.374467	27.0491		0.676318	0.847397	0.166217	0.0259685		0.000334374	0.000538839	0.321264	0.763352		3.8799e-49	227.04	0	1	231	260	ISSINSISALCEATGADVEEVATAIGMDQR	241							yes	yes
120757	Q08288;D3Z7N3;D3Z345;D3Z5X8;D3YU83;D3Z009;D6RDT2;A0A0J9YVD4	Q08288	Lyar	Cell growth-regulating nucleolar protein		0.413538	0.313455	31.8535	yes	0.000175398		1.33257	1.36797	0.300365	21.957		0.369328	0.820092	0.0582569	0.457749		0.132273	0.00624203	0.726226	0.0376769		1.5297e-21	219.03	0	2	2	14	VFFTCNACGESVK	6;9		LYAR_MOUSE	METAL	6 | 9	Zinc 1;Zinc 1		yes	no
40783	Q9D6Z1;E0CXZ0;A2APD7;F7CHQ7;F6USW7;F7CHP9;F6U250;F6V095	Q9D6Z1	Nop56	Nucleolar protein 56		0.39958	0.12447	32.5722	yes	0.000102903		1.31917	1.30787	0.110957	8.48379		0.411405	0.216686	0.517122	0.387755		0.0971015	0.382981	0.00793329	0.0385316		5.1706e-06	161.68	0	1	135	143	GLTDLSACK	142							yes	no
124431	P60335	P60335	Pcbp1	Poly(rC)-binding protein 1		0.392189	0.371344	32.2806	yes	0.000371995		1.3365	1.32362	0.333503	25.1962		0.668327	0.705851	-0.0139365	0.116051		0.00536601	0.0306654	0.923714	0.590146		6.7533e-37	213.94	0	1	178	200	VMTIPYQPMPASSPVICAGGQDR	194							yes	yes
69372	P35700;B1AXW5;B1AXW6;B1AXW4	P35700	Prdx1	Peroxiredoxin-1		0.388978	0.110466	33.7297	yes	1.26731e-05		1.30978	1.32643	0.102917	7.75901		0.549495	0.28993	0.35754	0.420416		0.003871	0.240799	0.0486952	0.037097		1.0824e-35	220.13	0	2	69	92	LNCQVIGASVDSHFCHLAWINTPK	71;83							yes	no
9211	Q9R0P5	Q9R0P5	Dstn	Destrin		0.383938	0.173916	33.2693	yes	0.000186557		1.3055	1.25584	0.14391	11.4592		0.427668	0.340208	0.0696225	0.446709		0.0793923	0.196318	0.738957	0.0245041		1.1148e-22	235.01	0	1	2	13	ASGVQVADEVCR	12							yes	yes
21811	P62983	P62983	Rps27a	Ubiquitin-40S ribosomal protein S27a;Ubiquitin;40S ribosomal protein S27a		0.381415	0.466474	34.6675	yes	1.82617e-05		1.3092	1.19972	0.338532	28.2177		0.526353	0.53787	0.236477	-0.456722		0.00576222	0.0414103	0.176527	0.0620913		2.219e-130	346.75	0	2	120	138	ECPSDECGAGVFMGSHFDR	121;126							yes	yes
22561	P97770-2;P97770;P97770-3;D3YYB2;A0A0N4SW81;A0A0N4SUS5	P97770-2	Thumpd3	THUMP domain-containing protein 3		0.379014	0.180772	32.1608	yes	0.000581302		1.30164	1.27643	0.155068	12.1486		0.440517	0.101794	0.317511	0.515333		0.0704404	0.746011	0.121938	0.00701526		1.225e-44	256.63	0	1	196	210	EEISTLVGDVLSSCK	209							yes	no
64708	P61982	P61982	Ywhag	14-3-3 protein gamma;14-3-3 protein gamma, N-terminally processed		0.378637	0.402149	33.2811	yes	0.000227181		1.30642	1.22485	0.308459	25.1834		0.564976	0.236528	0.520745	-0.309037		0.00294168	0.604157	0.00500513	0.235715		4.0508e-62	267.25	0	1	173	198	LGLALNYSVFYYEIQNAPEQACHLAK	194							yes	yes
124085	Q9D7X3;B1AQF4;Q3V2Y9;H3BKL8;H3BKD1;H3BLK2	Q9D7X3	Dusp3	Dual specificity protein phosphatase 3		0.370017	0.309428	33.3254	yes	0.000311373		1.29938	1.25259	0.255257	20.3784		-0.102186	0.520284	0.565557	0.219749		0.472457	0.0341501	0.00387329	0.202942		0.0045433	123.07	0	1	120	125	VLVHCR	124		DUS3_MOUSE	ACT_SITE	124	Active site		yes	no
49232	Q9Z1Q9;G3UY93;G3UZ22;G3UYW2;G3UZX1	Q9Z1Q9	Vars	Valine--tRNA ligase		0.369773	0.0906236	31.9334	yes	0.000788744		1.29223	1.26159	0.0769968	6.10315		0.353379	0.199738	0.39331	0.386167		0.150684	0.54541	0.0578916	0.0791225		4.8653e-05	152.47	0	1	40	49	ICLQPPPSSR	41							yes	no
129079	Q60930;G3UX26;D3YZT5;D3YUN8	Q60930	Vdac2	Voltage-dependent anion-selective channel protein 2		0.369294	0.101548	32.6551	yes	0.000319626		1.29213	1.30147	0.0921999	7.08428		0.504037	0.333102	0.405486	0.267181		0.0375073	0.176966	0.0342659	0.163983		7.3438e-05	153.05	0	1	76	86	WCEYGLTFTEK	77							yes	no
6444	P70168	P70168	Kpnb1	Importin subunit beta-1		0.367662	0.463511	32.753	yes	0.00033902		1.29983	1.28601	0.389665	30.3004		0.784311	0.543288	-0.282638	0.192035		0.0201501	0.298047	0.155554	0.645331		2.3192e-57	241.84	0	1	680	707	ALQSNILPFCDEVMQLLLENLGNENVHR	689							yes	yes
85960	P34884	P34884	Mif	Macrophage migration inhibitory factor		0.346544	0.168427	33.621	yes	9.08351e-05		1.27179	1.22834	0.136452	11.1087		0.0451271	0.316289	0.42006	0.376798		0.912278	0.251698	0.0219463	0.0438725		7.3616e-100	274.22	0	2	34	67	PAQYIAVHVVPDQLMTFSGTNDPCALCSLHSIGK	57;60							yes	yes
64759	Q8BTI8-3;Q8BTI8;Q8BTI8-2;A0A087WPS9;Q2VPR5	Q8BTI8-3	Srrm2	Serine/arginine repetitive matrix protein 2		0.328082	0.112146	32.8622	yes	0.0013213		1.25568	1.24859	0.0960454	7.69228		0.438371	0.361406	0.173707	0.294758		0.0755419	0.142566	0.317311	0.129394		2.6324e-45	266.93	0	1	1133	1147	LGLIQEDVASSCIPR	1144							yes	no
49672	Q9CQV8-2;Q9CQV8;A2A5N1	Q9CQV8-2	Ywhab	14-3-3 protein beta/alpha;14-3-3 protein beta/alpha, N-terminally processed		0.323071	0.330544	36.0928	yes	0.000248381		1.25101	1.17492	0.241471	20.5521		0.31457	0.331571	0.458587	-0.280233		0.110846	0.207865	0.0128278	0.317311		3.5685e-75	309.23	0	1	86	103	IEAELQDICNDVLELLDK	94							yes	no
73389	Q64133;REV__E9QJV1;REV__A1EGX6	Q64133	Maoa	Amine oxidase [flavin-containing] A		0.319069	0.356398	33.5018	yes	0.000293106		1.26608	1.24248	0.29896	24.0616		0.597113	0.567554	0.0705845	-0.112373		0.0134235	0.031427	0.614924	0.859754		1.9158e-84	277.1	0	1	240	267	LSSPVTYIDQTDDNIIIETLNHEHYECK	266							yes	yes
79715	P19096;A0A0U1RNJ1;A0A0U1RPP5	P19096	Fasn	Fatty acid synthase;[Acyl-carrier-protein] S-acetyltransferase;[Acyl-carrier-protein] S-malonyltransferase;3-oxoacyl-[acyl-carrier-protein] synthase;3-oxoacyl-[acyl-carrier-protein] reductase;3-hydroxyacyl-[acyl-carrier-protein] dehydratase;Enoyl-[acyl-carrier-protein] reductase;Oleoyl-[acyl-carrier-protein] hydrolase		0.316458	0.26027	33.8322	yes	0.00032624		1.24637	1.26446	0.22862	18.0804		0.377064	0.63824	0.255852	0.0124656		0.0525439	0.0155691	0.146859	0.702532		1.3218e-50	266.75	0	2	2348	2366	MTPGCEAEAEAEALCFFIK	2352;2362							yes	no
12235	H3BKH6;Q9R0P3;H3BK43;H3BLJ9;H3BJL6;H3BJP2;H3BJC6;H3BL99	H3BKH6	Esd	S-formylglutathione hydrolase		0.312119	0.104178	34.4731	yes	0.000389176		1.2416	1.24105	0.0892919	7.19489		0.178834	0.327822	0.296416	0.431898		0.397165	0.213027	0.0972448	0.0288566		0.0013164	148.12	0	1	24	30	CFGGLQK	24							yes	no
12815	P10639	P10639	Txn	Thioredoxin		0.306487	0.26928	34.3501	yes	0.000487845		1.23688	1.29264	0.251315	19.4419		0.331481	0.281493	0.718229	0.0726725		0.0914976	0.284561	0.000134741	0.52166		0.0026003	105.81	0	1	73	81	CMPTFQFYK	73		THIO_MOUSE	DISULFID;MOD_RES	73 | 73	Disulphid;S-nitrosocysteine		yes	yes
76607	A0A0B4J1E7;O35343;D3YTN1	A0A0B4J1E7	Kpna4	Importin subunit alpha-3		0.295774	0.507414	33.9758	yes	0.000742806		1.22975	1.14794	0.347576	30.2782		0.554961	0.382272	0.209275	-0.592619		0.00351604	0.146741	0.225405	0.0132009		1.2944e-227	410.58	0	1	543	563	MAEDQAETIANLIEECGGLEK	558							yes	no
59940	P10107	P10107	Anxa1	Annexin A1		0.294856	0.110315	34.8514	yes	0.000769601		1.22694	1.20229	0.0893769	7.43391		0.355255	0.319721	0.269991	0.105738		0.0689853	0.224497	0.127737	0.433645		8.1047e-210	430.57	1	1	318	332	KYGISLCQAILDETK	324		ANXA1_MOUSE	DISULFID	324;343	Disulphid		yes	yes
69292	Q8BP47	Q8BP47	Nars	Asparagine--tRNA ligase, cytoplasmic		0.289303	0.180591	33.4166	yes	0.000951855		1.22284	1.21669	0.150074	12.3345		0.23728	0.341327	0.473808	0.0458861		0.369968	0.194858	0.010275	0.59916		1.6756e-65	289.96	0	1	437	450	LMTDTINEPILLCR	449							yes	yes
12073	P52480	P52480	Pkm	Pyruvate kinase PKM		0.285502	0.285025	35.8473	yes	0.00109885		1.2201	1.20626	0.229826	19.0528		0.553523	-0.124744	0.219783	0.351221		0.00360648	0.55016	0.205488	0.0659831		3.5632e-14	204.34	0	2	423	433	CCSGAIIVLTK	423;424							yes	yes
122464	Q9WTX5;E9PUV4;E9Q3Q7	Q9WTX5	Skp1;Skp1a	S-phase kinase-associated protein 1		-0.29951	0.410622	34.7374	yes	0.00143668		0.823455	0.816706	0.224584	27.4988		-0.535845	-0.811553	0.0705886	-0.063176		0.00154655	8.52797e-05	0.615428	0.954826		0.00010957	143.45	0	1	58	66	VIQWCTHHK	62							yes	yes
23683	Q9D051	Q9D051	Pdhb	Pyruvate dehydrogenase E1 component subunit beta, mitochondrial		-0.312593	0.0845931	33.6845	yes	0.000847145		0.805372	0.82155	0.0490929	5.97565		-0.349645	-0.282188	-0.167025	-0.342998		0.071414	0.173439	0.449563	0.190924		1.574e-29	248.81	0	1	259	269	EGIECEVINLR	263							yes	yes
126949	P58252	P58252	Eef2	Elongation factor 2		-0.333452	0.168227	33.4018	yes	0.000776627		0.793805	0.832501	0.101776	12.2253		-0.303561	-0.0262389	-0.395139	-0.363344		0.112862	0.904724	0.0402742	0.147355		1.2485e-129	364.72	0	2	121	144	VTDGALVVVDCVSGVCVQTETVLR	131;136							yes	yes
32725	Q8CHP8	Q8CHP8	Pgp	Phosphoglycolate phosphatase		-0.351359	0.158991	32.7534	yes	0.000386618		0.784059	0.80471	0.0911522	11.3273		-0.385044	-0.475582	-0.317674	-0.102302		0.0488597	0.0254136	0.107129	0.781821		5.1302e-10	183.74	0	1	211	220	FIAGTGCLVR	217							yes	yes
125610	Q9R1J0	Q9R1J0	Nsdhl	Sterol-4-alpha-carboxylate 3-dehydrogenase, decarboxylating		-0.360974	0.305822	31.2013	yes	0.0013244		0.778742	0.837948	0.190227	22.7016		-0.337492	0.156007	-0.384455	-0.556161		0.150875	0.705395	0.119614	0.0466068		8.331e-30	233.97	0	1	67	85	VQFFIGDLCNQQDLYPALK	75							yes	yes
85348	Q6ZQ38;D3YWC5	Q6ZQ38	Cand1	Cullin-associated NEDD8-dissociated protein 1		-0.364372	0.572094	32.6112	yes	0.000228057		0.796415	0.795632	0.298779	37.5524		-0.68785	-1.07756	0.158169	-0.0408951		0.000678461	4.65544e-07	0.354901	0.973665		0.0030155	101.64	0	1	949	957	NVVAECLGK	954							yes	yes
91027	E0CXA9;Q6PEB6;E0CYJ0;G8JL35;E0CX17	E0CXA9	Mob4	MOB-like protein phocein		-0.366971	0.265628	31.2315	yes	0.00109809		0.775409	0.82787	0.157234	18.9925		0.00666131	-0.507224	-0.366971	NaN		NaN	0.0483436	0.137978	NaN		6.9215e-120	396.44	0	1	155	169	QIFDEYENETFLCHR	167							yes	no
32568	Q9JKW0;A0A0U1RPY6	Q9JKW0	Arl6ip1	ADP-ribosylation factor-like protein 6-interacting protein 1		-0.367437	0.472266	32.2345	yes	0.000671099		0.783437	0.876046	0.304839	34.7971		0.377746	-0.578104	-0.156769	-0.648378		0.15541	0.0313181	0.485218	0.00761635		1.2769e-05	179.81	0	1	105	114	FHEICSNLVK	109							yes	no
3818	Q5U5I3;Q99N85;D3Z603	Q5U5I3	Mrps18a	28S ribosomal protein S18a, mitochondrial		-0.371382	0.203858	30.9457	yes	0.000831497		0.773192	0.768387	0.106391	13.846		-0.342877	-0.163581	-0.399887	-0.656632		0.117399	0.508411	0.0808699	0.0102853		9.4446e-05	148.72	1	1	125	142	AGLLPNHRPQLPEGCLPK	139							yes	no
90955	P60335	P60335	Pcbp1	Poly(rC)-binding protein 1		-0.376732	0.480834	33.7137	yes	4.68122e-05		0.770391	0.826368	0.284991	34.4872		0.289022	-0.41049	-0.342974	-0.881303		0.146039	0.106403	0.079073	0.000657861		6.0794e-125	354.74	0	1	161	177	QICLVMLETLSQSPQGR	163							yes	yes
125798	Q3U0V1	Q3U0V1	Khsrp	Far upstream element-binding protein 2		-0.377143	0.554314	31.5165	yes	0.000877852		0.774233	0.915459	0.391286	42.7421		0.570142	-0.225234	-0.669557	-0.529051		0.0211935	0.368273	0.000934542	0.0413924		3.9314e-22	231.07	0	1	293	305	VQQACEMVMDILR	297							yes	yes
13267	Q9R1J0	Q9R1J0	Nsdhl	Sterol-4-alpha-carboxylate 3-dehydrogenase, decarboxylating		-0.378633	0.294621	30.6753	yes	0.000659953		0.769166	0.765122	0.15326	20.0308		-0.126078	NaN	-0.713404	-0.378633		0.546269	NaN	0.000513577	0.171826		6.219e-230	466.74	0	1	29	49	CTVIGGSGFLGQHMVEQLLER	29							yes	yes
3833	Q5U458;E9Q8B3;A2A8D1	Q5U458	Dnajc11	DnaJ homolog subfamily C member 11		-0.382539	0.302626	30.5237	yes	0.000694657		0.767215	0.836115	0.189844	22.7055		0.157892	-0.356136	-0.408942	-0.526213		0.631772	0.218688	0.0722994	0.0921263		1.8791e-06	153.34	0	1	509	523	AGLPGFYDPCVGEEK	518							yes	yes
70509	P09055;P09055-2	P09055	Itgb1	Integrin beta-1		-0.396418	0.364291	31.0556	yes	0.000420838		0.762509	0.839447	0.227584	27.1112		-0.581847	-0.519492	-0.273344	0.219914		0.0164248	0.0790644	0.274716	0.411268		1.1053e-12	216.03	0	1	679	692	LPQPVQVDPVTHCK	691		ITB1_MOUSE	DISULFID	466;691	Disulphid		yes	no
12707	Q8VCT3;E9PYF1	Q8VCT3	Rnpep	Aminopeptidase B		-0.405419	0.139131	31.921	yes	0.000173709		0.756669	0.749051	0.071661	9.5669		-0.577565	-0.299074	-0.309996	-0.500842		0.00919404	0.252609	0.137739	0.0510813		9.3162e-05	133.13	0	1	69	79	CLLPEGASELR	69							yes	no
36552	A0A0N5E9G7;G3X8Z6;Q5U4B1;G3UWX1;P35601-2;P35601;A0A0N4SVN6	A0A0N5E9G7	Rfc1	Replication factor C subunit 1		-0.405847	0.590428	31.1614	yes	0.000305343		0.754793	0.641391	0.22679	35.359		-0.3417	-1.39491	NaN	-0.405847		0.171246	1.32251e-07	NaN	0.143759		4.9233e-52	227.24	1	1	399	424	GAENCLEGLTFVITGVLESIERDEAK	403							yes	no
61571	A2AFQ0;Q7TMY8;Q7TMY8-3;Q7TMY8-4;Q7TMY8-2;F6XP90;F6UYC1	A2AFQ0	Huwe1	E3 ubiquitin-protein ligase HUWE1		-0.417828	0.366405	30.6915	yes	0.000177185		0.758889	0.785501	0.199868	25.4446		-0.657333	-0.725128	-0.178324	0.0275547		0.00301132	0.0419734	0.388091	0.905028		0.00012211	166.34	0	1	1073	1080	LCVGSPVR	1074							yes	no
131620	P62274;D3YYL7	P62274	Rps29;Gm10126	40S ribosomal protein S29		-0.426023	0.330066	31.602	yes	0.000165531		0.744554	0.783695	0.186751	23.8295		-0.732811	-0.462921	0.0620387	-0.389125		0.00392367	0.0824744	0.78044	0.134506		0.0056431	126.05	0	1	34	40	YGLNMCR	39		RS29_MOUSE	METAL	39	Zinc		yes	yes
100357	Q5U5I3;Q99N85;D3Z603	Q5U5I3	Mrps18a	28S ribosomal protein S18a, mitochondrial		-0.430106	0.560483	31.5989	yes	0.000142814		0.760704	0.796955	0.305238	38.3006		-0.108685	0.218911	-0.992642	-0.751526		0.59277	0.439576	1.32552e-06	0.00183238		0.0038747	147.34	1	1	103	109	RVTGLCR	108							yes	no
73256	O54988;O54988-2	O54988	Slk	STE20-like serine/threonine-protein kinase		-0.448549	0.369505	30.3549	yes	7.49569e-05		0.733083	0.761795	0.19848	26.0543		0.0415906	-0.407013	-0.490086	-0.857874		0.886827	0.163353	0.0799125	0.000445115		1.0821e-66	300.95	0	1	353	366	LSQNACILESVSER	358							yes	no
92316	Q8JZN7;H3BKJ1;H3BKL2;H3BL14	Q8JZN7	Rhot2	Mitochondrial Rho GTPase 2		-0.448794	0.526534	30.4598	yes	7.4297e-05		0.732655	0.918939	0.36058	39.2387		-0.536159	-0.448794	NaN	0.416362		0.0323431	0.0875431	NaN	0.165246		7.1118e-20	235.06	1	1	180	191	QLRPACAQALTR	185							yes	yes
74661	P70227	P70227	Itpr3	Inositol 1,4,5-trisphosphate receptor type 3		-0.449036	0.941045	31.8357	yes	7.0835e-05		0.736255	0.642723	0.29871	46.4757		-0.594426	-0.180868	-2.2095	-0.303646		0.0143291	0.505704	4.91366e-35	0.27003		0.00029754	129.38	0	1	1736	1745	LVCDLITSTK	1738							yes	yes
112791	G3UYV7;P62858;J3QNN8	G3UYV7	Rps28	40S ribosomal protein S28		-0.452428	0.736307	32.3785	yes	2.76777e-05		0.732486	0.855686	0.462652	54.068		-0.550051	-0.354804	0.60007	-1.17794		0.0295687	0.0944668	0.00436127	6.82942e-07		2.0923e-62	296.93	0	1	8	18	TGSQGQCTQVR	14							yes	no
113137	P38647	P38647	Hspa9	Stress-70 protein, mitochondrial		-0.453702	0.489338	33.9386	yes	7.3478e-07		0.731208	0.863328	0.330343	38.2639		-0.530737	-0.646754	0.435285	-0.376667		0.00788297	0.0017501	0.0237885	0.140754		0.01097	92.692	0	1	362	368	TIAPCQK	366							yes	yes
25145	Q921U8-2;D3Z3Q3;Q921U8;Q921U8-4;Q921U8-3;D3YVS1;D3Z525;D3YZ10	Q921U8-2	Smtn	Smoothelin		-0.454176	0.419315	30.6747	yes	4.73515e-05		0.747088	0.770536	0.221594	28.7585		0.0161554	-0.141945	-0.794088	-0.766407		0.975316	0.513851	0.00473239	0.002703		8.2308e-136	462.78	0	1	397	417	ELAHSLAELQSCPQEEGPGGR	408							yes	no
132577	P09103;E9Q8G8;F6S5U2;REV__G3X9J2	P09103	P4hb	Protein disulfide-isomerase		-0.458058	0.344585	30.126	yes	0.000852351		0.736957	0.720393	0.166951	23.1749		-0.19855	-0.231542	-0.684575	-0.899068		0.418472	0.422555	0.000859385	0.0216391		1.9841e-06	153.12	0	2	45	59	YLLVEFYAPWCGHCK	55;58		PDIA1_MOUSE	ACT_SITE;ACT_SITE;DISULFID	55 | 58 | 55;58	Active site;Active site;Disulphid		yes	no
48360	Q9CQF0	Q9CQF0	Mrpl11	39S ribosomal protein L11, mitochondrial		-0.459848	0.146605	30.6858	yes	3.82033e-05		0.727074	0.746095	0.07809	10.4665		-0.451811	-0.467885	-0.222958	-0.570407		0.0706705	0.0983335	0.331561	0.0413612		0.00019766	164.53	0	1	116	124	HVYEIACVK	122							yes	yes
13009	F8WHU5;Q4VA53;Q4VA53-3;Q4VA53-2;REV__Q9CZT6;REV__Q8BMK4	F8WHU5	Pds5b	Sister chromatid cohesion protein PDS5 homolog B		-0.465334	0.487369	30.205	yes	0.000704667		0.724303	0.797238	0.275992	34.6185		NaN	0.140611	-0.465334	-0.823579		NaN	0.768177	0.0421315	0.0012578		0.014126	84.025	0	1	498	503	CQNLLR	498							yes	no
4944	Q6ZQ73	Q6ZQ73	Cand2	Cullin-associated NEDD8-dissociated protein 2		-0.467051	0.586331	29.9631	yes	0.00093812		0.727429	0.833875	0.365976	43.8886		-0.929513	-0.618449	-0.315654	0.438938		0.000840757	0.0320612	0.239122	0.142954		2.349e-23	227.25	0	1	590	604	AISCVGHLVGHLGDR	593							yes	yes
89360	Q8CGC6;F6SB18;REV__Q3UGM2;REV__K3W4R8	Q8CGC6	Rbm28	RNA-binding protein 28		-0.468267	0.323247	30.0982	yes	0.000652163		0.724083	0.804399	0.195738	24.3335		-0.553114	-0.560788	0.126311	-0.383419		0.102895	0.0504958	0.734791	0.166614		0.00026472	140.63	0	1	32	39	QCFVVTEK	33							yes	yes
27035	P70698	P70698	Ctps1	CTP synthase 1		-0.471215	0.0717581	30.0432	yes	0.000603069		0.72141	0.71071	0.0346856	4.88041		-0.488777	-0.596625	-0.436898	-0.453653		0.149466	0.0382165	0.0853808	0.0604406		3.5208e-129	365.93	0	1	173	193	ENFCNIHVSLVPQPSSTGEQK	176							yes	yes
105154	Q920E5;A0A0G2JEA5;A0A0G2JEB3;A0A0G2JDJ5;A0A0G2JE82	Q920E5	Fdps	Farnesyl pyrophosphate synthase		-0.473564	0.295659	31.7245	yes	2.74058e-05		0.723412	0.745742	0.154977	20.7816		-0.337003	-0.0856835	-0.751935	-0.610125		0.121063	0.646019	0.000193226	0.0171999		9.0935e-63	278.84	0	1	327	347	SLIEQCSAPLPPSIFMELANK	332							yes	no
73820	P17427	P17427	Ap2a2	AP-2 complex subunit alpha-2		-0.47981	0.39239	31.094	yes	1.95315e-05		0.718118	0.788445	0.231097	29.3104		-0.401896	-0.557725	-0.745078	0.164668		0.0674457	0.0516838	0.00219293	0.545181		4.0092e-62	290.22	0	1	279	289	LTECLETILNK	282							yes	yes
95208	O70433	O70433	Fhl2	Four and a half LIM domains protein 2		-0.480079	0.722009	30.1364	yes	0.000475406		0.734164	0.884213	0.475053	53.7261		0.63452	-0.954266	-0.795704	-0.164453		0.0396728	0.00471633	0.000503765	0.512783		2.3606e-83	331.87	0	2	243	252	QWHNDCFNCK	248;251							yes	yes
125357	Q6ZWZ2	Q6ZWZ2	Ube2r2	Ubiquitin-conjugating enzyme E2 R2		-0.480684	0.24859	30.8161	yes	1.70139e-05		0.716638	0.713596	0.121228	16.9883		-0.263137	-0.759074	-0.480684	NaN		0.22606	0.00658499	0.0193765	NaN		9.3329e-05	137.69	0	1	183	193	VPTTLAEYCIK	191							yes	yes
1561	Q6KCD5;Q6KCD5-2;Q6KCD5-4;Q6KCD5-3	Q6KCD5	Nipbl	Nipped-B-like protein		-0.487373	0.4233	30.4217	yes	1.75311e-05		0.714255	0.747956	0.223001	29.8147		-0.413627	0.0677764	-0.956757	-0.561118		0.0975101	0.891424	3.14956e-06	0.0724476		1.6367e-05	137.39	0	1	1964	1978	ACTQLVDNLVEHILK	1965							yes	no
116328	Q3UYV9	Q3UYV9	Ncbp1	Nuclear cap-binding protein subunit 1		-0.48849	0.572503	31.1972	yes	1.37656e-05		0.712771	0.842603	0.351261	41.6876		NaN	0.310688	-0.799018	-0.48849		NaN	0.26069	0.0592984	0.0443466		6.5477e-215	420.76	0	1	21	37	TSDANETEDHLESLICK	36							yes	yes
72624	Q07813	Q07813	Bax	Apoptosis regulator BAX		-0.490739	0.454697	31.8692	yes	5.41123e-06		0.711661	0.863138	0.290815	33.6927		-0.490739	-0.557814	0.261137	NaN		0.0261366	0.0305813	0.264217	NaN		0.0027615	131.42	0	1	59	64	LSECLR	62							yes	yes
13180	A2AEX8;A2AEX6;P97447;A2AEY1;A2AEY0;A2AEX9;Q8CDC8	A2AEX8	Fhl1	Four and a half LIM domains protein 1		-0.509572	0.328845	31.148	yes	5.74566e-06		0.702431	0.679711	0.14846	21.8416		-0.509572	-0.294239	NaN	-0.940088		0.0344695	0.256528	NaN	0.000843063		4.7215e-27	254.48	0	1	271	278	CSVNLANK	271							yes	no
2422	Q99LZ3	Q99LZ3	Gins4	DNA replication complex GINS protein SLD5;DNA replication complex GINS protein SLD5, N-terminally processed		-0.510768	0.576248	30.195	yes	0.000202489		0.704793	0.713943	0.267565	37.4771		-1.3146	0.062329	-0.64288	-0.378657		0.000106843	0.968212	0.0112163	0.1718		1.3788e-39	298.78	0	1	48	66	AEIVECVMEQLEHMEENLR	53							yes	yes
51354	E0CX20;Q6PGH1	E0CX20	Bud31	Protein BUD31 homolog		-0.511265	0.57751	32.2177	yes	2.14632e-06		0.701607	0.875443	0.375439	42.8856		-0.693321	-0.511265	0.38548	NaN		0.000617183	0.0466611	0.104161	NaN		1.4702e-07	214.23	0	3	131	140	IIECTHCGCR	134;137;139							yes	no
59941	P10107	P10107	Anxa1	Annexin A1		-0.511445	0.648986	31.1209	yes	5.30797e-06		0.701691	0.943528	0.503425	53.3556		-0.572211	0.763961	-0.479579	-0.54331		0.0237149	0.0188627	0.0346948	0.0341309		4.5512e-70	313.26	2	1	318	337	KYGISLCQAILDETKGDYEK	324		ANXA1_MOUSE	DISULFID	324;343	Disulphid		yes	yes
36175	E9PXX7;Q91W90;A0A0R4J1Y7	E9PXX7	Txndc5	Thioredoxin domain-containing protein 5		-0.514952	0.26101	31.1765	yes	4.57251e-06		0.7003	0.730888	0.137408	18.8001		-0.734714	-0.461329	-0.117134	-0.568575		0.000928685	0.0712867	0.611717	0.026534		0.0019506	117.02	0	2	257	266	FYAPWCGHCK	262;265							yes	no
3521	Q8CDN6	Q8CDN6	Txnl1	Thioredoxin-like protein 1		-0.53163	0.616001	31.3795	yes	2.40367e-06		0.694254	0.731397	0.304584	41.6441		-0.653778	-1.30791	-0.409481	0.180372		0.0722408	9.75728e-10	0.16422	0.29372		5.2963e-248	486.34	0	3	133	151	AGCECLNESDEHGFDNCLR	135;137;149							yes	yes
48037	Q9CY27;G3UWE1;Q52L67	Q9CY27	Tecr	Very-long-chain enoyl-CoA reductase		-0.540211	0.410461	30.3689	yes	2.04306e-06		0.690467	0.730483	0.213933	29.2865		-0.410145	0.0267009	-0.937004	-0.670278		0.0849359	0.997609	0.00249142	0.0161034		1.2426e-49	254.71	0	2	124	140	HTVVHLACMCHSFHYIK	131;133							yes	no
44075	P25206	P25206	Mcm3	DNA replication licensing factor MCM3		-0.55644	0.440772	32.6045	yes	1.17833e-08		0.679978	0.738099	0.230715	31.258		-0.883631	-0.55644	NaN	-0.0111286		0.000447935	0.00711175	NaN	0.779133		3.6123e-05	148.99	0	1	404	413	GVVCIDEFDK	407							yes	yes
128036	D3YYU8;A0A0B4J1L4;A0A0A0MQG1;D3YYU8-2;REV__Q91XX1	D3YYU8	Obsl1	Obscurin-like protein 1		-0.563653	0.478207	29.7655	yes	6.47313e-05		0.696282	0.725013	0.237409	32.7455		-0.910921	-0.950622	-0.216386	-0.0143832		0.00106254	0.00363861	0.463405	0.928316		1.7056e-05	127.71	1	2	916	930	VVLTCELCRPWAEVR	920;923		OBSL1_MOUSE	DISULFID	920;970	Disulphid		yes	no
13202	E9QAS4;E9QAS5;Q6PDQ2;F6WR45	E9QAS4	Chd4	Chromodomain-helicase-DNA-binding protein 4		-0.57549	0.410802	31.5625	yes	3.21263e-07		0.672571	0.771422	0.24324	31.5314		-0.478653	-0.710534	-0.672327	0.175622		0.0299598	0.00908183	0.000888666	0.419631		0.0013185	148.07	0	2	473	479	CTCPALK	473;475							yes	no
112037	Q9CWU2;D3YY07	Q9CWU2	Zdhhc13	Palmitoyltransferase ZDHHC13;Palmitoyltransferase		-0.58748	0.48783	28.6604	yes	0.00039158		0.665504	0.627289	0.195403	31.1504		-0.58748	-1.26673	-0.320555	NaN		0.0329797	0.0120423	0.27957	NaN		0.00029103	134.81	0	2	426	434	TFCTSCLIR	428;431							yes	no
122873	P30412	P30412	Ppic	Peptidyl-prolyl cis-trans isomerase C		-0.611189	0.0853769	29.4422	yes	0.000235982		0.654657	0.651499	0.0383663	5.88892		-0.611189	NaN	-0.539125	-0.709219		0.0483679	NaN	0.0785156	0.0114905		8.1726e-51	215.47	1	1	166	198	VLDGMTVVHSIELQATDGHDRPLTDCTIVNSGK	191							yes	yes
12614	Q9R1P3	Q9R1P3	Psmb2	Proteasome subunit beta type-2		-0.611325	0.477947	29.1976	yes	0.000218403		0.654595	0.660092	0.211442	32.0322		NaN	-1.14736	-0.193919	-0.611325		NaN	0.000157911	0.522217	0.0119028		0.0017661	139.24	0	1	163	169	CLEELQK	163							yes	yes
90348	Q99MK8;Q7TS64;E9PW16;E9Q419;F6QY34;F7AEX1;Q8BVT9;Q3UYH7;F6Y9P3	Q99MK8	Adrbk1	Beta-adrenergic receptor kinase 1		-0.621092	0.528561	28.9763	yes	0.000706061		0.650179	0.800573	0.314126	39.2376		0.216141	NaN	-0.761413	-0.621092		0.515217	NaN	0.00535383	0.0467295		1.9187e-45	263.19	0	1	629	644	QFVLQCDSDPELVQWK	634							yes	no
125436	Q8BWW3;Q9CYR6	Q8BWW3	Pgm3	Phosphoacetylglucosamine mutase		-0.628858	0.680099	30.1635	yes	4.90656e-06		0.646688	0.877729	0.448531	51.1013		-0.628858	-0.756767	0.479933	NaN		0.0227082	0.00563989	0.0544237	NaN		0.0076049	97.473	0	1	344	350	VPVYCTK	348							yes	no
31242	O88597;E9PYD6;E9QAM0;F7DB15;F7CVL9;F7C090	O88597	Becn1	Beclin-1		-0.650397	0.527999	28.9869	yes	0.000392739		0.637105	0.670526	0.242561	36.1748		-0.650397	NaN	-0.107702	-1.16356		0.066792	NaN	0.698238	0.000976414		0.022835	123.07	0	1	388	393	FCLPYR	389							yes	yes
126048	Q6WKZ8-2;Q6WKZ8;Q6WKZ8-3	Q6WKZ8-2	Ubr2	E3 ubiquitin-protein ligase UBR2		-0.651191	0.735265	28.5736	yes	8.53337e-05		0.661628	0.676356	0.321201	47.4899		-1.54894	-0.249245	-1.05314	0.0571466		9.51078e-06	0.450331	0.000795165	0.971815		0.00095129	125.97	1	1	1676	1687	VRECQVLFLAGK	1679							yes	no
89025	H3BJU7;H3BJX8;H3BJ45;H3BJ40;H3BKH9;Q60875-5;Q60875-4;Q60875;Q60875-3;Q60875-2;H3BL15;H3BLF9;H3BJ59;H3BIX8;H3BLJ1;H3BJM4;H3BJ48;REV__Q9CQJ9;REV__Q9CQ66	H3BJU7	Arhgef2	Rho guanine nucleotide exchange factor 2		-0.654627	0.446572	30.2583	yes	1.98593e-06		0.638533	0.590583	0.161603	27.3633		-0.480085	-0.507798	-1.44092	-0.801455		0.288279	0.126779	2.90383e-10	0.0017007		0.00031187	133.98	0	1	275	283	QALCPGSTR	278							yes	no
2442	Q8BFR6;F7CFT1;D3Z7G5;V9GXT9	Q8BFR6	Zfand1	AN1-type zinc finger protein 1		-0.654931	0.734532	28.6239	yes	7.76935e-05		0.635106	0.779196	0.412199	52.9005		NaN	0.3151	-1.12537	-0.654931		NaN	0.41539	0.00886977	0.0359641		7.9272e-21	208.27	0	2	2	16	AELDIGQHCQVQHCR	10;15							yes	no
61496	Q8VI75;Q5U4C5;D6RES6	Q8VI75	Ipo4	Importin-4		-0.656306	0.625993	28.5105	yes	0.000894817		0.634501	0.785798	0.362449	46.125		0.262294	NaN	-0.656306	-0.93371		0.431538	NaN	0.0362759	0.00508907		2.4829e-07	132.47	0	1	349	362	LCPHVMPMLEEALR	350							yes	no
8036	F2Z3U3;F2Z4B7;G5E867;S4R2K5;F2Z3X7;Q8R5A3	F2Z3U3	Raph1	Ras association (RalGDS/AF-6) and pleckstrin homology domains 1		-0.661787	0.330616	28.4615	yes	0.00081222		0.633597	0.678705	0.16424	24.199		-0.562338	-0.894069	-0.136807	-0.761237		0.11978	0.0257787	0.65742	0.0110441		0.00045921	122.44	0	2	463	472	APTDCCLALK	467;468							yes	no
123944	Q02248;E9Q6A9;F7BAC9;F7CRC6;D3YUH4;F6QZ47;D3Z5Q1;E9PW26;D3Z7S6	Q02248	Ctnnb1	Catenin beta-1		-0.70082	0.662529	28.3304	yes	0.00039959		0.615223	0.834386	0.415642	49.8141		-0.70082	-0.800393	0.393683	NaN		0.0533257	0.010835	0.312524	NaN		1.5467e-05	152.5	0	1	346	354	VLSVCSSNK	350							yes	no
38454	Q9DCC5;P23198;D3Z313;D3Z1A9	Q9DCC5	Cbx3	Cbx3 protein		-0.708087	0.732354	31.6658	yes	2.92268e-10		0.612131	0.73558	0.384122	52.2203		0.221876	NaN	-1.22311	-0.708087		0.407061	NaN	8.58064e-06	0.00341508		1.1486e-57	243.27	0	1	53	81	GFTDADNTWEPEENLDCPELIEAFLNSQK	69							yes	no
108817	Q6A009	Q6A009	Ltn1	E3 ubiquitin-protein ligase listerin		-0.723918	0.416368	28.7303	yes	1.26339e-05		0.606712	0.631664	0.184089	29.1435		-0.630815	-0.817021	-0.191261	-1.193		0.0756476	0.0138667	0.528074	0.000721462		0.0028706	134.12	0	2	1757	1763	STCPLCR	1759;1762							yes	yes
31925	E9PXX7;Q91W90;A0A0R4J1Y7	E9PXX7	Txndc5	Thioredoxin domain-containing protein 5		-0.731862	0.330431	30.242	yes	1.08039e-07		0.60751	0.583511	0.127756	21.8943		-0.92464	-0.539085	-0.53701	-1.21817		3.21971e-05	0.0688746	0.0552512	9.43379e-05		0.00057718	117.02	0	2	125	134	FFAPWCGHCK	130;133							yes	no
101492	Q91WM1;Q91WM1-2;A2BH82;A2BH83	Q91WM1	Strbp	Spermatid perinuclear RNA-binding protein		-0.745244	0.132287	32.5305	yes	1.52194e-14		0.596581	0.57619	0.0505108	8.76635		-0.735273	-0.996473	-0.755215	-0.712237		0.000292525	0.000246538	4.2267e-05	0.00322247		0.0023824	127.66	0	1	217	223	SCVIVLR	218							yes	no
101482	Q91XE4	Q91XE4	Acy3	N-acyl-aromatic-L-amino acid amidohydrolase (carboxylate-forming)		-0.756781	0.569257	27.8827	yes	0.000520237		0.591815	0.530531	0.184884	34.8489		NaN	-0.756781	-1.63135	-0.562792		NaN	0.0579538	2.63844e-07	0.0817395		9.6001e-80	327.82	0	1	72	91	SCTLTFLGSTATPDDPYEVK	73							yes	yes
132888	Q9WTX6;Q3TPM3;D3Z2H3;A0A0N4SUW1;D3YUS8;REV__E9Q446;REV__Q9QZR0;REV__S4R1K2;REV__S4R2U8;REV__E9Q350;REV__Q80TT2;REV__S4R1E7	Q9WTX6	Cul1	Cullin-1		-0.787136	0.544843	29.9889	yes	2.36639e-08		0.579494	0.755949	0.30817	40.766		-0.787136	-0.794447	0.152883	NaN		0.00455809	0.00375977	0.56775	NaN		2.9203e-81	304.8	0	1	42	63	YMELYTHVYNYCTSVHQSNQAR	53							yes	no
66518	Q91YT8;E0CX44;E0CXM3	Q91YT8	Tmem63a	CSC1-like protein 1		-0.789579	0.581411	28.4718	yes	6.99619e-05		0.58964	0.683557	0.29384	42.9869		-1.07209	-1.11081	0.126861	-0.507065		0.000553782	0.00107387	0.699388	0.154814		0.020831	76.553	0	1	268	273	LIYLCK	272							yes	yes
76101	Q8BML9;D3Z158;Q8R1V9;A0A140LHZ5;A0A140LIS6;A0A140LHB3;A0A140LHJ3;A0A140LJK5;A0A0A6YY08;A0A140LIN2;A0A140LJH2;A0A140LID3;F6TDS3;A0A140LIZ4;A0A140LIR0;A0A140LII8;A0A140LJH1;A0A140LHC3;A0A140LJF6	Q8BML9	Qars	Glutamine--tRNA ligase		-0.791324	0.0919209	31.1492	yes	1.82004e-12		0.578409	0.575897	0.0365761	6.35115		-0.896332	-0.714261	-0.856815	-0.725832		0.00198709	0.00606376	0.000416314	0.00452		0.00012557	140.98	0	1	691	699	LYECLFQHK	694							yes	no
75289	Q8R3B1	Q8R3B1	Plcd1	1-phosphatidylinositol 4,5-bisphosphate phosphodiesterase delta-1		-0.804377	0.685523	27.7292	yes	0.000457006		0.572609	0.626274	0.292532	46.7099		NaN	-0.804377	-0.0863188	-1.45684		NaN	0.0273413	0.821129	1.72915e-05		0.00013019	132.91	0	1	488	500	LVPELSDMVIYCK	499							yes	yes
29839	Q3TML0;Q922R8	Q3TML0	Pdia6	Protein disulfide-isomerase A6		-0.845223	0.251432	29.645	yes	4.03634e-07		0.558972	0.572485	0.100813	17.6097		-0.712788	-0.521327	-0.977657	-1.07319		0.0128464	0.141184	0.000514797	0.00229537		6.3941e-28	209.71	0	2	43	65	EVIQSDGLWLVEFYAPWCGHCQR	60;63							yes	no
106888	Q8CC35-2;E9Q3E2;Q8CC35-3;Q8CC35	Q8CC35-2	Synpo	Synaptopodin		-0.869344	0.585214	27.0809	yes	0.000559233		0.547477	0.481814	0.156267	32.433		-2.00538	-0.777852	-0.894222	-0.844467		5.8959e-08	0.126643	0.00769818	0.0590405		4.1582e-05	142.89	0	1	824	837	SPLPIGPSSCASPR	833							yes	no
51868	Q99JW5	Q99JW5	Epcam	Epithelial cell adhesion molecule		-0.874061	0.541783	28.4926	yes	1.12594e-05		0.545609	0.52682	0.183491	34.83		NaN	-1.57924	-0.874061	-0.514172		NaN	9.86625e-05	0.00261966	0.0998359		3.0712e-12	130.14	1	1	82	106	IKPEGAIQNNDGLYDPDCDEQGLFK	99		EPCAM_MOUSE	DISULFID	66;99	Disulphid		yes	yes
34295	Q91WS0	Q91WS0	Cisd1	CDGSH iron-sulfur domain-containing protein 1		-0.874839	0.719048	27.0003	yes	0.000516276		0.545315	0.691702	0.364614	52.7126		0.146344	NaN	-0.874839	-1.24116		0.738645	NaN	0.00914688	0.00619938		0.0013985	96.143	0	1	80	89	FPFCDGAHIK	83		CISD1_MOUSE	METAL	83	Iron-sulfur (2Fe-2S)		yes	yes
46192	Q9WUA2;A0A087WPV4;A0A087WS80;A0A087WQ15	Q9WUA2	Farsb	Phenylalanine--tRNA ligase beta subunit		-0.885504	0.240753	31.1277	yes	3.0873e-15		0.541326	0.521671	0.0815092	15.6247		-0.74241	-0.870976	-0.900031	-1.29942		0.000821142	0.00194767	1.16483e-05	4.9268e-07		6.8312e-23	235.96	0	1	496	504	HLCAVYYNK	498							yes	yes
125858	Q8BUH8;E9Q1L5;Q9CQN9;A0A0J9YUC9;Q9CRF0	Q8BUH8	Senp7	Sentrin-specific protease 7		-0.891689	0.571318	27.5016	yes	0.000108227		0.538985	0.652484	0.294971	45.2073		-0.887145	-0.896234	0.123832	-1.17677		0.0562021	0.0144119	0.720425	0.000853107		1.1386e-07	182.52	0	1	124	142	VQSDSLPSTSVDSIETCQR	140							yes	no
34709	P84244;P02301;F8WI35;E0CZ27;E0CYR7;E0CYN1	P84244	H3f3a;H3f3c	Histone H3.3;Histone H3.3C;Histone H3		-0.910231	0.793891	35.0118	yes	2.51132e-24		0.561468	0.574386	0.292253	50.8809		-0.433086	-0.157452	-1.38738	-1.84684		0.00971267	0.449543	3.71559e-14	3.82637e-18		3.6914e-77	257.08	0	1	85	116	FQSAAIGALQEASEAYLVGLFEDTNLCAIHAK	111							yes	no
85137	Q3TML0;Q922R8	Q3TML0	Pdia6	Protein disulfide-isomerase A6		-0.990912	0.480607	30.4543	yes	6.17213e-18		0.503457	0.47936	0.140784	29.3691		-0.941343	-0.681771	-1.04048	-1.80024		0.00119398	0.0187733	3.99322e-07	2.44929e-13		1.8285e-07	113.26	0	2	178	199	NVLDSEDVWMVEFYAPWCGHCK	195;198							yes	no
98963	P30681	P30681	Hmgb2	High mobility group protein B2		-0.999708	0.402176	31.0078	yes	5.31146e-19		0.500101	0.527851	0.14865	28.1613		-0.538638	NaN	-0.999708	-1.33996		0.0499943	NaN	7.85534e-05	5.42415e-09		0.00060557	119.4	2	1	97	112	RPPSAFFLFCSENRPK	106		HMGB2_MOUSE	MOD_RES	106	Cysteine sulfonic acid (-SO3H)		yes	yes
64673	E9Q394-2;A0A140LJJ5;E9Q394;A0A140LHG3;A0A140LIX0;A0A140LID7;A0A140LHQ3	E9Q394-2	Akap13	A-kinase anchor protein 13		-1.01614	0.20625	27.6261	yes	1.11343e-05		0.494463	0.53266	0.081328	15.2683		-1.00165	-1.03062	-1.03707	-0.611766		0.00657004	0.0417552	0.00102355	0.164596		1.4365e-05	143.24	0	1	2078	2090	LGIPECILLVTQR	2083							yes	no
85048	P09103;E9Q8G8;F6S5U2;REV__G3X9J2	P09103	P4hb	Protein disulfide-isomerase		-1.08242	0.159411	31.6015	yes	4.09057e-22		0.472244	0.452213	0.0472585	10.4505		-1.05119	-1.07344	-1.09141	-1.38913		2.85829e-06	0.00274485	5.00911e-08	5.68636e-06		9.6717e-10	176.78	0	2	389	403	NVFVEFYAPWCGHCK	399;402		PDIA1_MOUSE	ACT_SITE;ACT_SITE;DISULFID	399 | 402 | 399;402	Active site;Active site;Disulphid		yes	yes
124049	Q62470;Q62470-3;Q62470-2;F6UD16;REV__D3Z479;REV__Q91WE1	Q62470	Itga3	Integrin alpha-3;Integrin alpha-3 heavy chain;Integrin alpha-3 light chain		-1.09988	0.775518	27.5706	yes	2.07978e-06		0.466554	0.526011	0.277577	52.7703		-1.82123	-1.09988	NaN	-0.271429		0.000116025	0.00634364	NaN	0.364138		0.0024756	126.05	0	1	137	143	VLVCAHR	140		ITA3_MOUSE	DISULFID	140;162	Disulphid		yes	no
13721	Q8BW88-3;Q8BW88;Q8BW88-4;Q8BW88-2	Q8BW88-3	Plekhs1	Pleckstrin homology domain-containing family S member 1		-1.10636	0.846337	24.5049	yes	1.19428e-05		0.464463	0.419498	0.205235	48.9239		-0.740525	-2.3547	-1.10636	NaN		0.108674	2.60845e-06	0.0100396	NaN		0.0034357	68.243	0	1	355	373	DAIDYLALVEAAGQICVAR	370							yes	no
52717	Q3UHX9-2;Q3UHX9	Q3UHX9-2	D2Wsu81e	Putative methyltransferase C9orf114 homolog		-1.26801	0.692281	28.7258	yes	2.18849e-14		0.415231	0.581899	0.303769	52.203		-0.100795	NaN	-1.26801	-1.32935		0.785496	NaN	6.85113e-06	0.000162842		2.5495e-07	205.83	0	1	106	117	ILQYLECPQYLR	112							yes	no
1621	A0A0R4J0R3;Q3U1G5	A0A0R4J0R3	Isg20l2	Interferon-stimulated 20 kDa exonuclease-like 2		-1.3013	0.510488	32.0434	yes	1.21158e-33		0.406674	0.401944	0.131115	32.6203		-1.20448	-1.39812	-0.848594	-2.0643		2.08092e-05	6.41766e-11	0.00193927	1.0306e-19		7.4778e-05	130.94	0	1	308	319	ADCPENVTLSLK	310							yes	no
70746	Q99JF5	Q99JF5	Mvd	Diphosphomevalonate decarboxylase		-1.31281	0.787088	32.0592	yes	3.27581e-34		0.402537	0.366278	0.169739	46.3415		-2.46323	-0.957474	-1.31281	NaN		5.40539e-32	0.00747424	3.88183e-13	NaN		0.0078754	107.73	0	1	80	85	LQACLR	83							yes	yes
35689	P18406	P18406	Cyr61	Protein CYR61		-1.34723	0.365833	29.3337	yes	1.00577e-15		0.395166	0.383899	0.0917595	23.902		-1.89343	-1.19747	-1.49698	-1.07067		5.86437e-08	0.0177121	3.26353e-09	0.000111672		0.00073732	115.71	0	1	296	305	FTYAGCSSVK	301		CYR61_MOUSE	DISULFID	301;335	Disulphid		yes	yes
55781	P70180	P70180	Npr3	Atrial natriuretic peptide receptor 3		-1.36188	0.449954	26.8758	yes	7.4887e-08		0.389074	0.438383	0.14265	32.5401		-1.36188	NaN	-1.61295	-0.739021		0.00375617	NaN	0.000207851	0.0350251		2.196e-05	178.84	0	1	459	469	IVEHTNSSPCK	468		ANPRC_MOUSE	DISULFID	468;468	Disulphid		yes	yes
19746	A0A0R4J0Z1;P08003	A0A0R4J0Z1	Pdia4	Protein disulfide-isomerase A4		-1.43381	0.313357	30.2779	yes	2.98774e-25		0.371247	0.377816	0.081969	21.6955		-1.32288	-1.0583	-1.54474	-1.79301		9.66364e-05	0.000187105	7.03129e-12	1.19387e-11		6.2694e-24	230.41	0	2	76	91	DTVLLEFYAPWCGHCK	87;90							yes	no
98946	Q80YQ1;P35441;E9PWF0;Q05895	Q80YQ1	Thbs1	Thrombospondin-1		-1.43703	0.278354	28.6254	yes	4.90018e-18		0.371637	0.359298	0.0668364	18.6019		-1.84415	-1.27574	-1.59833	-1.26743		3.00999e-09	0.0114379	3.64854e-07	4.84947e-05		3.1873e-08	198.61	1	1	315	327	RPPLCFHNGVQYK	319							yes	no
7232	Q99JW4;A0A0R4J005;E9QP62;Q9D7B2;Q91XD2	Q99JW4	Lims1	LIM and senescent cell antigen-like-containing domain protein 1		-1.45607	0.242547	28.0713	yes	3.23881e-11		0.36454	0.356117	0.0570063	16.0077		-1.48088	-1.26464	-1.8407	-1.43125		5.84686e-05	0.000137621	3.34568e-08	4.8744e-05		2.0185e-06	177.06	0	1	2	12	ANALASATCER	10							yes	yes
56567	P18406	P18406	Cyr61	Protein CYR61		-1.64211	0.182478	27.5279	yes	2.18455e-12		0.320387	0.300004	0.0364701	12.1565		-1.95512	NaN	-1.6361	-1.64211		1.24014e-07	NaN	0.000169152	3.3002e-06		4.1532e-22	230.84	0	1	106	118	IYQNGESFQPNCK	117							yes	yes
85194	P18406	P18406	Cyr61	Protein CYR61		-1.73162	0.460871	28.3832	yes	7.66624e-18		0.301731	0.34689	0.122923	35.4357		-1.95967	-1.63925	-1.82399	-0.924101		2.94279e-10	1.13394e-05	8.83554e-09	0.00221977		0.0094934	87.308	0	1	344	352	NVMMIQSCK	351		CYR61_MOUSE	DISULFID	312;351	Disulphid		yes	yes
127272	P29268;H3BJW0	P29268	Ctgf	Connective tissue growth factor		-2.04551	0.73297	27.5557	yes	2.88483e-18		0.242237	0.261036	0.127709	48.9238		-2.79818	NaN	-2.04551	-1.33242		4.60595e-14	NaN	1.14574e-10	0.000157403		2.5183e-10	194.44	0	1	220	228	VTNDNTFCR	227							yes	no
102809	Q9CZP3;A0A0G2JE56;A0A0G2JEF7;A0A0G2JEM1;F7AFH2;Q6P8W7	Q9CZP3	Zfp655	Zinc finger protein 655		0.853397	0.477995	25.3726		0.00193821		1.80675	1.97478	0.668604	33.8571		1.43903	NaN	0.853397	0.491829		0.000844584	NaN	0.0724449	0.294938		2.703e-06	166.97	0	1	447	459	SFSQTSCLIQHHK	453							yes	yes
25053	Q6PIP5	Q6PIP5	Nudcd1	NudC domain-containing protein 1		0.820168	0.468612	28.4079		0.00155123		1.76561	1.57442	0.459827	29.2062		NaN	0.0701694	0.820168	0.931911		NaN	0.904568	0.0277782	0.00510546		9.3688e-28	193.39	1	3	397	421	EKPACNAQELEECDIFFEESSSLCR	401;409;420							yes	yes
4450	Q544X6;P22315	Q544X6	Fech	Ferrochelatase;Ferrochelatase, mitochondrial		0.806946	0.666481	27.3018		0.00340685		1.7495	1.48614	0.581861	39.1525		0.918196	0.806946	-0.287781	NaN		0.0165271	0.126264	0.350163	NaN		1.8417e-47	230.38	0	1	184	207	AIAFTQYPQYSCSTTGSSLNAIYR	195							yes	no
89928	Q7TQI3;D3YWF6;D3Z7K0	Q7TQI3	Otub1	Ubiquitin thioesterase OTUB1		0.805582	0.261581	28.3491		0.0018884		1.74785	1.68191	0.293266	17.4365		0.953516	0.444968	NaN	0.805582		0.0047264	0.251034	NaN	0.0333863		2.2886e-21	149.82	0	1	11	36	QEPLGSDSEGVNCLAYDEAIMAQQDR	23							yes	yes
43270	Q9Z315;REV__Q8K1K2;REV__P62196	Q9Z315	Sart1	U4/U6.U5 tri-snRNP-associated protein 1		0.788598	0.622414	26.7305		0.00422531		1.7274	1.71736	0.690857	40.2277		0.788598	1.26493	NaN	0.0307555		0.0403055	0.0174394	NaN	0.988098		1.9155e-06	159.83	0	1	555	567	GTIVFNATSEFCR	566							yes	yes
82907	Q8BGZ6;P51569;A2BDV6	Q8BGZ6	Gla	Alpha-galactosidase A		0.78631	0.672794	27.5786		0.0018109		1.72466	2.09574	1.02297	48.812		NaN	0.389679	0.78631	1.70153		NaN	0.449587	0.0374886	1.83342e-07		1.6795e-53	312.42	0	1	357	376	NLQEIGGPCPYTIQISSLGR	365							yes	no
86516	E9Q3G8	E9Q3G8	Nup153			0.780869	0.179902	28.5021		0.00261662		1.72016	1.70391	0.208612	12.2431		0.711439	0.947331	0.850299	0.533086		0.0721037	0.00905733	0.00471213	0.215237		0	497.42	0	1	813	838	PGLVSASSSSPAPVSLSSGGCLGLDK	833							yes	yes
64691	Q8C605;Q9WUA3;Q9WUA3-2;F6YL81;D3YUA3;A0A0G2JDB2;E3W998;G3X9D1	Q8C605	Pfkp	ATP-dependent 6-phosphofructokinase;ATP-dependent 6-phosphofructokinase, platelet type		0.773463	0.481467	27.2412		0.00503045		1.70937	1.50953	0.450417	29.8382		0.868254	NaN	0.773463	-0.00901627		0.0236018	NaN	0.0378181	0.999485		4.6168e-91	322.89	0	1	116	137	LGITNLCVIGGDGSLTGANLFR	122							yes	no
46452	Q9DAX9	Q9DAX9	Appbp2	Amyloid protein-binding protein 2		0.752284	0.766679	25.6305		0.00639016		1.68446	1.44714	0.638179	44.0994		-0.46534	NaN	0.950586	0.752284		0.302446	NaN	0.0442503	0.0994022		0.10705	22.855	0	1	77	92	HLLHHCFQALMDHGVK	82							yes	yes
83445	Q80X98	Q80X98	Dhx38			0.749454	0.447261	27.5014		0.00300213		1.68116	1.47713	0.412049	27.8953		0.805174	0.749454	0.00413884	NaN		0.0416765	0.0954045	0.93082	NaN		1.0739e-09	177.74	0	1	1021	1037	NNNYSTIWCNDHFIHAK	1029							yes	yes
112710	Q5SUR0;F6RUL9;G3UY86	Q5SUR0	Pfas	Phosphoribosylformylglycinamidine synthase		0.734909	0.262057	27.019		0.00774365		1.66429	1.52312	0.260906	17.1296		0.734909	NaN	0.289303	0.751059		0.0949369	NaN	0.454314	0.0999833		1.4187e-05	116.71	0	1	1038	1056	TGPSYYLPPTFPVASVPCK	1055							yes	no
12944	O09172;H3BJA3;A0A0G2JDI4;F6VNW5	O09172	Gclm	Glutamate--cysteine ligase regulatory subunit		0.726517	0.306381	27.1803		0.00848494		1.65464	1.70861	0.365294	21.3797		1.06893	0.726517	0.457643	NaN		0.0051098	0.106595	0.214548	NaN		2.9402e-14	157.8	1	2	35	49	CPSTHSEELRDCIQK	35;46							yes	no
94106	Q5SNZ0-2;Q5SNZ0;Q5SNZ0-3;F6R1B7;Z4YLP6;Z4YLN8;Z4YKY0	Q5SNZ0-2	Ccdc88a	Girdin		0.722439	0.923379	27.1703		0.00886769		1.64997	1.44309	0.742741	51.4689		-0.692367	NaN	0.722439	1.04296		0.0561766	NaN	0.05216	0.00536399		1.5435e-13	259.08	0	1	519	529	QSLQNCQNLSK	524							yes	no
1520	Q8BLH7	Q8BLH7	Hirip3	HIRA-interacting protein 3		0.712976	0.733837	27.3776		0.00484769		1.63918	1.3703	0.578316	42.2037		0.819844	0.712976	-0.501258	NaN		0.0328319	0.113676	0.22286	NaN		4.9173e-05	98.592	0	1	17	30	ACPDLSSVTHAIVR	18							yes	yes
63149	Q08297;D6RCK1;F7AT35;A3KGI2	Q08297	Rad51	DNA repair protein RAD51 homolog 1		0.712397	0.671673	28.5685		0.001622		1.63852	1.81146	0.837363	46.2259		1.44455	0.712397	NaN	0.103083		0.000142268	0.0587434	NaN	0.747485		3.4606e-05	162.26	0	1	28	39	LEQCGINANDVK	31							yes	no
13408	Q8BYM8;G3X975	Q8BYM8	Cars2	Probable cysteine--tRNA ligase, mitochondrial		0.709823	0.541488	26.1415		0.0101512		1.6356	1.49516	0.503148	33.6517		-0.0943145	NaN	0.709823	0.935967		0.79589	NaN	0.139378	0.0383412		0.004303	98.457	0	1	470	477	CVVDELVR	470							yes	no
14453	Q60692	Q60692	Psmb6	Proteasome subunit beta type-6		0.700043	0.739609	28.7446		0.00195416		1.66018	1.81297	0.914332	50.4329		1.58973	1.00164	-0.117816	0.398443		6.05287e-06	0.00479444	0.707557	0.316969		2.215e-06	139.86	0	1	183	199	DECLQFTANALALAMER	185							yes	yes
29	Q6ZQH8;A2AWI5;F2Z4A7;J3JSA4;F7BCN9	Q6ZQH8	Nup188	Nucleoporin NUP188 homolog		0.69826	0.427179	28.3489		0.00729982		1.62255	1.54754	0.429338	27.7432		NaN	0.118552	0.69826	0.951914		NaN	0.773495	0.0206512	0.0100353		0.00015729	140.98	0	1	2	11	AAAAGGPCVR	9							yes	no
21835	O55143;O55143-2	O55143	Atp2a2	Sarcoplasmic/endoplasmic reticulum calcium ATPase 2		0.696194	0.35339	26.1729		0.0117211		1.62022	1.5592	0.363557	23.3169		0.22526	NaN	0.696194	0.917147		0.643572	NaN	0.147644	0.0425802		0.011897	86.833	0	1	997	1004	ECVQPATK	998							yes	yes
111451	Q8K3K8	Q8K3K8	Optn	Optineurin		0.695969	0.786634	26.343		0.0117488		1.61997	1.34001	0.596272	44.4975		0.803048	-0.609822	NaN	0.695969		0.0670535	0.234257	NaN	0.12903		2.2743e-23	220.5	0	1	214	227	TDPISLSNCTEDAR	222							yes	yes
12829	Q68FG2;Q4FZD4	Q68FG2	Sptbn2			0.694858	0.218001	28.3776		0.00759877		1.61872	1.7003	0.263398	15.4913		0.996268	NaN	0.694858	0.572732		0.000548141	NaN	0.0212872	0.217259		4.1642e-50	306.44	0	1	231	246	CNAHYNLQNAFNLAEK	231							yes	yes
9049	P25085-2;Q3TBV5;P25085;A0A0A6YVU4	P25085-2	Il1rn	Interleukin-1 receptor antagonist protein		0.691819	0.556625	27.6617		0.00633961		1.61532	1.48923	0.516125	34.6572		0.691819	0.949067	NaN	-0.117566		0.116917	0.0146076	NaN	0.640122		2.4042e-20	229.04	1	1	2	12	ASEAACRPSGK	7							yes	no
78142	O88532;F6QJP7;F6V459;D3Z7V6;D3Z5G4;F6RTK9	O88532	Zfr	Zinc finger RNA-binding protein		0.689374	0.316709	26.9448		0.0125848		1.61258	1.45475	0.297104	20.423		0.713372	NaN	0.153211	0.689374		0.0643857	NaN	0.806846	0.132907		1.2614e-05	131.69	0	1	1	16	MIPICPVVSFTYVPSR	5							yes	no
89663	A7TU71;A2ALU4;A2ALU4-2	A7TU71	Shroom2	Protein Shroom2		0.686347	0.359484	28.366		0.00839544		1.6092	1.42416	0.326351	22.9153		NaN	0.0667368	0.692372	0.686347		NaN	0.948822	0.0675212	0.111878		0.0010347	135.83	0	1	87	94	QEAICLVK	91							yes	no
12286	P62876;E9Q3B5	P62876	Polr2l;Usp50	DNA-directed RNA polymerases I, II, and III subunit RPABC5		0.68079	0.706442	28.2773		0.00895506		1.60302	1.53259	0.669401	43.6778		-0.267501	NaN	0.68079	1.11369		0.418286	NaN	0.0798195	0.000769144		0.0498	111.69	0	2	7	12	CFTCGK	7;10		RPAB5_MOUSE	METAL	10 | 7	Zinc;Zinc		yes	no
110268	O35657	O35657	Neu1	Sialidase-1		0.67856	0.819183	26.9217		0.0140701		1.60054	1.59624	0.810757	50.7918		-0.3523	NaN	0.67856	1.26593		0.317311	NaN	0.158888	0.00462808		6.5524e-05	152.97	1	1	289	299	SYDACDTLRPR	293							yes	yes
58594	Q8VHE0	Q8VHE0	Sec63	Translocation protein SEC63 homolog		0.674933	0.439872	28.2964		0.00958077		1.59652	1.7216	0.534908	31.0704		0.333779	0.674933	1.20662	NaN		0.232692	0.135558	0.00186891	NaN		1.2298e-39	264.32	1	1	288	300	KNEPPLTCPYSLK	295							yes	yes
44147	Q9D2V8;D3YWD5;D6RI23;A0A0J9YVE9;D3YYM9;A0A0J9YV35;D3Z2Z9;A0A0J9YUD0	Q9D2V8	Mfsd10	Major facilitator superfamily domain-containing protein 10		0.674136	0.261395	27.7886		0.00789086		1.59564	1.60785	0.289425	18.0007		0.674136	0.405689	0.928415	NaN		0.0606815	0.296863	0.0128888	NaN		7.7818e-05	95.347	2	1	2	18	GWAGDAGCTPRPPIRPR	9							yes	no
86419	Q9JHU9	Q9JHU9	Isyna1	Inositol-3-phosphate synthase 1		0.668407	0.217281	27.5845		0.00846189		1.58932	1.6284	0.247539	15.2014		0.488235	0.668407	0.920793	NaN		0.180892	0.203236	0.0146519	NaN		3.0975e-26	248.68	0	1	517	529	PGEVVATSPLPCK	528							yes	yes
19977	Q99KI0	Q99KI0	Aco2	Aconitate hydratase, mitochondrial		0.665078	0.285441	27.4949		0.00881034		1.58565	1.67437	0.339143	20.255		0.473428	0.665078	NaN	1.03496		0.227027	0.0798219	NaN	0.00508646		2.9896e-14	172.3	1	2	438	458	DVGGIVLANACGPCIGQWDRK	448;451		ACON_MOUSE	METAL	448 | 451	Iron-sulfur (4Fe-4S);Iron-sulfur (4Fe-4S)		yes	yes
86599	G5E8T9;Q99KB8;A0A0R4J052;Q99KB8-2;E9Q2H8;E9PYA3;D3YWI0;D3YUX8	G5E8T9	Hagh	Hydroxyacylglutathione hydrolase, mitochondrial		0.663874	0.256795	28.4122		0.0108693		1.58433	1.70007	0.313036	18.4132		0.547329	0.663874	1.03878	NaN		0.167188	0.0785459	0.00310656	NaN		1.2442e-228	419.86	0	1	171	192	PGSSEPSAVFTGDTLFVAGCGK	190							yes	no
110738	Q80SY5;A0A0G2JEW4;A0A0G2JGW4	Q80SY5	Prpf38b	Pre-mRNA-splicing factor 38B		0.663453	0.284911	28.6108		0.00333798		1.58387	1.61112	0.317586	19.7121		0.663453	NaN	0.957141	0.387409		0.0310766	NaN	0.00639451	0.419876		6.6805e-15	211.27	0	1	107	118	TAGQTGMCGGVR	114							yes	yes
70298	Q99P31;A0A0U1RPF2;A0A0U1RPE7;A0A0U1RQ49;A0A0U1RNL5	Q99P31	Hspbp1	Hsp70-binding protein 1		0.663326	0.229866	27.7739		0.00899891		1.58373	1.49228	0.227022	15.2131		0.663326	0.303099	NaN	0.730583		0.0937069	0.535729	NaN	0.0488497		5.4832e-13	118.42	1	1	11	41	LPLALPPASQGCSSGGSGSSAGGSGNPRPPR	22							yes	no
1477	Q8BH69	Q8BH69	Sephs1	Selenide, water dikinase 1		0.662494	0.285371	26.7405		0.0165622		1.58282	1.60807	0.317196	19.7252		NaN	0.953928	0.383229	0.662494		NaN	0.0716631	0.317311	0.14965		0.031114	40.744	0	3	305	330	ACGNMFGLMHGTCPETSGGLLICLPR	306;317;327							yes	yes
56135	P06151;G5E8N5;D3Z736;D3YZQ9	P06151	Ldha	L-lactate dehydrogenase A chain;L-lactate dehydrogenase		0.662329	0.293172	28.5511		0.00339205		1.59334	1.60186	0.322219	20.1153		0.494639	0.335335	0.970185	0.830019		0.212267	0.394765	0.00571659	0.0249888		1.0013e-41	302.14	1	1	77	90	IVSSKDYCVTANSK	84							yes	no
37143	Q99LL5;E9QAL6	Q99LL5	Pwp1	Periodic tryptophan protein 1 homolog		0.660861	0.490327	28.0929		0.00169285		1.58103	1.51347	0.478441	31.6122		0.660861	NaN	0.00697147	0.966833		0.05005	NaN	0.992056	0.00371944		0.00045524	122.52	0	1	398	407	GCLVTASADK	399							yes	yes
115331	P25799;P25799-3;P25799-2;P25799-4;P25799-5;F6Z9G5;P25799-6;P25799-7;V9GX90;A0A0G2JGK6	P25799	Nfkb1	Nuclear factor NF-kappa-B p105 subunit;Nuclear factor NF-kappa-B p50 subunit		0.65586	0.464587	27.1374		0.0176993		1.57556	1.56376	0.470054	30.0593		1.0891	0.656992	-0.0343066	0.654728		0.0121116	0.210846	0.944929	0.154774		7.3787e-42	232.44	0	1	890	915	TPATTASSPVTTAQVHCLPLSSSSTR	906							yes	no
132283	Q91YR5;Q91YR5-1;Q91YR5-2;H3BLQ8;E9PYK1;H3BLK3	Q91YR5	Mettl13	Methyltransferase-like protein 13		0.639603	0.55543	26.0945		0.02078		1.5579	1.38976	0.472848	34.0237		0.811929	0.639603	-0.224621	NaN		0.0639757	0.222832	0.549	NaN		0.019215	63.091	0	1	156	168	YLCISLAQAHILK	158							yes	no
110100	Q922E6	Q922E6	Fastkd2	FAST kinase domain-containing protein 2		0.639585	0.548422	27.4781		0.0119329		1.55788	1.67654	0.637215	38.0077		1.24169	NaN	0.639585	0.146655		0.00110684	NaN	0.091579	0.761192		0.00073424	106.88	0	2	625	635	SVYCLNSCHPR	628;632							yes	yes
88603	A0A0R4J0G0;Q8BH04	A0A0R4J0G0	Pck2	Phosphoenolpyruvate carboxykinase [GTP], mitochondrial		0.639048	0.855125	28.3687		0.0143374		1.5573	1.45566	0.732931	50.3505		0.639048	1.09252	NaN	-0.562323		0.0580473	0.00201492	NaN	0.199161		0.00029594	106.93	2	1	435	450	PWKPGDKEPCAHPNSR	444							yes	no
126960	E9PWW9;A0A0U1RPA7;A0A0U1RP31	E9PWW9	Rsf1			0.622775	0.46198	26.6542		0.0244509		1.53983	1.6416	0.529976	32.2841		0.622775	0.226365	1.14736	NaN		0.107987	0.650115	0.0143726	NaN		0.00047384	144.55	0	1	1428	1441	VTDLVDYVCNSEQL	1436							yes	yes
12272	Q7TMB8;Q7TMB8-2;A0A0R4J119;A0A0U1RQ05;G3UZI5	Q7TMB8	Cyfip1	Cytoplasmic FMR1-interacting protein 1		0.620433	0.721901	27.7039		0.0148882		1.60865	1.54464	0.698374	45.2126		-0.36921	1.05818	0.182685	1.129		0.405949	0.0047207	0.643747	0.0118636		0.0089612	83.081	0	1	1241	1253	CFQPPIHQSLASS	1241							yes	no
28673	O88811;O88811-2;B0R0N7	O88811	Stam2	Signal transducing adapter molecule 2		0.616697	0.536179	26.9877		0.0259086		1.53336	1.34809	0.442127	32.7967		0.73763	0.616697	-0.245602	NaN		0.0936684	0.175172	0.479601	NaN		1.1653e-24	185.71	1	1	311	336	ESKPDSQDLLDLEDVCQQMGPMIDEK	326							yes	no
68475	Q61823	Q61823	Pdcd4	Programmed cell death protein 4		0.614899	0.299131	28.65		0.00654127		1.53145	1.51981	0.308411	20.2927		0.269926	NaN	0.614899	0.865712		0.498953	NaN	0.0488293	0.00934066		4.4293e-44	278.41	0	1	222	238	LLSDLCGTVMSTNDVEK	227							yes	yes
110045	Q61699;Q61699-2;E9Q0U7;D3Z3I9;A0A0J9YTZ7;D3Z027;REV__F6TGP8	Q61699	Hsph1	Heat shock protein 105 kDa		0.611604	0.337438	25.1006		0.0271875		1.52796	1.43366	0.315028	21.9737		0.114039	NaN	0.611604	0.757683		0.842059	NaN	0.207515	0.0968734		8.545e-14	177.81	0	1	2	19	SVVGLDVGSQSCYIAVAR	13							yes	no
103583	Q3URU2;Q3URU2-2;D6RGA4	Q3URU2	Peg3	Paternally-expressed gene 3 protein		0.611324	0.537945	27.6729		0.0165073		1.52766	1.35512	0.447133	32.9958		NaN	0.757259	0.611324	-0.238846		NaN	0.0451221	0.107097	0.4842		1.8772e-22	188.32	0	1	1509	1531	SHASVIIFEPANAPGECSGYIER	1525							yes	yes
114247	E9Q3Y4;A0A0A6YXL6;Q9ESE1;A0A0A6YXX3;Q9ESE1-2;Q9ESE1-3;Q8BSM6;Q61982	E9Q3Y4	Lrba	Lipopolysaccharide-responsive and beige-like anchor protein		0.607992	0.593558	27.7093		0.0171374		1.52414	1.49371	0.570461	38.1909		1.03446	0.607992	NaN	-0.138214		0.00880375	0.102453	NaN	0.667517		9.4277e-05	102.24	0	1	1827	1847	TLLGSHGQELLIEGTSLVCMK	1845							yes	no
116385	Q0KL02;Q0KL02-4;Q0KL02-3;Q0KL02-2;A0A0R4J211;G5E825;Q9CWR0-2;Q9CWR0	Q0KL02	Trio	Triple functional domain protein		0.599659	0.214447	28.166		0.0044514		1.51536	1.4937	0.217892	14.5875		NaN	0.340029	0.599659	0.765491		NaN	0.48018	0.0856075	0.0217297		3.9256e-58	297.05	0	1	1019	1035	TSEQVCSVLESLEQEYK	1024							yes	no
104685	P53995;A2ATQ5;Q6PG65	P53995	Anapc1	Anaphase-promoting complex subunit 1		0.59861	0.357179	28.4455		0.0220915		1.52772	1.58198	0.394942	24.965		0.267445	0.790865	0.406355	1.04881		0.510929	0.0308122	0.198414	0.00510232		1.8986e-05	140.48	0	1	727	739	SLCLTALEVSNAK	729							yes	no
40044	P05201;F7ALS6	P05201	Got1	Aspartate aminotransferase, cytoplasmic		0.58958	0.414273	28.6781		0.00913384		1.50481	1.35899	0.356135	26.2058		0.695175	0.58958	-0.0693135	NaN		0.0235387	0.0967662	0.861271	NaN		1.7723e-37	166.5	0	1	168	207	GLDLQGFLNDLENAPEFSIFVLHACAHNPTGTDPTPEQWK	192							yes	no
114120	E9Q555;A0A171EBL2;Q3U0U2;E9PX34	E9Q555	Rnf213	E3 ubiquitin-protein ligase RNF213		0.58847	0.608635	28.7701		0.00926623		1.50365	1.33906	0.493416	36.848		0.58847	0.790056	NaN	-0.350368		0.185821	0.0149827	NaN	0.175768		2.5278e-10	177.84	0	1	2820	2838	TLHPLLEDGCIEDDPAPYK	2829							yes	no
13316	Q3UVL4;Q3UVL4-2;F6TKZ2;Q3UVL4-3;E0CX85;F7CL63;E9Q799;E9QJT8;Q3UZY0-2;Q3UZY0	Q3UVL4	Vps51	Vacuolar protein sorting-associated protein 51 homolog		0.586487	0.819661	27.0605		0.0343202		1.50159	1.20733	0.552071	45.7267		NaN	-0.809794	0.632208	0.586487		NaN	0.111446	0.191521	0.114978		0.00010081	143.03	0	1	190	201	CVELGAYGQAVR	190							yes	no
13793	Q6P8M1-2;Q6P8M1;A0A0R4J1E8	Q6P8M1-2	Tatdn1	Putative deoxyribonuclease TATDN1		0.585746	0.631108	26.6258		0.0345528		1.50082	1.51386	0.622785	41.1388		0.585746	1.09968	NaN	-0.155683		0.187975	0.012772	NaN	0.679235		9.357e-10	116.94	0	1	59	80	DALQLAQTNDMFFSTVGCHPTR	76							yes	no
73213	Q9D4G5;Q8K205	Q9D4G5	Pop1			0.583962	0.346794	26.1658		0.0351186		1.49896	1.37953	0.308357	22.3524		0.687336	NaN	0.583962	0.0416929		0.119417	NaN	0.230463	0.992276		1.8352e-18	217.46	0	1	877	890	LSQDQCYHGPWESR	882							yes	no
21018	Q9WV85	Q9WV85	Nme3	Nucleoside diphosphate kinase 3		0.582823	0.313865	28.5846		0.0099656		1.51001	1.53239	0.331852	21.6558		0.934851	0.398557	0.260454	0.767089		0.0320718	0.273927	0.505591	0.0214532		5.6792e-38	240.41	0	1	153	169	EAELLCWEDSAGHWLYE	158							yes	yes
38566	S4R1W5;Q3ULB0;A0A0A6YY54;A0A0A6YXE2;A0A0A6YWN4;S4R1I5	S4R1W5	Rbm6			0.582376	0.610632	26.9213		0.0356283		1.49731	1.34426	0.498654	37.095		-0.345523	0.582376	NaN	0.80608		0.434376	0.265694	NaN	0.0295425		1.0679e-05	189.73	0	1	1050	1060	GGCAQQATGWR	1052							yes	no
88121	E9QP46;Q6ZWQ0;Q6ZWQ0-3;F6W8R9;Q6ZWN0;D3YVK9;Q6ZWQ0-2;D3Z2J8;D3Z412;F6VTU3;D6RH38;D3Z2P5	E9QP46	Syne2	Nesprin-2		0.581865	0.471	27.5251		0.0228502		1.49678	1.41338	0.426725	30.1918		0.841771	0.581865	NaN	-0.072311		0.0283252	0.119264	NaN	0.817627		1.165e-30	229.69	0	1	2487	2503	PSVCHLGSLQQELHTLK	2490							yes	no
103427	A0A0G2JGS4;Q6PHZ2;E9Q1T1;E9Q1V9;Q6PHZ2-2;Q6PHZ2-4;Q6PHZ2-5;E9Q1W0;Q8CCM0;E9PXV3;F6RWZ9;E9QAJ4;D6RDQ8;F8WIS9;P11798;F6WHR9;D3Z7K9	A0A0G2JGS4	Camk2d	Calcium/calmodulin-dependent protein kinase type II subunit delta		0.578234	0.230588	27.1816		0.0369889		1.49305	1.40716	0.207238	14.7274		0.626603	0.568854	0.587615	0.135698		0.157548	0.276601	0.112952	0.7844		0.0037601	75.018	1	1	504	520	SGSPTVPIKPPCIPNGK	515							yes	no
43090	F8VPX1;E9PXY8;Q6A4J8;Q6A4J8-2;Q6A4J8-3;G3UWR8;E0CY04	F8VPX1	Usp7	Ubiquitin carboxyl-terminal hydrolase;Ubiquitin carboxyl-terminal hydrolase 7		0.573717	0.780926	28.2498		0.0284987		1.48835	1.22315	0.540469	44.1866		NaN	0.573717	-0.733826	0.659733		NaN	0.129539	0.0192793	0.0531626		0.00059529	131.06	0	1	314	323	GTCVEGTIPK	316							yes	no
92920	Q9ERU9;F8WH42;P09056	Q9ERU9	Ranbp2	E3 SUMO-protein ligase RanBP2		0.572226	0.308636	28.1359		0.00668854		1.49719	1.43693	0.293388	20.4178		0.746891	0.742526	0.401925	0.104551		0.0894523	0.0486778	0.426195	0.836891		3.253e-38	239.98	0	1	1587	1604	QNQPTSCVSAPASSETSR	1593							yes	yes
48695	Q6KCD5;Q6KCD5-2;Q6KCD5-4;Q6KCD5-3	Q6KCD5	Nipbl	Nipped-B-like protein		0.567584	0.473001	27.54		0.0266233		1.48204	1.27533	0.372931	29.2418		NaN	0.584135	0.567584	-0.243277		NaN	0.117722	0.125507	0.408234		1.2556e-06	190.96	0	2	46	57	IAEEVNCLLACR	52;56							yes	no
99850	E9QL65;Q8CI04;REV__D3Z752	E9QL65	Cog3	Conserved oligomeric Golgi complex subunit 3		0.564494	0.672095	26.9943		0.0418236		1.47887	1.22473	0.480598	39.2412		NaN	-0.576868	0.564494	0.608713		NaN	0.0794452	0.247673	0.113513		0.012628	97.857	1	1	560	567	RTLVCLSK	564							yes	no
120838	A2AN08-3;A2AN08;A2AN08-5;A2AN08-2;F6SSP6;Z4YMA7;A2AN08-4;Z4YLP1	A2AN08-3	Ubr4	E3 ubiquitin-protein ligase UBR4		0.563127	0.675252	29.3276		0.0017481		1.47747	1.22238	0.481458	39.3868		-0.58412	NaN	0.606564	0.563127		0.0850106	NaN	0.0293476	0.103256		0.00051335	128.48	0	2	4630	4637	VFLDCFCK	4634;4636							yes	no
70139	Q9D0L8;Q9D0L8-2;Q9D0L8-3;D3YYS7;D3Z478;D3Z4K1	Q9D0L8	Rnmt	mRNA cap guanine-N7 methyltransferase		0.562438	0.382909	28.4275		0.0318928		1.47676	1.55015	0.415145	26.7811		0.562438	0.997898	NaN	0.234604		0.155694	0.00407858	NaN	0.542954		1.701e-59	323.54	0	1	30	44	LPENTPPCQQVDQPK	37							yes	no
63450	Q9R059;F2Z455;D6RJ68	Q9R059	Fhl3	Four and a half LIM domains protein 3		0.562194	0.877358	27.4933		0.0281811		1.47651	1.38283	0.711336	51.4405		1.03047	0.562194	NaN	-0.668186		0.017788	0.141376	NaN	0.05973		2.5198e-64	255.32	0	3	115	139	LEYGGQTWHEHCFLCSGCEQPLGSR	126;129;132							yes	no
13164	Q9R0P5	Q9R0P5	Dstn	Destrin		0.557021	0.506997	27.6005		0.0297497		1.50434	1.64143	0.589411	35.9085		0.211675	0.251495	0.862547	1.26242		0.666811	0.514946	0.0692796	0.00474661		0.00027216	141.39	1	1	23	31	CSTPEEIKK	23							yes	yes
108763	P47857;P47857-2;P47857-3	P47857	Pfkm	ATP-dependent 6-phosphofructokinase, muscle type		0.555465	0.44714	28.7977		0.0140636		1.46964	1.44246	0.425945	29.5292		0.555465	0.890765	0.00514274	NaN		0.0511071	0.0218888	0.983926	NaN		5.5252e-141	318.52	0	1	153	184	SSYLNIVGLVGSIDNDFCGTDMTIGTDSALHR	170							yes	no
128559	Q9WUL7	Q9WUL7	Arl3	ADP-ribosylation factor-like protein 3		0.554458	0.447799	27.9961		0.00863229		1.46862	1.50112	0.457119	30.4519		0.0855824	NaN	0.980843	0.554458		0.862518	NaN	0.00521157	0.152014		6.9745e-09	112.85	0	2	152	175	VWQIQSCSALTGEGVQDGMNWVCK	158;174							yes	yes
88949	Q8R3C0;H9KV04	Q8R3C0	Mcmbp	Mini-chromosome maintenance complex-binding protein		0.549459	0.363898	26.9382		0.0477166		1.46354	1.49169	0.372743	24.9879		0.549459	0.1812	0.908979	NaN		0.218458	0.685816	0.0549214	NaN		1.851e-09	170.66	0	1	190	204	QAGGLGGLHWCGEPK	200							yes	no
37150	P53702;G3UXK7	P53702	Hccs	Cytochrome c-type heme lyase		0.548932	0.244727	29.2469		0.00229882		1.46829	1.48407	0.251516	16.9477		0.832457	0.285678	0.671584	0.42628		0.00625577	0.44773	0.0762458	0.229542		5.0052e-20	206.21	0	1	38	53	GCPVTAATSDLTSESK	39							yes	no
63472	Q9CRD0;Q9CRD0-3;Q9CRD0-2;A0A0J9YUK7;A0A0J9YTV7;A0A0J9YTV6	Q9CRD0	Ociad1	OCIA domain-containing protein 1		0.548019	0.183639	29.702		0.00384084		1.46576	1.43751	0.179114	12.46		0.650479	0.287165	0.445559	0.676508		0.0540013	0.473066	0.110747	0.0428765		1.0325e-07	167.44	0	2	34	46	LFAECHEECFWFR	38;42							yes	no
91519	A2AFQ9;E9PUU4;Q8BX17;F7CKD6	A2AFQ9	Gemin5	Gem-associated protein 5		0.547444	0.29572	29.1206		0.00402604		1.46149	1.33399	0.255955	19.1872		0.586061	0.547444	0.055644	NaN		0.0585688	0.13791	0.879823	NaN		8.1047e-05	151.97	0	1	969	978	QLCFQDQYVK	971							yes	no
53555	Q8BG51-3;Q8BG51-4;Q8BG51;Q8BG51-2;F7ASU3	Q8BG51-3	Rhot1	Mitochondrial Rho GTPase 1		0.547266	0.598314	29.5185		0.00163868		1.46131	1.3963	0.527794	37.7994		NaN	-0.253234	0.9173	0.547266		NaN	0.464414	0.000871952	0.090729		0.00082117	119.56	0	1	533	541	IPCLIVAAK	535							yes	no
50510	Q80XR5;P26369;Q3KQM4;A0A140LJK3;A0A140LJ08	Q80XR5	U2af2	Splicing factor U2AF 65 kDa subunit		0.545652	0.562242	28.374		0.0375831		1.45968	1.42496	0.517088	36.2879		-0.165882	0.943966	NaN	0.545652		0.518969	0.0746189	NaN	0.204786		0.00010487	128.01	0	1	428	440	IFVEFTSVFDCQK	438							yes	no
85354	P48722;P48722-2;E0CY23;A0A0N4SW76;A0A0N4SVU2;Q3TNW3;E9PWL0	P48722	Hspa4l	Heat shock 70 kDa protein 4L		0.544104	0.140112	28.0297		0.00998505		1.45822	1.43366	0.135254	9.43416		0.561389	0.650883	0.526819	0.319709		0.0955558	0.215002	0.130104	0.515322		3.8651e-164	407.59	0	1	197	217	NVVFIDMGHSAYQVSVCAFNK	213							yes	no
129587	J3QMC5;A2ANY6	J3QMC5	Mdn1			0.539807	0.0385128	27.7444		0.0355208		1.45378	1.45646	0.0389236	2.67247		NaN	0.581747	0.504827	0.539807		NaN	0.127484	0.184864	0.147429		0.03813	77.944	0	1	2533	2539	WLCHLAK	2535							yes	no
22	P60330	P60330	Espl1	Separin		0.539055	0.533305	27.947		0.0107108		1.45306	1.37752	0.439824	31.9286		0.528018	0.550091	-0.369353	0.87172		0.146195	0.292235	0.234016	0.0184974		5.2407e-20	205.02	0	1	1515	1531	AAAADTGLPVGECEVLR	1527							yes	yes
105094	P80314	P80314	Cct2	T-complex protein 1 subunit beta		0.53798	0.432075	27.6449		0.0361861		1.45194	1.43989	0.414851	28.8113		0.88642	0.53798	NaN	0.027358		0.0248798	0.241637	NaN	0.961254		6.2714e-28	234.22	1	1	389	405	SLHDALCVLAQTVKDPR	395							yes	yes
25229	A0A0R4J0J6;Q8BKT7;Q5SVF9;Q5SVF8	A0A0R4J0J6	Thoc5	THO complex subunit 5 homolog		0.53704	0.794132	26.9534		0.0530969		1.45099	1.63192	0.876504	53.7098		NaN	-0.217582	0.53704	1.37004		NaN	0.557675	0.273441	0.00212756		2.3243e-08	153.75	1	1	611	628	ELCGPRPSHQLLTNQLQR	613							yes	no
130829	Q9R112;F6ZKZ3;H3BLH2	Q9R112	Sqrdl	Sulfide:quinone oxidoreductase, mitochondrial		0.532459	0.194922	27.6771		0.0382611		1.44782	1.48997	0.206535	13.8617		0.372806	0.823228	0.468249	0.596669		0.416676	0.0289832	0.204362	0.121317		2.2578e-20	205.46	0	1	373	387	YDGYTSCPLVTGYNR	379		SQOR_MOUSE	ACT_SITE	379	Active site		yes	yes
4532	Q8BWM0	Q8BWM0	Ptges2	Prostaglandin E synthase 2;Prostaglandin E synthase 2 truncated form		0.529549	0.259819	28.9158		0.00542517		1.44369	1.4342	0.251102	17.5082		0.791575	0.505007	0.554091	0.161492		0.0452666	0.174239	0.13456	0.615629		1.0811e-22	220.06	1	1	368	384	AIEEAPSVHHVNPSCKD	382							yes	yes
102018	Q8C5H8;Q8C5H8-2;Q8C5H8-3;Z4YK42;Q8C5H8-4;A0A087WQI8	Q8C5H8	Nadk2	NAD kinase 2, mitochondrial		0.528717	0.578155	30.3445		0.00360608		1.47477	1.40393	0.511419	36.4277		0.832609	0.90325	0.224826	-0.32934		0.00317473	0.0051162	0.427034	0.368882		4.0992e-06	187.78	0	1	176	185	SEGHLCLPVR	181							yes	no
111238	G5E8J3;Q8K1X1;A0A0U1RQ40;A0A0U1RPD4;A0A0U1RQ34	G5E8J3	Wdr11	WD repeat-containing protein 11		0.526924	0.787536	28.94		0.00566379		1.44085	1.35402	0.640211	47.2823		NaN	-0.567422	0.526924	0.960793		NaN	0.066815	0.163663	0.00395162		0.0074567	104.31	0	1	598	603	TCTLLR	599							yes	no
85202	A0A0R4J0U2;Q0VGB7;A0A0N4SV05;A0A0N4SVH3	A0A0R4J0U2	Ppp4r2	Serine/threonine-protein phosphatase 4 regulatory subunit 2		0.525209	0.118661	27.4558		0.0411387		1.43914	1.46676	0.121977	8.31608		0.525209	0.444622	NaN	0.67823		0.148464	0.244907	NaN	0.116126		5.8563e-09	182.35	0	2	128	141	NVMVVSCVCPSSEK	134;136							yes	no
54420	Q9WTM5	Q9WTM5	Ruvbl2	RuvB-like 2		0.524708	0.7216	30.4645		0.00387518		1.43864	1.26778	0.537671	42.4103		0.764912	0.524708	NaN	-0.587606		0.00767815	0.0853391	NaN	0.0234017		3.0318e-130	352.06	1	1	373	392	IRCEEEDVEMSEDAYTVLTR	375							yes	yes
121639	P42567;H3BK65;F6W2Q5;Q5JC28;A0A0R4J0A0;P42567-2;H3BJB8;H3BLE4	P42567	Eps15	Epidermal growth factor receptor substrate 15		0.523526	0.28192	27.8184		0.0418324		1.43746	1.33634	0.246249	18.4272		0.523526	0.0780961	0.600196	NaN		0.149837	0.857964	0.122708	NaN		0.00068352	97.551	1	1	777	790	VGTPTRPCPPPPGK	784							yes	no
48865	Q99PG2;Q99PG2-2	Q99PG2	Ogfr	Opioid growth factor receptor		0.523408	0.352223	28.1966		0.0132664		1.44222	1.55141	0.399752	25.767		1.07714	0.404621	0.642194	0.276627		0.013118	0.296364	0.0837231	0.467387		7.1354e-125	348.24	0	1	393	410	IALNLEGCALSPTSQEPR	400							yes	no
77774	P53798	P53798	Fdft1	Squalene synthase		0.52331	0.547518	29.6392		0.00262022		1.46892	1.39589	0.485976	34.8147		0.867445	0.825602	-0.284016	0.221018		0.0101706	0.033586	0.264877	0.471934		9.4714e-05	145.9	0	1	150	160	MGCGMAEFVDK	152							yes	yes
108423	Q9Z1Z0;Q9Z1Z0-2;Q9Z1Z0-4;Q9Z1Z0-3;A0A0J9YUG0	Q9Z1Z0	Uso1	General vesicular transport factor p115		0.521693	0.628049	29.3519		0.00382172		1.50066	1.62581	0.699959	43.053		1.30274	0.954269	0.0891171	0.0495554		1.73443e-05	0.00254598	0.823505	0.893846		1.0072e-28	196.22	1	1	765	791	SSQASGMSEQASATCPPRDPEQVAELK	779							yes	no
27554	Q8CE96;Q8CE96-3;Q8CE96-4	Q8CE96	Trmt6	tRNA (adenine(58)-N(1))-methyltransferase non-catalytic subunit TRM6		0.520365	0.607199	28.6345		0.0214537		1.43432	1.19432	0.43139	36.1201		-0.522211	NaN	0.538381	0.520365		0.0913025	NaN	0.166421	0.1077		0.0007594	120.87	0	1	405	413	EPLLECYTK	410							yes	no
87415	Q60930;G3UX26;D3YZT5;D3YUN8	Q60930	Vdac2	Voltage-dependent anion-selective channel protein 2		0.5198	0.247493	30.4698		0.0042293		1.43477	1.46742	0.255469	17.4093		0.574132	0.851823	0.465468	0.257449		0.0207692	0.0173341	0.0620912	0.37042		1.6591e-05	141.91	0	1	12	24	PMCIPPPYADLGK	14							yes	no
115437	Q9QYA2;G3UY77	Q9QYA2	Tomm40	Mitochondrial import receptor subunit TOM40 homolog		0.516366	0.574585	28.6036		0.0224801		1.43624	1.50628	0.588803	39.09		0.385483	-0.194401	0.647248	1.18821		0.330581	0.561543	0.0813587	0.000244585		9.1183e-202	389.18	0	3	57	88	TPGAAASGAAAASEDGSCGCLPNPGTFEECHR	74;76;86							yes	yes
45543	Q91YE3	Q91YE3	Egln1	Egl nine homolog 1		0.516358	0.741115	29.1768		0.00421059		1.43034	1.298	0.571488	44.0284		0.841336	0.516358	-0.57357	NaN		0.00587289	0.183152	0.0237315	NaN		1.3426e-14	204.48	0	1	182	193	HGICVVDDFLGR	185		EGLN1_MOUSE	MOD_RES	185	S-nitrosocysteine		yes	yes
35424	Q9ET26;S4R1Z0	Q9ET26	Rnf114	E3 ubiquitin-protein ligase RNF114		0.51274	0.528822	30.0938		0.00210079		1.42676	1.43319	0.502211	35.0414		0.51274	NaN	0.955011	-0.0981431		0.0752702	NaN	0.0117605	0.745656		3.5782e-05	141.29	0	2	28	39	FTCPVCLEVFEK	30;33							yes	no
1622	P32020;P32020-2;A2APS4	P32020	Scp2	Non-specific lipid-transfer protein		0.51264	0.138612	29.6297		0.00321065		1.42687	1.40878	0.132296	9.39082		0.537297	0.301664	0.631171	0.487983		0.175165	0.419882	0.0216349	0.131357		6.7961e-17	183.81	0	1	493	511	ADCTITMADSDLLALMTGK	495							yes	no
78716	Q62426	Q62426	Cstb	Cystatin-B		0.512366	0.240901	29.8381		0.00686418		1.42639	1.58561	0.276155	17.4163		0.929404	NaN	0.512366	0.511935		0.00229544	NaN	0.0617412	0.0799256		3.036e-29	202.01	0	1	1	24	MMCGAPSATMPATAETQEVADQVK	3							yes	yes
103108	P0CG14;H3BJ60	P0CG14	Chtf8	Chromosome transmission fidelity protein 8 homolog isoform 2		0.509743	0.13116	27.6756		0.0478941		1.4238	1.44667	0.132646	9.16908		0.509743	NaN	0.408112	0.668361		0.198529	NaN	0.286109	0.145864		0.00082921	103.88	0	1	165	178	SGGPMVPGCGPNMR	173							yes	yes
21784	Q8VCB1;J3QPB5	Q8VCB1	Ndc1	Nucleoporin NDC1		0.507737	0.548318	29.978		0.0073842		1.42182	1.3918	0.494733	35.5463		-0.179938	0.903686	0.507737	NaN		0.400938	0.00432517	0.179475	NaN		1.2976e-21	231.38	0	1	369	380	ECLNLLNDMTQK	370							yes	no
19040	B9EKS2;Q6ZPY7;Q6ZPY7-2	B9EKS2	Kdm3b	Lysine-specific demethylase 3B		0.507348	0.100997	27.2777		0.0680383		1.42143	1.45631	0.103419	7.10148		0.459258	0.653205	0.507348	NaN		0.241932	0.149441	0.169853	NaN		4.5033e-08	167.71	0	1	556	571	DSFTQSLESLTSGLCK	570							yes	no
11996	Q9DCH2	Q9DCH2	Pop7	Ribonuclease P protein subunit p20		0.505473	0.405696	30.3698		0.00543723		1.4325	1.38735	0.366985	26.4522		0.311021	0.699925	0.802054	-0.0880109		0.325739	0.0322973	0.00357801	0.68966		7.1108e-15	244	0	1	9	23	CAIEAELDPVEYTLR	9							yes	yes
88777	A2AN08-3;A2AN08;A2AN08-5;A2AN08-2;F6SSP6;Z4YMA7;A2AN08-4;Z4YLP1	A2AN08-3	Ubr4	E3 ubiquitin-protein ligase UBR4		0.504061	0.371886	27.0964		0.0698867		1.4182	1.38212	0.34128	24.6926		0.504061	0.0345384	0.768859	NaN		0.261394	0.986117	0.107627	NaN		0.010345	62.589	1	1	4116	4132	QAACTIVEALATVPSRK	4119							yes	no
30010	P70227	P70227	Itpr3	Inositol 1,4,5-trisphosphate receptor type 3		0.503187	0.418103	29.373		0.00532897		1.42001	1.32312	0.337947	25.5416		-0.242137	0.591711	0.414663	0.684347		0.429685	0.0734498	0.287263	0.0344942		3.4419e-21	225.01	0	1	209	220	EVNSVNCNTSWK	215							yes	yes
123634	Q8C3W1	Q8C3W1		Uncharacterized protein C1orf198 homolog		0.502897	0.167386	27.4454		0.0511697		1.41706	1.34226	0.150317	11.1988		0.526573	0.22554	0.502897	NaN		0.239425	0.558867	0.173545	NaN		0.0075609	109.88	0	1	224	230	VLPACYR	228							yes	yes
75979	Q8VCB1;J3QPB5	Q8VCB1	Ndc1	Nucleoporin NDC1		0.500692	0.273196	27.9875		0.0179333		1.41489	1.36625	0.249061	18.2295		0.132853	NaN	0.500692	0.666672		0.756619	NaN	0.188562	0.0517158		1.6002e-22	162.47	0	1	483	509	LWTHTSDQQVSAISNPSPCASVTAEGK	501							yes	yes
95526	G3UVV4;P17710-3;P17710-4;P17710;P17710-2;D3YYR4;D3Z365;B4YB29;D3Z105;F6QD41	G3UVV4	Hk1	Hexokinase;Hexokinase-1		0.500558	0.613411	26.4811		0.0719012		1.41476	1.24985	0.462072	36.9701		-0.458091	0.500558	0.684229	NaN		0.309577	0.185561	0.155204	NaN		5.0392e-05	130.71	1	1	828	843	RAAQLCGAGMAAVVEK	833							yes	no
104683	Q3URE1;Q3URE1-2	Q3URE1	Acsf3	Acyl-CoA synthetase family member 3, mitochondrial		0.499614	0.478012	29.7877		0.00838246		1.42406	1.32445	0.388789	29.3548		-0.316392	0.326235	0.719486	0.672994		0.239621	0.405128	0.0574946	0.043984		3.5419e-15	219.19	0	2	75	84	SLCLAQEICR	77;83							yes	no
52722	P10605	P10605	Ctsb	Cathepsin B;Cathepsin B light chain;Cathepsin B heavy chain		0.499432	0.429303	30.5552		0.00603398		1.4141	1.56859	0.506914	32.3165		1.2036	0.535453	0.463411	0.192877		2.70069e-05	0.180351	0.0632504	0.497369		1.3922e-16	177.66	1	1	312	331	ILRGENHCGIESEIVAGIPR	319							yes	yes
26154	Q6KCD5;Q6KCD5-2;Q6KCD5-4;Q6KCD5-3	Q6KCD5	Nipbl	Nipped-B-like protein		0.499101	0.343605	29.2828		0.00572679		1.41343	1.36898	0.301844	22.0489		0.515648	0.482554	0.755713	-0.0580073		0.126723	0.204103	0.0121522	0.79944		1.3254e-38	242.07	0	1	1044	1062	ELPPELLAEIESTMPLCER	1060							yes	no
62865	O08529	O08529	Capn2	Calpain-2 catalytic subunit		0.496408	0.365459	30.5406		0.00635431		1.41911	1.52677	0.405031	26.5285		0.653899	1.05702	0.248837	0.338917		0.00809065	0.000974017	0.317311	0.317311		2.148e-28	228.62	0	2	338	354	LEICNLTPDTLTCDSYK	341;350							yes	yes
68	Q9JIF0-2;Q9JIF0-3;Q9JIF0;A0A171KXD3;A0A140LJ70;A0A140LHF7;A0A140LJF4;A0A140LHS4;A0A140LJ68;A0A140LI33;A0A140LIF7;Q6PAK3	Q9JIF0-2	Prmt1	Protein arginine N-methyltransferase 1		0.495033	0.430657	30.3174		0.00650499		1.43277	1.41268	0.405652	28.715		0.860964	0.757645	-0.0455055	0.23242		0.0030954	0.0199246	0.85616	0.448245		6.7737e-90	281.19	1	2	2	32	AAAEAANCIMEVSCGQAESSEKPNAEDMTSK	9;15							yes	no
101460	Q8BHL3;A0A0U1RPN1	Q8BHL3	Tbc1d10b	TBC1 domain family member 10B		0.494466	0.44739	28.1399		0.019441		1.41363	1.2915	0.348264	26.9658		0.613867	-0.326897	0.375064	0.62433		0.0888573	0.29651	0.336132	0.103989		6.0662e-30	243.13	0	1	558	570	SCQGMYETMEQLR	559							yes	yes
113570	F6RJV6;Q9JJK2	F6RJV6	Lancl2	LanC-like protein 2		0.492927	0.157681	30.1245		0.00311773		1.40734	1.38521	0.146981	10.6108		0.62293	0.481544	0.246288	0.50431		0.035976	0.151855	0.446606	0.0913093		3.141e-74	315.59	0	1	175	191	TIVCQESELPDELLYGR	178							yes	no
71435	E9PW15;Q80U70	E9PW15	Suz12	Polycomb protein Suz12		0.489787	0.386163	29.6923		0.00490183		1.40556	1.5611	0.455778	29.1959		0.427129	0.552445	0.271705	1.15448		0.177697	0.121004	0.317311	0.000550005		2.1462e-07	98.3	0	1	287	308	LQLLDGEYEVAMQEMEECPISK	304							yes	no
102513	Q8BG51-3;Q8BG51-4;Q8BG51;Q8BG51-2;F7ASU3	Q8BG51-3	Rhot1	Mitochondrial Rho GTPase 1		0.488359	0.591798	28.0792		0.0210262		1.40285	1.22415	0.436657	35.6701		NaN	-0.460979	0.488359	0.625852		NaN	0.165886	0.199918	0.0677198		0.012218	90.986	0	1	516	522	SFEYCAR	520							yes	no
106575	O70551;F8WGJ7;B2KF32	O70551	Srpk1	SRSF protein kinase 1		0.488146	0.772591	28.2028		0.0210834		1.40264	1.29797	0.598357	46.0993		-0.612219	NaN	0.488146	0.877425		0.0849222	NaN	0.209841	0.0426816		0.00038847	120.76	0	1	179	190	SNYQGLPLPCVK	188							yes	no
95079	Q9R0M6;A2AFP5;A2AFP4;Q8BHH2	Q9R0M6	Rab9a;Rab9	Ras-related protein Rab-9A		0.488127	0.330221	28.4699		0.0640409		1.40911	1.34329	0.286973	21.3634		0.626813	-0.0489834	0.667504	0.349441		0.157401	0.866607	0.166261	0.302095		5.6424e-26	248.11	0	1	132	143	QVSTEEAQAWCK	142							yes	no
120505	A0A0R4J139;Q8BU85;D3YUC9	A0A0R4J139	Msrb3	Methionine-R-sulfoxide reductase B3, mitochondrial		0.487242	0.379501	27.286		0.0799996		1.40176	1.59029	0.440312	27.6875		0.351214	NaN	1.0659	0.487242		0.346385	NaN	0.0233729	0.256607		2.8858e-18	134.81	1	2	124	148	VETSCSQCGAHLGHIFDDGPRPTGK	128;131							yes	no
12497	G3XA21;E0CZ22;D3Z624;E9PYI5;F6UUF6;E0CYC5	G3XA21	Mroh1			0.486343	0.533013	28.2907		0.0650608		1.40931	1.42491	0.49962	35.0632		0.328248	-0.236721	0.644438	1.02316		0.409717	0.47873	0.0891057	0.0182692		0.00062494	115.23	0	1	650	661	CIGTTLGAASSK	650							yes	no
58425	Q9CQE8	Q9CQE8		UPF0568 protein C14orf166 homolog		0.485906	0.576047	25.7817		0.0808517		1.40047	1.30707	0.470514	35.9976		NaN	-0.327595	0.785662	0.485906		NaN	0.534117	0.0997245	0.301279		0.00064488	61.569	1	1	5	20	KLTALDYHNPSGFNCK	19							yes	yes
122418	F8WIG5;Q9Z207	F8WIG5	Diap3;Diaph3	Protein diaphanous homolog 3		0.485789	1.0217	28.1714		0.0217264		1.40035	1.12012	0.600913	53.6472		-1.21666	NaN	0.485789	0.613279		0.000335857	NaN	0.326304	0.0990643		0.0085972	105.82	0	1	225	230	VIQCLR	228							yes	no
41047	E9PZA7;E9QLK7;E9PWT1;F7CGG2;Q80YV3;REV__Q9D611	E9PZA7	Trrap			0.485248	0.388369	29.5546		0.00532115		1.40048	1.27017	0.296763	23.3641		0.441116	0.52938	-0.26965	0.536231		0.1628	0.152589	0.29003	0.150179		1.7485e-06	155.06	0	1	312	328	GMLQLLSNCPAETAHLR	320							yes	no
53086	Q9ESK9;F7CC56;F7CCJ3;E9PX56;E0CYY6;F6TLJ4	Q9ESK9	Rb1cc1	RB1-inducible coiled-coil protein 1		0.485184	0.565137	26.4049		0.0813153		1.40107	1.55698	0.644085	41.3675		1.30326	0.547573	0.422794	-0.0620303		0.00255987	0.294377	0.399804	0.808309		1.7484e-10	194.94	0	1	939	948	IMHTQHCEIK	945							yes	no
11121	Q8CC88;Q8CC88-2;Q8CC88-3	Q8CC88	Vwa8	von Willebrand factor A domain-containing protein 8		0.483402	0.493635	27.7195		0.061539		1.39804	1.40488	0.462428	32.9158		0.483402	0.903576	-0.0802149	NaN		0.216937	0.0424064	0.792015	NaN		5.9722e-05	99.127	0	1	410	427	AVNQPCAPDHFIQTVSHK	415							yes	no
8657	Q6ZQH8;A2AWI5;F2Z4A7;J3JSA4;F7BCN9	Q6ZQH8	Nup188	Nucleoporin NUP188 homolog		0.483347	0.108828	28.4819		0.0668034		1.3982	1.39884	0.105261	7.52485		0.348177	0.508774	0.45792	0.60978		0.350904	0.185248	0.239631	0.0768227		1.2234e-27	171.06	1	1	1518	1543	AQRPSTTTTTTTTTTALATPAGCSSK	1540							yes	yes
90328	Q8K202-2;Q8K202;Q8K202-3;G8JL51	Q8K202-2	Polr1e	DNA-directed RNA polymerase I subunit RPA49		0.479131	0.298096	27.172		0.0852858		1.3939	1.29952	0.252873	19.4589		0.0186826	0.576893	0.479131	NaN		0.985144	0.270081	0.333629	NaN		1.3173e-07	186.16	0	1	328	338	QFTCLTYNNGR	331							yes	no
37876	P70227	P70227	Itpr3	Inositol 1,4,5-trisphosphate receptor type 3		0.478622	0.319176	28.3844		0.0696305		1.40002	1.33417	0.276521	20.726		0.6191	0.645448	0.338144	-0.040339		0.0662636	0.0817015	0.379318	0.888215		3.7888e-68	273.77	0	1	1704	1727	GELTDPTGSGLDQDWSAIAATQCR	1726							yes	yes
15595	A0A0R4J1D0;P59108	A0A0R4J1D0	Cpne2	Copine-2		0.477392	0.152285	29.6688		0.00612401		1.3923	1.37691	0.142105	10.3206		0.250255	0.462955	0.616966	0.491829		0.459026	0.198758	0.0266565	0.128352		4.7672e-05	130.98	0	1	257	269	DGVPLEIECINPK	265							yes	no
12031	Q08093;D3Z7R6	Q08093	Cnn2	Calponin-2;Calponin		0.477271	0.166186	30.5663		0.0087612		1.39211	1.36642	0.152085	11.1302		0.607302	0.478115	0.476426	0.211681		0.0140092	0.200702	0.0562062	0.491835		2.1108e-15	209.85	0	1	215	227	CASQVGMTAPGTR	215							yes	no
127189	O54988;O54988-2	O54988	Slk	STE20-like serine/threonine-protein kinase		0.476424	0.397993	29.5161		0.00623023		1.40273	1.52589	0.44171	28.9476		1.09018	0.661335	0.291512	0.225407		0.012024	0.073997	0.344585	0.421193		3.5297e-13	193.64	2	1	454	471	VTLETNTDCLKPEEDRNK	462							yes	no
53627	P05202	P05202	Got2	Aspartate aminotransferase, mitochondrial		0.475965	0.567078	26.9349		0.0874243		1.39085	1.4475	0.554	38.273		1.01981	NaN	0.475965	-0.114038		0.00761463	NaN	0.337149	0.71121		0.10559	22.777	2	1	201	234	IPEQSVLLLHACAHNPTGVDPRPEQWKEIASVVK	212							yes	yes
109795	E9Q1G8;E9Q9F5;O55131;S4R2P6;P28661-5;P28661-4;Q9DA97;P28661-3;P28661-2;P28661	E9Q1G8	39326	Septin-7		0.474855	0.25143	28.7682		0.0359068		1.39591	1.3976	0.241079	17.2496		0.734674	0.610348	0.18211	0.339363		0.0565924	0.115857	0.581915	0.355293		4.0659e-05	138.25	0	1	14	25	SVNCGTMVAQPK	17							yes	yes
10980	Q8BG51-3;Q8BG51-4;Q8BG51;Q8BG51-2;F7ASU3	Q8BG51-3	Rhot1	Mitochondrial Rho GTPase 1		0.474536	0.239973	29.5799		0.006442		1.39099	1.47354	0.258181	17.5211		0.881802	0.407051	0.54202	0.344272		0.00385223	0.263029	0.0518121	0.479446		3.8747e-14	202	0	1	178	192	AVLHPTGPLYCPEEK	188							yes	no
36898	P99029-2;P99029;G3UZJ4;H3BJQ7	P99029-2	Prdx5	Peroxiredoxin-5, mitochondrial		0.473892	0.184349	29.2683		0.00883064		1.39033	1.35179	0.166185	12.2937		0.173688	0.540494	0.407291	0.583587		0.733442	0.143423	0.280999	0.0713004		1.011e-40	238.22	0	1	67	87	GAQVVACLSVNDVFVIEEWGR	73							yes	no
13010	P60670;P60670-2	P60670	Nploc4	Nuclear protein localization protein 4 homolog		0.47366	0.592268	28.7676		0.0363777		1.38863	1.20041	0.427236	35.5909		NaN	-0.491307	0.586133	0.47366		NaN	0.109755	0.0606923	0.17784		0.00010005	141.52	0	1	208	217	CQPSAITLNR	208							yes	no
80588	Q9JJ00	Q9JJ00	Plscr1	Phospholipid scramblase 1		0.473631	0.354519	26.8783		0.0890281		1.3886	1.26465	0.287531	22.7361		0.555236	-0.095531	NaN	0.473631		0.213381	0.724178	NaN	0.226749		0.016737	73.466	1	2	161	172	NCCGASRPFTLR	162;163							yes	yes
101476	H7BX94;Q9Z2Q2;F6ZLH4;K4DI66;Q9Z2Q2-3;Q9Z2Q2-2;D3Z5V3;E9QKQ3	H7BX94	Knop1	Lysine-rich nucleolar protein 1		0.473315	0.169493	27.7425		0.0675526		1.3883	1.30494	0.147792	11.3255		0.473315	0.477393	NaN	0.181805		0.293591	0.215327	NaN	0.656356		7.549e-24	227.56	0	2	133	148	SCSTHLEECLGAEPTR	134;141							yes	no
12067	E9QAS4;E9QAS5;Q6PDQ2;F6WR45	E9QAS4	Chd4	Chromodomain-helicase-DNA-binding protein 4		0.472173	0.196524	27.8488		0.0257836		1.3872	1.33607	0.176199	13.1879		0.472173	0.566615	NaN	0.188977		0.16203	0.278437	NaN	0.726935		7.7599e-50	265.41	0	2	998	1014	CCNHPYLFPVAAMEAPK	998;999							yes	no
81887	Q8CHK3;F6UP63;D3YU33	Q8CHK3	Mboat7	Lysophospholipid acyltransferase 7		0.471369	0.256984	29.9399		0.0128589		1.38659	1.38465	0.241681	17.4543		0.449036	0.493703	0.121026	0.746674		0.257873	0.128293	0.710434	0.00907631		7.845e-07	176.33	0	2	301	312	NIDCYGTDFCVR	304;310							yes	yes
74367	E9QKD1;Q3UHX0;Q3UHX0-2	E9QKD1	Nol8	Nucleolar protein 8		0.471289	0.386718	27.3668		0.0688172		1.38635	1.51388	0.419459	27.7075		0.230187	NaN	0.987177	0.471289		0.554184	NaN	0.00823428	0.317311		0.014719	82.853	0	1	624	631	LTSCQPAK	627							yes	no
97439	O09106;D3YYI8	O09106	Hdac1;Gm10093	Histone deacetylase 1;Histone deacetylase		0.467949	0.587648	28.042		0.0271685		1.38314	1.57283	0.658045	41.8383		NaN	0.0432898	0.467949	1.20469		NaN	0.957512	0.177746	0.0010937		1.2672e-05	162.34	1	1	404	412	RISICSSDK	408							yes	no
30876	Q8BVQ5;A0A140LI84	Q8BVQ5	Ppme1	Protein phosphatase methylesterase 1		0.467879	0.66092	26.5003		0.093082		1.38307	1.31641	0.541499	41.1344		0.865122	0.467879	-0.42533	NaN		0.0478893	0.367613	0.294238	NaN		0.011947	74.944	0	2	372	386	FAEPIGGFQCVFPGC	381;386							yes	yes
102051	Q99P72;Q99P72-3	Q99P72	Rtn4	Reticulon-4		0.465748	0.212092	29.732		0.0139684		1.38108	1.31674	0.180397	13.7003		0.478044	0.539424	0.0723296	0.453451		0.123355	0.144287	0.809404	0.199223		4.6067e-267	436.41	0	2	870	894	SEIANVQSGANSLPCSELPCDLSFK	884;889							yes	no
82211	Q8R0F8	Q8R0F8	Fahd1	Acylpyruvase FAHD1, mitochondrial		0.465196	0.4496	30.5065		0.010671		1.38329	1.31764	0.366933	27.8477		-0.284326	0.373625	0.750928	0.556767		0.251275	0.370742	0.00264419	0.0852761		0.0051661	106.76	0	1	22	28	NIVCVGR	25							yes	yes
13204	P61208	P61208	Arl4c	ADP-ribosylation factor-like protein 4C		0.464553	0.375736	29.6834		0.00767314		1.37989	1.50497	0.405345	26.9337		NaN	0.464553	0.235003	0.969465		NaN	0.252253	0.385611	0.00872707		2.1776e-13	159.84	1	1	85	105	CTDGIIYVVDSVDVDRLEEAK	85							yes	yes
1854	P32921-2;P32921;E0CXX4;E0CXQ4	P32921-2	Wars	Tryptophan--tRNA ligase, cytoplasmic;T1-TrpRS;T2-TrpRS		0.463868	0.363728	28.544		0.0404393		1.37924	1.30599	0.309834	23.724		NaN	0.463868	0.653189	-0.0497575		NaN	0.223143	0.0361118	0.780154		4.983e-19	136.71	0	1	2	28	ADMPSGESCTSPLELFNSIATQGELVR	10							yes	no
13492	P61211;F8WIB1;E9Q006	P61211	Arl1	ADP-ribosylation factor-like protein 1		0.463432	0.374711	29.7086		0.0144493		1.37882	1.33982	0.332549	24.8205		NaN	0.463432	-0.015246	0.723469		NaN	0.131015	0.936533	0.030198		4.4676e-28	213.99	1	2	80	99	CYYSNTDAVIYVVDSCDRDR	80;95							yes	no
121594	Q9CQA9;D3YXL1;D3Z2W9;Q8C373	Q9CQA9	Ntpcr	Cancer-related nucleoside-triphosphatase homolog		0.463398	0.304587	28.5657		0.0406441		1.37879	1.37323	0.284335	20.7056		0.119227	NaN	0.463398	0.726606		0.714721	NaN	0.181911	0.0925912		0.00059295	120.57	1	1	65	77	VGSQPLPGKPECR	76							yes	no
108208	A0A0N4SW73;Q8R361	A0A0N4SW73	Rab11fip5	Rab11 family-interacting protein 5		0.463295	0.215343	28.1957		0.0287687		1.37874	1.44559	0.226718	15.6835		0.476371	0.323823	0.826368	0.450218		0.290276	0.402684	0.028686	0.228628		1.4705e-09	155.56	0	1	334	353	SSLCVNGSHVYNEEPQPPLR	337							yes	no
101736	P62761	P62761	Vsnl1	Visinin-like protein 1		0.462992	0.218193	28.3123		0.0796875		1.38531	1.37831	0.206363	14.9722		0.214038	0.318588	0.662378	0.607397		0.51922	0.423703	0.0746046	0.102398		4.3836e-20	221.55	0	1	177	191	SDPSIVLLLQCDIQK	187							yes	yes
49159	Q8CI32;E0CX76;E0CYW3;E9PVM1	Q8CI32	Bag5	BAG family molecular chaperone regulator 5		0.462567	0.295499	29.3327		0.0106607		1.39624	1.39806	0.283376	20.2693		0.734765	0.18349	0.697083	0.22805		0.029505	0.648345	0.0251148	0.566163		1.7576e-07	170.89	0	2	156	168	ICAVQEVIEDCMK	157;166							yes	yes
9078	B1AVZ0	B1AVZ0	Uprt	Uracil phosphoribosyltransferase homolog		0.46041	0.405421	27.191		0.0985665		1.37593	1.65519	0.495545	29.9389		1.15532	0.46041	NaN	0.446031		0.00342459	0.375015	NaN	0.346309		8.798e-07	119.02	1	1	2	16	ASELQRPDSMPCHNR	13							yes	yes
61530	E9Q7L1;G3UX45	E9Q7L1	Urb2			0.460007	0.584768	28.414		0.0817369		1.3858	1.3533	0.493402	36.4593		0.925518	-0.430077	0.63604	0.283973		0.00610444	0.219536	0.0934199	0.494023		0.00077253	116.05	0	2	1060	1069	LCQSLGPCVK	1061;1067							yes	no
111831	Q3U4X8;P37913;V9GWZ4;E9PV36;D3YUW4;REV__A0A0U1RPV0;REV__Q7TQ65-3;REV__D3YWB3;REV__Q7TQ65;REV__F8VQ45	Q3U4X8	Lig1	DNA ligase;DNA ligase 1		0.459967	0.356882	28.2686		0.0817645		1.37551	1.46269	0.3694	25.2548		0.459967	0.194948	NaN	0.901407		0.20903	0.612865	NaN	0.00677521		0.0043772	110.14	0	1	213	220	TENIPVCK	219							yes	no
103336	Q8JZV7;F6UP77;F7CUP3	Q8JZV7	Amdhd2	Putative N-acetylglucosamine-6-phosphate deacetylase		0.459576	0.338516	29.6841		0.00836267		1.37514	1.56817	0.408116	26.0249		0.460474	1.12427	0.458677	0.424933		0.172694	0.00146527	0.100503	0.207258		5.8824e-38	239.98	0	2	3	19	SGQCAAGAPVLQFTNCR	6;18							yes	yes
97690	Q8R3V5-1;Q8R3V5;A2AWI7;A2AWI9;Q8R3V5-3	Q8R3V5-1	Sh3glb2	Endophilin-B2		0.459499	0.407305	29.8671		0.0153001		1.37838	1.4132	0.395677	27.9986		0.359287	0.55971	0.941513	-0.0357937		0.366371	0.159629	0.000689825	0.922359		0.00068259	139.74	1	1	166	173	RLDLDACK	172							yes	no
55851	Q9D881;P19536;A0A0A6YVR0	Q9D881	Cox5b	Cytochrome c oxidase subunit 5B, mitochondrial		0.458949	0.614684	30.4731		0.0117975		1.37454	1.15947	0.42365	36.5382		0.458949	0.518483	-0.574699	NaN		0.0645761	0.176603	0.0120364	NaN		4.2751e-16	195.97	0	3	88	107	IVGCICEEDNCTVIWFWLHK	91;93;98							yes	no
40766	Q99LL5;E9QAL6	Q99LL5	Pwp1	Periodic tryptophan protein 1 homolog		0.458534	0.205676	28.5269		0.0827633		1.37471	1.30719	0.174445	13.3451		0.51265	0.417091	0.0740464	0.499977		0.0711761	0.282674	0.864006	0.244597		0.0006397	112.11	0	1	482	492	GLSVSGPCGSR	489							yes	yes
96380	Q8BJL1	Q8BJL1	Fbxo30	F-box only protein 30		0.458009	0.774844	27.9398		0.0306837		1.37364	1.13785	0.500484	43.985		-0.828728	NaN	0.458009	0.562559		0.0188704	NaN	0.357563	0.130831		0.00019062	163.88	1	1	569	578	RFCPSTQGAK	571							yes	yes
31279	Q80XC2	Q80XC2	Trmt61a	tRNA (adenine(58)-N(1))-methyltransferase catalytic subunit TRMT61A		0.457047	0.497268	29.3407		0.0116693		1.39929	1.53511	0.545405	35.5286		0.740405	0.126398	0.173689	1.17012		0.0155522	0.779258	0.643063	0.000397965		7.5777e-16	215.06	0	2	203	215	FCSFSPCIEQVQR	204;209							yes	yes
120448	Q925I1;Q925I1-2;H3BK90;H3BKI6;V9GWS5	Q925I1	Atad3	ATPase family AAA domain-containing protein 3		0.455678	0.160753	29.2591		0.0119321		1.37143	1.30549	0.140709	10.7782		0.455678	NaN	0.193989	0.486586		0.177214	NaN	0.471739	0.192485		2.4569e-42	249.6	2	1	573	591	VERPDSQTNKPPHPSLLSC	591							yes	no
40927	Q6NXL1	Q6NXL1	Sec24d			0.454948	0.452243	29.3866		0.0120745		1.37215	1.55509	0.536959	34.529		0.389463	0.184782	0.520432	1.22616		0.248867	0.677307	0.0968661	0.000200843		3.2937e-11	173.6	0	2	1009	1025	GLYGGSSYVDFLCCVHK	1021;1022							yes	yes
1470	G5E895;D3Z494;S4R2G9	G5E895	Akr1b10			0.454886	0.531002	28.5191		0.0853515		1.43472	1.44323	0.514137	35.6239		0.939047	0.894202	0.0155704	-0.0199834		0.0141748	0.0103354	0.943056	0.853661		2.9951e-15	198.1	0	1	298	316	ACGLFAASHNEDFPFHAEY	299							yes	no
37957	Q62433;E9Q5I8;E9Q3F9;E9PVF3;E9Q514;E9Q0J8;E9PZC7;E9Q7G8;E9Q147;E9Q7V2;F6VLR8	Q62433	Ndrg1	Protein NDRG1		0.454438	0.437873	29.6192		0.00913187		1.37995	1.39652	0.412326	29.5254		0.918653	0.626019	0.282857	-0.0957153		0.00649337	0.0769217	0.452854	0.761993		2.1359e-68	236.98	0	1	20	53	GESITGLLQEFDVQEQDIETLHGSLHVTLCGTPK	49							yes	no
123561	F6YRW4;P59997;A0A087WP68;P59997-2;P59997-3;H3BL82;H3BLD4;H3BKJ9	F6YRW4	Kdm2a	Lysine-specific demethylase 2A		0.453499	0.0594752	27.7496		0.0807756		1.36936	1.36346	0.0559939	4.10675		0.453499	0.383771	0.502094	NaN		0.25313	0.323325	0.174217	NaN		0.00019366	135.87	0	1	835	843	VLMQHCPAR	840							yes	no
116505	P35831;D6RGT2	P35831	Ptpn12	Tyrosine-protein phosphatase non-receptor type 12		0.45206	0.303856	28.2597		0.0874012		1.36861	1.43783	0.3158	21.9637		0.909927	0.408583	0.495537	0.182872		0.0105296	0.385935	0.202983	0.635878		1.0216e-65	275.76	0	1	622	643	TSISTASATVSPASSAESACTR	641							yes	yes
60001	P35831;D6RGT2	P35831	Ptpn12	Tyrosine-protein phosphatase non-receptor type 12		0.45114	0.0950727	28.5144		0.0880763		1.36757	1.3639	0.0894118	6.5556		0.488179	0.549744	0.329559	0.414102		0.218347	0.15081	0.398522	0.244484		8.6966e-09	161.04	1	3	218	237	KYQEHEDVPICIHCSAGCGR	228;231;235		PTN12_MOUSE	ACT_SITE	231	Active site		yes	yes
12533	Q9QYI4;Q8C4C9;D6RHR9	Q9QYI4	Dnajb12	DnaJ homolog subfamily B member 12		0.449649	0.667801	27.3963		0.0835737		1.36571	1.21098	0.482458	39.8403		-0.577471	NaN	0.675444	0.449649		0.109085	NaN	0.0691464	0.294421		0.0092847	123.99	0	1	11	17	CISIALK	11							yes	no
60878	Q6PD28	Q6PD28	Ppp2r5b			0.44819	0.380574	30.2639		0.0072409		1.3726	1.33542	0.332019	24.8624		-0.113777	0.289345	0.74185	0.607035		0.634899	0.441253	0.00701829	0.0383784		1.7927e-07	144.12	0	2	81	98	LAQCGVMFDFLDCVADLK	84;93							yes	yes
53227	Q80VD1	Q80VD1	Fam98b	Protein FAM98B		0.447437	0.289775	29.9375		0.0181897		1.36362	1.26417	0.238915	18.899		-0.012183	0.447437	NaN	0.523356		0.928128	0.185581	NaN	0.0663637		6.8721e-51	276.57	0	2	210	221	INDALSCEYECR	216;220							yes	yes
12426	Q3TDD9;Q3TDD9-2	Q3TDD9	Ppp1r21	Protein phosphatase 1 regulatory subunit 21		0.446943	0.324725	28.0707		0.03505		1.37369	1.31906	0.282903	21.4472		0.267659	-0.0402562	0.638212	0.626226		0.483987	0.818222	0.0922888	0.102877		1.3548e-05	134.49	0	1	233	246	CHLYNALNVPLHNR	233							yes	yes
52597	Q5XJE5	Q5XJE5	Leo1	RNA polymerase-associated protein LEO1		0.446033	0.394872	27.6299		0.0862737		1.36424	1.32055	0.332636	25.1892		0.523248	-0.183042	0.368817	0.742337		0.150065	0.740684	0.314355	0.104199		0.0032171	75.088	1	1	521	533	ILPMAGRDPECQR	531							yes	yes
91243	Q9D939	Q9D939	Sult1c2	Sulfotransferase 1C2		0.445565	0.284144	30.5413		0.0145724		1.36899	1.35547	0.260638	19.2286		0.593315	0.703388	0.0780182	0.297816		0.0553369	0.0314025	0.750933	0.291399		2.8968e-194	403.17	1	1	31	49	QIQTFEAKPDDLLICTYPK	45							yes	yes
119526	E9PXX7;Q91W90;A0A0R4J1Y7	E9PXX7	Txndc5	Thioredoxin domain-containing protein 5		0.444784	0.64053	28.1931		0.0359609		1.41336	1.5741	0.7063	44.8701		0.843259	1.30893	-0.0114251	0.046308		0.0180266	0.00286855	NaN	0.979558		7.8396e-05	119.56	0	2	158	173	VDCTQHYAVCSEHQVR	160;167							yes	no
112989	Q6A009	Q6A009	Ltn1	E3 ubiquitin-protein ligase listerin		0.444602	0.184806	28.1348		0.0360383		1.36094	1.30226	0.161167	12.3759		0.511846	0.444602	0.163473	NaN		0.0716069	0.390982	0.678031	NaN		0.00032278	128	0	1	860	869	THLPDFLICK	868							yes	yes
32222	Q8BZQ7;A2AI11	Q8BZQ7	Anapc2	Anaphase-promoting complex subunit 2		0.444401	0.497168	29.1096		0.0199987		1.36103	1.35307	0.433012	32.0022		0.415289	0.906593	-0.294036	0.473514		0.218824	0.0126806	0.248248	0.226874		0.00013035	101.3	0	1	564	577	FGEAPMHFCEVMLK	572							yes	yes
35887	Q9CWG8;Q9CWG8-2	Q9CWG8	Ndufaf7	NADH dehydrogenase [ubiquinone] complex I, assembly factor 7		0.44429	0.145939	29.6893		0.0108391		1.36154	1.34748	0.13395	9.94079		0.496548	0.573977	0.2366	0.392033		0.109006	0.10643	0.529379	0.273274		2.1261e-10	181.32	0	1	245	260	FVLAPCATPAEAFIQR	250							yes	no
19829	A0A140LHL5;Q8VDQ8-2;Q8VDQ8;Q8VDQ8-4;Q8VDQ8-3	A0A140LHL5	Sirt2	NAD-dependent protein deacetylase sirtuin-2		0.443472	0.157404	26.6831		0.11196		1.35987	1.42884	0.159968	11.1956		0.394983	0.688606	NaN	0.443472		0.387187	0.190264	NaN	0.300976		6.0251e-14	193.17	0	2	280	301	DVAWLGDCDQGCLALADLLGWK	287;291		A0A140LHL5_MOUSE	BINDING	287	NAD		yes	no
17141	H9KV00;Q9QX47-3;Q9QX47;H9KV01;H9KV15;Q9QX47-4;H9KV02;F7CU80	H9KV00	Son			0.443195	0.358225	26.7057		0.11219		1.35961	1.35775	0.329247	24.2495		0.753655	NaN	0.0392409	0.443195		0.0864705	NaN	0.893352	0.349666		2.1589e-08	182.98	0	1	2463	2472	DLMANATCFR	2470							yes	yes
123186	Q99KR3	Q99KR3	Lactb2	Beta-lactamase-like protein 2		0.442917	0.532668	27.2192		0.112421		1.35935	1.17957	0.383233	32.4892		-0.43538	NaN	0.442917	0.525929		0.222528	NaN	0.229288	0.260184		1.2452e-128	360.92	0	1	18	41	VLGCNPGPMTLQGTNTYLVGTGSR	21							yes	yes
118225	P84084	P84084	Arf5	ADP-ribosylation factor 5		0.441605	0.495468	28.2218		0.0373392		1.35811	1.642	0.602071	36.6669		0.441605	1.22252	0.303762	NaN		0.261448	0.00546037	0.342319	NaN		2.2425e-35	190.92	0	1	152	179	TWYVQATCATQGTGLYDGLDWLSHELSK	159							yes	yes
44650	G3UYW1;Q6VNB8;Q6VNB8-2;G3UY81	G3UYW1	Wdfy3	WD repeat and FYVE domain-containing protein 3		0.440996	0.642334	28.0345		0.037608		1.38016	1.67885	0.822322	48.9813		0.177992	0.704	1.51465	0.134598		0.659573	0.11857	9.37745e-05	0.786737		2.7564e-07	159.94	0	1	811	825	HAFHCVSTPPVYPAK	815							yes	no
102579	F8VPX1;E9PXY8;Q6A4J8;Q6A4J8-2;Q6A4J8-3;G3UWR8;E0CY04	F8VPX1	Usp7	Ubiquitin carboxyl-terminal hydrolase;Ubiquitin carboxyl-terminal hydrolase 7		0.440964	0.459038	28.1472		0.0376221		1.35751	1.30635	0.389904	29.8468		NaN	0.738252	-0.162629	0.440964		NaN	0.0446391	0.59923	0.263407		4.1933e-16	196.06	0	1	283	302	SFGWETLDSFMQHDVQELCR	301							yes	no
116733	E9Q2A6;Q3UDE9;Q9QVP9;F7CCX1	E9Q2A6	Ptk2b	Protein-tyrosine kinase 2-beta		0.440895	0.378854	28.9309		0.0210179		1.35973	1.38918	0.362041	26.0614		0.889865	-0.0228609	0.524565	0.357224		0.00198372	0.923612	0.131724	0.323237		1.7633e-112	334.04	0	1	335	353	TSSLAEAENMADLIDGYCR	352							yes	no
68922	Q8VD12-2;Q8VD12	Q8VD12-2	Znf385a	Zinc finger protein 385A		0.440178	0.444363	27.0902		0.114724		1.35677	1.25348	0.354063	28.2463		-0.218829	0.440178	0.627064	NaN		0.520244	0.395524	0.0911338	NaN		0.022117	83.801	0	2	180	187	LLYCALCK	183;186							yes	no
112811	Q91V35;P18052-2;P18052	Q91V35	Ptpra	Receptor-type tyrosine-protein phosphatase;Receptor-type tyrosine-protein phosphatase alpha		0.439452	0.52608	28.7314		0.0522706		1.35609	1.17399	0.377093	32.1208		-0.43362	NaN	0.511432	0.439452		0.22742	NaN	0.0919078	0.215098		6.727e-08	183	0	1	730	742	TGTFCALSTVLER	734							yes	no
55934	Q9CXT8;D3Z1T9	Q9CXT8	Pmpcb	Mitochondrial-processing peptidase subunit beta		0.439216	0.108592	30.9059		0.00209725		1.35601	1.35542	0.101637	7.49861		0.563391	0.46012	0.300891	0.418313		0.0233055	0.172292	0.227047	0.140951		2.2507e-11	160.8	0	1	239	257	IVLAAAGGVCHNELLELAK	248							yes	yes
53554	E9PYH6;A0A0U1RNP2;D3YUD4;D3YX07;D3YXL2;A0A0U1RPA4;G3UZ56	E9PYH6	Setd1a	Histone-lysine N-methyltransferase		0.438979	0.353957	27.6225		0.0917412		1.35727	1.32985	0.307277	23.1061		-0.0984512	0.368389	0.74058	0.509568		0.789251	0.345491	0.0466119	0.190796		2.9378e-06	169.44	0	3	1702	1712	IPCLCGTESCR	1704;1706;1711							yes	no
74667	Q91YE3	Q91YE3	Egln1	Egl nine homolog 1		0.438814	0.360039	27.9834		0.0385853		1.35549	1.22671	0.282442	23.0243		0.507736	NaN	-0.147467	0.438814		0.200317	NaN	0.681299	0.215842		0.00021492	130.56	0	1	56	65	LVCQGGEAPR	58							yes	yes
103731	G5E8J4;Q62136	G5E8J4	Ptpn21	Protein-tyrosine-phosphatase;Tyrosine-protein phosphatase non-receptor type 21		0.437596	0.418045	27.2833		0.116928		1.3581	1.37654	0.388894	28.2515		0.545053	-0.104324	0.33014	0.895085		0.132998	0.862968	0.524371	0.0480475		0.0012052	82.663	0	1	1101	1116	SHNPPLLVHCSAGVGR	1110		G5E8J4_MOUSE	ACT_SITE	1110	Active site		yes	no
131536	Q6P5D3;Q6P5D3-2;Q6P5D3-3;Q6P5D3-4;Q6P5D3-5	Q6P5D3	Dhx57	Putative ATP-dependent RNA helicase DHX57		0.437005	0.379312	29.0936		0.0222009		1.35462	1.28929	0.305844	23.7218		-0.210795	0.66346	0.487451	0.386559		0.401763	0.206508	0.120646	0.28325		1.5284e-06	154.5	0	1	192	204	YGFHTEHCQLALR	199							yes	no
54617	A0A0N4SV80;Q61464-4;E9QML5;Q61464;A0A0N4SV38;A0A0N4SVI8;E9QKZ7;Q61464-7;Q61464-5;Q61464-2;Q3TZK9;A0A0N4SVM8;Q61464-3;A0A0N4SUP3;A0A0N4SWG8	A0A0N4SV80	Znf638;Zfml	Zinc finger protein 638		0.436924	0.357871	28.3285		0.0990622		1.35371	1.20235	0.27444	22.8252		-0.175334	NaN	0.451839	0.436924		0.599418	NaN	0.245968	0.217024		0.0035061	122.15	0	1	1468	1474	ISALQCK	1473							yes	no
109432	A2A432;E9PXY1;A2A432-2;J3QJX0;REV__Q8BIY3;REV__E9QNR7	A2A432	Cul4b	Cullin-4B		0.436748	0.127576	29.1036		0.0222814		1.35437	1.39642	0.12681	9.08104		0.486991	0.654414	0.386504	0.381802		0.120517	0.212592	0.205908	0.287378		5.6433e-88	287.48	0	1	72	96	SVCPGTSGFSSPNPSAASAAAQEVR	74							yes	no
119363	P15327;D3Z223;D3YUE8;D3YYH3	P15327	Bpgm	Bisphosphoglycerate mutase;Phosphoglycerate mutase		0.435816	0.522622	28.0055		0.0399639		1.35268	1.23452	0.402021	32.565		-0.346185	0.645445	NaN	0.435816		0.292804	0.0817028	NaN	0.219366		0.0068263	87.806	0	1	144	154	VCDVPLDQLPR	145							yes	no
13129	Q61164;A2APF3;A2APF3-2	Q61164	Ctcf	Transcriptional repressor CTCF		0.435358	0.320025	26.732		0.118865		1.36548	1.42537	0.320298	22.4712		0.233654	0.204758	0.862379	0.637062		0.629386	0.679183	0.0693368	0.166927		3.0165e-15	206.36	0	2	353	365	CSMCDYASVEVSK	353;356							yes	yes
122288	Q9DB29	Q9DB29	Iah1	Isoamyl acetate-hydrolyzing esterase 1 homolog		0.434678	0.336559	29.7511		0.0217556		1.36079	1.4453	0.348689	24.1258		0.602769	0.932207	0.203392	0.266587		0.0346744	0.00889279	0.451106	0.435148		1.7738e-05	136.38	0	1	128	143	VILITPPPLCEAAWEK	137							yes	yes
38554	Q8BK58	Q8BK58	Hspbap1	HSPB1-associated protein 1		0.434161	0.65865	28.0206		0.0407424		1.3742	1.27922	0.501689	39.2183		0.700419	0.789824	-0.644694	0.167903		0.0509565	0.0363967	0.0559095	0.665326		6.4823e-25	182.39	0	1	399	424	GGALEGDSEESVSSNGGHFAELPCAR	422							yes	yes
95853	Q6NXJ0	Q6NXJ0	Wwc2	Protein WWC2		0.433686	0.463699	28.8932		0.0232557		1.35116	1.20366	0.324966	26.9982		0.47843	-0.475725	0.471972	0.395401		0.227758	0.152695	0.22543	0.221216		1.0646e-05	162.97	1	1	1042	1050	RAVCQPTLR	1045							yes	yes
15466	Q6ZQL4;REV__Q99PJ2	Q6ZQL4	Wdr43	WD repeat-containing protein 43		0.433572	0.214414	31.617		0.00149286		1.35255	1.42119	0.220271	15.4991		0.511644	0.320741	0.791338	0.3555		0.0524094	0.307658	0.00102033	0.105746		2.5667e-35	235.8	0	1	292	307	DGQVHLFEHILNGHCK	306							yes	yes
124912	P61963	P61963	Dcaf7	DDB1- and CUL4-associated factor 7		0.432831	0.701135	29.4098		0.017163		1.34988	1.37125	0.62056	45.2552		-0.39281	NaN	1.00159	0.432831		0.276077	NaN	0.000280186	0.221778		0.0011796	143.02	0	1	254	261	VPCTPVAR	256							yes	yes
12234	Q9CX86	Q9CX86	Hnrnpa0	Heterogeneous nuclear ribonucleoprotein A0		0.432301	0.584751	30.001		0.0224836		1.34938	1.1678	0.411207	35.212		0.542963	0.432301	NaN	-0.520642		0.028309	0.290837	NaN	0.135409		3.2739e-50	203.8	0	1	49	80	CFGFVTYSNVEEADAAMAASPHAVDGNTVELK	49							yes	yes
103918	B7ZNX6;Q80TH2-1;Q80TH2;Q80TH2-2;B2RUJ2;REV__A0A0A6YXI9;REV__Q6NZF1	B7ZNX6	Erbb2ip	Protein LAP2		0.431808	0.442964	27.0588		0.121989		1.34917	1.47237	0.481597	32.7091		0.459231	0.404385	0.0463304	1.11003		0.309193	0.391359	0.993921	0.0134196		8.816e-19	141.36	0	1	300	325	SIEELDCSFNEIEALPSSIGQLTNMR	306							yes	no
37176	P06797;Q9JI81	P06797	Ctsl	Cathepsin L1;Cathepsin L1 heavy chain;Cathepsin L1 light chain		0.431534	0.388966	30.2223		0.00974038		1.35857	1.31167	0.331555	25.2774		-0.153403	0.256828	0.606239	0.705225		0.650313	0.480233	0.0294354	0.0389417		0.0058619	104.11	0	1	124	130	GCVTPVK	125							yes	no
84447	Q8R5H1;Q8R5H1-5;Q8R5H1-2;Q8R5H1-4;Q8R5H1-3	Q8R5H1	Usp15	Ubiquitin carboxyl-terminal hydrolase 15		0.431226	0.148797	28.0959		0.042155		1.34884	1.34397	0.137154	10.2051		0.468889	0.393563	0.232655	0.588038		0.237245	0.405556	0.552584	0.127163		8.2603e-08	177.57	0	1	260	272	NSNYCLPSYTAYK	264							yes	no
26404	E9QKZ2;Q91YE6;E0CXB2;F6TLX3;E0CY46;F6UT58	E9QKZ2	Ipo9	Importin-9		0.430228	0.673658	28.2049		0.0426444		1.40012	1.42378	0.627467	44.0704		0.832323	1.0802	-0.357404	0.0281334		0.030197	0.0145132	0.22642	0.932702		5.7655e-45	284.28	0	1	632	646	ELSQIEACQGPMQMR	639							yes	no
90460	Q4VA93;P20444;Q3TQ39;P68404;P68404-2;Q2NKI4;P63318	Q4VA93	Prkca	Protein kinase C;Protein kinase C alpha type;Protein kinase C beta type		0.428554	0.375452	30.1116		0.010261		1.34874	1.26532	0.295686	23.3684		0.522605	0.597256	-0.232827	0.334503		0.0910763	0.0922777	0.31122	0.248214		3.4017e-25	265.67	0	3	63	76	QGFQCQVCCFVVHK	67;70;71							yes	no
101024	Q9Z277;Q9Z277-2	Q9Z277	Baz1b	Tyrosine-protein kinase BAZ1B		0.428492	0.464865	30.7929		0.00270591		1.34583	1.16683	0.336236	28.8161		-0.360367	NaN	0.428492	0.46018		0.126864	NaN	0.0582225	0.0777383		0.011299	86.136	0	1	494	502	SALSCVISK	498							yes	no
99535	D3Z4U0;Q9R020;E9PUD0;Q9R020-2;A0A0G2JGE3;V9GX51;A0A0H2UH20	D3Z4U0	Zranb2	Zinc finger Ran-binding domain-containing protein 2		0.427965	0.150851	27.2224		0.125443		1.34534	1.34587	0.140195	10.4167		0.427965	0.270159	NaN	0.571753		0.345755	0.508863	NaN	0.184268		3.0028e-06	178.46	1	2	82	92	RSECNMCNTPK	85;88							yes	no
43742	P20664;J3QN19	P20664	Prim1	DNA primase small subunit;DNA primase		0.427868	0.539963	27.3174		0.125531		1.34524	1.40202	0.514023	36.6629		0.427868	NaN	-0.122261	0.957601		0.244677	NaN	0.73793	0.0339168		6.3324e-14	253.63	0	2	164	175	GVHCWVCDESVR	167;170							yes	no
101387	E9Q555;A0A171EBL2;Q3U0U2;E9PX34	E9Q555	Rnf213	E3 ubiquitin-protein ligase RNF213		0.427459	0.189167	27.7689		0.101267		1.35153	1.34868	0.175902	13.0426		0.23545	0.598717	0.571096	0.283821		0.626368	0.108191	0.241739	0.453616		3.2301e-39	257.4	0	2	3468	3479	SCDCSQFLDTTR	3469;3471							yes	no
45132	P14211	P14211	Calr	Calreticulin		0.427339	0.410786	29.2786		0.0186869		1.35062	1.34752	0.367966	27.3069		0.562093	0.292585	-0.133381	0.82957		0.148435	0.463282	0.712748	0.00131505		7.9422e-80	308.91	0	1	99	111	HEQNIDCGGGYVK	105		CALR_MOUSE	DISULFID	105;137	Disulphid		yes	yes
58675	Q8K327;A0A140T8S5	Q8K327	Champ1	Chromosome alignment-maintaining phosphoprotein 1		0.427188	0.557596	27.568		0.1015		1.34461	1.16979	0.395825	33.8373		NaN	-0.480654	0.427188	0.534165		NaN	0.148469	0.245815	0.16873		0.00046161	91.207	1	2	9	22	KPALSLECGHCSFR	16;19							yes	no
51290	Q9WU62-2;Q9WU62	Q9WU62-2	Incenp	Inner centromere protein		0.426816	0.302466	29.7172		0.0242442		1.34998	1.29165	0.254978	19.7405		0.293825	0.559807	-0.0605783	0.592405		0.364455	0.115855	0.81792	0.1113		1.3226e-12	203.55	0	1	329	337	IICHSYLER	331							yes	no
121413	Q99K95	Q99K95	Rtfdc1	Protein RTF2 homolog		0.426662	0.320106	26.7149		0.126632		1.34412	1.39242	0.311266	22.3543		0.148121	NaN	0.786605	0.426662		0.735064	NaN	0.099295	0.369653		0.090109	92.439	1	1	258	267	VGKPPCGALK	263							yes	yes
113798	Q8CGK3	Q8CGK3	Lonp1	Lon protease homolog, mitochondrial		0.426384	0.407834	30.4531		0.0195482		1.34386	1.36827	0.380642	27.8192		NaN	0.000612988	0.816013	0.426384		NaN	0.931734	0.0307711	0.0527429		0.0020926	107.69	0	1	669	677	TLCGLDESK	671							yes	yes
12919	Q8BZM1;Q3T9A5;D6RGR3;D3Z0L3;REV__H3BJ38	Q8BZM1	Glmn	Glomulin		0.425189	0.304976	28.6599		0.0604333		1.34515	1.26983	0.246405	19.4045		0.551107	0.338917	0.511461	-0.114303		0.0529047	0.381255	0.166493	0.628143		1.4784e-202	391.87	0	1	217	237	CPLLTAQFLEQSEDVGNDPFR	217							yes	no
54667	Q91VR8	Q91VR8	Brk1	Protein BRICK1		0.42496	0.233926	30.0007		0.0248664		1.34374	1.30737	0.201968	15.4484		0.486067	0.363853	0.590886	0.0507845		0.116962	0.271845	0.0338443	0.90033		5.3635e-23	234.67	0	1	32	44	ISDFLNSFDMSCR	43							yes	yes
110727	P52479-2;P52479;G3X9U6;G3UYQ8	P52479-2	Usp10	Ubiquitin carboxyl-terminal hydrolase 10		0.424573	0.420408	30.5919		0.0200869		1.34218	1.38229	0.400425	28.9682		0.426508	-0.0965214	0.422638	0.933218		0.087143	0.657925	0.122475	0.000295542		2.9131e-21	154.14	0	3	236	260	TAGLCEGCHEADFEQPCLPADSLLR	240;243;252							yes	no
121605	Q8K2B3	Q8K2B3	Sdha	Succinate dehydrogenase [ubiquinone] flavoprotein subunit, mitochondrial		0.424542	0.244095	31.3216		0.00172128		1.34215	1.38236	0.23997	17.3594		0.425648	0.181712	0.774773	0.423436		0.247291	0.528502	0.00528955	0.0247999		4.3806e-06	193.82	0	1	528	538	VGSVLQEGCEK	536							yes	yes
12508	O88986;E9PWY6	O88986	Gcat	2-amino-3-ketobutyrate coenzyme A ligase, mitochondrial		0.424373	0.0357545	30.772		0.00297977		1.34199	1.34471	0.0333686	2.48147		NaN	0.463996	0.424373	0.392632		NaN	0.130523	0.0606741	0.074273		2.3534e-06	172.23	0	1	26	36	CILDSELEGIR	26							yes	no
52999	Q3U2A8;F6YJY2;F7A8L1;F6Z939;E9PWQ5	Q3U2A8	Vars2	Valine--tRNA ligase, mitochondrial		0.424249	0.260667	29.0984		0.0264966		1.34187	1.44404	0.270212	18.7123		0.31011	NaN	0.424249	0.807714		0.506887	NaN	0.129127	0.00604457		0.0050371	120.76	0	1	442	447	IMCTLR	444							yes	no
12575	O55143;O55143-2	O55143	Atp2a2	Sarcoplasmic/endoplasmic reticulum calcium ATPase 2		0.422584	0.596769	29.644		0.015472		1.34033	1.29383	0.491317	37.9738		-0.356751	NaN	0.422584	0.81578		0.188153	NaN	0.263431	0.0117518		1.2812e-35	267.39	1	1	560	572	CLALATHDNPLKR	560							yes	no
31293	Q9CWU9	Q9CWU9	Nup37	Nucleoporin Nup37		0.422439	0.743419	30.3573		0.0207386		1.34019	1.34365	0.632815	47.0967		NaN	-0.488896	0.984178	0.422439		NaN	0.0648249	1.40291e-05	0.106106		0.0068277	91.853	0	1	95	103	FCTSAADLK	96							yes	yes
11985	E9Q7W0;A0A0J9YTV5;P31266-2;P31266;Q3U6F1;A0A0J9YVE0	E9Q7W0	Rbpj	Recombining binding protein suppressor of hairless		0.422393	0.58339	29.1541		0.0201592		1.34015	1.30986	0.491699	37.5381		0.836507	-0.315227	NaN	0.422393		0.00616899	0.289667	NaN	0.210049		0.020831	82.141	0	1	271	276	CAFYLK	271							yes	no
90007	A2A5R2;F6YCJ0	A2A5R2	Arfgef2	Brefeldin A-inhibited guanine nucleotide-exchange protein 2		0.421002	0.247342	27.7118		0.106941		1.33902	1.3113	0.214579	16.3639		0.443248	0.0349707	0.625386	0.398755		0.227097	0.990746	0.196713	0.287648		2.243e-09	187.22	0	2	1661	1671	QETSSLACCLR	1668;1669							yes	yes
12563	P52480-2	P52480-2	Pkm	Pyruvate kinase PKM		0.420224	0.416654	30.3031		0.0118501		1.35599	1.39067	0.398296	28.6405		0.18483	0.655618	-0.0110124	0.894004		0.57644	0.0406449	0.965726	0.00724815		5.4162e-17	202.56	0	1	423	436	CLAAALIVLTESGR	423							yes	yes
125736	O55033;A0A0J9YUK4;A0A0A0MQF0;A0A087WQT7	O55033	Nck2	Cytoplasmic protein NCK2		0.419697	0.138201	26.81		0.133133		1.33765	1.36421	0.132092	9.68274		0.318935	NaN	0.419697	0.592214		0.42659	NaN	0.403657	0.200982		9.4457e-05	139.43	0	1	335	347	VQLVDSVYCIGQR	343							yes	yes
59286	P11499;E9Q3D6;E9PX27;D3Z1R1	P11499	Hsp90ab1	Heat shock protein HSP 90-beta		0.419677	0.525687	30.381		0.0216093		1.33763	1.14541	0.367023	32.0429		0.460908	0.419677	NaN	-0.469524		0.172288	0.122927	NaN	0.0521698		3.0316e-11	159.04	2	1	505	526	KRGFEVVYMTEPIDEYCVQQLK	521							yes	yes
92028	Q99J77	Q99J77	Nans			0.417778	0.333559	30.5015		0.0222262		1.33808	1.30317	0.28318	21.73		-0.0989899	0.680649	0.33486	0.500695		0.677012	0.0375532	0.219514	0.12163		5.5312e-06	160.53	0	2	279	290	QLLPCEMACNEK	283;287							yes	yes
13126	O70433	O70433	Fhl2	Four and a half LIM domains protein 2		0.417769	0.49705	31.6093		0.0021973		1.33621	1.26602	0.380291	30.0382		0.450547	-0.430904	0.722373	0.384991		0.0640431	0.0909331	0.00935497	0.0800322		8.2222e-06	186.67	0	1	254	261	CSLSLVGR	254							yes	yes
108512	Q8BP27-2;Q8BP27;Q8BP27-3	Q8BP27-2	Sfr1	Swi5-dependent recombination DNA repair protein 1 homolog		0.417197	0.0230534	31.7714		0.00222775		1.3354	1.33849	0.0214189	1.60022		0.447455	0.402586	0.400031	0.431808		0.0659619	0.193197	0.0920816	0.0498252		1.7893e-21	232.79	0	1	123	133	SSSHSFCSVVK	129							yes	no
100722	Q8WTY4;F7BWP1;E0CYY1;F8WIK0	Q8WTY4	Ciapin1	Anamorsin		0.416515	0.313993	30.4521		0.0226446		1.34504	1.32712	0.281048	21.1773		0.686538	0.0128833	0.237062	0.595969		0.0199518	0.904322	0.401663	0.0452727		4.9941e-24	235.18	0	2	269	281	SACGNCYLGDAFR	271;274							yes	no
40455	P58871;Z4YJL4	P58871	Tnks1bp1	182 kDa tankyrase-1-binding protein		0.416461	0.265359	26.6133		0.136239		1.33665	1.4274	0.27784	19.4647		0.337551	0.495371	0.867683	0.276905		0.466189	0.341161	0.0675535	0.581017		4.7895e-09	111.53	0	1	1538	1563	GLLPSCPSEDFSFIEDTEILDSAMYR	1543							yes	no
6778	Q91W86	Q91W86	Vps11	Vacuolar protein sorting-associated protein 11 homolog		0.416026	0.547443	27.6676		0.111483		1.33425	1.48446	0.575312	38.7557		1.08405	0.416026	-0.00122245	NaN		0.00450511	0.279922	0.97156	NaN		1.3082e-13	167.24	0	1	666	687	ALVLCQMHDFQDGVLYLYEQGK	670							yes	yes
12208	Q6P6L6	Q6P6L6	Gemin4			0.415841	0.69445	27.8152		0.111655		1.33408	1.27504	0.548739	43.0372		-0.5163	NaN	0.415841	0.841464		0.1516	NaN	0.285886	0.0259671		0.00085324	109.42	0	2	784	795	CEVPATLFDICK	784;794							yes	yes
12001	Q60598;Q921L6	Q60598	Cttn	Src substrate cortactin		0.415794	0.477836	30.713		0.00363295		1.33403	1.16983	0.346085	29.5842		NaN	0.48877	0.415794	-0.372937		NaN	0.144911	0.128566	0.140589		5.47e-28	243.33	0	1	246	255	CALGWDHQEK	246							yes	no
120296	Q3U1J4	Q3U1J4	Ddb1	DNA damage-binding protein 1		0.415669	0.343538	27.9365		0.0503519		1.33392	1.21204	0.267398	22.0618		NaN	-0.143343	0.415669	0.482116		NaN	0.66984	0.277059	0.196686		1.4294e-08	105.73	0	1	302	327	VELLGETSIAECLTYLDNGVVFVGSR	313							yes	yes
11448	Q9EPE9	Q9EPE9	Atp13a1	Manganese-transporting ATPase 13A1		0.415599	0.360123	29.0824		0.0298024		1.33387	1.49637	0.412271	27.5514		0.274206	0.423358	0.40784	1.07616		0.322178	0.275076	0.280354	0.00356761		4.9825e-07	175.38	0	1	2	13	AVVGNAVPCGAR	10							yes	yes
59018	Q6A0A2;Q6A0A2-3;Q6A0A2-2;A0A087WPU9	Q6A0A2	Larp4b	La-related protein 4B		0.414841	0.915815	29.8351		0.0285076		1.3345	1.11255	0.49059	44.0961		0.349987	0.479694	0.484827	-1.38921		0.278336	0.199072	0.110519	1.51469e-08		6.0296e-28	248.96	1	1	649	658	KPSYAEICQR	656							yes	no
122533	E9QN44;Q8CIM3;A0A087WR78	E9QN44	D2hgdh	D-2-hydroxyglutarate dehydrogenase, mitochondrial		0.414602	0.267685	28.4895		0.11849		1.33466	1.28641	0.224282	17.4347		0.488192	-0.0277993	0.341012	0.580514		0.218335	0.845822	0.375164	0.0931802		3.4368e-74	308.74	0	1	114	130	VITDPEQLQTCNVDWLK	124							yes	no
100048	P45878	P45878	Fkbp2	Peptidyl-prolyl cis-trans isomerase FKBP2		0.414456	0.750978	27.3833		0.112947		1.34831	1.45486	0.731502	50.28		-0.510177	0.194526	1.27541	0.634386		0.260775	0.657842	0.00630269	0.0878079		0.022183	91.069	1	1	36	43	RVDHCPIK	40							yes	yes
12771	Q3TIZ5;Q9DBR4;E9QPX0;Q3TDW6;E9PWH3;Q9DBR4-3;Q9DBR4-2;F6V8Y6;E0CYY8;E0CZA9;E0CYJ4	Q3TIZ5	Apbb2	Amyloid beta A4 precursor protein-binding family B member 2		0.413475	0.26326	30.3451		0.0236805		1.33621	1.31347	0.232046	17.6667		0.297383	0.0419956	0.529568	0.634061		0.357688	0.957962	0.053582	0.0329714		5.2589e-06	180.83	1	1	709	718	CLVARPPSQK	709							yes	no
133309	E9Q557;E9PZW0	E9Q557	Dsp	Desmoplakin		0.412474	0.601885	26.5249		0.140145		1.33097	1.58437	0.693517	43.7725		NaN	0.0747589	1.24425	0.412474		NaN	0.933832	0.00775519	0.298558		0.00015904	140.09	0	1	1077	1085	YQAECSQFK	1081							yes	no
12867	Q9ERU9;F8WH42;P09056	Q9ERU9	Ranbp2	E3 SUMO-protein ligase RanBP2		0.412131	0.417395	27.8872		0.0523918		1.33326	1.30586	0.351717	26.9337		0.502509	-0.221567	0.321754	0.764935		0.205026	0.55119	0.536551	0.0439128		3.0881e-06	116.51	0	3	503	521	CNSHHTSYQPLCLPLPVCR	503;514;520							yes	yes
453	A2AFQ0;Q7TMY8;Q7TMY8-3;Q7TMY8-4;Q7TMY8-2;F6XP90;F6UYC1	A2AFQ0	Huwe1	E3 ubiquitin-protein ligase HUWE1		0.411548	0.515171	30.0908		0.013734		1.33011	1.20226	0.384649	31.9938		-0.377131	NaN	0.411548	0.591397		0.166621	NaN	0.132463	0.0469811		0.039993	76.847	0	1	1248	1254	AAFTCIK	1252							yes	no
119761	E9PX59;Q69Z37;V9GX63	E9PX59	Samd9l	Sterile alpha motif domain-containing protein 9-like		0.41095	0.128684	30.8164		0.00405686		1.33064	1.33106	0.118362	8.89228		0.259213	0.352711	0.46919	0.552016		0.303734	0.309285	0.0600372	0.0640628		2.0969e-49	301.93	0	1	496	510	VDLSCQPLEPHLWQR	500							yes	no
42581	Q9R1T2;Q9R1T2-2	Q9R1T2	Sae1	SUMO-activating enzyme subunit 1;SUMO-activating enzyme subunit 1, N-terminally processed		0.410736	0.118364	29.5742		0.0186739		1.32936	1.3194	0.107376	8.13822		0.507358	0.410736	NaN	0.271889		0.132948	0.228279	NaN	0.425736		0.00073785	111.06	0	1	340	350	GSGIVECLGPQ	346							yes	yes
88699	O08648-2;O08648	O08648-2	Map3k4	Mitogen-activated protein kinase kinase kinase 4		0.410393	0.567793	27.9541		0.0534191		1.3302	1.69715	0.778106	45.8478		0.350392	1.51676	0.470394	0.341109		0.347605	2.14713e-05	0.21734	0.399766		1.1651e-06	177.91	0	1	180	190	PYLSLGCSNAK	186							yes	no
37154	Q7TT50	Q7TT50	Cdc42bpb	Serine/threonine-protein kinase MRCK beta		0.410367	0.5434	26.9281		0.142242		1.32902	1.19876	0.401973	33.5323		NaN	-0.419248	0.603551	0.410367		NaN	0.281856	0.214022	0.301275		0.01111	74.237	1	1	1329	1340	GCQLIATGTLRK	1330							yes	yes
56229	Q6PAV2-2;Q6PAV2;Q6PAV2-3	Q6PAV2-2	Herc4	Probable E3 ubiquitin-protein ligase HERC4		0.410047	0.151257	30.1653		0.0140853		1.32879	1.31048	0.133834	10.2126		0.39667	0.177327	0.423424	0.539589		0.112041	0.693436	0.12179	0.107566		1.0365e-41	284.12	0	2	244	259	IVYICCGEDHTAALTK	248;249							yes	no
119434	P18155;A0A0N4SVS2;A0A0N4SVW2	P18155	Mthfd2	Bifunctional methylenetetrahydrofolate dehydrogenase/cyclohydrolase, mitochondrial;NAD-dependent methylenetetrahydrofolate dehydrogenase;Methenyltetrahydrofolate cyclohydrolase		0.409509	0.879235	28.9422		0.0323371		1.32823	1.31241	0.700435	53.37		NaN	1.00346	0.409509	-0.726894		NaN	0.00471503	0.416488	0.00286143		0.00069729	122.19	0	1	144	152	VCNAVSPDK	145							yes	yes
27167	F8VPK5;P70336;P70336-2;REV__A0A087WQT2	F8VPK5	Rock2	Rho-associated protein kinase;Rho-associated protein kinase 2		0.409498	0.249395	29.3469		0.0244829		1.32822	1.34514	0.232131	17.2571		0.409498	NaN	0.165977	0.664722		0.225323	NaN	0.561346	0.0400015		9.5544e-07	167.93	0	1	418	429	ENLLLSDSPPCR	428							yes	no
28598	Q8BR63	Q8BR63	Fam177a1	Protein FAM177A1		0.40896	0.163426	30.1758		0.014345		1.32773	1.2555	0.137337	10.9388		NaN	0.40896	0.424018	0.133727		NaN	0.23051	0.220998	0.626315		3.7029e-51	230.36	0	1	4	22	ESGCAAAGETEAAAATAFR	7							yes	yes
45018	E9Q9T6;Q6ZPL9;A0A0G2JG82	E9Q9T6	Ddx55	ATP-dependent RNA helicase DDX55		0.408924	0.117363	26.998		0.143693		1.3277	1.35645	0.111743	8.23787		0.565365	0.408924	NaN	0.335595		0.153538	0.428506	NaN	0.491961		4.7471e-09	214.14	0	1	431	438	HECSLIFR	433							yes	no
31083	Q6PFD9;A0A140T8J8	Q6PFD9	Nup98	Nuclear pore complex protein Nup98-Nup96;Nuclear pore complex protein Nup98;Nuclear pore complex protein Nup96		0.40821	0.189057	29.28		0.0249563		1.32704	1.33253	0.173932	13.0527		0.633108	0.407231	0.409189	0.170113		0.0607463	0.262802	0.278777	0.660944		7.3849e-38	291.57	0	1	1052	1068	FASGTFLSPSASVQECR	1067							yes	no
3520	E9PV41;E9PXV7;O08808;Q6NS79;D3Z074	E9PV41	Diap1;Diaph1	Protein diaphanous homolog 1		0.40811	0.269966	31.3327		0.00258288		1.33023	1.41452	0.277828	19.6411		0.306592	0.850807	0.509628	0.255944		0.252277	0.0273799	0.0329459	0.401569		3.7782e-10	186.02	0	1	1217	1231	AGCAVTSLLASELTK	1219							yes	no
128092	Q69Z38;A0A087WQ01	Q69Z38	Peak1	Pseudopodium-enriched atypical kinase 1		0.407271	0.356936	27.8249		0.119843		1.34012	1.28819	0.303911	23.5922		-0.110205	0.616286	0.62859	0.198256		0.724533	0.239657	0.105907	0.655082		5.4856e-05	146.79	0	1	465	474	VVNLEQPLCK	473							yes	yes
36000	Q8C605;Q9WUA3;Q9WUA3-2;F6YL81;D3YUA3;A0A0G2JDB2;E3W998;G3X9D1	Q8C605	Pfkp	ATP-dependent 6-phosphofructokinase;ATP-dependent 6-phosphofructokinase, platelet type		0.406698	0.807671	30.0117		0.0148983		1.32574	1.36851	0.681404	49.7918		0.389648	1.16574	0.423748	-0.788194		0.210032	0.00185006	0.129586	0.0115712		2.1276e-13	199.33	0	2	710	723	FVSDDSICVLGICK	717;722							yes	no
73989	Q80TM9;Q80TM9-2;Q80TM9-3;Q80TM9-6;Q80TM9-4;F6PY46;Q80TM9-5;F6YR29;F6UKP3;F6ZL69;F7AFP3;F7AN84;Q80TM9-7;E9PZT1	Q80TM9	Nisch	Nischarin		0.406423	0.685158	28.531		0.0727571		1.36032	1.26607	0.523072	41.3145		0.0759242	-0.677681	0.736921	0.781123		0.811818	0.088398	0.0578599	0.0350323		2.5431e-20	203.88	0	1	1335	1349	LTGSSPTQVVTCLTR	1346							yes	no
60201	Q9EQP2	Q9EQP2	Ehd4	EH domain-containing protein 4		0.405719	0.549342	28.5435		0.0732564		1.32475	1.2138	0.414299	34.1323		0.642779	0.405719	NaN	-0.404827		0.104391	0.264719	NaN	0.119051		3.9351e-95	316.42	0	2	490	508	LADCDCDGMLDEEEFALAK	493;495							yes	yes
51915	F7A8H6;O70325-2;O70325;S4R1E5;Q91XR9	F7A8H6	Gpx4	Phospholipid hydroperoxide glutathione peroxidase, mitochondrial;Glutathione peroxidase;Phospholipid hydroperoxide glutathione peroxidase, nuclear		0.403392	0.320602	30.0152		0.0157409		1.32419	1.36452	0.307526	22.5372		0.0540914	0.473797	0.332987	0.824982		0.968205	0.241884	0.278029	0.0108379		2.3715e-06	172.15	0	1	153	163	ILAFPCNQFGR	158							yes	no
1559	F8VPU2;E9Q805	F8VPU2	Farp1	FERM, RhoGEF and pleckstrin domain-containing protein 1		0.402928	0.167371	28.9444		0.0352818		1.32225	1.403	0.171788	12.2444		0.731181	0.389023	0.416833	0.386809		0.0303075	0.318444	0.228735	0.282898		2.9939e-09	217.12	0	1	417	432	ACTLELGPHQSPALPK	418							yes	yes
127637	Q8R307	Q8R307	Vps18	Vacuolar protein sorting-associated protein 18 homolog		0.402583	0.335948	28.421		0.130123		1.32189	1.2578	0.265755	21.1286		0.409036	0.590973	-0.182529	0.396131		0.303126	0.258916	0.54815	0.269941		0.0012117	74.444	0	1	569	588	VVAYHCQHEAYEEALAVLAR	574							yes	yes
27365	Q9JJU8	Q9JJU8	Sh3bgrl	SH3 domain-binding glutamic acid-rich-like protein		0.401685	0.409659	28.7386		0.0761736		1.32275	1.32593	0.361631	27.2738		0.474906	0.821203	0.328463	-0.165968		0.23123	0.0293925	0.302724	0.621068		2.0313e-18	137.41	1	1	51	76	ENVPEDSRPSTGYPLPPQIFNECQYR	73							yes	yes
11027	A0A0U1RNK7;A2A9M5;Q8R1A4-2;E9PX48;A2A9M4;Q8R1A4;A0A0U1RNY4;F6ZJ55;A2AW79;A0A0U1RP53;A0A0U1RPH6	A0A0U1RNK7	Dock7	Dedicator of cytokinesis protein 7		0.400616	0.351511	28.5988		0.076963		1.32007	1.1721	0.263191	22.4546		0.400616	-0.203849	0.409264	NaN		0.155108	0.580303	0.237093	NaN		0.00079494	121.74	0	1	2077	2085	AVLPVTCHR	2083							yes	no
12277	Q99KC8;F6TIL5;Q8BGF0;D3Z671;D3Z518	Q99KC8	Vwa5a	von Willebrand factor A domain-containing protein 5A		0.400126	0.238061	28.1861		0.0598354		1.31962	1.32524	0.217162	16.3866		0.151781	0.400126	NaN	0.627752		0.644563	0.300797	NaN	0.0679942		4.0608e-05	184.87	0	1	416	431	CFSFGIGQGASTSLIK	416							yes	yes
45998	Q8CI33;Q8CI33-2	Q8CI33	Cwf19l1	CWF19-like protein 1		0.399472	0.222077	30.6529		0.00524624		1.32203	1.32702	0.203017	15.2987		0.496876	0.645269	0.302068	0.137502		0.0450875	0.0495778	0.282634	0.617079		6.9086e-114	337.68	0	1	278	297	HIPAPQEESACQFFFDLSEK	288							yes	no
5482	Q499X9	Q499X9	Mars2	Methionine--tRNA ligase, mitochondrial		0.399038	0.245366	28.303		0.133718		1.31863	1.42975	0.252618	17.6686		NaN	0.323942	0.78147	0.399038		NaN	0.399797	0.0442345	0.265984		0.0023758	101.92	0	1	465	474	ALEAVSSCVR	472							yes	yes
37038	P38647	P38647	Hspa9	Stress-70 protein, mitochondrial		0.398899	0.295825	30.0283		0.0169534		1.31897	1.3249	0.267007	20.153		0.360233	0.727543	0.437565	0.00839083		0.251344	0.0534858	0.109973	0.976083		2.7674e-65	278.82	0	1	53	73	GAVVGIDLGTTNSCVAVMEGK	66							yes	yes
132825	Q8VEH5	Q8VEH5	Epm2aip1	EPM2A-interacting protein 1		0.398415	0.688999	28.4371		0.134358		1.37548	1.41441	0.641293	45.3399		1.09151	0.822751	-0.366403	-0.025921		0.00569929	0.0290793	0.240853	0.920374		2.749e-20	201	0	2	26	43	YLVVEPAEGDGALCLVCR	39;42							yes	yes
117145	Q3TPJ8;A2BFF9;O88487;A2BFF8;A2BFF5;Q3TYJ3;D3Z0M6;O88485-2;O88485;D3Z258;A0A0N4SVS1	Q3TPJ8	Dync1i2	Cytoplasmic dynein 1 intermediate chain 2		0.397575	0.142315	28.849		0.0378432		1.31729	1.28156	0.123622	9.64619		0.397575	NaN	0.194096	0.468195		0.31701	NaN	0.605075	0.183104		5.1116e-151	363.75	0	1	317	336	TTPEYVFHCQSAVMSATFAK	325							yes	no
97583	Q9D6Z1;E0CXZ0;A2APD7;F7CHQ7;F6USW7;F7CHP9;F6U250;F6V095	Q9D6Z1	Nop56	Nucleolar protein 56		0.396773	0.416875	29.8213		0.0361561		1.34711	1.33134	0.374628	28.139		0.74353	0.706954	0.0865922	-0.0635681		0.0378422	0.0701647	0.785141	0.79501		1.3698e-27	185.71	1	1	453	477	RLAALALASSENSSTPEECEEVNEK	471							yes	no
3392	Q9DC50	Q9DC50	Crot	Peroxisomal carnitine O-octanoyltransferase		0.396347	0.431128	30.0543		0.0176779		1.34054	1.28944	0.367003	28.4622		0.673563	0.119132	0.679641	-0.192755		0.0460152	0.7723	0.00269053	0.46308		2.2899e-28	261.27	0	1	200	219	AFVFDVLHEGCLITPPELLR	210							yes	yes
8163	Q3U319;A0A0X1KG60;A0A0U1RPJ4;REV__Q9WVQ0;Q3U5Q7	Q3U319	Rnf40	E3 ubiquitin-protein ligase BRE1B		0.396075	0.33813	27.1697		0.157114		1.31592	1.26444	0.282343	22.3294		-0.0590422	0.396075	0.601698	NaN		0.82934	0.402233	0.104733	NaN		1.7906e-20	146.94	0	1	520	547	AQASGSSHCIPTLSHPDDPGLNALAPGK	528							yes	no
56389	Q8BH57-2;Q8BH57;Q8BH57-3	Q8BH57-2	Wdr48	WD repeat-containing protein 48		0.39601	0.268828	29.124		0.0386214		1.31796	1.26878	0.222241	17.5161		-0.0481574	0.314538	0.477481	0.557809		0.886095	0.42483	0.169255	0.14938		0.0031181	151.7	0	1	276	282	IYCTDLR	278							yes	no
44856	O08648-2;O08648	O08648-2	Map3k4	Mitogen-activated protein kinase kinase kinase 4		0.395628	0.120218	29.0612		0.0388133		1.31621	1.33718	0.113082	8.45675		0.298393	0.571962	0.442387	0.348868		0.28345	0.13074	0.146221	0.353928		1.3176e-10	164.2	1	1	511	523	HCLTSIYRPFVDK	512							yes	no
121805	Q60973;A2AFI9;A2AFJ1;F6ZLC6;F6U539	Q60973	Rbbp7	Histone-binding protein RBBP7		0.395488	0.544942	29.5405		0.0236373		1.32762	1.44076	0.559468	38.8313		0.592097	0.19888	1.13451	-0.132314		0.0166375	0.687176	0.0155485	0.593614		3.6449e-40	199.7	1	1	83	113	VHIPNDDAQFDASHCDSDKGEFGGFGSVTGK	97							yes	no
38138	Q8BH48;Q8BH48-2;F6WHE1	Q8BH48	Ubap1	Ubiquitin-associated protein 1		0.394105	0.272894	29.2563		0.0306774		1.31899	1.33869	0.253388	18.9281		0.270005	0.718967	0.0986527	0.518205		0.424293	0.0408977	0.76726	0.137273		1.046e-15	168.79	0	1	437	456	GFDPLLVEEALEMHQCSEEK	452							yes	no
13293	G3X922;D4AFX7;A0A087WS25;A0A087WRC9;A0A087WSI0	G3X922	Dnajc13			0.393447	0.734991	29.1		0.0399251		1.31353	1.55821	0.810579	52.0198		-0.154949	1.30038	0.393447	NaN		0.643804	3.43116e-05	0.197652	NaN		0.0048111	136.44	0	1	1456	1462	CVAVLNR	1456							yes	no
49269	Q3TPJ8;A2BFF9;O88487;A2BFF8;A2BFF5;Q3TYJ3;D3Z0M6;O88485-2;O88485;D3Z258;A0A0N4SVS1	Q3TPJ8	Dync1i2	Cytoplasmic dynein 1 intermediate chain 2		0.392816	0.332387	31.6192		0.00394718		1.31438	1.24275	0.260065	20.9265		0.552732	0.45996	0.325672	-0.191977		0.0358134	0.172455	0.167461	0.464479		1.2387e-10	156.85	0	1	401	421	ICSWSLDMLSHPQDSMELVHK	402							yes	no
17971	Q8R2U4;A0A0A6YXY1;A0A0A6YX97;A2APZ3;A2APZ2	Q8R2U4	Ntmt1	N-terminal Xaa-Pro-Lys N-methyltransferase 1;N-terminal Xaa-Pro-Lys N-methyltransferase 1, N-terminally processed		0.392595	0.318393	28.7724		0.083095		1.31275	1.41842	0.32378	22.8268		NaN	0.392595	0.214963	0.833361		NaN	0.233165	0.702938	0.0100612		5.4653e-52	275.23	0	1	167	185	DNMAQEGVILDDVDSSVCR	184							yes	yes
18328	Q9JIX8-4;Q9JIX8;F6RJ39;B8JJ91;Q9JIX8-3;Q9JIX8-2;B8JJ92;Q52KR6;B8JJ90;B8JJ89;F6Q8C0;D3YZM3;REV__Q3UEX1;REV__P30678;REV__P50586-2;J3QN61;Q1RNF8	Q9JIX8-4	Acin1	Apoptotic chromatin condensation inducer in the nucleus		0.391913	0.108509	27.5608		0.135684		1.31213	1.28809	0.095435	7.40906		0.391913	NaN	0.453331	0.242362		0.289435	NaN	0.234873	0.5657		8.7707e-32	238.83	0	1	633	654	DPSCGQEAAAPSGPQLQVLEPK	636							yes	no
12048	Q9WVJ2;E9Q5I9;F6ZQQ3;E9Q0U1;F6PXS6;E9PY93	Q9WVJ2	Psmd13	26S proteasome non-ATPase regulatory subunit 13		0.391409	0.487869	29.9334		0.0387395		1.31167	1.30041	0.419328	32.2458		0.777364	0.391409	NaN	-0.19171		0.00168821	0.23468	NaN	0.477789		1.3484e-62	284.32	0	1	253	270	CAWGQQPDLAANEAQLLR	253							yes	no
112385	A0A0A0MQE5;A2AHC3;A2AHC4;A2AHC3-2;F6Q2D3;F6QF29;F6W3X2;V9GXD7;V9GXT0	A0A0A0MQE5	Camsap1	Calmodulin-regulated spectrin-associated protein 1		0.39137	0.419107	28.2642		0.141758		1.31164	1.39244	0.409258	29.3915		0.042091	NaN	0.87662	0.39137		0.889836	NaN	0.0124251	0.326529		0.0050469	96.492	0	1	1160	1167	TFVLSSCK	1166							yes	no
104272	P46664	P46664	Adss	Adenylosuccinate synthetase isozyme 2		0.391203	0.2747	30.9905		0.00386607		1.31761	1.37197	0.267364	19.4876		0.780942	0.530542	0.251864	0.181929		0.00576123	0.11143	0.26465	0.501143		3.0833e-202	401.51	1	1	2	22	SISESSPAATSLPNGDCGRPR	18							yes	yes
121381	Q9ERU9;F8WH42;P09056	Q9ERU9	Ranbp2	E3 SUMO-protein ligase RanBP2		0.390741	0.163996	30.6102		0.0328138		1.31275	1.30705	0.147052	11.2507		0.554411	0.181586	0.463775	0.317707		0.025628	0.644842	0.0904813	0.261044		1.8405e-168	390.41	0	1	2610	2627	VGIEHIGETEVTNPVGCK	2626							yes	yes
119408	Q9CQA9;D3YXL1;D3Z2W9;Q8C373	Q9CQA9	Ntpcr	Cancer-related nucleoside-triphosphatase homolog		0.38939	0.15491	28.617		0.0856547		1.30984	1.3437	0.146291	10.8872		0.38939	NaN	0.283697	0.588759		0.166548	NaN	0.46798	0.171744		0.00093699	117.1	0	1	109	117	VCIIDEIGK	110							yes	no
134640	Q00422	Q00422	Gabpa	GA-binding protein alpha chain		0.388159	0.1934	28.0453		0.0681078		1.30933	1.26034	0.159968	12.6924		0.475316	0.432135	0.0461263	0.344183		0.225092	0.356358	0.874029	0.419514		0.0042234	93.551	0	1	380	389	YYYDGDMICK	388							yes	yes
79705	Q91VK1	Q91VK1	Bzw2	Basic leucine zipper and W2 domain-containing protein 2		0.388063	0.38156	28.3539		0.145338		1.30863	1.19132	0.290073	24.349		0.489908	0.388063	-0.215984	NaN		0.146822	0.317311	0.478247	NaN		3.2177e-09	166.3	0	1	93	109	MTNHCVFSANEDHETIR	97							yes	yes
10167	Q91VW3;I7HPY0	Q91VW3	Sh3bgrl3	SH3 domain-binding glutamic acid-rich-like protein 3		0.387843	0.448765	29.7508		0.0405419		1.30844	1.17205	0.329608	28.1223		0.497307	0.387843	-0.328907	NaN		0.172487	0.211096	0.275273	NaN		3.2868e-21	148.31	0	1	59	91	ATPPQIVNGNHYCGDYELFVEAVEQDTLQEFLK	71							yes	yes
13362	Q922Q1;E0CZH6;A0A087WPC2;D3YZZ3;Q9CW42	Q922Q1	37316	Mitochondrial amidoxime reducing component 2		0.387137	0.0943056	31.4275		0.0044912		1.3082	1.33055	0.0884248	6.64573		0.351326	0.327158	0.537311	0.422948		0.187418	0.297327	0.0247067	0.136669		2.5557e-14	220.29	0	1	274	288	CVLTTVDPDTGIIDR	274							yes	yes
12456	B9EJ54;A0A0J9YUD5;E9Q880	B9EJ54	Nup205			0.38685	0.472874	29.8193		0.0410571		1.30754	1.12547	0.329035	29.2354		NaN	-0.42345	0.404063	0.38685		NaN	0.104951	0.24296	0.139845		0.003306	113.85	0	1	141	147	CIANSLR	141							yes	no
44842	P70419;Q8C7U7	P70419	Galnt3	Polypeptide N-acetylgalactosaminyltransferase 3;Polypeptide N-acetylgalactosaminyltransferase 6		0.386254	0.647027	27.5275		0.141914		1.307	1.11625	0.426937	38.2473		0.500365	NaN	0.386254	-0.673008		0.200524	NaN	0.29268	0.054584		5.5447e-07	228.37	0	1	148	157	HCFNAFASDR	149							yes	no
53151	Q6ZPJ3;REV__P14873	Q6ZPJ3	Ube2o	E2/E3 hybrid ubiquitin-protein ligase UBE2O		0.385937	0.067924	29.0407		0.0439615		1.30672	1.32049	0.0630033	4.7712		0.333176	0.391715	0.494411	0.380159		0.324009	0.31489	0.154932	0.260501		7.9952e-07	170.47	0	2	392	403	IMSCTPDTQCPR	395;401							yes	yes
70976	Q00PI9	Q00PI9	Hnrnpul2	Heterogeneous nuclear ribonucleoprotein U-like protein 2		0.385931	0.48748	30.8586		0.00704837		1.35705	1.34775	0.442234	32.8127		0.785128	0.796856	-0.0898688	-0.0132658		0.010259	0.0140348	0.729193	0.969715		3.3958e-267	434.81	0	1	33	58	LQEALDAEMLEDEAGVGGAGPGGACK	57							yes	yes
14522	P11157;F6RUC3;D3Z0D8	P11157	Rrm2	Ribonucleoside-diphosphate reductase subunit M2		0.385911	0.174832	30.1188		0.0209306		1.30751	1.28197	0.150448	11.7357		0.113477	0.334553	0.437268	0.517039		0.663405	0.365893	0.0796088	0.165605		1.0194e-17	217.22	0	2	266	279	DEGLHCDFACLMFK	271;275							yes	yes
89567	Q5H8C4;Q5H8C4-2	Q5H8C4	Vps13a	Vacuolar protein sorting-associated protein 13A		0.385464	0.645818	27.9232		0.0700948		1.30628	1.18907	0.466489	39.2315		-0.56672	NaN	0.665184	0.385464		0.117047	NaN	0.087005	0.304428		0.00012057	163.34	0	1	2367	2374	QDNCILLR	2370							yes	no
12043	D3Z1N4;E9Q4Y5;F8VQD1;E9Q7L3;D3Z1W6;E9Q7L2;Q8BSQ9;Q8BSQ9-2;D3YYF2;F6THL5;D6RIL0;D6RI94;D3Z3R4;D3YYG4;D3Z1M8	D3Z1N4	Pbrm1	Protein polybromo-1		0.385442	0.760528	27.5762		0.142825		1.30626	1.05855	0.457352	43.2056		0.385442	-0.913829	0.420737	NaN		0.298042	0.0126725	0.25283	NaN		0.0069239	128.75	0	1	1248	1254	CAVLSFK	1248							yes	no
70180	E9QN44;Q8CIM3;A0A087WR78	E9QN44	D2hgdh	D-2-hydroxyglutarate dehydrogenase, mitochondrial		0.384721	0.491191	28.8241		0.0894961		1.31174	1.22334	0.364335	29.782		-0.462426	0.244903	0.524538	0.626768		0.196571	0.525929	0.0837134	0.0684551		3.7285e-164	407.92	0	1	93	113	LPFSTVSEEDLAAFECIIPGR	108							yes	no
42220	A2AUK8;A2AUK5;Q9Z2H5-2;A2AUK7;Q9Z2H5;Q9Z2H5-3;A2AUK6;E9PV14	A2AUK8	Epb4.1l1;Epb41l1	Band 4.1-like protein 1		0.383829	0.473489	31.5648		0.00483859		1.32869	1.35749	0.436816	32.1782		-0.127357	0.893024	0.10816	0.659498		0.591008	0.0123908	0.5616	0.0415875		8.1133e-38	285.9	0	1	119	135	GQVLFDLVCEHLNLLEK	127							yes	no
108005	Q6P5H2;Q6P5H2-2;REV__E9Q876	Q6P5H2	Nes	Nestin		0.383752	0.322844	31.4874		0.0048469		1.32219	1.35898	0.303488	22.3321		0.619531	0.761332	0.147973	0.132861		0.0660766	0.00188688	0.692282	0.414209		2.871e-150	364.3	0	1	1106	1124	SSETENIESLETVGECLGR	1121							yes	no
45858	G5E895;D3Z494;S4R2G9	G5E895	Akr1b10			0.383285	0.651354	30.2225		0.0218269		1.36587	1.38798	0.596347	42.9651		0.824807	1.01206	-0.0582378	-0.315841		0.0145422	0.00807103	0.825128	0.251868		1.1695e-145	403.19	0	1	42	62	HIDCAYVYQNESEVGEAIQEK	45							yes	no
19311	A0A0R4J0I4;Q8BIW9;E9Q2M3;F6ZBE7;E9PVJ3;F6YVH6	A0A0R4J0I4	Chtf18	Chromosome transmission fidelity protein 18 homolog		0.383002	0.320784	27.9928		0.071951		1.30405	1.19821	0.248666	20.7532		NaN	0.460941	-0.129528	0.383002		NaN	0.232436	0.66138	0.370227		6.4056e-24	172.8	0	2	657	682	DSSLSTVCCALDWLAFDDLLEQAAHR	664;665							yes	no
27944	Q924Z6-2;Q924Z6;Q924Z6-3;F6XQN1;F7B8F0;F6Z1I1;F6WSY2;F6YJ47;E9Q081;F6Y2I6	Q924Z6-2	Xpo6	Exportin-6		0.381681	0.190726	27.0619		0.173256		1.30286	1.28059	0.166094	12.9701		0.520479	0.381681	NaN	0.143378		0.245238	0.421493	NaN	0.758859		0.0012263	84.14	0	1	871	886	EQLAESILHEGSTGCR	885							yes	no
13083	Q8VDK1-2;Q8VDK1;D3YY53;D3Z3I3;D3Z2Y2	Q8VDK1-2	Nit1	Nitrilase homolog 1		0.381677	0.38343	27.7584		0.147109		1.30351	1.21455	0.284876	23.4552		-0.316902	0.335992	0.534458	0.427363		0.3653	0.511399	0.169548	0.318521		2.51e-14	208.37	0	2	248	258	CSEGPGLCLAR	248;255							yes	no
101721	A0A0R4J1D0;P59108	A0A0R4J1D0	Cpne2	Copine-2		0.381225	0.375948	28.8276		0.0466658		1.30247	1.23477	0.288393	23.356		0.388834	0.591671	-0.273765	0.373616		0.246468	0.127395	0.358454	0.301944		1.7021e-17	213.13	0	1	44	57	SDPFCVLFIEDNGR	48							yes	no
83740	Q3U3G8;Q9EPB5;F6TMN2;E9Q8E7;E9Q5R2	Q3U3G8	Serhl	Serine hydrolase-like protein		0.380298	0.264629	29.2975		0.0373337		1.30653	1.30132	0.234451	18.0164		0.641423	0.254914	0.505681	0.0459364		0.0369079	0.52782	0.145919	0.911993		7.6839e-22	205.28	0	1	36	54	NPPVLCLHGWLDNANSFDR	41							yes	no
45370	Q9JI90;G3XA54;Q9JI90-2	Q9JI90	Rnf14	E3 ubiquitin-protein ligase RNF14		0.380206	0.491366	28.5185		0.15412		1.31507	1.33106	0.437169	32.8437		0.172266	0.885791	-0.240723	0.588145		0.668736	0.0183757	0.488803	0.0886669		1.8214e-29	244.28	0	1	446	457	HFTDSESPCFNR	454							yes	no
63234	Q9D0Q7;F6QAU7	Q9D0Q7	Mrpl45	39S ribosomal protein L45, mitochondrial		0.380114	0.341505	29.964		0.0446948		1.30831	1.2403	0.272985	22.0095		0.528246	0.549101	-0.182108	0.231982		0.116589	0.168458	0.532452	0.38485		7.1154e-24	178.95	1	1	72	96	LERPIHLACTAGIFDPYVPPEGDAR	80							yes	no
45441	Q9JK83;Q9JK83-2;Q9JK84;D3Z2R1;Q9Z101-3;Q9Z101-2;Q9Z101	Q9JK83	Pard6b	Partitioning defective 6 homolog beta		0.379723	0.123786	29.1954		0.0376356		1.30188	1.29113	0.109372	8.47103		0.208173	0.329577	0.429869	0.491142		0.549124	0.495576	0.172818	0.160765		3.8104e-53	280.56	0	1	7	20	HGASSGCLGTMEVK	13							yes	no
1569	A2AFQ0;Q7TMY8;Q7TMY8-3;Q7TMY8-4;Q7TMY8-2;F6XP90;F6UYC1	A2AFQ0	Huwe1	E3 ubiquitin-protein ligase HUWE1		0.378853	0.512102	28.8787		0.0480793		1.30031	1.18224	0.377259	31.9105		0.571771	0.378853	-0.395797	NaN		0.0903574	0.322103	0.142582	NaN		1.939e-08	145.43	0	1	1761	1780	ACVSMLGVPVDPDTLHATLR	1762							yes	no
50186	P47857;P47857-2;P47857-3	P47857	Pfkm	ATP-dependent 6-phosphofructokinase, muscle type		0.378774	0.214313	30.9141		0.00821011		1.30351	1.28992	0.187895	14.5663		0.27646	0.571696	0.0927649	0.481089		0.360996	0.0760023	0.678744	0.107597		1.0695e-34	265.6	0	1	700	714	IFANTPDSGCVLGMR	709							yes	no
118573	Q8CGC7;A0A0A6YWA4;A0A0A6YWH3;F6R5M4	Q8CGC7	Eprs	Bifunctional glutamate/proline--tRNA ligase;Glutamate--tRNA ligase;Proline--tRNA ligase		0.377627	0.17515	31.2219		0.00528944		1.30128	1.34228	0.166883	12.4328		0.264974	0.459246	0.646124	0.296009		0.325364	0.134722	0.0187403	0.329118		1.9775e-06	164.53	0	1	908	916	VACQGEVVR	910							yes	yes
11457	Q5SXR6;Q68FD5;F6Z1R4	Q5SXR6	Cltc	Clathrin heavy chain;Clathrin heavy chain 1		0.377085	0.444236	29.8271		0.0464176		1.29871	1.28615	0.379919	29.5393		0.73086	0.377085	-0.15184	NaN		0.0968498	0.334519	0.558733	NaN		3.595e-42	213.88	0	1	643	672	AVVHTHLLNPEWLVNYFGSLSVEDSLECLR	670							yes	no
113384	Q3UI43	Q3UI43	Babam1	BRISC and BRCA1-A complex member 1		0.377011	0.397051	28.6937		0.0961409		1.30515	1.22466	0.3054	24.9375		0.232671	0.521352	-0.299562	0.561547		0.491248	0.317311	0.263078	0.146482		5.4039e-22	205.18	1	1	217	237	TILVYSRPPCQPQFSLTEPMK	226							yes	yes
83581	A2AFQ0;Q7TMY8;Q7TMY8-3;Q7TMY8-4;Q7TMY8-2;F6XP90;F6UYC1	A2AFQ0	Huwe1	E3 ubiquitin-protein ligase HUWE1		0.376696	0.350735	31.1367		0.00540257		1.30975	1.39439	0.349354	25.0542		0.567584	0.889043	0.185808	0.145534		0.0477398	0.0208271	0.454379	0.597636		8.9777e-137	366.49	0	2	1881	1894	NPDIFTEVANCCIR	1891;1892							yes	no
80958	Q99PG2;Q99PG2-2	Q99PG2	Ogfr	Opioid growth factor receptor		0.376673	0.213335	29.2025		0.0392722		1.29834	1.25909	0.180721	14.3533		0.0867362	NaN	0.376673	0.502792		0.726544	NaN	0.168001	0.197233		6.897e-61	290.87	0	1	89	108	NEICFQPNGFLIEDILQNWK	92							yes	no
84256	A0A0R4J0H8;Q6NWW9;A0A0A6YX88	A0A0R4J0H8	Fndc3b	Fibronectin type III domain-containing protein 3B		0.376131	0.412776	26.5999		0.179799		1.29786	1.17151	0.305926	26.1138		0.376131	NaN	0.479258	-0.281654		0.412172	NaN	0.333489	0.49451		2.1281e-05	150.66	0	1	216	227	NSCATVYNGYGK	218							yes	no
14444	A2A4A1;Q91ZF0;F7CGC9	A2A4A1	Dnajc24	DnaJ homolog subfamily C member 24		0.375235	0.290265	29.41		0.0400647		1.29705	1.23682	0.237273	19.1841		NaN	0.375235	0.524238	-0.0361752		NaN	0.276376	0.0943817	0.921257		3.8106e-37	210.39	0	2	125	148	DEAQEATLISCDACSLIVELLHQS	135;138							yes	no
127969	Q9JIF0-2;Q9JIF0-3;Q9JIF0;A0A171KXD3;A0A140LJ70;A0A140LHF7;A0A140LJF4;A0A140LHS4;A0A140LJ68;A0A140LI33;A0A140LIF7;Q6PAK3	Q9JIF0-2	Prmt1	Protein arginine N-methyltransferase 1		0.373123	0.560822	28.5931		0.0996397		1.29515	1.25093	0.449574	35.9391		0.745677	0.373123	-0.356825	NaN		0.0271732	0.33857	0.227195	NaN		4.7326e-11	167.3	0	1	73	90	VVLDVGSGTGILCMFAAK	85							yes	no
45266	Q8VEE1	Q8VEE1	Lmcd1	LIM and cysteine-rich domains protein 1		0.372445	0.540918	29.168		0.041641		1.29692	1.18168	0.369914	31.3039		0.567358	-0.619085	0.45992	0.28497		0.0921124	0.0464274	0.130527	0.403031		2.4982e-32	250.51	0	2	332	345	HFICEGCEQLLSGR	335;338							yes	yes
46198	Q8K2A1;Q8K2A1-2;E0CXC5	Q8K2A1	Gulp1	PTB domain-containing engulfment adapter protein 1		0.37199	0.220391	27.6298		0.158587		1.29414	1.29234	0.195512	15.1285		0.13216	NaN	0.572351	0.37199		0.767436	NaN	0.131832	0.38383		1.7272e-21	224.7	0	1	123	132	HLCFVFDSEK	125							yes	no
59097	P48760-2;P48760-5;P48760-4;P48760;P48760-3;A2AK70;A0A0A6YX96	P48760-2	Fpgs	Folylpolyglutamate synthase, mitochondrial		0.371553	0.0761205	26.6799		0.185333		1.29375	1.32694	0.070987	5.34969		0.354593	NaN	0.494097	0.371553		0.441857	NaN	0.317311	0.354295		2.6016e-100	308.61	1	1	173	196	KPVVCGVSSLGIDHTSLLGDTVEK	177							yes	no
119476	G5E8A7;Q80XS6;A0A140LIW4;A0A140LI35	G5E8A7	Samd4b	Protein Smaug homolog 2		0.371443	0.410179	27.6652		0.159255		1.29365	1.13072	0.291698	25.7975		-0.33287	NaN	0.383564	0.371443		0.343117	NaN	0.325216	0.384514		3.3493e-22	180.83	1	1	475	498	VCTQLLVSRPDEENITSYLQLIEK	476							yes	no
77996	Q91VR5	Q91VR5	Ddx1	ATP-dependent RNA helicase DDX1		0.371266	0.20171	29.8718		0.0498837		1.29353	1.24106	0.16283	13.1203		0.457694	0.358789	0.383742	0.00549623		0.133723	0.354133	0.309574	0.9611		5.8916e-11	233.09	0	1	387	399	MHNQIPQITCDGK	396							yes	yes
110946	B1AVH7;B1AVH7-2	B1AVH7	Tbc1d2	TBC1 domain family member 2A		0.371065	0.428685	26.8991		0.185932		1.29331	1.3611	0.406244	29.8466		0.845575	NaN	-0.0100997	0.371065		0.0533535	NaN	0.905507	0.354998		5.628e-80	293.52	0	1	81	101	TAQDANPLDSIDLSSAVFDCK	100							yes	no
79889	Q9DBC3;E0CXC2;G3UZ59;D3Z491	Q9DBC3	Cmtr1	Cap-specific mRNA (nucleoside-2-O-)-methyltransferase 1		0.370946	0.488488	28.5116		0.16498		1.2932	1.17237	0.35792	30.5296		0.540265	0.370946	-0.377677	NaN		0.172775	0.338157	0.161247	NaN		1.4427e-08	157.62	0	1	181	200	MVIEDETEFCGEELLHSMLK	190							yes	no
122948	P50431;G3UZ26;G3UYY1;G3UZZ9	P50431	Shmt1	Serine hydroxymethyltransferase, cytosolic;Serine hydroxymethyltransferase		0.370838	0.331778	31.6765		0.00645031		1.29474	1.29679	0.290525	22.4033		-0.0754455	0.721277	0.443468	0.298208		0.736753	0.0165984	0.0333361	0.290778		2.2946e-09	201.21	0	2	370	380	VLEACSIACNK	374;378							yes	no
11963	P58871;Z4YJL4	P58871	Tnks1bp1	182 kDa tankyrase-1-binding protein		0.37009	0.588609	29.407		0.0430122		1.29243	1.12617	0.399637	35.4863		0.37009	NaN	0.501655	-0.577242		0.273221	NaN	0.149091	0.0390275		0.0046024	111.81	0	1	136	143	CAALGGVR	136							yes	yes
88654	Q61164;A2APF3;A2APF3-2	Q61164	Ctcf	Transcriptional repressor CTCF		0.369949	0.389115	30.172		0.0269123		1.31323	1.37628	0.373339	27.1268		0.629221	0.110677	0.865688	0.0792012		0.0407556	0.782593	0.000530406	0.832486		2.3826e-07	198.54	0	2	406	415	PYECYICHAR	409;412							yes	yes
34919	Q61510;Q5SU71;Q5SU72	Q61510	Trim25	E3 ubiquitin/ISG15 ligase TRIM25		0.369219	0.454463	30.5148		0.0440881		1.3232	1.34279	0.414298	30.8536		0.0510157	0.831683	-0.0816296	0.687422		0.861858	0.0627907	0.695544	0.0079265		3.28e-180	384.32	0	2	95	116	FSASSAATQVACDHCLTEIAVK	106;109							yes	no
86985	Q99J77	Q99J77	Nans			0.368823	0.0517941	28.9775		0.0544608		1.29139	1.27906	0.0453924	3.54889		0.397642	0.282277	0.352085	0.38556		0.158077	0.486746	0.350913	0.334518		3.8369e-06	169.12	0	1	2	11	PLELELCPGR	8							yes	yes
24259	Q64337;Q64337-2;D3YZJ1;F6VD69	Q64337	Sqstm1	Sequestosome-1		0.368607	0.271686	29.8713		0.0515382		1.29113	1.27154	0.229432	18.0437		0.37697	-0.0403408	0.614926	0.360243		0.179931	0.831366	0.048819	0.170057		4.1386e-06	192.44	1	1	108	119	EHRPPCAQEAPR	113							yes	no
17930	B8JJE7;Q8CEE0-2;Q8CEE0;B8JJF0;D6RDR1;Q8CEE0-3;F7BGJ9;D6RH89	B8JJE7	Cep57	Centrosomal protein of 57 kDa		0.368217	0.376874	28.2848		0.168289		1.303	1.24669	0.30664	24.5964		0.169693	-0.201718	0.566742	0.595735		0.673505	0.491192	0.13573	0.109272		5.4634e-30	244.06	0	1	368	380	DNLECELEALVGR	372							yes	no
112681	Q9DBE7;A2A5R8;Q9Z108;A2A5S3;V9GX87	Q9DBE7	Stau1	Double-stranded RNA-binding protein Staufen homolog 1		0.367053	0.432041	27.7858		0.164691		1.29516	1.49183	0.492386	33.0056		1.14421	0.222473	0.234498	0.499608		0.00830476	0.564175	0.51523	0.24494		5.687e-05	156.17	0	1	478	488	TGNGPVSACGR	486							yes	no
101470	Q99K70;B1AWT2;B1AWT3;Q7TT45;B1AWT4;Q99K70-2	Q99K70	Rragc	Ras-related GTP-binding protein C		0.366976	0.380355	29.4011		0.0448838		1.29371	1.42456	0.403984	28.3584		0.148139	0.252465	1.00195	0.481486		0.661055	0.51334	0.000848282	0.151905		6.0558e-18	227.14	0	1	375	386	SCSHQTSAPSLK	376							yes	yes
101412	Q78HU3	Q78HU3	Mvb12a	Multivesicular body subunit 12A		0.366123	1.10372	30.0505		0.0285484		1.29004	1.05805	0.518355	48.9913		0.427262	-1.80939	0.450824	0.304984		0.164676	3.41126e-09	0.233016	0.344911		1.5817e-10	211.38	0	1	228	243	SCGPLNLSAFGDLTIK	229							yes	yes
56523	O08586;Q8R5G7-3;Q8R5G7-2;Q8R5G7	O08586	Pten	Phosphatidylinositol 3,4,5-trisphosphate 3-phosphatase and dual-specificity protein phosphatase PTEN		0.365471	0.414654	28.3456		0.171669		1.2883	1.18504	0.313186	26.4282		NaN	-0.263149	0.519606	0.365471		NaN	0.447878	0.135344	0.31412		0.0021016	109.86	0	1	67	74	IYNLCAER	71							yes	yes
99078	Q8VD12-2;Q8VD12	Q8VD12-2	Znf385a	Zinc finger protein 385A		0.365446	0.377066	29.6688		0.0368332		1.28828	1.19055	0.288471	24.2301		-0.207719	0.365446	0.503303	NaN		0.539642	0.31933	0.108701	NaN		1.6559e-20	234.9	1	2	51	62	RPVISCNVCQIR	56;59							yes	no
34272	Q9D8N0	Q9D8N0	Eef1g	Elongation factor 1-gamma		0.364489	0.480221	29.9618		0.0541907		1.28743	1.12618	0.334477	29.7		0.43242	0.364489	-0.43123	NaN		0.082785	0.478047	0.0359993	NaN		3.8728e-41	316.46	0	1	328	348	FPEELTQTFMSCNLITGMFQR	339							yes	yes
78240	A0A0R4IZY0;Q8C1A5	A0A0R4IZY0	Thop1	Thimet oligopeptidase		0.363692	0.418745	28.8208		0.108546		1.2929	1.42909	0.444516	31.105		0.5051	1.04164	0.222284	0.100266		0.13332	0.0185849	0.476392	0.847264		2.965e-06	90.468	1	1	1	25	MKPPAACAGDVVDAASPASTVNHLR	7							yes	no
73736	Q3U0V2;D6RCI0;D6RGL2	Q3U0V2	Tradd	Tumor necrosis factor receptor type 1-associated DEATH domain protein		0.363026	0.264509	29.6189		0.0381271		1.28615	1.26436	0.221787	17.5414		0.372603	-0.0397469	0.596757	0.353449		0.234631	0.8867	0.0560595	0.27398		2.1185e-276	472.27	0	2	162	181	LTCDCTGQGGAIQVASAGSK	164;166							yes	yes
12863	P97494	P97494	Gclc	Glutamate--cysteine ligase catalytic subunit		0.361546	0.22282	31.1466		0.00757684		1.28489	1.37769	0.227425	16.5077		0.293096	0.378497	0.344594	0.778802		0.329858	0.223046	0.127457	0.00258194		7.9821e-196	413.98	0	3	605	624	CNQIADELCECPELLGSGFR	605;613;615							yes	yes
13260	Q9CZX7	Q9CZX7	Tmem55a	Type 2 phosphatidylinositol 4,5-bisphosphate 4-phosphatase		0.361501	0.560889	28.5192		0.176643		1.28476	1.36491	0.524756	38.4463		NaN	0.361501	0.944954	-0.176518		NaN	0.349116	0.0149227	0.524708		6.9861e-10	196.52	0	2	78	88	CTVCNEATPIK	78;81							yes	yes
124950	Q9DB73;G3UZG6;Q9DB73-2	Q9DB73	Cyb5r1	NADH-cytochrome b5 reductase 1		0.361479	0.476714	29.5062		0.0389747		1.28494	1.20572	0.345187	28.6291		-0.475	0.616872	0.336376	0.386583		0.0806116	0.0914156	0.381892	0.183598		2.453e-50	267.11	0	1	201	218	VPEDPTQCFLLFANQTER	208							yes	yes
45684	B1B1A8;Q6PDN3;Q6PDN3-3;Q6PDN3-4	B1B1A8	Mylk	Myosin light chain kinase, smooth muscle;Myosin light chain kinase, smooth muscle, deglutamylated form		0.361156	0.251177	28.5056		0.17708		1.28445	1.25723	0.213093	16.9494		0.541421	0.0452122	NaN	0.361156		0.135732	0.995753	NaN	0.317311		0.033017	63.694	1	1	843	853	HGTLRPCWPAR	849							yes	no
115854	Q8BFY9-2;Q8BFY9;Q3TKD0;J3QMX2	Q8BFY9-2	Tnpo1	Transportin-1		0.360808	0.261778	30.7129		0.011915		1.2899	1.29567	0.233122	17.9924		0.0611762	0.497378	0.641154	0.224237		0.845642	0.103807	0.184866	0.205669		2.1704e-50	238.7	0	2	265	290	TQDQDENVALEACEFWLTLAEQPICK	277;289							yes	no
95543	A2A5R2;F6YCJ0	A2A5R2	Arfgef2	Brefeldin A-inhibited guanine nucleotide-exchange protein 2		0.360532	0.620335	26.0773		0.199175		1.2839	1.16329	0.439562	37.786		NaN	-0.564866	0.360532	0.613498		NaN	0.271756	0.481446	0.184237		0.000269	141.1	1	1	34	44	RACQVALDEIK	36							yes	yes
49240	Q6QD59;B8JJI4;F7C279;F6QGF9	Q6QD59	Bnip1	Vesicle transport protein SEC20		0.360208	0.129756	29.6836		0.0396829		1.28428	1.31166	0.120397	9.17901		0.313651	0.406765	0.26654	0.560864		0.32777	0.263391	0.389189	0.105654		0.00031857	134.08	0	1	11	18	ICNQEIVK	12							yes	no
70820	Q8C1E7;D3Z0U3	Q8C1E7	Tmem120a	Transmembrane protein 120A		0.359782	0.460305	30.3695		0.0499778		1.28323	1.10505	0.315541	28.5544		NaN	-0.432985	0.368716	0.359782		NaN	0.123743	0.139133	0.23245		7.0159e-21	225.66	0	1	43	53	LQANCTNSITR	47							yes	yes
106131	Q3UHU8;G3UYD0;Q9ESZ8-5;Q9ESZ8-4;Q9ESZ8-3;Q9ESZ8-6;Q9ESZ8-2;Q9ESZ8;G3UYJ6;G3UX27;G3UWV2;G3UYD7;G3UZU4;G3UY14;G3UWP6;Q99NI3	Q3UHU8	Gtf2i	General transcription factor II-I		0.359283	0.35452	29.3464		0.0498034		1.28327	1.40439	0.373462	26.5924		0.398873	0.962114	0.319692	0.141263		0.210843	0.0693068	0.254978	0.719007		3.1157e-05	133.23	0	1	207	219	SMLSPSGSCGPIK	215							yes	no
40519	P70206	P70206	Plxna1	Plexin-A1		0.358806	0.386366	27.7352		0.17528		1.28236	1.31052	0.347342	26.5042		NaN	-0.0319363	0.358806	0.740778		NaN	0.892332	0.357662	0.0864745		0.00055831	118.18	0	1	1520	1530	GLNCDTVTQVK	1523							yes	yes
66847	Q6A009	Q6A009	Ltn1	E3 ubiquitin-protein ligase listerin		0.358798	0.241977	28.487		0.180092		1.28236	1.20005	0.191394	15.9488		NaN	0.418487	-0.027274	0.358798		NaN	0.248836	0.923908	0.320856		2.1437e-05	150.68	0	1	235	250	LLCFLPNNELDSLEEK	237							yes	yes
117693	P48678;P48678-2;P48678-3;D3YUF7	P48678	Lmna	Prelamin-A/C;Lamin-A/C		0.358243	0.134428	29.2668		0.0505018		1.28265	1.3193	0.126156	9.56238		0.579598	0.408678	0.307807	0.283884		0.109085	0.291573	0.317311	0.350092		4.1655e-15	201.93	0	2	587	599	TVLCGTCGQPADK	590;593							yes	yes
119770	A2ABY3;Q922E4	A2ABY3	Pcyt2	Ethanolamine-phosphate cytidylyltransferase		0.358076	0.123215	27.9074		0.0931105		1.28172	1.28202	0.109214	8.51888		NaN	0.230161	0.358076	0.47653		NaN	0.572943	0.351038	0.174948		0.010098	89.369	0	1	302	309	VDLVCHGK	306							yes	no
17171	Q923Q2;F8WIY7;A0A0J9YU82;D3Z5Y1;D3Z418	Q923Q2	Stard13	StAR-related lipid transfer protein 13		0.357673	0.93235	27.9674		0.0934897		1.28136	1.20191	0.648582	53.9625		0.357673	0.853686	-0.951018	NaN		0.336901	0.0558322	0.00104837	NaN		4.2913e-14	170.91	0	1	846	866	DLNENLAAAQGLAHMITECNR	864							yes	no
124292	O09106;D3YYI8	O09106	Hdac1;Gm10093	Histone deacetylase 1;Histone deacetylase		0.357268	0.0688874	29.3929		0.0511639		1.28163	1.27289	0.0604926	4.75239		0.406217	0.402436	0.312099	0.266759		0.201826	0.268912	0.31037	0.479031		7.0752e-57	251.81	0	1	248	270	VMEMFQPSAVVLQCGSDSLSGDR	261		HDAC1_MOUSE	MOD_RES	261	S-nitrosocysteine		yes	no
134176	Q99P88	Q99P88	Nup155	Nuclear pore complex protein Nup155		0.357022	0.201588	30.8402		0.0128627		1.28543	1.3054	0.183304	14.0419		0.603535	0.479968	0.234076	0.177992		0.0146237	0.235131	0.346698	0.51102		7.3382e-11	221.6	0	1	1334	1346	YVENPSLVLNCER	1344							yes	yes
48182	Q9DCI9	Q9DCI9	Mrpl32	39S ribosomal protein L32, mitochondrial		0.356953	0.432901	30.0397		0.0328219		1.28736	1.31352	0.387	29.4629		-0.175338	0.843016	0.503843	0.210062		0.47303	0.00790216	0.108311	0.514516		2.4146e-21	220.51	0	2	119	128	HVLCGYCYEK	122;125							yes	yes
92783	Q811S7;Q811S7-2	Q811S7	Ubp1	Upstream-binding protein 1		0.3568	0.294015	27.0563		0.204028		1.28058	1.29584	0.262348	20.2454		0.646607	0.3568	NaN	0.0585964		0.144083	0.363012	NaN	0.961199		0.00070854	81.854	0	1	215	233	QNENGEYTDHLHSASCQIK	230							yes	no
80300	Q62383	Q62383	Supt6h	Transcription elongation factor SPT6		0.355138	0.210794	28.5871		0.117159		1.27914	1.23135	0.169049	13.7288		0.364938	0.345339	-0.0173366	0.4637		0.3588	0.372355	0.949015	0.188156		1.53e-38	240.46	0	1	323	341	NAFATPTISLQDSCDYLDR	336							yes	yes
124932	E9Q616;G5E8K8	E9Q616	Ahnak			0.355136	0.325537	30.7844		0.0133595		1.27911	1.19518	0.253249	21.1891		0.481112	0.355136	NaN	-0.135067		0.152562	0.195263	NaN	0.609602		2.2524e-15	215.72	0	1	1938	1949	VPDVDLECPDAK	1945							yes	yes
132983	P70700;A2AP84	P70700	Polr1b	DNA-directed RNA polymerase I subunit RPA2		0.355126	0.559542	27.8536		0.0959154		1.30891	1.40105	0.545391	38.9275		-0.152241	0.666026	0.0442262	1.06109		0.642038	0.07184	0.914747	0.00458992		0.0025395	124.59	0	2	1096	1103	YNCTVCGR	1098;1101							yes	yes
7509	Q9EQQ9-3;Q9EQQ9;Q9EQQ9-2	Q9EQQ9-3	Mgea5	Protein O-GlcNAcase		0.354735	0.35029	31.0255		0.00878839		1.27894	1.33796	0.334689	25.0149		0.330014	-0.00541116	0.846151	0.379455		0.216593	0.895882	0.000187711	0.180988		1.0258e-14	214.05	0	1	625	635	ANSSVVSVNCK	634							yes	no
96855	P47857;P47857-2;P47857-3	P47857	Pfkm	ATP-dependent 6-phosphofructokinase, muscle type		0.353991	0.486867	30.4132		0.0539087		1.29456	1.43818	0.510924	35.5257		0.122646	0.0382578	1.0954	0.585336		0.717215	0.973746	1.17141e-05	0.0493293		3.4174e-80	298.33	1	1	108	129	RGITNLCVIGGDGSLTGADTFR	114							yes	no
87253	A0A0R4J140;Q5SW19;Z4YLI8;Q5SW19-3;Q5SW19-2;REV__A0A087WNU6	A0A0R4J140	Cluh	Clustered mitochondria protein homolog		0.353635	0.443506	30.3645		0.0541584		1.2988	1.24384	0.360084	28.9493		-0.282018	0.637218	0.092286	0.614984		0.255055	0.0468859	0.708088	0.0741753		0.0053618	119.23	0	1	249	254	PLQCLK	252							yes	no
13201	G5E8R4;Q922D4-2;Q922D4;Q922D4-3;Q922D4-4	G5E8R4	Ppp6r3	Serine/threonine-protein phosphatase 6 regulatory subunit 3		0.353416	0.053363	28.4391		0.187105		1.27758	1.2978	0.0484484	3.73312		NaN	0.353416	0.436247	0.336547		NaN	0.367907	0.152046	0.35557		4.9204e-18	230.41	0	1	844	857	CTAPLTPSSSPEQR	844							yes	no
114338	Q3UFY8	Q3UFY8	Trmt10c	Mitochondrial ribonuclease P protein 1		0.353202	0.602148	29.3753		0.0540043		1.27739	1.1344	0.4136	36.4598		-0.581481	0.543524	NaN	0.353202		0.0602743	0.173245	NaN	0.223393		0.009155	96.492	0	1	114	121	TLMECASK	118							yes	yes
109433	Q8BI72	Q8BI72	Cdkn2aip	CDKN2A-interacting protein		0.353034	0.191682	27.9254		0.0979449		1.27735	1.2648	0.16397	12.9641		0.537678	0.334812	0.371256	0.0743205		0.167644	0.397152	0.311263	0.849247		3.0061e-63	276.1	0	1	204	222	SVCSQSSSNSSQVTAGSGK	206							yes	yes
2737	Q8C4J7;F6YAR3	Q8C4J7	Tbl3	Transducin beta-like protein 3		0.352742	0.0994174	30.4006		0.0547889		1.27699	1.25499	0.0842354	6.71205		0.354268	0.351217	0.412883	0.182227		0.156681	0.40455	0.191045	0.5004		8.2297e-08	174.73	0	1	2	10	AETAAGLCR	9							yes	yes
38441	Q5SXC4;Q5SXC3	Q5SXC4	Vezf1			0.352467	0.294886	27.8643		0.0985009		1.27674	1.16218	0.2223	19.1279		0.352467	NaN	0.382758	-0.14247		0.444853	NaN	0.451305	0.566034		0.0031075	105.03	1	1	240	252	GFSRPDHLSCHVK	249							yes	no
117570	B2RUP0;Q8C5L7	B2RUP0	Rbm34	RNA-binding protein 34		0.352262	0.233379	29.0813		0.0665348		1.27683	1.24641	0.192115	15.4135		0.531863	0.382071	-0.0200996	0.322454		0.0879962	0.327742	0.911466	0.392645		1.957e-10	186.82	0	1	190	202	TVFVGNLPVTCNK	200							yes	no
76863	Q3URU2;Q3URU2-2;D6RGA4	Q3URU2	Peg3	Paternally-expressed gene 3 protein		0.352246	0.0950899	28.5876		0.120191		1.27655	1.32085	0.0886027	6.70799		0.352246	NaN	0.508805	0.33702		0.375946	NaN	0.0936256	0.359147		8.0933e-09	195.83	0	1	554	566	MCEETFVPSQSLR	555							yes	no
39473	Q9CR00;A0A0G2JGN6	Q9CR00	Psmd9	26S proteasome non-ATPase regulatory subunit 9		0.352021	0.358642	31.6307		0.00964335		1.27743	1.17046	0.256745	21.9355		0.415873	0.411345	0.292698	-0.334853		0.15443	0.183104	0.152097	0.19846		3.7518e-15	206.69	0	1	49	64	GIGMNEPLVDCEGYPR	59							yes	no
12209	E9QM77;O70305;O70305-2;O70305-3;F6U2C2;F7B6X4;REV__D3YTW9;REV__P22726;REV__A0A0R4J1M1	E9QM77	Atxn2	Ataxin-2		0.351944	0.362393	25.1957		0.210472		1.27628	1.23603	0.296482	23.9866		-0.117969	NaN	0.594871	0.351944		0.758141	NaN	0.2212	0.468526		0.0037744	126.68	0	1	250	255	CEVQVK	250							yes	no
68645	B1AUN2;B1AUN3;Q3UKV0	B1AUN2	Eif2b3			0.351875	0.123978	29.8531		0.0630364		1.2765	1.24116	0.102925	8.29265		0.382048	0.128585	0.321701	0.398834		0.12538	0.800204	0.251949	0.28755		3.1931e-13	172.84	0	1	329	349	LLSVLCPEESMIHSSAQIVNK	334							yes	no
9402	Q3UZ39;Q3UZ39-3	Q3UZ39	Lrrfip1	Leucine-rich repeat flightless-interacting protein 1		0.351868	0.491825	29.3669		0.0549648		1.27621	1.16644	0.359729	30.84		0.351868	0.544472	NaN	-0.387207		0.293635	0.146994	NaN	0.133098		4.7525e-187	377.42	0	1	345	370	ASNSPEQSSCLEGLDSEVPGPTEDLK	354							yes	no
58708	P09528	P09528	Fth1	Ferritin heavy chain;Ferritin heavy chain, N-terminally processed		0.351609	0.442472	28.4234		0.189505		1.27667	1.31742	0.400832	30.4256		0.398925	0.882749	-0.196871	0.304293		0.2803	0.0187859	0.525892	0.47397		8.7466e-10	133.48	2	1	88	109	KPDRDDWESGLNAMECALHLEK	103							yes	yes
9267	Q9ER72;Q9ER72-2;A0A140LII7;A0A140LIB6	Q9ER72	Cars	Cysteine--tRNA ligase, cytoplasmic		0.351493	0.371353	28.7773		0.120989		1.27588	1.20159	0.289817	24.1196		0.351493	NaN	0.533089	-0.181389		0.298085	NaN	0.149645	0.56341		5.6643e-06	153.49	1	1	408	422	ASKPGEPSWPCPWGK	418							yes	no
64835	A0A0R4J0T8;Q9D8S3	A0A0R4J0T8	Arfgap3	ADP-ribosylation factor GTPase-activating protein 3		0.351291	0.625519	28.477		0.189928		1.29492	1.41257	0.620305	43.9132		0.601387	1.16182	-0.280943	0.101196		0.074341	0.0287922	0.292803	0.801394		0.0012552	113.18	0	1	305	313	LGMGFGSCR	312							yes	no
116021	Q8BVE8;Q8BVE8-2;Q8BVE8-3;Q8BVE8-4;D3Z3E4;D3Z3E0;F6Y765;D3Z229;A0A0J9YUM7;F6S6G6	Q8BVE8	Whsc1	Histone-lysine N-methyltransferase NSD2		0.35022	0.4142	29.501		0.0456371		1.27502	1.21013	0.309483	25.5742		0.32071	0.596538	0.379731	-0.361395		0.310053	0.103498	0.2142	0.244111		4.9833e-120	350.55	0	2	35	50	TQNCEVNHECSVFLSK	38;44							yes	no
83781	Q9D1L9;G3UW70	Q9D1L9	Lamtor5	Ragulator complex protein LAMTOR5		0.350039	0.114813	29.855		0.0644178		1.2746	1.28202	0.102226	7.97384		0.472758	0.243318	NaN	0.350039		0.120169	0.556238	NaN	0.278617		3.5278e-131	426.3	0	2	15	34	NPSIVGVLCTDSQGLNLGCR	23;33							yes	no
96144	P62983	P62983	Rps27a	Ubiquitin-40S ribosomal protein S27a;Ubiquitin;40S ribosomal protein S27a		0.349768	0.369318	30.075		0.0365424		1.28313	1.21357	0.288099	23.7398		0.534008	0.518976	0.180559	-0.251434		0.0316607	0.171242	0.526257	0.422234		3.2939e-11	172.77	1	2	119	138	RECPSDECGAGVFMGSHFDR	121;126							yes	yes
102582	S4R189;Q3UPH7;Q3UPH7-3;Q3UPH7-2;Q3UPH7-6;S4R2U9;S4R1S6;S4R1Y4;S4R2A6;S4R1X0;S4R1R5;S4R2R3	S4R189	Arhgef40	Rho guanine nucleotide exchange factor 40		0.349428	0.554086	27.8811		0.101525		1.27407	1.12001	0.347467	31.0237		0.357407	0.412965	-0.735869	0.341448		0.437913	0.380321	0.0114767	0.483498		5.4822e-30	224.86	0	1	1142	1161	SFHGTHFLQELQGCAAHPLR	1155							yes	no
21627	P97494	P97494	Gclc	Glutamate--cysteine ligase catalytic subunit		0.349382	0.327589	31.2246		0.0098588		1.28027	1.36853	0.324816	23.7346		0.492339	0.858163	0.138628	0.206426		0.088362	0.00796599	0.538255	0.442034		0	552.2	0	1	130	149	EATSVLGEHQALCTITSFPR	142							yes	yes
119403	Q62388;F6UXV2;D3Z0Q2	Q62388	Atm	Serine-protein kinase ATM		0.349317	0.47074	27.7558		0.188082		1.27396	1.23874	0.38118	30.7715		-0.249511	0.679062	0.349317	NaN		0.41599	0.196315	0.363297	NaN		3.2328e-10	190.02	0	2	1508	1517	VCHTAVTQCK	1509;1516							yes	yes
109400	Q99LL5;E9QAL6	Q99LL5	Pwp1	Periodic tryptophan protein 1 homolog		0.349114	0.190049	29.1655		0.0569925		1.27378	1.29568	0.171725	13.2536		0.183908	0.349114	NaN	0.562968		0.576856	0.368203	NaN	0.104258		0.0030323	105.04	0	1	322	329	SVALYDCR	328							yes	yes
56776	P70255-2;P70255-3;P70255;P70255-5;P70255-4;P70255-7;P70255-6	P70255-2	Nfic	Nuclear factor 1 C-type		0.347692	0.49648	26.5655		0.216233		1.27252	1.10319	0.336881	30.5371		0.347692	0.402515	-0.483513	NaN		0.383253	0.435461	0.238316	NaN		6.7136e-07	166.65	1	1	91	103	KAPGCVLSNPDQK	95							yes	no
101401	Q60770;Q60770-2;A0A0G2JEI5;A2AEC9;A0A0G2JEQ3	Q60770	Stxbp3	Syntaxin-binding protein 3		0.347644	0.345073	28.0847		0.103333		1.27248	1.28758	0.304186	23.6246		NaN	-0.0127166	0.6772	0.347644		NaN	0.991419	0.0814283	0.304658		2.0648e-06	177.83	0	1	557	571	SCEVIIGSTHILTPR	558							yes	no
1506	E9Q3N0;Q9Z129-2;Q9Z129;D3Z6T0;F6S4D9;D3YZW9;B1ARY8	E9Q3N0	Recql	ATP-dependent DNA helicase Q1		0.34738	0.207901	28.6238		0.125427		1.27646	1.25209	0.176393	14.0878		0.0584024	0.230027	0.499927	0.464733		0.92468	0.552437	0.189253	0.186655		9.0208e-15	202.25	0	1	576	591	ACLLSNEAHAVTMQVK	577							yes	no
58245	P35700;B1AXW5;B1AXW6;B1AXW4	P35700	Prdx1	Peroxiredoxin-1		0.347296	0.171343	30.5348		0.0587719		1.27358	1.25317	0.145218	11.588		0.415174	0.483085	0.279418	0.094636		0.0960166	0.137184	0.26178	0.741145		1.7323e-187	384.99	1	2	68	92	KLNCQVIGASVDSHFCHLAWINTPK	71;83							yes	no
19178	P60330	P60330	Espl1	Separin		0.347159	0.375972	27.4865		0.191088		1.27205	1.38686	0.373683	26.9446		NaN	0.851576	0.116422	0.347159		NaN	0.0564705	0.775753	0.356359		2.3376e-10	180.2	0	1	566	581	DSLSCWDPETQSLLLR	570							yes	yes
75689	P21981;G3UXE8;Q9D7I9	P21981	Tgm2	Protein-glutamine gamma-glutamyltransferase 2		0.346878	0.652503	30.464		0.059087		1.33782	1.43811	0.63677	44.2782		-0.115967	0.809722	1.12648	-0.162366		0.700373	0.0363326	6.6732e-07	0.483975		0.00070237	121.85	0	1	663	671	LVVNFQCDK	669							yes	yes
128105	Q60649;E9PY58;D3YZF1;D3Z7V2	Q60649	Clpb	Caseinolytic peptidase B protein homolog		0.346189	0.779104	28.3753		0.196838		1.34399	1.53487	0.827757	53.9302		-0.139725	-0.232155	1.37858	0.832103		0.666199	0.667381	7.64603e-06	0.0246228		2.3141e-96	305.14	0	1	600	620	VVNQLAAAYEQDLLPGGCTLR	617							yes	no
98697	Q8CJG0;A3KFX6	Q8CJG0	Ago2	Protein argonaute-2		0.346134	0.190039	28.6793		0.126796		1.2712	1.20342	0.148094	12.3061		-0.0261053	0.358789	0.366503	0.33348		0.89859	0.329021	0.317311	0.325365		6.3309e-62	257.82	1	1	288	314	RPASHQTFPLQQESGQTVECTVAQYFK	307							yes	yes
128501	Q9DBG7;F6VF36	Q9DBG7	Srpr	Signal recognition particle receptor subunit alpha		0.345661	0.133242	29.1394		0.0596221		1.27091	1.27479	0.117684	9.23164		0.507032	0.184255	0.369825	0.321498		0.133197	0.641873	0.284124	0.34358		0.00016848	133.55	0	1	246	255	VWELGGCANK	252							yes	yes
8888	O55229;F6RRT7;F6SKI6	O55229	Chkb	Choline/ethanolamine kinase		0.345363	0.215681	29.0948		0.0721782		1.27937	1.27286	0.188969	14.8461		0.174709	0.516016	0.527889	0.125492		0.605494	0.171212	0.162896	0.839246		4.7998e-18	187.75	1	1	64	84	ARPEELSVCPVSGGLSNLLFR	72							yes	yes
125322	Q9WVF7;E9QAP6;E9QAP5;Q8VE52	Q9WVF7	Pole	DNA polymerase epsilon catalytic subunit A		0.344875	0.544269	27.4728		0.194307		1.27004	1.22693	0.429259	34.9866		0.707525	NaN	0.344875	-0.362648		0.108483	NaN	0.369615	0.29455		0.00089978	111.31	0	1	1928	1938	VPSSIHCGQVK	1934							yes	no
1482	G3XA21;E0CZ22;D3Z624;E9PYI5;F6UUF6;E0CYC5	G3XA21	Mroh1			0.344605	0.464291	28.3546		0.199021		1.2698	1.42548	0.476907	33.4559		0.971422	0.0646967	0.344605	NaN		0.00074842	0.877494	0.317311	NaN		7.0662e-09	110.14	0	2	1469	1494	ACHGDCEDVFLEQVVGGLVPLLLHLR	1470;1474							yes	no
85898	Q8CGC7;A0A0A6YWA4;A0A0A6YWH3;F6R5M4	Q8CGC7	Eprs	Bifunctional glutamate/proline--tRNA ligase;Glutamate--tRNA ligase;Proline--tRNA ligase		0.34434	0.468938	26.3982		0.220855		1.26957	1.43824	0.487962	33.9278		0.99143	NaN	0.0799522	0.34434		0.0227543	NaN	0.934539	0.394781		1.5726e-70	291.46	0	1	736	756	PAPAVSSTCATAEDSSVLYSR	744							yes	yes
99122	Q8BIJ6;E9PWN2;E9PWN3	Q8BIJ6	Iars2	Isoleucine--tRNA ligase, mitochondrial		0.344118	0.444654	30.9739		0.0110235		1.27196	1.46133	0.499794	34.2013		0.145705	0.252097	0.436138	1.13431		0.710488	0.574657	0.0538895	2.94424e-07		0.0003314	157.68	1	1	517	524	RPYWCISR	521							yes	no
80609	Q9D0I9;REV__B7XG49	Q9D0I9	Rars	Arginine--tRNA ligase, cytoplasmic		0.343584	0.118661	30.4911		0.0616215		1.2718	1.27466	0.104697	8.21367		0.246082	0.441085	0.457031	0.241646		0.466563	0.279956	0.0669617	0.364461		2.4392e-69	293.71	0	2	31	45	NCGCLEASPSLEQLR	32;34							yes	yes
60959	E9Q2A6;Q3UDE9;Q9QVP9;F7CCX1	E9Q2A6	Ptk2b	Protein-tyrosine kinase 2-beta		0.343475	0.130553	28.8889		0.0737888		1.2712	1.28431	0.116611	9.0797		0.501531	0.237718	0.431933	0.255017		0.137464	0.538036	0.212694	0.502487		6.7133e-45	262.56	0	1	917	931	LAQQNAVTSLSEDCK	930							yes	no
103482	P97465;A0A0N4SW01;A0A0N4SW29	P97465	Dok1	Docking protein 1		0.343116	0.364955	28.3684		0.201086		1.26855	1.22246	0.283259	23.1712		0.329361	0.356872	0.601119	-0.258701		0.408111	0.362908	0.113188	0.383692		1.5237e-05	152.69	0	1	456	468	SGTSGAWDCGLSK	464							yes	yes
12847	Q3UF95;Q9Z1R2;G3UYQ2;G3UZT6;Q3TDL4;G3UXT8;G3UYZ0;G3V013;S4R183;S4R224	Q3UF95	Bag6	Large proline-rich protein BAG6		0.343086	0.164502	28.4546		0.201129		1.26847	1.28338	0.146895	11.4459		0.194731	0.343086	NaN	0.523223		0.472411	0.375462	NaN	0.133213		0.00026967	131.27	0	2	328	336	CNLACAPPR	328;332							yes	no
119484	D3Z656;Q8CHC4;E9Q7S0;F7BQW7;D3Z1M7;F7CD11;F6XIX0	D3Z656	Synj1	Synaptojanin-1		0.342335	0.591736	26.751		0.223652		1.26781	1.13235	0.407635	35.999		-0.568686	0.342335	0.541031	NaN		0.114377	0.503872	0.143795	NaN		9.6832e-06	159.58	0	1	575	586	VCVGTWNVNGGK	576							yes	no
111225	Q8VDS8-3;Q8VDS8;Q8VDS8-2;D3YY98;A0A0J9YTY5;A0A0J9YUA5	Q8VDS8-3	Stx18	Syntaxin-18		0.342226	0.466851	28.4224		0.202331		1.26771	1.18324	0.351843	29.7357		-0.32763	0.342226	0.57061	NaN		0.36762	0.376653	0.123543	NaN		9.3298e-22	252.72	0	1	106	115	TCSEAIHQLR	107							yes	no
73068	Q9DBX2;A2AVP3;A0A087WRK4;A0A087WS02;Q9QW08	Q9DBX2	Pdcl	Phosducin-like protein		0.342168	0.412458	26.8567		0.223887		1.26766	1.51263	0.460642	30.4531		0.294234	1.03139	0.342168	NaN		0.531258	0.0518066	0.349474	NaN		0.021747	75.915	0	1	91	96	LSMSCR	95							yes	no
85972	Q3V117;Q91V92;Q3TS02	Q3V117	Acly	ATP-citrate synthase		0.341914	0.283002	27.9475		0.109316		1.26744	1.15641	0.212885	18.4091		0.368302	0.341914	-0.134533	NaN		0.354337	0.385854	0.662653	NaN		8.0596e-22	232.84	0	1	837	848	PASFMTSICDER	845							yes	no
106256	Q8VI75;Q5U4C5;D6RES6	Q8VI75	Ipo4	Importin-4		0.340779	0.260162	29.7892		0.0717732		1.27091	1.22896	0.211917	17.2436		0.501989	0.219646	-0.0621115	0.461911		0.0969572	0.575086	0.808198	0.113429		9.6474e-15	142.32	0	1	918	941	SNAIFGLGVLAEHGGCPAQDHFPK	933							yes	yes
37114	P58871;Z4YJL4	P58871	Tnks1bp1	182 kDa tankyrase-1-binding protein		0.340598	0.214049	29.873		0.0719239		1.26906	1.25394	0.181967	14.5116		0.530245	0.24505	0.436145	0.0475077		0.0780729	0.52303	0.248501	0.880294		1.7695e-56	270.06	0	1	1326	1341	GCGVGQMDWAQDLGLR	1327							yes	no
72004	O54692	O54692	Zw10	Centromere/kinetochore protein zw10 homolog		0.33973	0.553246	29.9765		0.0726485		1.28942	1.38798	0.538758	38.816		0.619664	-0.166823	0.0597955	1.05816		0.0448206	0.535055	0.813767	0.00145457		0.00021006	141.78	0	1	445	452	LQVQTVCK	451							yes	yes
87478	D3Z780;Q61749;Q61749-2;A0A0J9YUY0;F7CPG6;A0A0J9YTQ7	D3Z780	Eif2b4	Translation initiation factor eIF-2B subunit delta		0.339546	0.345918	26.5483		0.227588		1.26536	1.33446	0.325332	24.3794		0.755986	0.06932	0.339546	NaN		0.0854619	0.870747	0.35306	NaN		9.4577e-05	144.77	0	1	311	321	PMSASMCNAIK	317							yes	no
76550	F8WIE5;Q69ZR2;Q8C739	F8WIE5	Hectd1	E3 ubiquitin-protein ligase HECTD1		0.338276	0.261987	27.5923		0.203831		1.26838	1.30216	0.239785	18.4144		0.221606	0.0906529	0.684391	0.454945		0.570932	0.904202	0.1551	0.288879		8.2941e-21	221.6	0	1	240	255	MAAAGGTVSGPSSACK	254							yes	no
9212	Q9R0P5	Q9R0P5	Dstn	Destrin		0.338058	0.526021	28.1585		0.113495		1.26405	1.27002	0.442956	34.878		0.338058	NaN	-0.26869	0.778987		0.227021	NaN	0.388444	0.0715956		3.1909e-38	273.54	1	1	2	19	ASGVQVADEVCRIFYDMK	12							yes	yes
49220	Q9ERU9;F8WH42;P09056	Q9ERU9	Ranbp2	E3 SUMO-protein ligase RanBP2		0.337019	0.288333	27.4707		0.205684		1.26568	1.20055	0.22236	18.5215		-0.164914	0.245578	0.463484	0.428459		0.617956	0.628246	0.351257	0.278467		0.00086707	155.38	0	2	3045	3053	ICITECGQL	3046;3050							yes	yes
12012	E9QMV2;Q4KML4	E9QMV2	Abracl	Costars family protein ABRACL		0.336687	0.24447	31.4056		0.0132175		1.26553	1.27444	0.214877	16.8605		0.430601	0.0477994	0.61637	0.242773		0.104039	0.977355	0.0101908	0.387325		3.542e-15	204.34	0	1	39	51	CANLFEALVGTLK	39							yes	no
109570	Q922Q4	Q922Q4	Pycr2	Pyrroline-5-carboxylate reductase 2		0.336297	0.471138	28.453		0.210754		1.26251	1.17772	0.353058	29.978		-0.34009	NaN	0.336297	0.566247		0.348798	NaN	0.388867	0.101192		2.9909e-35	239.55	0	1	2	17	SVGFIGAGQLACALAR	13							yes	yes
10317	Q9ESW4;Q9ESW4-2;A0A0J9YU24	Q9ESW4	Agk	Acylglycerol kinase, mitochondrial		0.335324	0.553417	29.8653		0.076419		1.27857	1.45383	0.594267	40.8759		1.18983	-0.0337048	0.0993504	0.571297		2.05735e-05	0.899884	0.811028	0.0979228		0.00022019	131.22	0	1	63	73	ATVFLNPAACK	72							yes	no
100721	E9QL65;Q8CI04;REV__D3Z752	E9QL65	Cog3	Conserved oligomeric Golgi complex subunit 3		0.335284	0.241499	28.3277		0.212219		1.26163	1.24402	0.203966	16.3958		0.0451857	0.524672	0.335284	NaN		0.83537	0.171252	0.39031	NaN		3.8703e-51	281.13	0	1	695	706	SACEQFIQQQTR	697							yes	no
80592	Q920Q8;Q920Q8-4;Q920Q8-3;Q920Q8-2;A0A087WQT3	Q920Q8	Ivns1abp	Influenza virus NS1A-binding protein homolog		0.334671	0.312026	28.8038		0.139943		1.26109	1.14899	0.231783	20.1728		NaN	0.382283	0.334671	-0.180392		NaN	0.318533	0.331052	0.474937		0.00017842	132.39	0	1	481	490	NCDVFDPVTK	482							yes	no
107392	Q9Z1Z0;Q9Z1Z0-2;Q9Z1Z0-4;Q9Z1Z0-3;A0A0J9YUG0	Q9Z1Z0	Uso1	General vesicular transport factor p115		0.334416	0.0785746	31.9437		0.00238679		1.26135	1.25186	0.0676255	5.40199		0.224713	0.396373	0.374531	0.294301		0.374588	0.146151	0.0703193	0.179648		1.6961e-14	233.84	0	1	799	810	SQLCSQSLEITR	802							yes	no
35999	Q80UJ7	Q80UJ7	Rab3gap1	Rab3 GTPase-activating protein catalytic subunit		0.334317	0.200642	29.4763		0.0566624		1.26231	1.26456	0.174615	13.8083		0.263181	0.0870785	0.405453	0.55719		0.410578	0.818817	0.199448	0.0963788		4.1953e-31	282.91	0	1	870	887	FVSCLLEQPEVSVTGAGR	873							yes	yes
9056	P97864	P97864	Casp7	Caspase-7;Caspase-7 subunit p20;Caspase-7 subunit p11		0.3337	0.387694	29.6137		0.0571315		1.261	1.14996	0.269041	23.3957		0.283678	0.406309	0.383722	-0.410126		0.372733	0.26397	0.309598	0.192192		2.2376e-48	225.8	0	2	126	153	ASEEDHSNSACFACVLLSHGEEDLIYGK	136;139							yes	yes
118284	P58871;Z4YJL4	P58871	Tnks1bp1	182 kDa tankyrase-1-binding protein		0.333618	0.184429	29.2427		0.069593		1.26125	1.22348	0.149901	12.252		0.393377	0.0257475	0.436617	0.27386		0.322199	0.99019	0.247991	0.46549		0.0066282	94.262	0	1	201	208	TYGAPCPR	206							yes	yes
90956	Q9WU84	Q9WU84	Ccs	Copper chaperone for superoxide dismutase		0.333503	0.272371	30.309		0.0699422		1.26066	1.3199	0.259776	19.6815		0.377787	0.289218	0.751561	0.103857		0.226057	0.507209	0.0317714	0.713991		9.8366e-42	278.42	0	2	242	255	QICSCDGLTIWEER	244;246		CCS_MOUSE	METAL;METAL	244 | 246	Copper 2;Copper 2		yes	yes
34399	E9Q9L6;Q6ZQA0;Q6ZQA0-2;A0A0G2JFQ4;F6VTL9;F6ZZB1;D3Z2K6;F7CGQ9	E9Q9L6	Nbeal2	Neurobeachin-like protein 2		0.333343	0.291519	28.6773		0.141532		1.26082	1.17953	0.216541	18.3583		-0.210974	0.279269	0.387418	0.414153		0.572724	0.492187	0.262417	0.333399		4.5326e-21	202.35	0	2	711	729	FPSLSEPFSSCCIGSAGHR	721;722							yes	no
12844	Q6PGC1	Q6PGC1	Dhx29	ATP-dependent RNA helicase Dhx29		0.3333	0.470058	28.8037		0.141584		1.26312	1.24092	0.373809	30.1234		0.436528	-0.375221	0.736798	0.230073		0.27149	0.259921	0.0352343	0.552293		4.932e-08	174.29	0	2	622	630	CNIVCTQPR	622;626							yes	yes
112622	Q9JJ28	Q9JJ28	Flii	Protein flightless-1 homolog		0.332852	0.147626	31.6676		0.014277		1.26127	1.27792	0.131849	10.3174		0.40936	0.256344	0.525742	0.200955		0.0937229	0.48121	0.0121507	0.471716		3.0233e-08	206.97	0	1	43	57	TGLCYLPEELAALQK	46							yes	yes
116757	A2AAY5	A2AAY5	Sh3pxd2b	SH3 and PX domain-containing protein 2B		0.332791	0.239701	30.0162		0.046783		1.26005	1.34069	0.236366	17.6301		0.377361	0.211789	0.752364	0.288221		0.228431	0.620154	0.0067776	0.371954		1.6101e-06	151.98	1	1	766	780	TSSSPLSCRPLPEVR	773							yes	yes
44876	Q60598;Q921L6	Q60598	Cttn	Src substrate cortactin		0.332415	0.090804	30.9254		0.0208138		1.2593	1.26203	0.0794989	6.29927		0.356935	0.307895	0.44326	0.226336		0.290658	0.329047	0.201206	0.201997		8.1967e-13	209.03	0	1	111	119	HCSQVDSVR	112							yes	no
2918	Q9CQJ8	Q9CQJ8	Ndufb9	NADH dehydrogenase [ubiquinone] 1 beta subcomplex subunit 9		0.332414	0.637401	30.7058		0.0208137		1.25951	1.31871	0.55894	42.3855		-0.516214	0.296524	0.368305	1.04026		0.0322975	0.404607	0.139572	0.000428104		2.1083e-12	191.54	0	1	2	15	AFCAPPAYLTHQQK	4							yes	yes
55270	Q8VDD5;F2Z494	Q8VDD5	Myh9	Myosin-9		0.331587	0.239982	31.1893		0.0143005		1.26127	1.26284	0.207746	16.4507		0.234157	0.588998	0.0350917	0.429018		0.387574	0.0671596	0.84773	0.184523		4.9869e-30	244.8	0	2	779	791	ITDVIIGFQACCR	789;790							yes	yes
12177	Q8CIH9;D6RHB8	Q8CIH9	Ppat	Amidophosphoribosyltransferase		0.331421	0.468578	30.6836		0.0212096		1.26131	1.16105	0.325372	28.0239		0.432041	0.508636	0.230802	-0.516892		0.138004	0.128309	0.477522	0.0640343		4.2547e-11	167.29	0	2	100	116	CELENCQPFVVETLHGK	100;105							yes	yes
117968	Q8BZW8	Q8BZW8	Nhlrc2	NHL repeat-containing protein 2		0.331207	0.219171	31.2581		0.0144122		1.2648	1.2689	0.191798	15.1153		0.107905	0.182002	0.480412	0.554185		0.683652	0.586614	0.0440878	0.0583392		0.00072406	121.62	0	1	564	572	TVSVLPVCK	571							yes	yes
47779	Q5SXR6;Q68FD5;F6Z1R4	Q5SXR6	Cltc	Clathrin heavy chain;Clathrin heavy chain 1		0.330095	0.398283	27.6266		0.216105		1.25797	1.20136	0.299246	24.9089		0.584287	-0.339725	0.383959	0.276231		0.132475	0.518193	0.449708	0.466282		9.7345e-29	209.23	1	1	149	165	HSSLAGCQIINYRTDAK	155							yes	no
23170	E9PU96;Q571H0;Q571H0-2	E9PU96	Urb1	Nucleolar pre-ribosomal-associated protein 1		0.329491	0.183731	27.3424		0.217032		1.25657	1.21797	0.150878	12.3877		NaN	0.0724997	0.329491	0.428456		NaN	0.894145	0.525308	0.317311		0.0079773	83.883	0	1	222	233	EFIPCIFSSGIK	226							yes	no
68715	Q8BYA0;B1ATU0;F6UI15;REV__Q99MS4;REV__E9QLD5;Q9D2H8	Q8BYA0	Tbcd	Tubulin-specific chaperone D		0.329444	0.273432	29.5726		0.0604554		1.25657	1.25829	0.234032	18.5993		0.340852	0.318036	0.628966	-0.0386563		0.312972	0.392443	0.0966426	0.856151		0.02481	109.88	0	1	1074	1079	LLTLCK	1078							yes	yes
60431	Q99N57;Q99N57-2;A0A0N4SV36;F6TUC4	Q99N57	Raf1	RAF proto-oncogene serine/threonine-protein kinase		0.329141	0.59492	27.9774		0.12364		1.25627	1.15926	0.426533	36.7935		NaN	-0.529941	0.329141	0.612532		NaN	0.105097	0.399126	0.184973		0.00068246	122.5	0	2	149	157	LAFCDICQK	152;155		RAF1_MOUSE	METAL;METAL	152 | 155	Zinc 2;Zinc 2		yes	no
74676	Q9DB43;E0CX79;E0CXR3;E0CZD9;E0CXM9;E0CXA3	Q9DB43	Zfpl1	Zinc finger protein-like 1		0.328966	0.76874	30.9884		0.0150859		1.28583	1.40289	0.72868	51.9415		1.23433	0.642183	-0.541266	0.0157487		2.12288e-06	0.0779886	0.0270067	0.986547		1.3662e-28	248.19	0	2	68	82	LVCYDLFHWACINER	70;78							yes	no
53458	Q8CI32;E0CX76;E0CYW3;E9PVM1	Q8CI32	Bag5	BAG family molecular chaperone regulator 5		0.328912	0.198465	28.2722		0.221597		1.2585	1.28389	0.178938	13.9372		0.239039	0.595309	0.418786	0.147652		0.537163	0.110362	0.282466	0.705994		0.00012687	138.4	0	1	186	195	INSVMCEVNK	191							yes	yes
60109	Q9D6Z1;E0CXZ0;A2APD7;F7CHQ7;F6USW7;F7CHP9;F6U250;F6V095	Q9D6Z1	Nop56	Nucleolar protein 56		0.328434	0.219393	30.6061		0.0744613		1.25565	1.23874	0.18491	14.9272		NaN	0.500417	0.328434	0.0648304		NaN	0.134786	0.393588	0.629675		1.0801e-101	402.73	0	1	454	477	LAALALASSENSSTPEECEEVNEK	471							yes	no
83157	P58871;Z4YJL4	P58871	Tnks1bp1	182 kDa tankyrase-1-binding protein		0.327856	0.821193	27.4912		0.219555		1.25823	1.1239	0.480178	42.7244		0.42901	0.622095	0.226703	-1.1844		0.276019	0.171172	0.683731	0.000773054		0.00097455	101.39	0	1	1282	1295	NMAPGAGCSPGEPR	1289							yes	no
89555	Q9CZ04-2;Q9CZ04;D3Z440;D3Z0S0	Q9CZ04-2	Cops7a	COP9 signalosome complex subunit 7a		0.327425	0.779268	31.5236		0.0159041		1.25897	1.41581	0.765895	54.0959		-0.58418	0.209408	0.445442	1.30933		0.00827324	0.523565	0.0614507	4.16465e-11		1.7911e-58	233.43	0	2	165	194	QDLSAIAQTLQEWCVGCEVVLSGIEEQVSR	178;181							yes	no
85735	Q6PIP5	Q6PIP5	Nudcd1	NudC domain-containing protein 1		0.326644	0.551845	28.3245		0.225007		1.30483	1.31535	0.485422	36.9045		-0.229036	-0.0823521	0.735639	0.846815		0.454651	0.796548	0.0582985	0.0249928		8.519e-29	203.71	0	3	399	421	PACNAQELEECDIFFEESSSLCR	401;409;420							yes	yes
60616	E9QK83;Q5XG71	E9QK83	Utp20	Small subunit processome component 20 homolog		0.326369	0.471078	30.4098		0.0763701		1.26862	1.36481	0.45857	33.5995		0.54759	0.97862	-0.0718385	0.105147		0.0275236	0.00233555	0.767619	0.746756		0.019972	80.377	0	2	613	619	LALCGCK	616;618							yes	no
25460	Q3TIU4	Q3TIU4	Pde12	2,5-phosphodiesterase 12		0.326059	0.303758	29.7183		0.0848693		1.25565	1.20873	0.23749	19.6479		0.243328	-0.171535	0.40879	0.521768		0.449327	0.536696	0.143882	0.161697		5.9753e-28	218.21	0	2	262	281	ELESLCPVEAGPGTCTFDHR	267;276							yes	yes
13609	Q9CXF4	Q9CXF4	Tbc1d15	TBC1 domain family member 15		0.325958	0.291867	28.3213		0.226045		1.25384	1.27252	0.256934	20.1909		0.681151	0.292372	-0.0306113	0.359545		0.0851656	0.449593	0.898297	0.338988		7.5329e-34	214.57	1	1	44	68	DAEVIVDWRPLDDALDSSSILCAGK	65							yes	yes
661	Q91Z53;D6REG4;B1AXQ0	Q91Z53	Grhpr	Glyoxylate reductase/hydroxypyruvate reductase		0.324646	0.435521	32.2884		0.00318717		1.28564	1.28994	0.380621	29.5069		0.730014	0.656523	-0.104976	-0.00723096		0.00232851	0.0074201	0.697301	0.898113		2.4906e-115	363.11	0	1	21	42	AALAQAADCEVEQWNSDDPIPR	29							yes	no
47083	A2BG75;A2BG77;P97863;I7HIP8;A2BG76;P97863-3;P97863-2;A2ADI3	A2BG75	Nfib	Nuclear factor 1;Nuclear factor 1 B-type		0.323907	0.475799	25.7401		0.250561		1.25172	1.08	0.317505	29.3987		NaN	0.323907	0.350116	-0.486784		NaN	0.525901	0.495938	0.261756		4.7402e-10	211.31	0	2	100	111	HPCCVLSNPDQK	102;103							yes	no
127647	Q9CQ79;A0A0A6YXY0;A0A0A6YWP9;A0A0A6YVV3	Q9CQ79	Txndc9	Thioredoxin domain-containing protein 9		0.323818	0.583366	30.3654		0.0787822		1.26732	1.22132	0.442984	36.2711		0.095707	-0.567711	0.74497	0.551929		0.720774	0.0876647	0.00678476	0.0641056		0.0027002	122.17	0	1	92	98	VVCHFYR	94							yes	no
110611	H3BKS8;E9PWD4;A0A0R4IZW7;Q3TX08;H3BL70;D3Z413;H3BKB8;H3BK68;G3V019;H3BKV3;D6RFC0;D6RG86;H3BL74	H3BKS8	Trmt1	tRNA (guanine(26)-N(2))-dimethyltransferase		0.32328	0.357778	29.1246		0.0929222		1.25117	1.24583	0.301104	24.1689		0.626889	-0.0860588	NaN	0.32328		0.157349	0.704891	NaN	0.219801		9.6551e-22	225.01	0	1	142	154	TAAVGEICEEGLR	149							yes	no
119951	Q9Z0M5	Q9Z0M5	Lipa	Lysosomal acid lipase/cholesteryl ester hydrolase		0.323191	0.287976	27.7652		0.22687		1.2511	1.13059	0.211397	18.6979		-0.173813	0.326742	0.323191	NaN		0.601285	0.522479	0.401427	NaN		1.3379e-23	170.55	0	1	275	299	VDVYTTHCPAGTSVQNMLHWGQVFK	282							yes	yes
113204	Q00PI9	Q00PI9	Hnrnpul2	Heterogeneous nuclear ribonucleoprotein U-like protein 2		0.322274	0.664907	30.0042		0.0542656		1.2503	1.30489	0.575252	44.0845		-0.398068	NaN	0.322274	0.930161		0.110556	NaN	0.237039	0.00407635		9.9648e-31	227.63	0	1	446	463	TIEECEVILMVGLPGSGK	450							yes	yes
88446	Q9D338	Q9D338	Mrpl19	39S ribosomal protein L19, mitochondrial		0.32216	0.285013	28.3805		0.231857		1.2503	1.33044	0.27897	20.9682		0.792889	0.304342	0.122532	0.339978		0.0188699	0.533809	0.708447	0.485618		6.6462e-11	211.75	0	1	206	219	PVPQEACQEVPVNK	212							yes	yes
54953	Q8VE47;F6VRI6	Q8VE47	Uba5	Ubiquitin-like modifier-activating enzyme 5		0.321553	0.772867	29.1232		0.0947292		1.24968	1.24015	0.598832	48.2872		0.875118	0.321553	NaN	-0.651523		0.00397722	0.403415	NaN	0.0193713		5.3563e-130	343.63	0	1	162	186	ISNGGLEEGQPVDLVLSCVDNFEAR	179							yes	no
65752	J3QMC5;A2ANY6	J3QMC5	Mdn1			0.320844	0.357791	30.683		0.0258475		1.2575	1.26248	0.306536	24.2805		0.153279	0.690211	0.48841	-0.118091		0.643839	0.126408	0.0309178	0.651772		8.0895e-15	211.68	0	1	1005	1016	LICQHIISGNVK	1007							yes	no
117195	A0A087WQN7;F8VQ87;P97789-2;P97789;P97789-3;A0A087WNV6	A0A087WQN7	Xrn1	5-3 exoribonuclease 1		0.320469	0.775756	27.9502		0.134172		1.24874	1.40393	0.739742	52.6907		-0.40717	0.320469	1.14337	NaN		0.214971	0.41771	0.00224618	NaN		8.9735e-10	195.32	0	1	1493	1503	TTQTMTVCQVK	1500							yes	no
111226	Q1W617-2;Q1W617	Q1W617-2	Shroom4	Protein Shroom4		0.320181	0.0419348	27.4084		0.231682		1.24849	1.25554	0.0366321	2.91763		0.290368	NaN	0.373164	0.320181		0.466553	NaN	0.330544	0.514621		1.5892e-10	189.43	0	2	760	772	TCSHPCSAQGTVR	761;765							yes	no
33680	Q8VCW8	Q8VCW8	Acsf2	Acyl-CoA synthetase family member 2, mitochondrial		0.320103	0.285731	29.4909		0.0683131		1.25617	1.21622	0.231861	19.0641		0.159448	0.480758	-0.0964082	0.503037		0.637444	0.180924	0.709824	0.149874		9.296e-102	339.48	0	1	251	271	FLSCYDPINIQFTSGTTGNPK	254							yes	yes
104489	Q9R0Q7;D3Z7C6	Q9R0Q7	Ptges3	Prostaglandin E synthase 3		0.319013	0.256475	28.8134		0.159567		1.24748	1.27585	0.227904	17.8629		0.600852	NaN	0.319013	0.0887671		0.0745974	NaN	0.397664	0.892658		3.5379e-138	364.99	1	1	34	48	SKLTFSCLGGSDNFK	40							yes	no
111182	P17426-2;P17426;A0A140LIG7;A0A0J9YUA7;A0A140LHA6;A0A140LHG0	P17426-2	Ap2a1	AP-2 complex subunit alpha-1		0.318878	0.365306	28.3226		0.236964		1.24736	1.21308	0.294054	24.2403		NaN	-0.146585	0.318878	0.573849		NaN	0.662722	0.414119	0.0866681		0.000235	132.76	0	1	224	232	TCISLAVSR	225							yes	no
107132	Q8K3Z9	Q8K3Z9	Pom121	Nuclear envelope pore membrane protein POM 121		0.318732	0.39041	29.7817		0.0920742		1.25032	1.15893	0.278588	24.0384		-0.387944	0.217267	0.45509	0.420198		0.153186	0.579472	0.228648	0.14909		3.4192e-14	206.85	0	1	105	115	SPVNGSLCEPR	112							yes	yes
5038	Q9D819	Q9D819	Ppa1	Inorganic pyrophosphatase		0.318671	0.174436	32.8215		0.00179128		1.25211	1.24965	0.150364	12.0325		0.479357	0.446858	0.190485	0.137835		0.0503888	0.0995971	0.279765	0.41971		5.7358e-19	191.52	0	2	261	282	AIVDALPPPCESACSLPTDVDK	270;274							yes	yes
116625	Q922X9;F6RXJ8;D3Z1C9;D3Z1D0	Q922X9	Prmt7	Protein arginine N-methyltransferase 7		0.318441	0.338608	28.4071		0.237648		1.24698	1.11672	0.242441	21.7101		0.340492	-0.25671	0.318441	NaN		0.309298	0.458579	0.414764	NaN		2.58e-27	156.89	2	2	351	378	TSPDENDSAYQVRPVCDCQAHLLWNRPR	366;368							yes	yes
123669	P29758	P29758	Oat	Ornithine aminotransferase, mitochondrial		0.318332	0.112189	31.9483		0.0038273		1.24786	1.23234	0.0945175	7.66974		0.399733	0.375299	0.156252	0.261366		0.13209	0.227246	0.359727	0.2327		1.9324e-10	182.35	0	1	136	151	VLPMNTGVEAGETACK	150							yes	yes
58699	Q8K298	Q8K298	Anln	Actin-binding protein anillin		0.318066	0.294685	28.673		0.160819		1.26122	1.28755	0.262104	20.3569		0.0977848	0.0822093	0.64995	0.538346		0.811452	0.876342	0.06277	0.248262		2.0701e-19	210.2	2	1	326	340	KPCEKPTLSQGAQPK	328							yes	yes
1486	Q8R127;J3QNN5;F6S0R8;F6SP57	Q8R127	Sccpdh	Saccharopine dehydrogenase-like oxidoreductase		0.317598	0.402004	29.3941		0.0849374		1.24658	1.25667	0.339084	26.9827		-0.229906	0.749188	0.350394	0.284802		0.536101	0.0475387	0.270228	0.445045		6.2761e-24	177.41	0	3	112	136	ACIENGTSCIDICGEPQFLELMHAK	113;120;124							yes	yes
119493	O09106;D3YYI8	O09106	Hdac1;Gm10093	Histone deacetylase 1;Histone deacetylase		0.317585	0.45249	28.5848		0.161456		1.24669	1.35661	0.4508	33.2299		0.996573	0.356201	-0.0926476	0.278968		0.000546023	0.363727	0.747185	0.45588		1.165e-10	157.42	0	1	11	31	VCYYYDGDVGNYYYGQGHPMK	12							yes	no
103409	G5E8C6;Q91YD6;G5E8H0;Q91YD6-2;Q91YD6-3;D3Z669;D3YWZ2;D3YZN9	G5E8C6	Vill	Villin-like protein		0.317133	0.523934	27.1551		0.260999		1.24585	1.30133	0.464999	35.7327		-0.20664	0.317133	0.841228	NaN		0.538748	0.53412	0.0240626	NaN		1.8581e-11	172.21	0	1	232	249	SGSLCPSVPSNSVSQLQK	236							yes	no
72988	Q6NS46;A0A0U1RNE9;B2KFM8	Q6NS46	Pdcd11	Protein RRP5 homolog		0.31615	0.186913	30.8444		0.0281719		1.24534	1.23127	0.155536	12.6322		0.282749	0.0425743	0.489993	0.349551		0.260566	0.990864	0.0495712	0.183489		9.3154e-05	153.05	0	1	530	540	LSLITCYEGAK	535							yes	yes
51634	E9Q7W0;A0A0J9YTV5;P31266-2;P31266;Q3U6F1;A0A0J9YVE0	E9Q7W0	Rbpj	Recombining binding protein suppressor of hairless		0.315948	0.751965	31.6244		0.0198911		1.29253	1.23276	0.565573	45.8786		-0.785879	-0.0821559	0.820477	0.714053		0.002002	0.713388	0.00066399	0.00024		3.9023e-06	166.16	0	1	290	300	IIQFQATPCPK	298							yes	no
12093	Q60605-2;Q60605	Q60605-2	Myl6	Myosin light polypeptide 6		0.315656	0.151962	30.6717		0.0284271		1.24461	1.26603	0.135788	10.7255		0.536768	0.168879	0.305045	0.326267		0.175593	0.561174	0.434846	0.248679		9.2735e-15	211.78	0	1	2	13	CDFTEDQTAEFK	2							yes	no
29758	E9Q1P8	E9Q1P8	Irf2bp2	Interferon regulatory factor 2-binding protein 2		0.315099	0.401852	29.5003		0.0728576		1.25321	1.22797	0.324024	26.387		0.489594	0.64897	0.140603	-0.256002		0.118404	0.0946122	0.706645	0.349848		2.0925e-54	193.13	0	3	456	495	EVGGQATGSTGGLEPVHPASLPDSSLAASAPLCCTLCHER	488;489;492							yes	yes
36822	P42128;A0A0G2JG71;D6RFN9;D6REE8;D6RGP8;D6RH57;D3YTQ4;O70628	P42128	Foxk1	Forkhead box protein K1		0.314837	0.415162	27.8955		0.141374		1.24387	1.33948	0.3938	29.3996		0.314837	NaN	0.825603	0.00328422		0.402937	NaN	0.0288358	0.902938		8.5116e-07	150.22	0	1	164	177	GAPALQLPQQCTFR	174							yes	yes
3188	A2AN08-3;A2AN08;A2AN08-5;A2AN08-2;F6SSP6;Z4YMA7;A2AN08-4;Z4YLP1	A2AN08-3	Ubr4	E3 ubiquitin-protein ligase UBR4		0.314707	0.479228	27.5933		0.240616		1.24376	1.17038	0.358281	30.6123		NaN	-0.356438	0.314707	0.571716		NaN	0.3557	0.41431	0.184296		0.00036725	120.12	0	1	4281	4291	AFMAVCIETAK	4286							yes	no
111346	Q3TAQ9;Q3TA68	Q3TAQ9	Wdr36			0.314693	0.443721	28.373		0.243589		1.24375	1.17572	0.336065	28.5838		0.314693	0.558334	-0.302502	NaN		0.429567	0.150186	0.258582	NaN		2.2055e-15	126.45	0	1	246	269	TDGHPIMAAGSPCGHIGLWDLEDK	258							yes	no
8253	P56389	P56389	Cda	Cytidine deaminase		0.314395	0.359998	30.3532		0.088236		1.24383	1.15452	0.254697	22.0609		0.280827	0.347964	0.431848	-0.355768		0.488205	0.316664	0.156327	0.171589		9.2662e-09	179.39	1	1	2	17	AQERPSCAVEPEHVQR	8							yes	yes
31216	O88708;A2AI40;Q9CZF7;CON__Q2YDI2;A2AI43;A2AI42	O88708	Orc4	Origin recognition complex subunit 4		0.314243	0.577453	28.6197		0.165942		1.24433	1.10861	0.358965	32.3797		0.449301	0.371158	0.257327	-0.784833		0.181248	0.34269	0.406496	0.0437665		3.8422e-29	229.69	0	1	26	43	FCHHSPHSNLFGVQVQYK	27							yes	no
101346	P56389	P56389	Cda	Cytidine deaminase		0.313762	0.347825	28.482		0.245079		1.24294	1.11076	0.24713	22.2487		0.313762	NaN	0.337637	-0.276396		0.348226	NaN	0.271154	0.420643		0.0078986	92.47	0	1	28	35	SAYCPYSR	31							yes	yes
38150	Q8BMF4	Q8BMF4	Dlat	Dihydrolipoyllysine-residue acetyltransferase component of pyruvate dehydrogenase complex, mitochondrial		0.313719	0.280799	27.9816		0.142838		1.24863	1.291	0.255658	19.803		0.45209	0.070649	0.175348	0.692932		0.317311	0.941508	0.657908	0.0415314		6.1253e-06	137.84	0	1	600	616	GFDVASVMSVTLSCDHR	613							yes	yes
3922	D3YUP1;Q9WVG6-2;Q9WVG6;D6RFA7	D3YUP1	Carm1	Histone-arginine methyltransferase CARM1		0.313606	0.743707	27.8189		0.242441		1.24281	1.13768	0.504879	44.3781		-0.764865	NaN	0.661487	0.313606		0.0364854	NaN	0.0887815	0.443718		1.6775e-07	135.89	0	1	63	82	AGPDAAGIALYSHEDVCVFK	79							yes	no
20215	E9PU96;Q571H0;Q571H0-2	E9PU96	Urb1	Nucleolar pre-ribosomal-associated protein 1		0.313555	0.221988	28.8243		0.166877		1.24361	1.17891	0.169289	14.3598		0.372394	0.36685	-0.0986454	0.260259		0.348959	0.317311	0.747267	0.491611		1.7457e-14	202.68	0	1	2250	2264	DVPLDEPEAIVVLCR	2263							yes	no
84237	O08715;O08715-4;O08715-6;O08715-2;O08715-5;O08715-3;F6V317	O08715	Akap1	A-kinase anchor protein 1, mitochondrial		0.312258	0.253284	28.6533		0.168651		1.24271	1.29145	0.234488	18.1569		0.092451	0.25254	0.371975	0.690825		0.774325	0.532069	0.281408	0.109587		0.00016524	86.727	0	1	408	426	NSAHHISLAPCPPPVTPQR	418							yes	no
80798	P09528	P09528	Fth1	Ferritin heavy chain;Ferritin heavy chain, N-terminally processed		0.312185	0.481113	32.7554		0.00219985		1.26391	1.22992	0.386767	31.4464		0.681264	0.58535	-0.343128	0.0390204		0.00449934	0.0170649	0.0791377	0.722332		1.5162e-78	322.02	0	1	126	144	NDPHLCDFIETYYLSEQVK	131							yes	yes
69809	O88738;S4R1L5;S4R2P8;O88738-3;O88738-2;J3QP64;S4R268;S4R1R8;S4R2J7;S4R1S3;REV__Q3UHX0-2;REV__Q5NCS9;REV__S4R268;REV__Q3UHX0;REV__E9QKD1;REV__S4R1L5;REV__O88738-3;REV__S4R2P8;REV__O88738-2;REV__O88738;P03966	O88738	Birc6	Baculoviral IAP repeat-containing protein 6		0.312137	0.124202	29.7792		0.0989719		1.24355	1.2286	0.104808	8.53069		0.148723	0.230081	0.394194	0.39913		0.692283	0.556041	0.158969	0.170083		4.2885e-19	240.12	0	1	775	782	LNSALCNR	780							yes	no
115652	Q61578	Q61578	Fdxr	NADPH:adrenodoxin oxidoreductase, mitochondrial		0.312096	0.757821	27.2555		0.268953		1.24151	1.19549	0.556463	46.5466		-0.695599	0.788703	0.312096	NaN		0.0563609	0.13486	0.391976	NaN		2.7182e-08	120	0	1	40	61	TPQICVVGSGPAGFYTAQHLLK	44							yes	yes
8373	Q9JLQ0	Q9JLQ0	Cd2ap	CD2-associated protein		0.311843	0.294136	29.2365		0.0910771		1.24667	1.31473	0.277597	21.1144		0.177649	0.755037	0.108225	0.446037		0.591223	0.151901	0.770921	0.346301		0.00079338	95.582	1	1	586	600	AQIIELLCIVDALKK	593							yes	yes
45063	Q80UY2;A0A0N4SV15;Q80UY2-2;A0A0U1RNG8	Q80UY2	Kcmf1	E3 ubiquitin-protein ligase KCMF1		0.311832	0.565919	28.4444		0.248192		1.24128	1.62003	0.686691	42.3875		1.27064	0.311832	NaN	0.270371		0.00329368	0.40271	NaN	0.402155		9.9364e-21	221.68	0	2	4	14	HEGVSCDACLK	9;12							yes	no
25236	B9EJ54;A0A0J9YUD5;E9Q880	B9EJ54	Nup205			0.311452	0.173325	29.4235		0.0763226		1.24099	1.22622	0.14356	11.7075		0.0525926	0.300565	0.470701	0.322338		0.972529	0.539655	0.22669	0.318272		5.4593e-06	158.3	0	1	1854	1866	ELCQSVMPAGIDK	1856							yes	no
21133	Q3V3R1	Q3V3R1	Mthfd1l	Monofunctional C1-tetrahydrofolate synthase, mitochondrial		0.311312	0.228753	30.6931		0.0307543		1.24166	1.2461	0.195878	15.7193		0.571467	0.363971	0.258654	0.0215238		0.141524	0.292241	0.2987	0.921586		8.3264e-24	169.6	0	1	120	145	EAGLDITHICLPPDSGEDEIIDEILK	129							yes	yes
12147	E9PZ21;Q91W59-3;Q91W59-2;Q91W59	E9PZ21	Rbms1	RNA-binding motif, single-stranded-interacting protein 1		0.3106	0.736535	29.3102		0.0924491		1.24022	1.03739	0.439175	42.3346		0.3106	-0.906549	0.42061	NaN		0.215216	0.0740408	0.28036	NaN		5.6297e-06	184.04	0	1	192	202	CEAVIGHFNGK	192							yes	no
109864	E9PVP1;A0A0G2JG52	E9PVP1	Aim1			0.310506	0.555484	28.6283		0.171068		1.245	1.16936	0.387754	33.1596		0.182898	0.438113	-0.634306	0.62592		0.497678	0.258374	0.0432852	0.0676879		3.5469e-08	153.09	0	1	61	79	SVQAVPDGGAAPVACPEPK	75							yes	no
12822	Q8CJF7;F6SJR1;F6S6E4;F6QTR3	Q8CJF7	Ahctf1	Protein ELYS		0.310144	0.605145	27.7621		0.248246		1.26629	1.38805	0.592848	42.7107		-0.229166	1.11537	0.0126331	0.607656		0.500121	0.0357027	0.979715	0.158587		0.00010007	157.33	0	1	888	897	CMVEAWNLLR	888							yes	yes
34275	Q99LG0;D3YVU1;D6RHQ6;D3Z6E6	Q99LG0	Usp16	Ubiquitin carboxyl-terminal hydrolase 16;Ubiquitinyl hydrolase 1		0.31012	0.403339	28.5313		0.171603		1.23981	1.22681	0.330771	26.9618		-0.168555	NaN	0.31012	0.633099		0.618507	NaN	0.366641	0.142096		5.2353e-13	197.3	0	1	717	730	FPEILDLAPFCTLK	727							yes	no
118952	A2AS98;P28660;P28660-2	A2AS98	Nckap1	Nck-associated protein 1		0.309981	0.414225	28.1826		0.147821		1.24235	1.2626	0.354787	28.0998		0.404504	0.772926	-0.222725	0.215457		0.228171	0.035044	0.523552	0.608047		7.8958e-20	138.34	0	1	960	989	VAMNVYELSSAAGLPCEIDPALVVALSSQK	975							yes	no
19307	E9PUW7;Q9EPK7;Q9EPK7-2	E9PUW7	Xpo7	Exportin-7		0.309531	0.36113	28.7044		0.172424		1.24627	1.34711	0.354796	26.3375		0.082911	0.877158	0.462436	0.156626		0.736371	0.0971053	0.128387	0.713596		3.5232e-38	257.54	0	1	183	198	DSSLFDIFTLSCNLLK	194							yes	no
51802	Q9CXF4	Q9CXF4	Tbc1d15	TBC1 domain family member 15		0.309213	0.212954	28.3866		0.252461		1.24178	1.20029	0.170093	14.171		0.21323	0.423174	0.405196	-0.033965		0.664134	0.243175	0.421993	0.870024		2.8515e-27	219.61	0	1	11	26	IIYEQEGVYIHSSCGK	24							yes	yes
125690	E9Q6A7;A2A655;A2A654;A2A653;A2A652;A0A140LHY5	E9Q6A7	Bptf			0.309151	0.351012	28.265		0.252562		1.23898	1.18743	0.274352	23.1048		-0.166577	NaN	0.518378	0.309151		0.622619	NaN	0.17312	0.531162		0.00016075	136.48	0	1	510	521	VQLAELIDCLDK	518							yes	no
11191	Q9JLI8;Q9JLI8-2;REV__Q3TTL2;REV__Q922S8	Q9JLI8	Sart3	Squamous cell carcinoma antigen recognized by T-cells 3		0.3091	0.18314	30.266		0.0650222		1.23991	1.2529	0.159888	12.7614		0.366308	0.540572	0.251892	0.107317		0.142818	0.175819	0.372155	0.737615		7.1892e-26	263.15	0	2	535	555	AVQCTSDYPEHVCEVLLTMER	538;547							yes	yes
124583	O70318	O70318	Epb41l2	Band 4.1-like protein 2		0.308907	0.128322	28.0355		0.149276		1.23877	1.25619	0.112548	8.95949		0.205849	0.308907	0.460931	NaN		0.602302	0.424555	0.226944	NaN		7.8607e-13	127.94	0	2	832	857	VNGEVPHLDLDGLPEIICCSEPPVVK	849;850							yes	yes
63326	H3BJD6;H3BL28;Q7TN74;H3BKQ7;H3BJD0;Q3UXW4;H3BKE7;Q8BMP0;H3BJA6	H3BJD6	Ppp1r9a			0.308885	0.405533	27.581		0.25038		1.23875	1.25223	0.344696	27.5265		NaN	-0.128986	0.308885	0.681196		NaN	0.629918	0.423287	0.114559		4.9719e-07	118.96	0	1	733	752	LESYWIEAQTLCHTVNEHLK	744							yes	no
90851	Q9CZD3	Q9CZD3	Gars	Glycine--tRNA ligase		0.308836	0.842184	27.7678		0.250464		1.23871	1.06988	0.509741	47.6449		NaN	0.559524	-1.00828	0.308836		NaN	0.135291	0.00131828	0.413572		2.4002e-135	392.91	0	2	421	440	QHMENEMAHYACDCWDAESK	432;434							yes	yes
91715	P53810;J3QQ30;J3QPW1;F8WGG5	P53810	Pitpna	Phosphatidylinositol transfer protein alpha isoform		0.308626	0.271971	32.6038		0.00245881		1.23863	1.30662	0.259341	19.8483		0.100705	0.290075	0.327177	0.745804		0.765368	0.295682	0.0819359	0.000128799		0.000136	147.04	0	1	228	235	QLFCWLDK	231							yes	no
119212	Q923B1;D3YXA2;F6S2R9;F6UCV1;F6SDN8;F6ZYX6	Q923B1	Dbr1	Lariat debranching enzyme		0.308134	0.624694	28.752		0.174382		1.29567	1.3593	0.57226	42.0996		0.746368	1.00266	-0.1301	-0.2478		0.0896863	0.00989287	0.720147	0.384834		2.6224e-08	183.57	0	2	3	15	VAVAGCCHGELDK	8;9							yes	no
98850	Q3TJY1;Q99L90	Q3TJY1	Mcrs1	Microspherule protein 1		0.308007	0.834334	27.539		0.251877		1.238	1.13466	0.553529	48.7836		-0.897681	0.704202	0.308007	NaN		0.0145723	0.118458	0.397988	NaN		2.0913e-06	146.86	2	1	397	411	RPIYIDGRPVLCGSK	408							yes	no
103331	G5E8B1;Q64512;A0A0G2JGH9	G5E8B1	Ptpn13	Tyrosine-protein phosphatase non-receptor type 13		0.307373	0.204315	30.5945		0.0958605		1.24208	1.25828	0.178727	14.204		0.432047	0.549943	0.182699	0.117626		0.165397	0.167745	0.461906	0.674121		4.9747e-66	288.15	0	1	2368	2381	SGPVITHCSAGIGR	2375		G5E8B1_MOUSE	ACT_SITE	2375	Active site		yes	no
39654	Q9Z110;Q9Z110-2;D3Z0B4;H3BKK0	Q9Z110	Aldh18a1	Delta-1-pyrroline-5-carboxylate synthase;Glutamate 5-kinase;Gamma-glutamyl phosphate reductase		0.307131	0.400163	30.1427		0.0667713		1.25037	1.21137	0.317947	26.2469		0.517109	0.597278	-0.265566	0.0971537		0.0864419	0.103038	0.246655	0.761375		2.312e-15	152.07	0	1	573	596	GIPVMGHSEGICHMYVDSEASVDK	584							yes	no
129594	Q9CZW4;E9PUC2;D3Z4I4	Q9CZW4	Acsl3	Long-chain-fatty-acid--CoA ligase 3		0.306846	0.244576	29.7748		0.1048		1.2406	1.19668	0.193745	16.1903		0.416861	0.445093	-0.0829681	0.196831		0.18926	0.217908	0.753858	0.541185		3.6544e-38	244.72	0	2	559	575	WLCTGDIGEFDPDGCLK	561;573							yes	no
132073	Q5SXR6;Q68FD5;F6Z1R4	Q5SXR6	Cltc	Clathrin heavy chain;Clathrin heavy chain 1		0.306145	0.25452	32.8971		0.00265549		1.23642	1.20273	0.200435	16.665		0.495452	-0.107306	0.313967	0.298324		0.205181	0.607999	0.125936	0.107162		0.018594	82.263	0	1	735	741	YIQAACK	740							yes	no
19197	O35218	O35218	Cpsf2	Cleavage and polyadenylation specificity factor subunit 2		0.306094	0.306423	28.9646		0.112176		1.23636	1.19433	0.24341	20.3805		-0.100608	NaN	0.306094	0.499769		0.645865	NaN	0.32011	0.153013		3.9023e-06	166.16	0	1	612	622	DSLVSSLQFCK	621							yes	yes
12337	G5E829	G5E829	Atp2b1	Plasma membrane calcium-transporting ATPase 1		0.306064	0.410742	28.406		0.257659		1.23633	1.08036	0.279046	25.8289		NaN	0.306064	-0.399348	0.317944		NaN	0.427343	0.20142	0.386343		1.3677e-14	198.32	0	2	722	737	CGILHPGEDFLCLEGK	722;733							yes	yes
53553	G8JL74;G3UXA6;Q8BHD7-2;Q8BHD7;G3UZ01;G3UY95;G3UXZ8;F7C521;G3UXZ6	G8JL74	Ptbp3	Polypyrimidine tract-binding protein 3		0.305896	0.425243	30.1667		0.0678892		1.23619	1.30706	0.388401	29.7156		-0.0604328	NaN	0.305896	0.787447		0.733334	NaN	0.219447	0.00742343		3.4555e-29	244	0	1	65	83	IPCDVTEAEVISLGLPFGK	67							yes	no
14098	Q6NXJ0	Q6NXJ0	Wwc2	Protein WWC2		0.305847	0.260717	27.6726		0.255585		1.23687	1.29592	0.244523	18.8687		0.355297	0.256397	0.0982916	0.713191		0.340371	0.610592	0.813229	0.119319		0.0020827	133.47	0	1	894	900	DCLTMLR	895							yes	yes
25103	Q8K298	Q8K298	Anln	Actin-binding protein anillin		0.305793	0.564217	28.1553		0.153557		1.2361	1.20926	0.440856	36.4566		0.305793	0.710249	NaN	-0.404303		0.447309	0.0595225	NaN	0.159602		0.013863	84.609	0	1	429	434	ELACLR	432							yes	yes
3684	Q80SY5;A0A0G2JEW4;A0A0G2JGW4	Q80SY5	Prpf38b	Pre-mRNA-splicing factor 38B		0.305783	0.249299	29.3137		0.0979229		1.23609	1.26535	0.219986	17.3854		0.583523	0.305783	0.0860513	NaN		0.0583171	0.439937	0.799846	NaN		6.3788e-07	164.65	0	1	193	206	AGGGCVMTIGEMLR	197							yes	yes
35049	G5E8W9;O88876;B1ARS9;O88876-2;H7BX54	G5E8W9	Dhrs3	Short-chain dehydrogenase/reductase 3		0.305701	0.312673	27.3705		0.255837		1.23602	1.20016	0.250281	20.8541		0.305701	NaN	0.51659	-0.098696		0.447456	NaN	0.174637	0.770652		6.1771e-09	221.68	0	1	262	273	FSGTYTCMNTFK	268							yes	no
88645	A2AN08-3;A2AN08;A2AN08-5;A2AN08-2;F6SSP6;Z4YMA7;A2AN08-4;Z4YLP1	A2AN08-3	Ubr4	E3 ubiquitin-protein ligase UBR4		0.304686	0.272273	26.9721		0.280953		1.2419	1.21218	0.221495	18.2724		0.153931	-0.0774602	0.45544	0.503059		0.723389	0.905625	0.360546	0.283166		4.4413e-05	124.2	0	1	4020	4034	PYCNEIHAQAQLWLK	4022							yes	no
12246	Q5DTM8;Q5DTM8-2;A2AIR2;A2AIR0;A2AIR1	Q5DTM8	Rnf20	E3 ubiquitin-protein ligase BRE1A		0.304421	0.517288	27.516		0.258053		1.23492	1.24032	0.425954	34.3423		NaN	-0.29144	0.738935	0.304421		NaN	0.443852	0.12292	0.420495		7.5034e-05	126.67	0	3	935	945	CFHVFCFECVK	935;940;943							yes	no
12676	Q9JHF5;F6XRE6;F6ZFB8	Q9JHF5	Tcirg1	V-type proton ATPase subunit a		0.304259	0.175982	28.3313		0.260673		1.23504	1.24611	0.152663	12.2512		0.27471	0.101085	0.333807	0.527838		0.491266	0.884826	0.332265	0.174214		3.1905e-05	167.33	0	2	318	328	CLIAEVWCAAR	318;325							yes	no
77499	Q9JHU9	Q9JHU9	Isyna1	Inositol-3-phosphate synthase 1		0.304205	1.09358	32.2151		0.00570199		1.23567	1.10554	0.568143	51.3908		0.717842	0.360385	-1.70806	0.248026		0.00360639	0.347057	2.03721e-21	0.166826		7.6379e-25	203.59	2	1	508	529	MERPGPGIKPGEVVATSPLPCK	528							yes	yes
91299	Q8CI11-2;Q8CI11	Q8CI11-2	Gnl3	Guanine nucleotide-binding protein-like 3		0.303729	0.356242	26.9604		0.282529		1.23433	1.12083	0.255763	22.8191		0.378734	NaN	0.303729	-0.27237		0.339628	NaN	0.563204	0.50715		1.5031e-159	359.1	0	2	295	318	QITIIDSPCLIISPCNSPTALALR	303;309							yes	no
117658	Q9WVM1;E9Q9N9;F6WD40;E9Q851	Q9WVM1	Racgap1	Rac GTPase-activating protein 1		0.303421	0.182792	30.9745		0.0249555		1.23429	1.18609	0.141969	11.9694		0.374165	-0.029606	0.33104	0.275802		0.203621	0.81521	0.184021	0.297945		0.00057367	133.32	1	2	294	306	TVIKPESCVPCGK	301;304							yes	yes
123791	Q9QWF0	Q9QWF0	Chaf1a	Chromatin assembly factor 1 subunit A		0.303294	0.161772	29.1971		0.10085		1.23396	1.16465	0.126128	10.8297		0.303294	0.0272517	0.311426	NaN		0.369359	0.966929	0.329695	NaN		2.9005e-18	177.69	0	2	659	682	VLQPVHVGCVWASEAANCTSSDLK	667;676							yes	yes
113614	Q99KN2;G3UYR5;G3UYN9;G3UYS4	Q99KN2	Ciao1	Probable cytosolic iron-sulfur protein assembly protein CIAO1		0.303202	0.561555	29.6152		0.084657		1.23388	1.03788	0.351347	33.8524		0.319038	-0.661426	0.303202	NaN		0.344995	0.0960278	0.223513	NaN		4.1484e-100	311.23	0	2	254	277	TIYDVAWCQLTGALATACGDDAIR	261;271							yes	yes
121387	Q99L27	Q99L27	Gmpr2	GMP reductase 2		0.302796	0.27967	28.6583		0.182016		1.23571	1.27065	0.250402	19.7066		0.388475	0.217117	0.677402	0.017118		0.167508	0.662495	0.081337	0.981625		3.1865e-05	166.34	0	1	178	189	VGIGPGSVCTTR	186		GMPR2_MOUSE	ACT_SITE;METAL	186 | 186	Active site;Potassium		yes	yes
84223	P06151;G5E8N5;D3Z736;D3YZQ9	P06151	Ldha	L-lactate dehydrogenase A chain;L-lactate dehydrogenase		0.302435	0.273844	28.2016		0.158279		1.23395	1.25139	0.23748	18.9773		0.63739	-0.0259974	0.352031	0.25284		0.150173	0.849831	0.359469	0.460106		2.0022e-05	157.28	1	1	156	169	NRVIGSGCNLDSAR	163							yes	no
65304	Q9D7P6;D3Z7W0;D3Z0K9	Q9D7P6	Iscu	Iron-sulfur cluster assembly enzyme ISCU, mitochondrial		0.302415	0.801724	28.9881		0.11668		1.24142	1.3182	0.68075	51.6423		1.14355	0.468803	0.136027	-0.78407		0.00270405	0.226651	0.689566	0.00283171		8.0336e-10	219.03	0	1	137	148	LHCSMLAEDAIK	139							yes	yes
38602	J3QMC5;A2ANY6	J3QMC5	Mdn1			0.302162	0.393938	26.4877		0.285121		1.23299	1.232	0.327157	26.555		-0.14505	0.640306	NaN	0.302162		0.655876	0.222337	NaN	0.54178		1.0748e-05	137.01	0	1	1795	1810	GGEFAWCDGPLLAALK	1801							yes	no
62592	O08529	O08529	Capn2	Calpain-2 catalytic subunit		0.301506	0.520547	28.9444		0.117816		1.23243	1.19429	0.402134	33.6715		0.65626	NaN	-0.368773	0.301506		0.0326501	NaN	0.211581	0.414847		6.8697e-45	235.68	1	1	391	414	LEEEDEDEEDGERGCTFLVGLIQK	405							yes	yes
109460	O55029	O55029	Copb2	Coatomer subunit beta		0.301194	0.330792	28.254		0.265845		1.23216	1.20865	0.268022	22.1753		0.301194	0.550057	-0.105243	NaN		0.454694	0.150567	0.704031	NaN		2.313e-77	261.81	0	1	20	51	SVDLHPTEPWMLASLYNGSVCVWNHETQTLVK	40							yes	yes
47708	Q8JZK9;P54869	Q8JZK9	Hmgcs1	Hydroxymethylglutaryl-CoA synthase, cytoplasmic		0.30113	0.230566	32.236		0.00620646		1.23253	1.27733	0.211213	16.5354		0.651532	0.339025	0.263236	0.102219		0.00673277	0.278841	0.194911	0.505462		5.3908e-45	276.82	0	1	80	89	HSLSYDCIGR	86							yes	yes
12182	A0A0R4J107;Q8R146-2;Q8R146	A0A0R4J107	Apeh	Acylamino-acid-releasing enzyme		0.301118	0.754813	30.4793		0.103088		1.25385	1.44698	0.783196	54.1264		0.571805	0.0304307	1.33898	-0.414109		0.0460282	0.927751	1.23444e-06	0.140407		1.7205e-28	244.71	0	2	291	305	CELLSDESLAVCSPR	291;302							yes	no
67573	Q91WT8;D3YXZ5;Q91WT8-2;D3Z113;Q5YD48-3;Q5YD48-2;Q5YD48	Q91WT8	Rbm47	RNA-binding protein 47		0.300773	0.563233	30.4077		0.103498		1.26274	1.20001	0.43031	35.8587		-0.0218586	-0.518106	0.623405	0.656538		0.892015	0.10046	0.0232864	0.0252738		1.3124e-14	204.79	0	3	141	152	LLGVCCSVDNCR	145;146;151							yes	no
60227	Q8VCN5	Q8VCN5	Cth	Cystathionine gamma-lyase		0.300189	0.638294	31.3556		0.0265359		1.27158	1.34868	0.58519	43.39		-0.335444	-0.0678029	0.668181	1.04195		0.153184	0.733777	0.00317225	2.46736e-06		4.0803e-08	175.49	0	1	165	177	LADIGACAQIVHK	171							yes	yes
31726	P54103;E9Q9H3;E9Q9H2;Q3TRX6	P54103	Dnajc2	DnaJ homolog subfamily C member 2;DnaJ homolog subfamily C member 2, N-terminally processed		0.299842	0.257919	30.9877		0.0267106		1.23256	1.24956	0.223734	17.9051		0.61582	0.372241	0.227443	0.000986499		0.0310577	0.372779	0.36045	0.973604		2.8125e-38	292.39	0	1	544	560	FEGPCIDSTPWTTEEQK	548							yes	no
31763	Q9D7M8	Q9D7M8	Polr2d	DNA-directed RNA polymerase II subunit RPB4		0.299839	0.130635	28.9183		0.119919		1.23103	1.22541	0.109682	8.95067		0.291772	0.436914	0.118845	0.307905		0.38249	0.254027	0.73153	0.409218		2.5667e-59	308.42	0	2	95	112	FELACLANLCPETAEESK	99;104							yes	yes
62267	Q3UYV9	Q3UYV9	Ncbp1	Nuclear cap-binding protein subunit 1		0.299387	0.796146	29.053		0.120494		1.23062	1.39649	0.755787	54.1205		NaN	-0.439458	0.299387	1.15149		NaN	0.134036	0.331223	0.000569199		8.7854e-05	147.75	0	1	402	412	LDTMSTTCVDR	409							yes	yes
74566	Q9JI90;G3XA54;Q9JI90-2	Q9JI90	Rnf14	E3 ubiquitin-protein ligase RNF14		0.299221	0.289362	28.4234		0.269211		1.23083	1.14473	0.207357	18.1141		0.264956	0.355656	-0.255518	0.333487		0.488885	0.353638	0.392684	0.433743		0.0014388	107.25	0	1	343	352	LTYHGLSPCK	351							yes	no
112691	Q60769;D3YXE1;D3Z5R6	Q60769	Tnfaip3	Tumor necrosis factor alpha-induced protein 3		0.298671	0.492905	28.1056		0.163701		1.23001	1.31042	0.448946	34.2597		0.298671	NaN	-0.140639	0.843294		0.453733	NaN	0.585102	0.063232		4.5283e-05	126.21	0	1	567	581	TGNVSPSGCLSQAAR	575							yes	yes
102040	Q69Z99;A0A0J9YTU9;A0A0J9YTW0;A0A0J9YV10;A0A0J9YU29	Q69Z99	Znf512	Zinc finger protein 512		0.298581	0.163216	30.7289		0.0385389		1.23097	1.23751	0.140054	11.3174		0.111567	0.493356	0.357833	0.239328		0.669063	0.106774	0.201716	0.369289		7.8601e-59	298.17	0	1	311	328	SEHGPVFFPESEQPDCLK	326							yes	no
45199	Q64511;F6V2E8;F6U5K2;F6XX57;REV__E9Q715;REV__Q7TNC4-2;REV__Q7TNC4-3;REV__Q05CX5;REV__Q7TNC4-4;REV__Q7TNC4	Q64511	Top2b	DNA topoisomerase 2-beta		0.29844	0.287342	28.7456		0.188426		1.24323	1.22688	0.240576	19.6087		0.527061	0.511333	0.085547	-0.029009		0.146965	0.177786	0.787408	0.831212		5.4952e-90	376.58	0	1	217	234	HFDGEDYTCITFQPDLSK	225							yes	yes
32958	Q9D486;Q9D486-2;Q9D486-3	Q9D486	Cmip	C-Maf-inducing protein		0.297831	0.513184	28.5579		0.189336		1.2316	1.11137	0.331046	29.7872		0.434454	0.38624	-0.664594	0.209422		0.33795	0.290273	0.034351	0.543943		7.2154e-05	122.08	0	1	307	322	FIQSMHGPTGHCPHPR	318							yes	no
48358	Q4VBE8	Q4VBE8	Wdr18	WD repeat-containing protein 18		0.297491	0.298678	29.4833		0.0908475		1.23569	1.19111	0.23501	19.7303		0.147131	0.481653	-0.157259	0.447852		0.696304	0.204969	0.585572	0.18328		7.8142e-36	230.55	0	1	166	188	HVWSQHTLPITDLHCGFGGPMAR	180							yes	yes
37230	Q9Z110;Q9Z110-2;D3Z0B4;H3BKK0	Q9Z110	Aldh18a1	Delta-1-pyrroline-5-carboxylate synthase;Glutamate 5-kinase;Gamma-glutamyl phosphate reductase		0.297434	0.320071	31.253		0.0279508		1.23985	1.2137	0.26089	21.4955		0.545223	0.489412	0.105456	-0.126844		0.0554158	0.0703025	0.749832	0.684811		7.6972e-07	166.21	0	1	85	94	GDECGLALGR	88							yes	no
124432	Q8BZM1;Q3T9A5;D6RGR3;D3Z0L3;REV__H3BJ38	Q8BZM1	Glmn	Glomulin		0.297409	0.500382	29.347		0.108051		1.22894	1.33766	0.471213	35.2267		0.297409	NaN	-0.10421	0.890434		0.348631	NaN	0.706472	0.00748671		1.4964e-05	185.6	0	1	370	380	VMTLCPIETLR	374							yes	no
40291	P07356;B0V2N7;B0V2N8;B0V2N5	P07356	Anxa2	Annexin A2;Annexin		0.297224	0.477971	29.5428		0.0911459		1.23183	1.29728	0.434487	33.4922		0.398947	0.195501	0.910368	-0.241401		0.313004	0.639036	0.000269008	0.374295		1.4855e-14	131.32	2	1	120	148	GLGTDEDSLIEIICSRTNQELQEINRVYK	133							yes	no
36104	Q91WR3;Q91WR3-3;Q91WR3-2	Q91WR3	Ascc2	Activating signal cointegrator 1 complex subunit 2		0.296948	0.685218	28.0994		0.166229		1.30672	1.3181	0.592259	44.9326		-0.401554	-0.215041	0.808938	0.927468		0.257739	0.561828	0.0895498	0.00591263		1.2095e-08	191.4	0	1	77	89	FWCQVIFDETLQK	79							yes	no
52020	Q61035	Q61035	Hars	Histidine--tRNA ligase, cytoplasmic		0.296779	0.229438	30.1708		0.0766183		1.23496	1.20814	0.188237	15.5808		-0.0104239	0.453978	0.445886	0.147673		0.860227	0.226854	0.0738738	0.734368		3.0578e-07	158.25	0	1	216	230	ILDGMFAVCGVPDSK	224							yes	yes
89382	A0A0R4J0G0;Q8BH04	A0A0R4J0G0	Pck2	Phosphoenolpyruvate carboxykinase [GTP], mitochondrial		0.296763	0.39193	30.9363		0.0397771		1.23999	1.2943	0.355846	27.4934		0.494915	0.801413	-0.0673334	0.0986109		0.0866143	0.0135264	0.772144	0.763754		5.339e-157	367.73	0	1	457	481	QCPIMDPAWEAPEGVPIDAIIFGGR	458							yes	no
79211	Q80YR5;D6RHP9;F6XJ79;F6Z0Y5;D6RJ78;F6WIZ2;F6VRR0;F6R703	Q80YR5	Safb2	Scaffold attachment factor B2		0.296254	0.635038	28.3373		0.274328		1.22885	1.5813	0.814449	51.5049		0.0989639	0.240957	0.351551	1.48362		0.809128	0.553039	0.367542	6.23354e-05		0.0012926	150.82	0	1	710	716	MQLQCQR	714							yes	no
111187	Q7TMI3;Q7TMI3-2;Q7TMI3-3;Q3T995	Q7TMI3	Uhrf2	E3 ubiquitin-protein ligase UHRF2		0.296195	0.231706	29.7376		0.117354		1.22796	1.19248	0.181168	15.1925		0.457115	0.310546	0.281844	-0.0874109		0.17585	0.43168	0.316791	0.782382		0.00036258	121.6	0	1	118	129	TCLIDPGFGLYK	119							yes	no
44152	Q8VEM8;G5E902;E9PX16	Q8VEM8	Slc25a3	Phosphate carrier protein, mitochondrial		0.296175	0.206266	29.8926		0.117378		1.22983	1.19221	0.163475	13.7119		0.377279	0.416673	0.215071	-0.0374706		0.131023	0.271899	0.510089	0.859654		1.9647e-14	193.28	0	1	117	132	GWAPTLIGYSMQGLCK	131							yes	no
12501	P97864	P97864	Casp7	Caspase-7;Caspase-7 subunit p20;Caspase-7 subunit p11		0.296104	0.885669	28.9492		0.124737		1.29463	1.23403	0.647979	52.509		-0.177669	-1.00095	0.769877	0.885348		0.599707	0.0051914	0.0474899	0.016723		0.0037204	138.61	0	1	70	76	CIIINNK	70							yes	yes
74734	Q91YM4;Q91YM4-2;E9PUT1;Q5SWP1;Q5SWP0	Q91YM4	Tbrg4	Protein TBRG4		0.295765	0.210489	29.8053		0.117885		1.22827	1.27005	0.191314	15.0635		0.123131	0.345644	0.245886	0.617822		0.757902	0.373665	0.38394	0.0351133		3.4131e-36	302.35	0	1	131	146	LVDSQITCVWHGTLVK	138							yes	no
110043	Q9Z160;Q810S7;A2A6N9;F6QQB5;F6RK91;F6V3F1;F6YD49	Q9Z160	Cog1	Conserved oligomeric Golgi complex subunit 1		0.295522	0.247067	27.1536		0.29629		1.22733	1.20763	0.202159	16.7402		-0.00528964	0.484618	NaN	0.295522		0.941563	0.211435	NaN	0.474063		9.1808e-18	201.72	0	2	578	595	SVVGCIQAELCTIEEVTR	582;588							yes	yes
2153	G5E8R4;Q922D4-2;Q922D4;Q922D4-3;Q922D4-4	G5E8R4	Ppp6r3	Serine/threonine-protein phosphatase 6 regulatory subunit 3		0.295386	0.287531	29.4539		0.0932186		1.22794	1.23418	0.242343	19.636		0.617394	0.245904	-0.0789411	0.344868		0.0128309	0.554659	0.810535	0.418611		5.6334e-11	181.58	0	1	51	72	AECLEDLVSFIIEEPPQDMDEK	53							yes	no
61643	Q9DCD5	Q9DCD5	Tjap1	Tight junction-associated protein 1		0.294693	0.279359	27.4382		0.275336		1.22662	1.15182	0.211248	18.3403		0.395604	0.294693	NaN	-0.130758		0.317311	0.459304	NaN	0.727648		9.1683e-07	179.1	0	1	160	170	LDCNLAVQLLK	162							yes	yes
64962	Q9JJ28	Q9JJ28	Flii	Protein flightless-1 homolog		0.294653	0.348611	27.6373		0.275408		1.22659	1.23509	0.293594	23.771		-0.0803246	0.616215	0.294653	NaN		0.78683	0.23971	0.445713	NaN		4.8533e-05	142.55	0	1	803	813	LGQELCGMLHR	808							yes	yes
35420	Q8K1N4;Q8K1N4-2;E9Q7S4	Q8K1N4	Spats2	Spermatogenesis-associated serine-rich protein 2		0.294651	0.465016	29.247		0.111563		1.2273	1.34864	0.464279	34.4257		0.245402	-0.105496	0.3439	1.00753		0.609759	0.597875	0.318272	0.0063995		0.00013905	139.97	0	1	354	362	FTCDVETLK	356							yes	yes
108679	Q91VE6-2;Q91VE6;E0CXU3	Q91VE6-2	Nifk	MKI67 FHA domain-interacting nucleolar phosphoprotein		0.294497	0.403805	30.2425		0.078941		1.25017	1.2309	0.334532	27.1779		0.577716	0.623761	-0.180523	0.0112766		0.0531534	0.0875893	0.382219	0.968986		4.234e-63	271.64	0	1	201	219	SSVDSQGPTPVCTPTFLER	212							yes	no
28144	O54833	O54833	Csnk2a2	Casein kinase II subunit alpha		0.293765	0.133459	31.0413		0.0299355		1.2273	1.23537	0.114605	9.27696		0.364305	0.454001	0.159685	0.223225		0.171134	0.264463	0.478229	0.403916		6.4131e-79	293.42	0	1	331	350	EQSQPCAENTVLSSGLTAAR	336							yes	yes
18476	Q9ESK9;F7CC56;F7CCJ3;E9PX56;E0CYY6;F6TLJ4	Q9ESK9	Rb1cc1	RB1-inducible coiled-coil protein 1		0.293571	0.58309	27.4796		0.277379		1.22567	1.15812	0.42472	36.6732		NaN	-0.507023	0.293571	0.627622		NaN	0.119817	0.447445	0.14553		0.00016249	134.25	0	1	1130	1139	DQCISELISR	1132							yes	no
50480	Q9DCM0	Q9DCM0	Ethe1	Persulfide dioxygenase ETHE1, mitochondrial		0.2931	0.445911	30.0687		0.0803905		1.22527	1.26343	0.38566	30.5248		0.737039	0.2931	NaN	-0.15478		0.0160513	0.462358	NaN	0.557109		1.8223e-32	182.54	0	1	182	209	IFTLPGNCLIYPAHDYHGLTVSTVEEER	189							yes	yes
52398	Q9JKY0	Q9JKY0	Rqcd1	Cell differentiation protein RCD1 homolog		0.292353	0.310136	28.5524		0.197663		1.22464	1.13323	0.228333	20.1488		NaN	0.292353	0.3804	-0.195355		NaN	0.449199	0.213369	0.563878		3.3747e-61	273.02	0	1	189	205	ILLDDTGLAYICQTYER	200							yes	yes
61586	P48774;E9PVM7;E9PV63;E9Q024;E9Q5L9	P48774	Gstm5	Glutathione S-transferase Mu 5		0.292335	0.481449	29.015		0.129751		1.22462	1.23677	0.399275	32.2838		0.292335	0.71543	-0.245198	NaN		0.386934	0.0588572	0.336434	NaN		7.5096e-56	257.96	1	1	117	139	LCYNSNHENLKPQYLEQLPAQLK	118							yes	no
24083	Q9CQ21	Q9CQ21	Mcts2	Malignant T-cell-amplified sequence 2		0.29217	0.0870285	28.4846		0.281481		1.22448	1.25911	0.0771307	6.12579		0.269475	0.430274	0.29217	NaN		0.330139	0.266852	0.394115	NaN		1.4525e-15	214.64	0	1	140	149	EHALCVGVMK	144							yes	yes
42618	A0A0R4J0I6;Q80XL6;D3YTQ5;A0A087WSI8;F6U473	A0A0R4J0I6	Acad11	Acyl-CoA dehydrogenase family member 11		0.29216	0.349236	27.9519		0.173409		1.24005	1.24685	0.297468	23.8576		0.06226	0.642131	0.522061	-0.0790827		0.913311	0.0912119	0.170027	0.840928		4.4664e-05	80.412	0	1	272	294	GSHIPENTGIPLMEELISIYCHR	292							yes	no
114610	A0A0R4J0H8;Q6NWW9;A0A0A6YX88	A0A0R4J0H8	Fndc3b	Fibronectin type III domain-containing protein 3B		0.292118	0.235368	30.84		0.043094		1.22444	1.1714	0.177707	15.1705		0.290015	-0.129643	0.403451	0.29422		0.444522	0.568616	0.105699	0.179765		2.0484e-07	190.02	1	1	669	681	TLSLAPGQCRPPR	677							yes	no
41725	E9Q616;G5E8K8	E9Q616	Ahnak			0.291765	0.237096	33.2283		0.00410713		1.22752	1.20622	0.192471	15.9566		0.184547	-0.0445643	0.398984	0.485683		0.505665	0.834769	0.0370154	0.0156613		5.8435e-05	146.03	0	1	5206	5214	GPQVCGELK	5210							yes	yes
45879	G3UW40;E9PWI3	G3UW40	Mcc			0.291675	0.336698	27.8943		0.174149		1.22406	1.17598	0.261497	22.2364		-0.161997	NaN	0.291675	0.495807		0.619466	NaN	0.455436	0.248486		1.9694e-20	207.43	0	1	191	207	HIEQLTTASEHCDLAIK	202							yes	no
33643	Q9WU84	Q9WU84	Ccs	Copper chaperone for superoxide dismutase		0.291462	0.299853	30.3114		0.115087		1.2291	1.18716	0.234169	19.7251		0.424681	0.48747	-0.17062	0.158243		0.0877207	0.111239	0.632443	0.780741		2.6488e-61	219.22	0	1	105	139	FLQLSSELCLIEGTIDGLEPGLHGLHVHQYGDLTR	113							yes	yes
111139	Q9CWG8;Q9CWG8-2	Q9CWG8	Ndufaf7	NADH dehydrogenase [ubiquinone] complex I, assembly factor 7		0.291439	0.251576	27.6905		0.281288		1.22391	1.15291	0.184202	15.9772		0.360242	-0.184151	0.278792	0.304086		0.433956	0.738998	0.475785	0.474262		9.6991e-24	282.74	0	1	142	155	TCAISIHLVEVSQK	143							yes	no
12549	Q99LC2;A2APA3	Q99LC2	Cstf1	Cleavage stimulation factor subunit 1		0.291314	0.117701	27.4522		0.281517		1.22477	1.23707	0.101646	8.21669		0.350037	0.18475	0.232592	0.445857		0.379843	0.732846	0.518491	0.25767		1.9042e-06	133.93	0	2	402	420	CIVHSPTNPGFMTCSDDFR	402;415							yes	yes
32448	A2BEF2;Q52KF7;A2BEE9;P70175	A2BEF2	Dlg3	Disks large homolog 3		0.291244	0.292833	29.3735		0.116025		1.2237	1.13073	0.215612	19.0683		-0.177505	NaN	0.291244	0.360941		0.56036	NaN	0.363597	0.213658		0.0010641	159.09	1	1	347	358	FGSCVPHTTRPR	350							yes	no
97322	Q7TSS2;Q7TSS2-2	Q7TSS2	Ube2q1	Ubiquitin-conjugating enzyme E2 Q1		0.290996	0.851038	28.6728		0.199765		1.23921	1.1438	0.530854	46.4115		-1.17269	0.0599283	0.522064	0.72524		0.000317967	0.89686	0.288244	0.0297906		0.0031995	118.33	1	1	151	158	RIISDLCK	157							yes	yes
50436	P56389	P56389	Cda	Cytidine deaminase		0.290844	0.324616	31.3164		0.0316011		1.2244	1.1496	0.233702	20.329		0.231322	0.417843	0.350366	-0.297472		0.454364	0.219506	0.1385	0.251139		1.0324e-112	322.55	0	3	49	68	IFSGCNIENACYPLGVCAER	53;59;65		CDD_MOUSE	METAL	65	Zinc		yes	yes
66916	A3KGB4;A0A0A6YXU3	A3KGB4	Tbc1d8b	TBC1 domain family member 8B		0.29031	0.246064	28.2465		0.284781		1.22522	1.18003	0.190629	16.1547		0.379144	-0.115134	0.201476	0.429069		0.339073	0.73578	0.608069	0.227448		1.8367e-15	210.9	0	1	868	880	LLDENSDCLINFK	875							yes	yes
1432	Q3URU2;Q3URU2-2;D6RGA4	Q3URU2	Peg3	Paternally-expressed gene 3 protein		0.290194	0.365365	29.5901		0.0992821		1.22369	1.18819	0.279027	23.4833		0.572879	0.235215	-0.290021	0.345173		0.0648435	0.546787	0.296156	0.341842		6.8004e-14	206.36	1	1	1179	1193	ACDDAFIALLPVRPR	1180							yes	no
59100	B1AY10;B1AY10-2;B1AY10-3	B1AY10	Nfx1	Transcriptional repressor NF-X1		0.290151	0.647838	27.2794		0.305534		1.2243	1.52527	0.785736	51.5144		-0.0508759	0.362317	1.42608	0.217985		0.846408	0.448236	0.00217275	0.616153		0.0022057	103.19	1	2	219	228	KPVVDPCVCR	225;227							yes	no
13169	Q9Z1Y4	Q9Z1Y4	Trip6	Thyroid receptor-interacting protein 6		0.289456	0.0412412	26.2525		0.306746		1.22218	1.21322	0.0344933	2.84312		0.313074	0.232824	NaN	0.289456		0.502403	0.641528	NaN	0.484493		1.3256e-14	189.09	0	2	403	421	CSVCGGAIMPEPGQEETVR	403;406							yes	yes
95051	Q8R0W0	Q8R0W0	Eppk1	Epiplakin		0.289205	0.0766568	30.3089		0.0845471		1.22197	1.24715	0.0670741	5.37818		NaN	0.404003	0.289205	0.258599		NaN	0.327807	0.245517	0.357954		3.8168e-69	293.47	0	1	2703	2717	QVSASELCTSGILDR	2710							yes	no
68084	P35123;A0A0A6YW28;A0A0A6YVY7;A0A0A6YWM7;A0A0A6YW63	P35123	Usp4	Ubiquitin carboxyl-terminal hydrolase 4;Ubiquitin carboxyl-terminal hydrolase		0.288804	0.184226	29.834		0.126739		1.22224	1.24355	0.161108	12.9555		0.541964	0.334652	0.242956	0.102669		0.079356	0.31542	0.434388	0.707354		2.4192e-57	356.13	0	1	104	119	LLNWYGCVEGQQPIVR	110							yes	no
65210	Q9D4G5;Q8K205	Q9D4G5	Pop1			0.288801	0.193706	29.9436		0.126744		1.22845	1.22231	0.163146	13.3474		0.0896134	0.136373	0.452326	0.441228		0.808088	0.736956	0.0986241	0.212104		0.025586	76.847	0	1	741	748	LGVPCVPK	745							yes	no
105517	A2AE27;Q9DBT5	A2AE27	Ampd2	AMP deaminase 2		0.288794	0.478213	26.9769		0.3079		1.22162	1.44524	0.508672	35.1964		0.119932	0.288794	NaN	1.01964		0.831156	0.569195	NaN	0.0186695		0.019885	79.713	0	1	45	54	SLPGNAPCLK	52							yes	no
1162	Q8CE96;Q8CE96-3;Q8CE96-4	Q8CE96	Trmt6	tRNA (adenine(58)-N(1))-methyltransferase non-catalytic subunit TRM6		0.288045	0.0851269	30.7024		0.0461923		1.22098	1.22342	0.0722544	5.90594		0.28819	0.2879	0.185775	0.394274		0.375331	0.420548	0.40985	0.189495		0.00051685	119.27	0	1	240	249	AATACFGFPK	244							yes	no
35636	Q6P1H6;Q6P1H6-2;Q6P1H6-3;Q6P1H6-4	Q6P1H6	Ankle2	Ankyrin repeat and LEM domain-containing protein 2		0.287567	0.676269	29.3202		0.120997		1.23543	1.33162	0.616173	46.2725		1.10105	0.512407	-0.493094	0.0627269		0.000259578	0.266635	0.0520404	0.957804		3.2584e-06	126.56	0	2	902	918	FTTELVDLDCSHSCSGR	911;915							yes	no
32813	A0A0R4J085;Q3UHZ7;Q91YN5-3;Q91YN5;A0A0R4J1F6;Q91YN5-2	A0A0R4J085	Uap1	UDP-N-acetylhexosamine pyrophosphorylase;UDP-N-acetylgalactosamine pyrophosphorylase;UDP-N-acetylglucosamine pyrophosphorylase		0.287406	0.425501	28.3653		0.289983		1.22044	1.08855	0.291232	26.7541		NaN	0.287406	0.367929	-0.406014		NaN	0.444671	0.345476	0.196231		0.0040996	113.08	0	1	264	271	FIGFCIQK	268							yes	no
94103	Q69Z38;A0A087WQ01	Q69Z38	Peak1	Pseudopodium-enriched atypical kinase 1		0.286816	0.321029	28.524		0.291047		1.23589	1.2387	0.27215	21.9706		0.594245	0.519837	-0.0389952	0.0537953		0.133471	0.170516	0.894393	0.903841		1.2707e-14	146.39	0	1	1368	1390	QSLPVHFNIQQDCGHFLAEVPSR	1380							yes	no
134140	P25799;P25799-3;P25799-2;P25799-4;P25799-5;F6Z9G5;P25799-6;P25799-7;V9GX90;A0A0G2JGK6	P25799	Nfkb1	Nuclear factor NF-kappa-B p105 subunit;Nuclear factor NF-kappa-B p50 subunit		0.286718	0.26398	29.0229		0.137514		1.21996	1.17594	0.200789	17.0749		0.453461	0.304882	-0.160839	0.268553		0.10911	0.414401	0.603187	0.475589		1.3558e-144	357.91	0	1	57	74	YVCEGPSHGGLPGASSEK	59		NFKB1_MOUSE	MOD_RES	59	S-nitrosocysteine		yes	no
34696	Q9CZR8;Q9CX33;D3Z4M7	Q9CZR8	Tsfm	Elongation factor Ts, mitochondrial		0.286522	0.419826	30.193		0.087511		1.23284	1.23308	0.347368	28.1707		0.695107	0.498162	0.0748821	-0.238478		0.00503061	0.164668	0.771821	0.403661		6.4732e-81	307.92	0	1	133	154	FQQLVQQVALGTMAHCQNLTDR	148							yes	no
62866	O08529	O08529	Capn2	Calpain-2 catalytic subunit		0.286439	0.189521	29.5293		0.103858		1.21985	1.27436	0.175223	13.7499		0.176279	0.314151	0.258726	0.611434		0.602249	0.398853	0.448513	0.039877		1.8501e-05	116.91	1	2	338	355	LEICNLTPDTLTCDSYKK	341;350							yes	yes
2601	B7ZP47;Q65Z40;F6YCH1;G3UXQ2	B7ZP47	Wapal	Wings apart-like protein homolog		0.286196	0.434758	27.3401		0.291061		1.21942	1.0741	0.292211	27.2052		0.339315	0.286196	-0.438861	NaN		0.39559	0.562192	0.196924	NaN		7.2172e-18	169.08	0	1	905	928	AENSICVADSNPLPYQNVTNHVGK	910							yes	no
51432	Q61686;D3Z0U2	Q61686	Cbx5	Chromobox protein homolog 5		0.285929	0.45641	30.3967		0.122442		1.2192	1.13496	0.329998	29.0757		0.285929	0.500474	NaN	-0.375179		0.343052	0.213654	NaN	0.118688		4.4576e-15	206.1	0	1	126	141	IIGATDSCGDLMFLMK	133							yes	yes
56253	Q6P5D3;Q6P5D3-2;Q6P5D3-3;Q6P5D3-4;Q6P5D3-5	Q6P5D3	Dhx57	Putative ATP-dependent RNA helicase DHX57		0.285617	0.275464	27.8625		0.183592		1.22801	1.24454	0.237025	19.0452		0.10966	0.461575	0.593673	0.0187011		0.808141	0.321459	0.117802	0.964507		4.1933e-05	127.37	0	1	58	72	IWDDGDDFCVFTEPK	66							yes	no
13651	Q8VHX6;Q8VHX6-2	Q8VHX6	Flnc	Filamin-C		0.285593	0.215831	28.26		0.293263		1.21891	1.16429	0.167583	14.3936		0.376004	0.285593	-0.0347407	NaN		0.344257	0.480787	0.931638	NaN		8.6528e-96	309.55	1	1	1887	1908	DAGEGGLSLAVEGPSKAEITCK	1907							yes	no
28699	O70481	O70481	Ubr1	E3 ubiquitin-protein ligase UBR1		0.28552	0.197784	28.2299		0.293396		1.21933	1.22564	0.167507	13.6668		0.245094	0.520095	0.325946	0.0424581		0.550081	0.318438	0.288665	0.906697		9.5605e-70	342.58	0	1	176	191	ESLHCPLNEEVIAQAR	180							yes	yes
89745	E9QLA5;Q0GNC1-3;Q0GNC1	E9QLA5	Inf2	Inverted formin-2		0.284731	0.459008	27.3972		0.293834		1.23983	1.1933	0.357826	29.9863		0.597925	0.556308	0.0131535	-0.358457		0.0978561	0.28699	0.946885	0.332037		7.1189e-05	124.68	1	1	998	1013	QEEVCVIDALLADIRK	1002							yes	no
44830	Q68FG2;Q4FZD4	Q68FG2	Sptbn2			0.284541	0.27242	29.2067		0.125211		1.21802	1.28225	0.247676	19.3158		0.637573	NaN	0.101662	0.284541		0.0386794	NaN	0.752679	0.348934		6.221e-70	284.21	0	1	1842	1865	HCAYEHDIQALSTQVQQVQDDGQR	1843							yes	yes
5973	Q68FE6	Q68FE6	Fam65a	Protein FAM65A		0.284325	0.50763	28.4597		0.295572		1.21784	1.04877	0.326235	31.1065		0.284325	NaN	-0.571961	0.328566		0.305574	NaN	0.0678694	0.373272		2.0746e-61	278.41	0	1	1134	1150	ALLCFLDQLEDGDVQTR	1137							yes	yes
86219	Q08642	Q08642	Padi2	Protein-arginine deiminase type-2		0.283943	0.407254	28.3606		0.29627		1.21773	1.21156	0.324602	26.792		0.310919	0.680053	0.256967	-0.306525		0.352543	0.0798853	0.635178	0.373386		3.2857e-14	193.32	0	2	611	627	PFGPQVEEECCLETHVR	620;621							yes	yes
20563	G3UXW9;A0A140LJB7;Q3MIA8;Q99LD4;B1ATU4;Q99LD4-2	G3UXW9	Gps1	COP9 signalosome complex subunit 1		0.283463	0.235818	27.0526		0.317311		1.21714	1.2741	0.218186	17.1247		0.274292	0.106198	0.665152	0.292634		0.499235	0.817301	0.167862	0.479012		0.010982	92.677	0	1	225	231	DYCTSAK	227							yes	no
12065	Q3UE92;S4R1I3;Q6P1B1;S4R228	Q3UE92	Xpnpep1	Xaa-Pro aminopeptidase 1		0.28329	0.38315	30.2426		0.0911915		1.22954	1.27544	0.340915	26.7291		0.0761144	-0.0769951	0.490465	0.761004		0.78177	0.72468	0.0735915	0.0242828		0.0084113	108.15	0	3	351	362	CCMPYTPICIAK	351;352;359							yes	no
14041	Q9QUM9;E0CXB1;E0CYT2	Q9QUM9	Psma6	Proteasome subunit alpha type-6		0.282636	0.479104	31.4072		0.0367688		1.21642	1.11215	0.334926	30.1151		0.282636	-0.439287	NaN	0.467333		0.260766	0.0987296	NaN	0.0138848		2.8825e-06	163.72	0	1	46	54	DCAVIVTQK	47							yes	no
129687	O55236;Q9DCC1	O55236	Rngtt	mRNA-capping enzyme;Polynucleotide 5-triphosphatase;mRNA guanylyltransferase		0.282636	0.12851	27.8634		0.188375		1.21642	1.20997	0.107036	8.84619		0.393571	NaN	0.137319	0.282636		0.240832	NaN	0.728159	0.571999		0.034019	74.417	0	1	10	15	WLNCPR	13							yes	no
14070	Q3URU2;Q3URU2-2;D6RGA4	Q3URU2	Peg3	Paternally-expressed gene 3 protein		0.28256	0.496914	30.4727		0.127098		1.22339	1.16618	0.359355	30.8147		0.605259	0.437717	-0.521429	0.127404		0.0730078	0.196267	0.0749224	0.555336		1.7117e-70	303.51	0	1	1321	1335	DCGQSFLDDTVIAER	1322							yes	yes
95633	Q8CGK3	Q8CGK3	Lonp1	Lon protease homolog, mitochondrial		0.282535	0.283888	30.3797		0.127134		1.22751	1.24532	0.244199	19.6093		0.595608	0.477992	0.0216957	0.0870772		0.0543466	0.0773667	0.975303	0.785156		0.00067535	157.09	2	1	893	907	RAGVTCIILPAENRK	898							yes	yes
20930	A0A0R4J099;Q3UY34;H3BLG8	A0A0R4J099		Uncharacterized protein C12orf43 homolog		0.281664	0.364936	31.0463		0.0373625		1.21938	1.27509	0.330261	25.9009		0.778862	0.395392	-0.0803189	0.167936		0.0077871	0.248063	0.729021	0.439862		2.0076e-118	367.69	0	1	164	183	EAAVSASDILQESAIHCPAK	180							yes	no
111150	O35075	O35075	Dscr3	Down syndrome critical region protein 3 homolog		0.28157	0.585177	29.6503		0.110041		1.21956	1.20396	0.441473	36.6684		-0.605349	0.399244	0.781908	0.163895		0.0328143	0.301983	0.0358022	0.600343		1.5553e-21	255.11	0	1	136	147	TCEFIVHSAPQK	137							yes	yes
52737	Q6WKZ8-2;Q6WKZ8;Q6WKZ8-3	Q6WKZ8-2	Ubr2	E3 ubiquitin-protein ligase UBR2		0.28098	0.0937689	27.3669		0.30101		1.21502	1.20588	0.0778188	6.45326		NaN	0.354711	0.168511	0.28098		NaN	0.459	0.633993	0.45838		0.0054765	74.816	1	1	1346	1361	ILSDEEKPVFGPLPCR	1360							yes	no
61418	Q9CPP0	Q9CPP0	Npm3	Nucleoplasmin-3		0.280826	0.288432	33.0103		0.00565843		1.21576	1.24911	0.253605	20.3028		0.226316	-0.0307335	0.665405	0.335336		0.396149	0.87109	0.00075316	0.0891346		0.00014763	146.21	0	1	162	169	LCGILPAK	163							yes	yes
28728	Q99JB2;A2AG39;F6WI02;A2AG41	Q99JB2	Stoml2	Stomatin-like protein 2, mitochondrial		0.28046	0.338876	31.8127		0.0382048		1.22656	1.21793	0.279336	22.9352		0.482926	0.590109	0.0779949	-0.130918		0.0674859	0.136268	0.659033	0.620924		5.0906e-115	423.9	0	1	151	171	ESLNANIVDAINQAADCWGIR	167							yes	no
84290	Q80VD1	Q80VD1	Fam98b	Protein FAM98B		0.280382	0.300996	30.765		0.0525306		1.21555	1.23423	0.256838	20.8096		-0.0839285	0.643698	0.220901	0.339862		0.680152	0.101617	0.374344	0.196326		9.2128e-64	283.66	0	2	143	161	NSEICQEVQAVCDALGVPK	147;154							yes	yes
31176	Q8VCF0	Q8VCF0	Mavs	Mitochondrial antiviral-signaling protein		0.279983	0.179539	29.1915		0.131774		1.21418	1.22005	0.151501	12.4176		0.279983	NaN	0.0997342	0.45881		0.398301	NaN	0.733412	0.219682		1.8605e-14	143.93	0	3	19	41	FCCVDVLEILPYLSCLTASDQDR	20;21;33							yes	yes
78139	P06745;A0A0U1RP97;A0A0U1RQ72;A0A0U1RQ18	P06745	Gpi	Glucose-6-phosphate isomerase		0.279781	0.32311	30.7173		0.0530571		1.23291	1.24192	0.275091	22.1506		0.533988	0.594545	-0.0117939	0.0255732		0.0310726	0.0719858	0.959615	0.907445		1.9347e-07	150.22	1	1	401	418	MIPCDFLIPVQTQHPIRK	404							yes	no
92870	Q5SXR6;Q68FD5;F6Z1R4	Q5SXR6	Cltc	Clathrin heavy chain;Clathrin heavy chain 1		0.279714	0.100196	29.5817		0.112474		1.21417	1.23073	0.0867549	7.04908		0.306924	0.196866	0.252504	0.431211		0.36365	0.617701	0.370967	0.200474		3.0875e-07	192.5	0	1	681	692	QNLQICVQVASK	686							yes	no
53761	Q8BG51-3;Q8BG51-4;Q8BG51;Q8BG51-2;F7ASU3	Q8BG51-3	Rhot1	Mitochondrial Rho GTPase 1		0.279496	0.289774	27.9942		0.193512		1.21958	1.2653	0.259204	20.4856		0.420623	0.676422	0.13837	0.0340199		0.289505	0.0672415	0.832415	0.946753		7.4708e-08	105.79	0	1	306	328	IPPDCTTELNHHAYLFLQSTFDK	310							yes	no
102973	Q9EP82;E9Q156;F6VLT8;E9Q1H7;F6YNC4;F7CM37;E9Q1L4	Q9EP82	Wdr4	tRNA (guanine-N(7)-)-methyltransferase non-catalytic subunit WDR4;tRNA (guanine-N(7)-)-methyltransferase non-catalytic subunit Wdr4		0.279303	0.405182	27.9923		0.193833		1.21361	1.40686	0.418369	29.7378		0.916036	NaN	0.163567	0.279303		0.0100064	NaN	0.680908	0.462238		3.1679e-20	210.15	0	1	125	141	SGDVYSFSVLEPDGCGR	139							yes	no
44901	Q8R180	Q8R180	Ero1l	ERO1-like protein alpha		0.27911	0.170086	29.8332		0.139923		1.21575	1.22876	0.145539	11.8444		0.368044	0.487985	0.190175	0.112423		0.251871	0.174035	0.612296	0.727983		1.323e-36	200	0	1	157	186	HDDSSDSFCEIDDIQSPDAEYVDLLLNPER	165							yes	yes
13069	Q9D2C2;Q9D2C2-2	Q9D2C2	Saal1	Protein SAAL1		0.278986	0.396332	28.119		0.194357		1.21334	1.14336	0.293394	25.6607		-0.284016	NaN	0.480714	0.278986		0.355418	NaN	0.216905	0.461689		3.3748e-13	165.34	0	2	430	450	CSCAFQSLLPLYGPAVEDFVK	430;432							yes	yes
126399	Q3U0K8-3;Q3U0K8;D3YTU2;Q3U0K8-2	Q3U0K8-3	Ogfod1	Prolyl 3-hydroxylase OGFOD1		0.27863	0.295083	28.4819		0.306093		1.21304	1.16971	0.229584	19.6274		0.45895	0.27863	-0.117868	NaN		0.105028	0.486355	0.701489	NaN		6.7849e-14	193.81	0	1	129	144	VSGIDLEPTIDMSCAK	142							yes	no
13321	Q8BJM7;A0A0R4J0L2;F6VNP0;Q8BJM7-3	Q8BJM7	Tyw1	S-adenosyl-L-methionine-dependent tRNA 4-demethylwyosine synthase		0.278621	0.423665	26.6136		0.326019		1.21303	1.08024	0.287753	26.6379		NaN	-0.414911	0.353443	0.278621		NaN	0.425231	0.334322	0.578309		0.0072964	105.82	0	2	409	414	CVFCWR	409;412		TYW1_MOUSE	METAL;METAL	409 | 412	Iron-sulfur (4Fe-4S-S-AdoMet)		yes	yes
85693	E9Q6J5;E9Q6J5-3;E9Q6J5-2	E9Q6J5	Bod1l			0.278621	0.535917	28.573		0.219705		1.21535	1.48375	0.630506	42.4942		0.189441	1.27526	0.367801	0.11617		0.705531	0.000652433	0.47147	0.717119		0.00043553	130.04	0	1	1170	1177	PAAAVTCK	1176							yes	no
40575	Q6PIU9	Q6PIU9		Uncharacterized protein FLJ45252 homolog		0.278083	0.030073	28.6501		0.220604		1.21265	1.21266	0.0252739	2.08416		0.292764	0.244031	0.263401	0.311588		0.380902	0.52739	0.500735	0.40929		0.002389	98.629	0	1	5	14	GLPLYPDPCR	13							yes	yes
24249	P56873;E0CYU9;F7B6D3	P56873	Sssca1	Sjoegren syndrome/scleroderma autoantigen 1 homolog		0.277924	0.313562	29.6292		0.114859		1.21245	1.18108	0.24753	20.9579		NaN	0.497157	0.277924	-0.121298		NaN	0.137914	0.472916	0.65142		8.7111e-13	115.19	2	1	98	133	EHQLASSTEPASSSRPPSQPPVPRPEHCEGAAAGLK	125							yes	yes
27486	Q91YE3	Q91YE3	Egln1	Egl nine homolog 1		0.277746	0.332349	28.6561		0.221166		1.22192	1.30772	0.31184	23.8461		0.783864	0.459366	0.0912517	0.0961269		0.0202582	0.236096	0.819216	0.874356		1.8166e-51	266.75	0	1	240	258	EPGCETIGLLMSSMDDLIR	243							yes	yes
35740	Q9D898;REV__Q6ZPS2;REV__Q6ZPS2-2;REV__E9PX09	Q9D898	Arpc5l	Actin-related protein 2/3 complex subunit 5-like protein		0.277729	0.212735	29.6973		0.141882		1.21229	1.21756	0.178667	14.6742		0.484202	0.277729	NaN	0.0587931		0.216141	0.490367	NaN	0.779001		8.1954e-14	129.27	0	1	23	49	FVDEHEEAAAAAGEPGPDPCEVDGLLR	42							yes	yes
121427	Q99KI0	Q99KI0	Aco2	Aconitate hydratase, mitochondrial		0.277645	0.169532	33.4294		0.00147147		1.21439	1.23406	0.146458	11.868		0.364048	0.501171	0.127112	0.191242		0.0619084	0.0413641	0.428544	0.294447		7.9384e-124	339.3	0	1	379	395	VGLIGSCTNSSYEDMGR	385		ACON_MOUSE	METAL	385	Iron-sulfur (4Fe-4S)		yes	yes
14096	D3Z7B5;Q8BWY9;D6RGL3	D3Z7B5	C330027C09Rik;Kiaa1524	Protein CIP2A		0.277637	0.842937	26.7516		0.327809		1.21221	1.17811	0.601539	51.0597		0.81711	0.277637	-0.835867	NaN		0.0622343	0.5833	0.0490084	NaN		1.9443e-38	237.21	0	2	91	109	DCLQNIYNLNSVLSGVVCR	92;108							yes	no
3524	A2A7S7;Q91WQ3;F6VXZ2	A2A7S7	Yars	Tyrosine--tRNA ligase;Tyrosine--tRNA ligase, cytoplasmic;Tyrosine--tRNA ligase, cytoplasmic, N-terminally processed		0.277063	0.479574	31.1859		0.0405708		1.21173	1.27929	0.424731	33.2006		0.277063	NaN	-0.164261	0.793895		0.302838	NaN	0.524378	0.00737857		2.5991e-44	293.53	0	1	101	120	AGCEVTILFADLHAYLDNMK	103							yes	no
123144	Q8CGK3	Q8CGK3	Lonp1	Lon protease homolog, mitochondrial		0.277006	0.387922	31.9961		0.0117771		1.22577	1.28294	0.349103	27.2113		0.496794	0.779761	0.0572187	-0.0538473		0.0420517	0.0443391	0.729828	0.821458		1.8387e-111	323.59	1	1	622	641	VLFICTANVIDTIPEPLRDR	626							yes	yes
94683	Q68FH4;Q8BUU7;B7ZCT4;B7ZCT3;B7ZCT5	Q68FH4	Galk2	N-acetylgalactosamine kinase		0.276919	0.44509	31.5148		0.0406455		1.22333	1.15835	0.327154	28.2431		0.477472	0.530932	-0.430754	0.0763661		0.070718	0.184424	0.0801538	0.79588		2.4668e-37	219.23	0	1	347	369	QVCEDAPDNAVQLLGELMNQSHR	349							yes	no
80377	Q9DB77;A0A140LI98	Q9DB77	Uqcrc2	Cytochrome b-c1 complex subunit 2, mitochondrial		0.276846	0.373535	31.9529		0.0118256		1.21467	1.28368	0.344287	26.8202		0.173237	0.810285	-0.07122	0.380454		0.530093	0.0124228	0.785512	0.0569113		3.8171e-08	176.95	0	1	184	196	NALANPLYCPDYR	192							yes	yes
37919	A2AVJ7;Q99PL5;Q99PL5-4;Q99PL5-3;Q99PL5-2;Q99PL5-6;Q99PL5-7;Q99PL5-5;Q99PL5-8;Q99PL5-9;Q99PL5-10;Q99PL5-11;Q99PL5-12;Q3T9Z9-4	A2AVJ7	Rrbp1	Ribosome-binding protein 1		0.276569	0.141461	28.6952		0.223145		1.21228	1.19614	0.115056	9.61891		0.21872	0.38988	0.334417	0.0699868		0.517648	0.317311	0.391547	0.857022		0.0012751	121.21	0	1	697	713	GEPGPPDCDGPLFLPYK	704							yes	no
17974	P49443	P49443	Ppm1a	Protein phosphatase 1A		0.276065	0.169501	28.2772		0.310909		1.21089	1.13778	0.128864	11.3259		-0.0159723	0.276065	0.279135	NaN		0.999289	0.585299	0.414825	NaN		4.4285e-08	172.92	0	1	282	296	DNMSVILICFPSAPK	290							yes	yes
41569	Q9DBN5;Q9DBN5-3;Q9DBN5-2;Q8BK80	Q9DBN5	Lonp2	Lon protease homolog 2, peroxisomal		0.275863	0.0526007	27.5871		0.310987		1.21072	1.20361	0.0436737	3.62857		0.275863	0.210153	0.314157	NaN		0.469288	0.68842	0.415152	NaN		1.1256e-05	143.7	0	1	368	381	GPILCFVGPPGVGK	372							yes	no
86826	Q8K2M0;Q8K2M0-2	Q8K2M0	Mrpl38	39S ribosomal protein L38, mitochondrial		0.275617	0.469308	27.9191		0.199999		1.21051	1.17415	0.359665	30.632		0.598602	0.275617	-0.326114	NaN		0.130628	0.57907	0.27105	NaN		0.0002006	89.011	1	1	278	296	PINFSEDTRPSPCYQLAQR	290							yes	no
45174	Q9R0P5	Q9R0P5	Dstn	Destrin		0.275518	0.350298	28.2757		0.311944		1.21043	1.18973	0.279147	23.463		0.275518	0.543943	-0.150704	NaN		0.409097	0.297483	0.560401	NaN		2.6611e-39	249.5	1	1	133	151	HEYQANGPEDLNRTCIAEK	147							yes	yes
92944	Q8K298	Q8K298	Anln	Actin-binding protein anillin		0.275286	0.190072	29.3007		0.138816		1.21023	1.13241	0.143151	12.6413		0.286624	0.275286	NaN	-0.0481122		0.385739	0.494901	NaN	0.886848		2.143e-56	280.57	0	1	221	235	QNSVQEQPGTACLSK	232							yes	yes
36493	Q8BYA0;B1ATU0;F6UI15;REV__Q99MS4;REV__E9QLD5;Q9D2H8	Q8BYA0	Tbcd	Tubulin-specific chaperone D		0.275129	0.62692	29.8942		0.145632		1.2101	1.60257	0.753673	47.029		NaN	0.275129	1.30538	0.171364		NaN	0.417683	1.77098e-07	0.59438		0.00014647	136.11	0	1	457	466	GACSVGANVR	459							yes	yes
133790	Q9CQT1;F6YY88;F8WI95	Q9CQT1	Mri1	Methylthioribose-1-phosphate isomerase		0.274955	0.600573	30.1246		0.10126		1.20996	1.00371	0.359231	35.7904		0.274955	0.277704	NaN	-0.763891		0.274368	0.41289	NaN	0.00173728		4.7507e-32	169.27	0	1	8	41	YSPGSLQILDQLQLPEHCHYEALSSVQQASEAIR	25							yes	no
60762	Q3UQN2;F6RG68;J3QPQ1;Q3UQN2-3;Q3UQN2-2	Q3UQN2	Fcho2	F-BAR domain only protein 2		0.273947	0.656232	30.2898		0.102534		1.21554	1.28699	0.56814	44.1448		0.125285	1.02538	0.422609	-0.553407		0.632072	0.00139638	0.1225	0.119934		7.9403e-05	159.4	0	1	83	92	LANCHLDLVR	86							yes	no
98176	A2TJV2	A2TJV2	Palm3	Paralemmin-3		0.273701	0.12007	27.2359		0.335026		1.2089	1.22413	0.102554	8.37768		0.273701	0.415158	0.176374	NaN		0.500237	0.37753	0.619247	NaN		1.2362e-14	210.95	1	1	315	326	RLQEQFEAETCR	325							yes	yes
32741	Q61699;Q61699-2;E9Q0U7;D3Z3I9;A0A0J9YTZ7;D3Z027;REV__F6TGP8	Q61699	Hsph1	Heat shock protein 105 kDa		0.273669	0.244858	30.2556		0.102887		1.20909	1.14764	0.179891	15.6749		0.246427	0.300911	0.364394	-0.176221		0.459378	0.341069	0.47613	0.503681		3.5942e-08	176.09	0	1	657	665	FICEQEHEK	659							yes	no
10900	Q9EQG9;Q9EQG9-2;Q9EQG9-3	Q9EQG9	Col4a3bp	Collagen type IV alpha-3-binding protein		0.273591	0.286872	29.5213		0.120799		1.21204	1.17613	0.221942	18.8705		-0.170953	0.379053	0.477348	0.168129		0.653817	0.250874	0.220159	0.601308		0.021299	82.029	0	1	74	85	AVITPHDFDECR	84							yes	no
9418	Q7TSG2;E0CZ13;Q7TSG2-2	Q7TSG2	Ctdp1	RNA polymerase II subunit A C-terminal domain phosphatase		0.273392	0.45467	27.7421		0.315883		1.20865	1.04337	0.294748	28.2497		NaN	0.273392	0.284971	-0.508266		NaN	0.502912	0.461347	0.14477		6.7367e-22	150.22	0	1	410	436	ASPASSSSGHEPTEAPELPVSCEWDGR	431							yes	yes
56673	P32020;P32020-2;A2APS4	P32020	Scp2	Non-specific lipid-transfer protein		0.273085	0.12345	31.2624		0.0435321		1.20875	1.20077	0.10147	8.45044		0.101096	0.23791	0.308259	0.392861		0.727693	0.60151	0.190468	0.166316		3.6456e-118	368.44	1	1	492	511	KADCTITMADSDLLALMTGK	495							yes	no
73210	P59113	P59113	Fermt1	Fermitin family homolog 1		0.272977	0.401477	30.2014		0.103774		1.21487	1.13394	0.285178	25.1493		0.122572	0.423381	0.441384	-0.418686		0.636728	0.266874	0.106942	0.1072		2.2822e-15	241.78	0	1	325	337	LSQCAEIQDFATK	328							yes	yes
23685	Q8VDD5;F2Z494	Q8VDD5	Myh9	Myosin-9		0.272972	0.199075	29.9632		0.148798		1.20947	1.16143	0.152086	13.0947		0.209351	0.336593	-0.0765077	0.354379		0.547579	0.362694	0.771248	0.295126		1.0884e-68	277.34	0	1	495	517	EGIEWNFIDFGLDLQPCIDLIEK	511							yes	yes
111195	B1AUX2;Q61191;F6SJS2	B1AUX2	Hcfc1	Host cell factor 1;HCF N-terminal chain 1;HCF N-terminal chain 2;HCF N-terminal chain 3;HCF N-terminal chain 4;HCF N-terminal chain 5;HCF N-terminal chain 6;HCF C-terminal chain 1;HCF C-terminal chain 2;HCF C-terminal chain 3;HCF C-terminal chain 4;HCF C-terminal chain 5;HCF C-terminal chain 6		0.272806	0.168455	30.1959		0.103993		1.2133	1.22347	0.142652	11.6596		0.139712	0.137502	0.4059	0.451307		0.681587	0.750425	0.146779	0.13176		0.0036498	88.948	0	2	1940	1953	TCLPGFPGAPCAIK	1941;1950							yes	no
95301	Q9CZJ1	Q9CZJ1	Utp11l	Probable U3 small nucleolar RNA-associated protein 11		0.272789	0.169494	28.0762		0.20483		1.20814	1.29751	0.157224	12.1174		NaN	0.272789	0.564667	0.269431		NaN	0.481456	0.247517	0.430088		3.9681e-06	193.96	0	1	198	205	QYDCLTQR	201							yes	yes
102101	Q8BX02;Q8BX02-2;REV__Q3UUV9;A6H5V4;E9Q6Z3;E9Q6M5;Q91WJ2;O08574;Q6ZQE4	Q8BX02	Kank2	KN motif and ankyrin repeat domain-containing protein 2		0.272698	0.203691	28.3592		0.317311		1.20862	1.15167	0.152539	13.245		0.332599	0.229003	0.316394	-0.104424		0.32048	0.575097	0.411729	0.784804		2.0459e-15	238.43	0	1	248	267	SELCLDLPEAPDDPAALETR	251							yes	no
53968	Q9D273;Q9D273-2;D3Z1G7	Q9D273	Mmab	Cob(I)yrinic acid a,c-diamide adenosyltransferase, mitochondrial		0.272675	0.195894	27.7909		0.317311		1.20805	1.14992	0.150328	13.0729		0.272675	NaN	-0.0303093	0.336295		0.474969	NaN	0.943916	0.490945		2.1739e-25	243.88	0	1	111	126	IQCMLQDVGSALATPR	113							yes	no
88452	A2AU91;A2AU89;P70399;P70399-3;P70399-2;A2AU90;F6ZRL3;F6S5E4;F6QNC8	A2AU91	Trp53bp1;Tp53bp1	Tumor suppressor p53-binding protein 1		0.272281	0.0816641	29.2308		0.14347		1.20776	1.20686	0.0681164	5.64408		0.167617	0.259879	0.365957	0.284683		0.6115	0.494816	0.2318	0.377826		2.1131e-41	288.11	0	1	1022	1036	PVPVFGCIYEAQQEK	1028							yes	no
1463	E9PWG2;E9PY51	E9PWG2	Trappc8			0.272156	0.523966	28.9446		0.1593		1.23762	1.32956	0.48686	36.6182		0.593129	0.953472	-0.141688	-0.0488169		0.0375975	0.011067	0.694139	0.826261		1.9948e-14	225.63	0	1	1394	1408	ACFVHTGVYNLGTPR	1395							yes	yes
111202	E9Q5G3	E9Q5G3	Kif23	Kinesin-like protein KIF23		0.27161	0.335421	27.8338		0.319443		1.20754	1.13088	0.235542	20.8282		0.400324	-0.342562	0.235111	0.30811		0.38028	0.276401	0.546518	0.414706		0.003131	114.72	0	1	369	375	TCMEVLR	370							yes	yes
13301	Q6PR54;Q6PR54-3;Q6PR54-2;REV__Q9CR33	Q6PR54	Rif1	Telomere-associated protein RIF1		0.271506	0.398383	27.2565		0.339098		1.20707	1.22861	0.334233	27.2041		0.271506	0.653607	NaN	-0.142939		0.477065	0.149174	NaN	0.659102		7.1602e-50	265.75	0	1	1641	1657	CVDSSFVSLPVPESNLR	1641							yes	no
88676	Q8R010;Q8R3V2	Q8R010	Aimp2	Aminoacyl tRNA synthase complex-interacting multifunctional protein 2		0.271333	0.271209	32.543		0.0074134		1.21746	1.21704	0.226437	18.6056		0.52934	0.461816	0.08085	-0.0145374		0.0295896	0.0883518	0.580586	0.906128		8.7429e-39	271.56	0	1	8	26	PYHGGSAPLHVELPTCMYR	23							yes	yes
21309	Q9CU62;S4R179	Q9CU62	Smc1a	Structural maintenance of chromosomes protein 1A		0.271326	0.362984	30.1854		0.10591		1.21952	1.16824	0.279171	23.8968		0.479635	0.487153	0.063017	-0.264934		0.122066	0.133723	0.80476	0.265024		1.642e-13	232.17	0	1	976	991	EALIEIDYGDLCEDLK	987							yes	yes
128177	Q99LC5;REV__Q9R1X4-4;REV__Q9R1X4-5;REV__Q9R1X4-3;REV__Q9R1X4-6;REV__Q9R1X4-2;REV__Q9R1X4	Q99LC5	Etfa	Electron transfer flavoprotein subunit alpha, mitochondrial		0.270916	0.677321	32.0849		0.0137493		1.20657	1.03231	0.410475	39.7629		NaN	-0.827641	0.408055	0.270916		NaN	0.0022481	0.0332285	0.134924		0.015799	86.086	0	1	63	69	VVQDLCK	68							yes	yes
102291	Q8VD65;A0A087WQR4;A0A0R4J2C7;A0A087WP62	Q8VD65	Pik3r4	Phosphoinositide 3-kinase regulatory subunit 4		0.270293	0.321032	26.3459		0.34136		1.20605	1.15761	0.245741	21.2283		-0.166086	0.459982	NaN	0.270293		0.683194	0.375442	NaN	0.591505		8.6043e-10	113.93	0	1	892	917	SESSAGICVPLSTSPQVSEAAHIPSK	899							yes	yes
119341	A0A087WQN7;F8VQ87;P97789-2;P97789;P97789-3;A0A087WNV6	A0A087WQN7	Xrn1	5-3 exoribonuclease 1		0.270263	0.340449	27.6115		0.322153		1.20603	1.17536	0.26672	22.6927		0.511384	NaN	-0.16064	0.270263		0.160027	NaN	0.60363	0.591552		1.1872e-05	129.62	0	1	238	255	VCAPEETTFHLLHLSLMR	239							yes	no
23278	O09172;H3BJA3;A0A0G2JDI4;F6VNW5	O09172	Gclm	Glutamate--cysteine ligase regulatory subunit		0.269976	0.199731	32.5407		0.0077007		1.20655	1.15349	0.150546	13.0513		0.33722	0.321222	-0.0930279	0.21873		0.182139	0.193121	0.701832	0.240911		1.296e-56	274.59	0	1	65	80	EFPDVLECTMSHAVEK	72							yes	no
36710	Q99KH8	Q99KH8	Stk24	Serine/threonine-protein kinase 24;Serine/threonine-protein kinase 24 35 kDa subunit;Serine/threonine-protein kinase 24 12 kDa subunit		0.269447	0.155404	28.8045		0.23538		1.20535	1.27714	0.141457	11.0761		NaN	0.526166	0.246074	0.269447		NaN	0.175006	0.513188	0.481356		3.4836e-28	277.52	0	1	394	417	GAIYLAEEACPGISDTMVAQLVQR	403							yes	yes
28769	B1ATD5;B1ATD4;R4GML8;Q8K296;M0QW74;Q8K296-2	B1ATD5	Mtmr3	Myotubularin-related protein 3		0.26942	0.483847	28.4232		0.323625		1.20704	1.13338	0.330765	29.1839		0.192355	0.531938	0.346485	-0.570078		0.561418	0.307915	0.258395	0.193414		2.2317e-09	203.7	0	1	66	82	ESLVNVPLQLIESVECR	81							yes	no
49264	Q3TC46	Q3TC46	Patl1	Protein PAT1 homolog 1		0.268994	0.377234	28.4363		0.324451		1.20497	1.34836	0.369162	27.3787		0.821873	0.100843	NaN	0.268994		0.00423049	0.79147	NaN	0.482246		4.4609e-08	174.27	0	1	562	570	ICSMYDNLR	563							yes	yes
1327	Q6P1G0	Q6P1G0	Heatr6	HEAT repeat-containing protein 6		0.268033	0.307306	23.9071		0.3456		1.20469	1.31679	0.303816	23.0725		0.818569	0.310453	0.225613	0.129774		0.0617511	0.542289	0.685506	0.83154		0.00058623	97.734	0	1	2	16	AAVQVAASLPCGQPR	12							yes	yes
39953	Q68FE6	Q68FE6	Fam65a	Protein FAM65A		0.267694	0.520866	28.3597		0.326982		1.20509	1.112	0.339409	30.5225		-0.670416	0.203002	0.495155	0.332386		0.0402057	0.640289	0.193601	0.366849		2.0255e-62	301.59	0	1	273	288	GLANHVVVGSVSCETK	285							yes	yes
58035	Q8VDD5;F2Z494	Q8VDD5	Myh9	Myosin-9		0.267557	0.403047	30.1521		0.110918		1.2259	1.28355	0.359375	27.9985		0.543789	0.770877	-0.00867426	-0.0349099		0.107274	0.017757	0.944209	0.911932		6.9746e-266	497.29	1	1	975	989	KLEEDQIIMEDQNCK	988							yes	yes
38560	Q8BH57-2;Q8BH57;Q8BH57-3	Q8BH57-2	Wdr48	WD repeat-containing protein 48		0.26737	0.635828	28.5882		0.239038		1.21314	1.36682	0.631055	46.1696		-0.331899	0.0859862	1.16768	0.448754		0.361102	0.867518	0.0018089	0.254314		2.2265e-23	220.81	0	1	359	372	GGASIIQCHILNDK	366							yes	no
12030	Q08093;D3Z7R6	Q08093	Cnn2	Calponin-2;Calponin		0.267264	0.560454	30.6182		0.149986		1.2037	1.09791	0.351476	32.0133		0.480503	0.291764	-0.763661	0.242765		0.0967631	0.450528	0.000200202	0.42735		1.2349e-39	254.19	0	1	175	187	CASQSGMTAYGTR	175							yes	no
46943	Q99P88	Q99P88	Nup155	Nuclear pore complex protein Nup155		0.267234	0.369638	28.5616		0.23928		1.2035	1.22229	0.309207	25.2975		0.267234	0.62336	NaN	-0.115753		0.574027	0.0521023	NaN	0.624875		3.2534e-05	208.6	0	1	663	672	HNGICIYFSR	667							yes	yes
47233	E9Q6R7;B1AV35;Q8BKT6-2;Q8BKT6;Q05AA6	E9Q6R7	Utrn			0.267034	0.232819	29.4288		0.130241		1.20333	1.20346	0.192356	15.9836		0.267034	NaN	0.016027	0.481178		0.423497	NaN	0.97049	0.170339		3.2272e-101	333.77	0	1	2278	2292	HPQLDCVFTLAQNLK	2283							yes	yes
99456	A2BDX3	A2BDX3	Mocs3	Adenylyltransferase and sulfurtransferase MOCS3;Molybdopterin-synthase adenylyltransferase;Molybdopterin-synthase sulfurtransferase		0.266838	0.698242	28.7705		0.239981		1.20754	1.41041	0.731016	51.83		0.143841	1.2958	0.389835	-0.374397		0.670828	0.0149123	0.317311	0.189748		1.6095e-34	212.92	2	2	293	308	RRPDCVVCGQQPTVTR	297;300		MOCS3_MOUSE	METAL;METAL	297 | 300	Zinc;Zinc		yes	yes
130731	O35459;F7B227	O35459	Ech1	Delta(3,5)-Delta(2,4)-dienoyl-CoA isomerase, mitochondrial		0.266665	0.455654	30.1439		0.112131		1.20704	1.17839	0.343233	29.1272		-0.428457	0.638255	0.384471	0.148859		0.120641	0.0522751	0.208371	0.587135		7.2381e-05	153.24	0	1	185	195	YCTQDAFFQIK	186							yes	no
14869	Q4U2R1-2;Q4U2R1;A0A0U1RPZ3;A0A0U1RNG9;A0A0U1RP01	Q4U2R1-2	Herc2	E3 ubiquitin-protein ligase HERC2		0.266519	0.277343	26.9776		0.34846		1.20952	1.25125	0.244353	19.5287		0.115241	0.0401168	0.63948	0.417798		0.839835	0.913507	0.0850152	0.380655		0.00082908	122.18	0	1	1408	1415	DFLCQIER	1411							yes	no
12802	Q6P1G0	Q6P1G0	Heatr6	HEAT repeat-containing protein 6		0.266465	0.507812	27.6113		0.329874		1.20286	1.09869	0.348734	31.741		0.468288	NaN	-0.494638	0.266465		0.299098	NaN	0.144635	0.487227		9.4685e-05	82.483	0	2	723	737	CMCEANPSIQLHGVK	723;725							yes	yes
60727	B9EJX5;Q8C176	B9EJX5	Taf2	Transcription initiation factor TFIID subunit 2		0.266428	0.69738	28.3748		0.329458		1.21292	1.11932	0.44427	39.6909		0.453227	0.613396	0.07963	-0.939011		0.109287	0.107278	0.852254	0.0166356		3.7349e-69	323.75	0	1	679	693	LALTDILEQEQCFYR	690							yes	no
19331	Q62074;D3YXY0;F6QWV4	Q62074	Prkci	Protein kinase C iota type		0.266113	0.512654	29.0328		0.169075		1.20256	1.51948	0.58093	38.2322		1.13089	NaN	0.266113	0.221474		0.000829289	NaN	0.345161	0.580267		1.0611e-157	297.37	0	1	6	27	DSSTMSHTVACGGGGDHSHQVR	16							yes	yes
78097	Q9CRT8	Q9CRT8	Xpot	Exportin-T		0.265816	0.311565	29.8889		0.159683		1.20951	1.16432	0.239119	20.5373		0.457053	0.423599	0.108033	-0.208393		0.141371	0.266621	0.710869	0.506412		1.5916e-11	124.35	0	1	712	733	MIICLEEEVLPFIPSASEHMLK	715							yes	yes
127561	Q3ULB1;Q921W7;P47226-2;P47226;D6RH72;A2ALC6;B1AXB9	Q3ULB1	Tes	Testin		0.265649	0.64006	28.9854		0.169843		1.20663	1.15987	0.443261	38.2164		0.141513	-0.775175	0.715368	0.389785		0.675867	0.0522913	0.0408312	0.276332		8.7683e-20	186.88	0	4	364	385	VTYNNFSWHASTECFLCSCCSK	377;380;382;383							yes	no
118	B2RXC1;B2RXC1-2	B2RXC1	Trappc11	Trafficking protein particle complex subunit 11		0.265548	0.141999	29.7284		0.160102		1.20231	1.20124	0.117449	9.77734		0.0815918	0.42455	0.23793	0.293167		0.868017	0.261911	0.399899	0.436072		1.2925e-11	199.81	0	2	158	170	AAALCNVCELSGK	162;165							yes	yes
61460	Q9WTX8;Q9WTX8-2	Q9WTX8	Mad1l1	Mitotic spindle assembly checkpoint protein MAD1		0.265298	0.122577	29.0312		0.170427		1.20188	1.23003	0.105926	8.61162		0.429956	0.190334	0.265298	NaN		0.167538	0.649158	0.391497	NaN		3.7734e-05	145.46	0	1	232	243	LCLQEQDAAVVK	233							yes	no
111166	Q8K0C9;J3QMC6	Q8K0C9	Gmds	GDP-mannose 4,6 dehydratase		0.265078	0.228134	31.1474		0.050045		1.20735	1.21146	0.190459	15.7215		0.0195568	0.4049	0.125257	0.503338		0.974395	0.236164	0.574956	0.0919496		1.8665e-05	149.65	0	1	141	149	TCGLINSVK	142							yes	yes
100499	Q7TPV4;REV__Q3UFB2-2;REV__Q3UFB2;B1AZF9;B1AZF3;Q80YE4-2;Q80YE4;Q80YE4-3	Q7TPV4	Mybbp1a	Myb-binding protein 1A		0.265049	0.350181	30.2529		0.114353		1.20168	1.28449	0.319565	24.8788		0.711323	0.265049	NaN	0.0207362		0.0156537	0.463817	NaN	0.923754		2.9207e-08	143.95	1	2	888	906	RYCHEVGPCAEALHAQVER	890;896							yes	yes
116482	E9PZJ8;E9PZJ8-2	E9PZJ8	Ascc3	Activating signal cointegrator 1 complex subunit 3		0.264847	0.167612	28.0512		0.218843		1.20329	1.1881	0.135503	11.405		0.0312837	0.404814	0.343362	0.186331		0.979214	0.289057	0.347848	0.655416		0.00028408	104.45	0	2	1992	2007	TSIECLPELIHACEGK	1996;2004							yes	no
14099	Q921H8;H3BJZ9;H3BKL5;Q8VCH0;H3BKA1;H3BJG8;H3BJC1	Q921H8	Acaa1a;Acaa1b	3-ketoacyl-CoA thiolase A, peroxisomal		0.264713	0.293617	29.8828		0.161412		1.20312	1.26296	0.267441	21.1757		0.341951	0.707185	0.187476	0.0186186		0.277442	0.026778	0.569904	0.925999		4.6188e-20	207.12	0	1	176	191	DCLTPMGMTSENVAER	177							yes	no
123203	G5E8V8;Q9JJT9;F6RPD4	G5E8V8	Phax	Phosphorylated adapter RNA export protein		0.264643	0.189201	31.9471		0.0160806		1.20399	1.21996	0.160956	13.1935		0.168882	0.360404	0.0801145	0.500569		0.515953	0.247543	0.70681	0.0231287		1.9299e-45	331.88	0	1	12	27	VLGGGSAACAPVSHYR	20							yes	no
81770	P22892;Q8CBB7	P22892	Ap1g1	AP-1 complex subunit gamma-1		0.264182	0.375156	29.0848		0.172289		1.20115	1.17432	0.284643	24.239		0.290393	0.578541	0.237971	-0.318996		0.390103	0.129687	0.463066	0.354826		7.5452e-10	158.89	0	1	187	204	NHGVLHTSVVLLTEMCER	202							yes	no
38070	Q9QZD8	Q9QZD8	Slc25a10	Mitochondrial dicarboxylate carrier		0.26396	0.300166	30.6258		0.0685804		1.21018	1.24714	0.261589	20.9752		0.444472	0.643378	0.00892848	0.083449		0.126316	0.0884028	0.967032	0.822438		2.1425e-30	281.01	0	1	231	245	GEYQGVFHCAMETAK	239							yes	yes
131332	Q9ER72;Q9ER72-2;A0A140LII7;A0A140LIB6	Q9ER72	Cars	Cysteine--tRNA ligase, cytoplasmic		0.263632	0.0534919	32.0996		0.0164872		1.20074	1.1981	0.0443122	3.69853		0.314884	0.234591	0.197882	0.292673		0.203087	0.404834	0.319952	0.109181		4.9853e-67	302.64	0	1	476	489	YFLHTGHLTIAGCK	488							yes	no
75775	Q9Z277;Q9Z277-2	Q9Z277	Baz1b	Tyrosine-protein kinase BAZ1B		0.263614	0.209598	29.9345		0.163151		1.20455	1.21907	0.177565	14.5656		0.512127	0.144833	0.382394	0.0579992		0.196423	0.731666	0.268495	0.87161		3.3544e-13	214.32	0	1	336	344	LWCHVHLEK	338							yes	no
63489	Q61941;Q8BGK0;Q8C9V5;E9Q8F4	Q61941	Nnt	NAD(P) transhydrogenase, mitochondrial		0.263587	0.488754	30.1606		0.116393		1.21115	1.37733	0.50371	36.5713		1.06409	0.455969	-0.00550775	0.0712052		0.000221833	0.206095	NaN	0.836168		0.0073318	130.84	0	1	303	309	LFAQQCK	308							yes	no
59076	Q8BH95;F6T930	Q8BH95	Echs1	Enoyl-CoA hydratase, mitochondrial		0.263079	0.18212	28.5909		0.24672		1.20674	1.21037	0.152229	12.577		0.110644	0.433357	0.415513	0.107861		0.743966	0.258315	0.277244	0.789634		7.9994e-28	157.16	1	2	128	157	KPVIAAVNGYALGGGCELAMMCDIIYAGEK	143;149							yes	no
41144	Q9Z179;A0A140LHK7;A0A140LHA7	Q9Z179	Shcbp1	SHC SH2 domain-binding protein 1		0.263039	0.273255	28.3299		0.336148		1.2001	1.22602	0.234609	19.1359		-0.0478931	0.244812	0.619667	0.281267		0.871296	0.556769	0.040389	0.457906		8.6418e-12	192.14	0	1	607	622	GNCEIINELLAISMQK	609							yes	yes
126258	Q6PB44-2;Q6PB44;A0A0G2JEW5;REV__G3UW40;REV__E9PWI3	Q6PB44-2	Ptpn23	Tyrosine-protein phosphatase non-receptor type 23		0.262949	0.294749	27.684		0.337125		1.20913	1.18314	0.234823	19.8475		0.485879	0.441501	-0.129983	0.0843963		0.214481	0.345004	0.720412	0.895283		4.2549e-07	112.26	0	2	142	158	VSCTHFQCAAGAFAYLR	144;149							yes	no
76858	Q9EPN1-4;Q9EPN1;Q9EPN1-3;Q9EPN1-2	Q9EPN1-4	Nbea	Neurobeachin		0.26269	0.523959	27.6486		0.337663		1.19971	1.21985	0.427614	35.0545		-0.317124	0.728734	0.26269	NaN		0.335853	0.0476317	0.626162	NaN		0.00015365	166.07	0	1	2010	2019	MCDHLISAAK	2011							yes	no
12045	O88532;F6QJP7;F6V459;D3Z7V6;D3Z5G4;F6RTK9	O88532	Zfr	Zinc finger RNA-binding protein		0.261773	0.374367	29.2762		0.160687		1.20125	1.12761	0.262628	23.2908		-0.398137	0.172471	0.431986	0.351074		0.240245	0.653947	0.253016	0.410493		1.6389e-61	318.64	0	2	844	860	CAVSEAAIILNSCVEPK	844;856							yes	no
127131	Q07139;Q07139-2;H3BL29;H3BK10;H3BIZ5;H3BIW1;V9GXV8;Q07139-3	Q07139	Ect2	Protein ECT2		0.26157	0.288323	29.0017		0.176711		1.19885	1.1903	0.230042	19.3263		0.246507	-0.151116	0.548893	0.276634		0.52301	0.568866	0.138179	0.417416		7.5468e-66	303.36	0	1	214	226	VTHLVANCTQGEK	221							yes	no
103455	P35821;REV__D3YX71;REV__Q6ZWZ4;REV__P47964;REV__A0A140T8K6;REV__Q3U1V6	P35821	Ptpn1	Tyrosine-protein phosphatase non-receptor type 1		0.261423	0.153602	28.3205		0.339368		1.19888	1.15639	0.11735	10.1479		-0.0212899	0.234005	0.288842	0.313213		0.959882	0.647659	0.459868	0.444365		3.208e-45	258.78	0	2	222	237	SGTFCLADTCLLLMDK	226;231							yes	yes
79267	Q80UJ7	Q80UJ7	Rab3gap1	Rab3 GTPase-activating protein catalytic subunit		0.261173	0.382055	28.7892		0.250185		1.2016	1.31104	0.371178	28.3118		0.156677	0.87892	0.00282926	0.365669		0.697825	0.0193137	0.970896	0.3106		6.5352e-07	153.95	0	1	674	687	MQSACLLSDMESFK	678							yes	yes
119405	O08997	O08997	Atox1	Copper transport protein ATOX1		0.261053	0.296496	32.8162		0.00985112		1.19835	1.28277	0.281286	21.9281		0.260906	0.0621479	0.75731	0.2612		0.317311	0.894824	0.000137653	0.147837		1.05e-185	437.9	0	1	40	57	VCIDSEHSSDTLLATLNK	41							yes	yes
13055	P51432	P51432	Plcb3	1-phosphatidylinositol 4,5-bisphosphate phosphodiesterase beta-3		0.260879	0.167933	29.2534		0.16222		1.19827	1.16822	0.130347	11.1577		0.245774	-0.0220911	0.369096	0.275983		0.466817	0.9253	0.227701	0.46148		0.0057015	127.4	1	1	1006	1015	CRPSPSALGK	1006							yes	yes
11021	Q9Z0P5;Q9Z0P5-2;A0A087WRG4	Q9Z0P5	Twf2	Twinfilin-2		0.260783	0.430655	30.3907		0.160584		1.224	1.22118	0.354939	29.0652		-0.212596	0.654204	-0.0384844	0.56005		0.387339	0.0721993	0.856484	0.0834549		8.7878e-50	290.13	0	1	56	72	AVLPLLDAQEPCYLLFR	67							yes	no
122083	B2RQC6;E9QAI5;G3UWN2;B2RQC6-2;E9QAT6;F6S3Z3	B2RQC6	Cad	CAD protein;Glutamine-dependent carbamoyl-phosphate synthase;Aspartate carbamoyltransferase;Dihydroorotase		0.260652	0.646459	32.5929		0.00995922		1.22302	1.46715	0.712045	48.5325		0.554897	1.30648	-0.0752387	-0.0335927		0.0221691	3.9867e-05	0.814081	0.974663		0.002938	135.5	0	1	1212	1218	VIECNVR	1215							yes	no
70027	A2AUK8;A2AUK5;Q9Z2H5-2;A2AUK7;Q9Z2H5;Q9Z2H5-3;A2AUK6;E9PV14	A2AUK8	Epb4.1l1;Epb41l1	Band 4.1-like protein 1		0.260627	0.542681	27.2856		0.359734		1.198	1.32139	0.505407	38.2483		0.260627	0.908475	-0.16959	NaN		0.522718	0.0412494	0.573001	NaN		1.6814e-15	114.62	0	1	205	241	LPCSFVTHALLGSYAVQAELGDYDAEEHVGNYVSELR	207							yes	no
25554	P35821;REV__D3YX71;REV__Q6ZWZ4;REV__P47964;REV__A0A140T8K6;REV__Q3U1V6	P35821	Ptpn1	Tyrosine-protein phosphatase non-receptor type 1		0.260218	0.520345	27.8294		0.342829		1.2127	1.39705	0.543295	38.8887		1.11319	-0.000625723	0.031827	0.488609		0.00351883	0.916622	0.953658	0.255299		3.4517e-14	179.19	0	1	326	347	ELFSSHQWVSEETCGDEDSLAR	339							yes	yes
89386	Q921Q7;REV__Q5U5M8	Q921Q7	Rin1	Ras and Rab interactor 1		0.259811	0.484814	30.857		0.0732186		1.21545	1.25635	0.417197	33.2069		0.51054	0.815458	0.00908333	-0.260737		0.0394073	0.0102685	0.963849	0.316101		0.0022714	108.98	0	2	99	106	QCQALCVR	100;104							yes	yes
95920	Q9D8T7;Q9D8T7-2;F8WHU8;F7DE82	Q9D8T7	Slirp	SRA stem-loop-interacting RNA-binding protein, mitochondrial		0.259765	0.472399	29.179		0.164148		1.2086	1.22795	0.390703	31.8174		0.457917	-0.323787	0.761842	0.0616131		0.105787	0.354297	0.0443277	0.960599		0.0063348	121.46	1	1	47	54	RCTVPFDK	48							yes	no
40206	D3Z4U0;Q9R020;E9PUD0;Q9R020-2;A0A0G2JGE3;V9GX51;A0A0H2UH20	D3Z4U0	Zranb2	Zinc finger Ran-binding domain-containing protein 2		0.259273	0.251894	30.8382		0.0738388		1.20418	1.17951	0.201307	17.0669		0.443474	0.0999885	-0.0742758	0.418558		0.0751104	0.886042	0.722241	0.140721		1.4103e-14	212.58	0	1	62	72	GLFSANDWQCK	71							yes	no
12991	Q3U186;A2AT41	Q3U186	Rars2	Probable arginine--tRNA ligase, mitochondrial		0.259075	0.452346	28.6747		0.25404		1.21906	1.25041	0.386762	30.9308		-0.198633	-0.0193319	0.537483	0.758851		0.55046	0.93135	0.167133	0.040645		0.00063152	114.99	0	1	372	381	CQHVPFGIVK	372							yes	yes
83624	E9Q2X6;Q8CG47;Q3U763;A0A0A6YXY3	E9Q2X6	Smc4	Structural maintenance of chromosomes protein;Structural maintenance of chromosomes protein 4		0.258902	0.572657	31.4917		0.0552012		1.20514	1.09154	0.365099	33.4482		0.431453	0.453964	0.0863517	-0.77085		0.103338	0.139515	0.687939	0.00255133		2.0686e-241	459.32	0	1	1041	1057	NPESITNEIALLEAQCR	1056							yes	no
40974	Q91XD6	Q91XD6	Vps36	Vacuolar protein-sorting-associated protein 36		0.258752	0.352171	27.673		0.345917		1.19644	1.0604	0.238505	22.4919		0.258752	0.262742	-0.349222	NaN		0.500225	0.522654	0.259765	NaN		1.726e-05	143.79	0	1	278	292	GMELLSPEDLVNACK	291							yes	yes
112760	E9Q784	E9Q784	Zc3h13			0.258734	0.258925	26.3637		0.363403		1.19643	1.09157	0.184848	16.9342		-0.187482	0.258734	NaN	0.263211		0.650794	0.607563	NaN	0.602832		1.3869e-09	192.37	0	2	48	58	TGSCLYGNTCR	51;57							yes	yes
133716	Q8CBM2;A2AL85;Q8BSY0;A2AL75;Q3TU40;A2AL81;A2AL77;A2AL83	Q8CBM2	Asph	Aspartyl/asparaginyl beta-hydroxylase		0.258684	0.671232	28.2518		0.344872		1.19647	1.10359	0.41369	37.4859		0.584831	0.275206	-0.939095	0.242162		0.10578	0.499588	0.00121353	0.569887		5.4023e-05	92.218	0	1	567	586	YSIMHPGTHVWPHTGPTNCR	585							yes	no
23671	Q9ERU9;F8WH42;P09056	Q9ERU9	Ranbp2	E3 SUMO-protein ligase RanBP2		0.258316	0.29572	29.8279		0.171727		1.20238	1.16178	0.227342	19.5684		0.448194	0.110304	-0.18764	0.406328		0.149557	0.818138	0.463357	0.25624		2.4381e-91	337.59	0	2	1411	1422	EGHWDCSVCLVR	1416;1419							yes	yes
131588	P10107	P10107	Anxa1	Annexin A1		0.257956	0.10688	35.8259		0.00297206		1.19579	1.16585	0.0834506	7.15794		0.0607045	0.262943	0.297287	0.252969		0.844633	0.317311	0.0963493	0.156758		3.0149e-66	294.49	0	1	319	332	YGISLCQAILDETK	324		ANXA1_MOUSE	DISULFID	324;343	Disulphid		yes	yes
132043	Q6PAC3	Q6PAC3	Dcaf13	DDB1- and CUL4-associated factor 13		0.257782	0.590067	28.9423		0.183274		1.20243	1.1362	0.400792	35.2748		0.617877	0.411466	-0.724218	0.104098		0.0667973	0.382235	0.0212842	0.852333		0.0084096	109.66	0	1	339	350	YIMCGSDEMNIR	342							yes	yes
35426	Q8BVE8;Q8BVE8-2;Q8BVE8-3;Q8BVE8-4;D3Z3E4;D3Z3E0;F6Y765;D3Z229;A0A0J9YUM7;F6S6G6	Q8BVE8	Whsc1	Histone-lysine N-methyltransferase NSD2		0.257778	0.934877	27.7768		0.347977		1.19564	1.00894	0.515903	51.1333		NaN	-1.23217	0.257778	0.491084		NaN	0.000883086	0.510022	0.252941		1.8187e-50	289.86	0	4	705	721	FTCTECASGIHSCFVCK	707;710;717;720							yes	no
29453	O08738	O08738	Casp6	Caspase-6;Caspase-6 subunit p18;Caspase-6 subunit p11		0.257182	0.377369	27.0925		0.366428		1.2006	1.22251	0.316485	25.888		0.395017	0.690183	0.119348	-0.192041		0.31807	0.189277	0.865445	0.623191		1.6942e-17	227.63	0	1	203	220	ETVNGSWYIQDLCEMLAR	215							yes	yes
12407	P12382	P12382	Pfkl	ATP-dependent 6-phosphofructokinase, liver type		0.25704	0.277046	31.3633		0.0573878		1.19978	1.27566	0.255312	20.0141		0.385693	0.700599	0.108251	0.128387		0.146646	0.0320039	0.629491	0.639476		3.0558e-173	430.16	0	1	630	648	CHEHYTTEFLYNLYSSEGR	630							yes	yes
64326	O09106;D3YYI8	O09106	Hdac1;Gm10093	Histone deacetylase 1;Histone deacetylase		0.25658	0.303192	30.361		0.167752		1.20087	1.21279	0.252874	20.8507		0.109371	-0.0883697	0.403789	0.593421		0.679237	0.716935	0.148922	0.0462182		4.7211e-08	173.73	0	1	271	279	LGCFNLTIK	273		HDAC1_MOUSE	MOD_RES	273	S-nitrosocysteine		yes	no
13136	P07742	P07742	Rrm1	Ribonucleoside-diphosphate reductase large subunit		0.256574	0.227275	30.5069		0.167763		1.20127	1.20458	0.188649	15.661		0.10457	0.408577	0.486896	0.0205398		0.689946	0.231483	0.075689	0.973308		4.9492e-98	329.7	0	2	425	438	CSNLCTEIVEYTSK	425;429		RIR1_MOUSE	ACT_SITE	429	Active site		yes	yes
88296	Q922X9;F6RXJ8;D3Z1C9;D3Z1D0	Q922X9	Prmt7	Protein arginine N-methyltransferase 7		0.256432	0.33571	28.5737		0.258957		1.19502	1.24848	0.299446	23.9848		0.298004	0.21486	-0.0820139	0.730453		0.284049	0.601722	0.802249	0.11017		4.7696e-07	159.52	1	2	364	378	PVCDCQAHLLWNRPR	366;368							yes	yes
14133	Q922Q2	Q922Q2	Riok1	Serine/threonine-protein kinase RIO1		0.256161	0.159553	28.3801		0.349993		1.19443	1.1427	0.119662	10.4719		0.234804	0.283006	0.277517	-0.0510748		0.545273	0.464137	0.477826	0.864384		3.7645e-06	166.19	0	1	359	369	DCTNVNDFFSK	360							yes	yes
45896	O55029	O55029	Copb2	Coatomer subunit beta		0.255953	0.617587	27.7713		0.351859		1.19412	1.29179	0.547486	42.382		0.255953	-0.322453	0.91191	NaN		0.442545	0.333428	0.054105	NaN		2.9501e-16	165.49	0	1	467	489	HIFWSDSGELVCIATEESFFILK	478							yes	yes
62803	Q80X98	Q80X98	Dhx38			0.255918	0.203576	29.23		0.170935		1.19442	1.16117	0.156077	13.4413		-0.0819864	0.222202	0.390768	0.289634		0.692496	0.587831	0.300855	0.444177		1.5415e-84	304.38	0	1	13	28	LEGTSLDSQVGGLICK	27							yes	yes
12909	O70252;D3YX62;D3YXN4;D3Z4A2	O70252	Hmox2	Heme oxygenase 2		0.255785	0.267559	28.9944		0.186806		1.20049	1.2279	0.229267	18.6715		0.00973262	0.105284	0.406285	0.588659		0.97808	0.782699	0.297179	0.08837		9.3354e-05	143.01	0	1	264	273	CPFYAAQPDK	264							yes	yes
121804	Q60973;A2AFI9;A2AFJ1;F6ZLC6;F6U539	Q60973	Rbbp7	Histone-binding protein RBBP7		0.254849	0.274595	30.6311		0.0791006		1.19612	1.16412	0.211224	18.1444		0.154141	0.457134	0.355556	-0.165772		0.72297	0.0917555	0.362067	0.530372		1.6827e-27	248.67	0	1	83	101	VHIPNDDAQFDASHCDSDK	97							yes	no
122834	P97477;P97477-2;D6RFP6;A2AGW8;A2AGW5	P97477	Aurka	Aurora kinase A		0.254805	0.215954	28.4265		0.352762		1.19406	1.15048	0.162842	14.1543		0.199187	-0.115789	0.368374	0.310424		0.688457	0.734582	0.228639	0.465355		0.0045045	95.909	0	1	46	54	VLCPSNSQR	48							yes	no
60180	Q8R151;A2A5R6;A2A5R4;A2A5R5	Q8R151	Znfx1	NFX1-type zinc finger-containing protein 1		0.254463	0.612517	26.5025		0.371765		1.19289	1.23825	0.506446	40.9		0.254463	NaN	-0.403514	0.820367		0.594807	NaN	0.317311	0.071121		0.00017031	137.62	0	2	1289	1297	LACGHVCTR	1291;1295							yes	no
98177	A2TJV2	A2TJV2	Palm3	Paralemmin-3		0.253215	0.318949	27.0432		0.374235		1.19186	1.07906	0.221933	20.5673		-0.280368	0.253215	0.289166	NaN		0.518239	0.540648	0.585194	NaN		0.0088978	86.281	2	1	315	327	RLQEQFEAETCRK	325							yes	yes
4207	Q62074;D3YXY0;F6QWV4	Q62074	Prkci	Protein kinase C iota type		0.252515	0.594514	29.9327		0.181499		1.19154	1.33703	0.583868	43.669		1.11565	0.282478	-0.325319	0.222552		0.000111646	0.51914	0.225495	0.468709		2.617e-10	194.2	0	2	152	160	AHCAICTDR	154;157							yes	no
69790	Q8BJ71;Q8BJ71-2	Q8BJ71	Nup93	Nuclear pore complex protein Nup93		0.252487	0.260725	28.5122		0.357532		1.19126	1.25832	0.233288	18.5396		0.252487	0.601976	NaN	0.0920803		0.598053	0.10015	NaN	0.802111		4.6347e-75	301.93	0	1	418	434	LNQVCFDDDGTSSPQDR	422							yes	no
5028	Q3TT92;E9PWE8;Q62188;D3YUS0;D3Z567	Q3TT92	Dpysl3	Dihydropyrimidinase-related protein 3		0.251886	0.467943	30.0291		0.133773		1.19493	1.10605	0.31251	28.2546		0.131285	-0.578495	0.372487	0.44857		0.749691	0.0688675	0.183577	0.165368		1.2327e-45	291.57	0	1	237	252	AITVASQTNCPLYVTK	246							yes	no
1442	Q3TZZ7;Q3TZZ7-2	Q3TZZ7	Esyt2	Extended synaptotagmin-2		0.251794	0.195771	29.7763		0.182741		1.19079	1.13054	0.143304	12.6757		0.232635	0.270953	0.290309	-0.123964		0.494775	0.502997	0.302178	0.615531		1.4268e-05	118.51	0	1	104	118	ACDLPAWVHFPDTER	105							yes	yes
121168	Q9D6K9;H3BJ49;Q9D6K9-2;H3BJQ0;H3BJH5;H3BLB3	Q9D6K9	Cers5	Ceramide synthase 5		0.25178	0.414772	30.415		0.176231		1.19068	1.32989	0.398713	29.9809		0.25178	NaN	0.831509	0.0277925		0.351158	NaN	0.00253271	0.958635		6.8017e-64	273.61	0	1	239	258	VGALIFCLHDFADPLLEAAK	245							yes	no
101468	A0A140T8V3;Q60931;J3QMG3	A0A140T8V3	Vdac3	Voltage-dependent anion-selective channel protein 3		0.251459	0.0870651	30.5616		0.176807		1.19042	1.20094	0.073252	6.09953		0.256316	0.167475	0.246603	0.378347		0.423748	0.677192	0.382522	0.182242		8.5146e-69	345.44	0	1	35	53	SCSGVEFSTSGHAYTDTGK	36							yes	no
24369	Q9D4G5;Q8K205	Q9D4G5	Pop1			0.25123	0.104672	29.5734		0.155344		1.19087	1.19249	0.0864508	7.24961		0.370009	0.298963	0.203497	0.132052		0.352088	0.400167	0.604069	0.635374		6.8601e-155	398.97	0	1	749	765	EICQLSNEAGIAENQPR	751							yes	no
8567	Q8CJG0;A3KFX6	Q8CJG0	Ago2	Protein argonaute-2		0.251063	0.625481	29.7419		0.184008		1.19008	1.1265	0.440075	39.0657		-0.603639	NaN	0.614781	0.251063		0.187115	NaN	0.0138051	0.411006		0.0042477	98.942	0	1	228	242	AQPVIEFVCEVLDFK	236							yes	yes
103874	A2AGH8;A2AGH9;A2AGH6-2;A2AGH6;A2AGH6-3;A0A0G2JG45	A2AGH8	Med12	Mediator of RNA polymerase II transcription subunit 12		0.250896	0.805216	27.1581		0.378843		1.18995	0.962993	0.434727	45.1433		-1.11479	0.307167	NaN	0.250896		0.00236867	0.529454	NaN	0.552569		9.4577e-05	144.77	0	1	1286	1296	SICQQEWVGER	1288							yes	no
61408	P58871;Z4YJL4	P58871	Tnks1bp1	182 kDa tankyrase-1-binding protein		0.250609	0.101454	30.1858		0.135786		1.18971	1.15926	0.0800363	6.90408		0.250609	0.0955451	NaN	0.286413		0.452887	0.854684	NaN	0.279045		0.00031658	130.27	0	1	1345	1353	LCGAPSEVR	1346							yes	no
102182	Q9CZW5	Q9CZW5	Tomm70a	Mitochondrial import receptor subunit TOM70		0.250506	0.370962	31.7266		0.0633422		1.19622	1.14708	0.274517	23.9319		0.402336	0.487519	0.0986769	-0.333095		0.169294	0.111201	0.591474	0.193346		1.3667e-83	292.14	0	1	580	602	SEMEMAHLYSLCDAAHAQTEVAK	591							yes	yes
49856	P62305;E9Q4F4;E9Q0W8	P62305	Snrpe	Small nuclear ribonucleoprotein E		0.249899	0.642283	33.2084		0.0132816		1.22695	1.32448	0.586015	44.2449		0.612854	1.04136	-0.347679	-0.113055		0.00120581	8.63679e-05	0.0748234	0.74501		1.1312e-27	187.29	0	1	43	67	IEGCIIGFDEYMNLVLDDAEEIHSK	46							yes	no
95181	Q3URS9-2;Q3URS9	Q3URS9-2	Ccdc51	Coiled-coil domain-containing protein 51		0.249713	0.735893	28.9868		0.197854		1.2039	1.20253	0.544878	45.3108		0.0213277	0.880629	0.478098	-0.833516		0.964746	0.0190766	0.128162	0.0119089		1.6803e-05	160.56	0	1	276	285	QVYSCLEGLR	280							yes	no
90421	Q6NZF1;A0A0A6YXN6;A0A0A6YWW2;A0A0A6YXI9;A0A0A6YX93	Q6NZF1	Zc3h11a	Zinc finger CCCH domain-containing protein 11A		0.24959	0.383246	28.5183		0.36355		1.20003	1.14006	0.283294	24.849		0.0520778	-0.347521	0.447103	0.458664		0.86666	0.29698	0.250985	0.219831		1.1706e-05	160.88	0	1	206	215	QGECLNFGIK	209							yes	no
76447	J3QMC5;A2ANY6	J3QMC5	Mdn1			0.249576	0.440287	28.5925		0.27201		1.18886	1.14183	0.327377	28.6712		0.249576	0.529228	-0.333719	NaN		0.460247	0.249999	0.259684	NaN		8.5334e-22	192.64	1	1	1407	1429	LYSVNCHLNMETSDFLGGLRPVR	1412							yes	no
18065	Q99LM2;A2A6D9;B0QZI8;A2A6E1;F2Z486;A2A6E0;D6RJ46;D6RII4	Q99LM2	Cdk5rap3	CDK5 regulatory subunit-associated protein 3		0.249145	0.419094	29.0624		0.198912		1.19392	1.17922	0.324068	27.4815		-0.349618	0.386793	0.111496	0.626923		0.334825	0.319082	0.749738	0.0683825		3.1989e-41	267.75	0	1	107	120	DNTYLVELCSLLVR	115							yes	no
51799	Q91WG4;Q91WG4-2	Q91WG4	Elp2	Elongator complex protein 2		0.248989	0.474588	28.3182		0.364808		1.20477	1.13869	0.343818	30.1942		0.488401	0.518269	-0.488071	0.00957647		0.180736	0.181543	0.118202	NaN		4.7003e-06	166.34	0	1	671	682	IIWSCDWSPDNK	675							yes	no
63818	Q80XQ2	Q80XQ2	Tbc1d5	TBC1 domain family member 5		0.248976	0.430294	27.3561		0.366951		1.18836	1.03719	0.279234	26.9221		-0.484057	NaN	0.248976	0.272915		0.176234	NaN	0.490808	0.513548		0.0017686	104.26	0	1	93	102	LFLCVLPQDK	96							yes	yes
14140	A0A0R4J0M1;Q8VCN9	A0A0R4J0M1	Tbcc	Tubulin-specific chaperone C		0.248628	0.351354	29.1361		0.184368		1.18813	1.18394	0.277274	23.4196		-0.250878	0.261983	0.603221	0.235274		0.496958	0.499798	0.0461095	0.54158		1.682e-14	201.07	0	2	246	257	DCVLAVACQQLR	247;253							yes	no
28148	Q9CU62;S4R179	Q9CU62	Smc1a	Structural maintenance of chromosomes protein 1A		0.248608	0.21179	29.09		0.199916		1.18809	1.11635	0.15176	13.5943		0.237906	0.263139	0.259309	-0.169546		0.481529	0.513239	0.402735	0.537783		1.2644e-09	174.72	0	1	1176	1190	EQSTCNFQAIVISLK	1180							yes	yes
89431	G3X959;Q8K2H1;G3UWD4;Q3UBL8;Q8K2H1-2	G3X959	Pphln1	Periphilin-1		0.24836	0.4072	28.9109		0.200379		1.19081	1.19232	0.323506	27.1326		0.350067	0.660895	0.146653	-0.310107		0.296079	0.0887238	0.647285	0.308625		1.897e-06	174.41	0	1	321	331	QDCETFGMVVK	323							yes	no
12477	Q61081	Q61081	Cdc37	Hsp90 co-chaperone Cdc37;Hsp90 co-chaperone Cdc37, N-terminally processed		0.248174	0.29996	31.2166		0.066502		1.18783	1.10714	0.207117	18.7075		0.324641	0.268985	0.227363	-0.32094		0.275745	0.399546	0.360619	0.214874		1.1433e-14	213.25	0	1	337	348	CIDSGLWVPNSK	337							yes	yes
130703	Q6P5D8	Q6P5D8	Smchd1	Structural maintenance of chromosomes flexible hinge domain-containing protein 1		0.247851	0.312168	28.9119		0.201336		1.19028	1.30581	0.303525	23.2443		0.803206	0.347629	0.134478	0.148072		0.0366488	0.370534	0.738942	0.674045		4.4913e-07	94.96	1	2	1124	1150	YCHVSFQDDHVCLESAFTVRPLPDDPK	1125;1135							yes	yes
61513	A0A0R4J1X4;Q60I26;Q60I26-2	A0A0R4J1X4	Als2cl	ALS2 C-terminal-like protein		0.247838	0.331232	26.8655		0.384975		1.19289	1.30445	0.318198	24.3934		0.108884	0.386204	0.109473	0.810324		0.851621	0.415382	0.882688	0.0748222		6.3552e-09	221.52	0	2	353	364	LCQATYDGEWCR	354;363							yes	no
11703	Q9Z1Y4	Q9Z1Y4	Trip6	Thyroid receptor-interacting protein 6		0.247416	0.180748	28.4556		0.368109		1.18711	1.2598	0.167078	13.2623		0.208869	0.258747	0.593755	0.236085		0.616513	0.505361	0.222135	0.539921		3.1671e-05	152.54	0	2	330	342	AYCESCYVATLEK	332;335							yes	yes
79863	Q505F5;E9PV22;F6Z4L9;F6YT33	Q505F5	Lrrc47	Leucine-rich repeat-containing protein 47		0.246982	0.613175	27.7749		0.371339		1.22484	1.28206	0.531501	41.4567		-0.379023	-0.117686	0.933286	0.611649		0.394505	0.681205	0.0124294	0.0747285		0.0018806	111.01	0	1	247	254	MVGGCQTK	251							yes	no
30105	Q80T69;D6RG56;A0A0H2UH30	Q80T69	Rsbn1	Round spermatid basic protein 1		0.246783	0.68842	27.4888		0.371776		1.19083	1.10882	0.433162	39.0651		0.369159	-0.946099	0.617852	0.124408		0.352729	0.00995943	0.10334	0.808511		0.00079285	110.47	0	1	277	287	EVQTVCAGLTR	282							yes	no
35139	Q8VE18;Q99LS6	Q8VE18	Smg8	Protein SMG8		0.246723	0.864631	28.8034		0.277574		1.26987	1.22449	0.647832	52.9064		0.87001	0.784404	-0.914487	-0.290958		0.0233144	0.0371238	0.00314914	0.295548		5.5645e-05	163.32	0	1	65	74	FSLVNTVCDR	72							yes	yes
12395	Q9D6Y9;F6ZHD8;G3UW30	Q9D6Y9	Gbe1	1,4-alpha-glucan-branching enzyme		0.246705	0.610592	29.0578		0.2035		1.20464	1.1271	0.416457	36.9493		0.586935	0.498698	-0.743997	-0.00528809		0.0821289	0.1802	0.0269998	0.955542		2.7352e-07	174.24	0	1	594	607	CGWLSAPQAYVSEK	594							yes	no
46276	P22907-2;P22907	P22907-2	Hmbs	Porphobilinogen deaminase		0.246584	0.320291	29.323		0.188272		1.18655	1.17728	0.251228	21.3396		0.560573	0.223629	0.26954	-0.21559		0.071192	0.562173	0.402397	0.454559		0.00011643	110.04	0	1	239	255	HLEGGCSVPVAVHTVMK	244							yes	no
124406	P56960;Q8K366;F6VYQ6	P56960	Exosc10	Exosome component 10		0.246498	0.419554	27.2116		0.387683		1.18632	1.12399	0.30531	27.163		NaN	-0.33584	0.478528	0.246498		NaN	0.326434	0.334298	0.5275		0.018592	79.307	0	1	87	94	VMQYHGCR	93							yes	no
112859	Q8BP40;Q8BP40-2	Q8BP40	Acp6	Lysophosphatidic acid phosphatase type 6		0.246361	0.241734	27.0828		0.387962		1.18621	1.19585	0.199488	16.6817		0.00194484	0.485402	0.246361	NaN		0.953556	0.294904	0.495174	NaN		4.0355e-57	223.72	0	1	229	264	TGVGINNGDDVDFFVLLDNVAAEQVHSLLNCPALER	259							yes	yes
133161	Q924B0;O55023;Q80ZJ2;A0A0A6YW07;D3Z703	Q924B0	Impa1	Inositol monophosphatase 1		0.246252	0.208043	31.0015		0.0686277		1.18687	1.21518	0.178811	14.7148		0.297606	0.540636	0.194898	0.0459476		0.321726	0.104268	0.387386	0.8548		3.4036e-124	348.85	0	1	62	78	YPCHSFIGEESVAAGEK	64							yes	no
12933	Q99LC9	Q99LC9	Pex6	Peroxisome assembly factor 2		0.246243	0.401545	27.6599		0.372973		1.19221	1.18743	0.317327	26.7238		0.392428	0.634245	-0.298329	0.100057		0.321436	0.0875162	0.386425	0.86111		0.00024481	128.52	0	1	565	576	CPPLMVVATTSR	565							yes	yes
133159	E9Q7D5;S4R1F1	E9Q7D5	Arhgef5			0.246194	0.206277	28.3993		0.370686		1.1861	1.25763	0.190766	15.1687		0.161826	0.236137	0.622552	0.25625		0.754697	0.545132	0.109318	0.50762		1.1644e-21	157.9	0	1	565	590	YPCATSDTANPHSPLSSYTGVTQHLR	567							yes	yes
79656	Q9DCA5;F6WEP7;E9Q2V8;F6QAG4	Q9DCA5	Brix1	Ribosome biogenesis protein BRX1 homolog		0.246013	0.586833	28.745		0.27897		1.20554	1.34956	0.57306	42.4628		-0.0159844	1.09042	0.508011	-0.221278		0.949015	0.00361319	0.105339	0.579636		0.002938	118.06	0	1	154	160	MTGNCLK	158							yes	no
14419	P09528	P09528	Fth1	Ferritin heavy chain;Ferritin heavy chain, N-terminally processed		0.245763	0.189148	31.2834		0.0691771		1.18596	1.22049	0.164809	13.5035		0.274468	0.535502	0.0848752	0.217058		0.307585	0.107568	0.704391	0.417673		8.7619e-90	309.17	0	1	92	109	DDWESGLNAMECALHLEK	103							yes	yes
78399	P56873;E0CYU9;F7B6D3	P56873	Sssca1	Sjoegren syndrome/scleroderma autoantigen 1 homolog		0.245695	0.238473	32.9742		0.0148262		1.18567	1.12332	0.171217	15.2421		0.323312	0.241715	-0.199686	0.249676		0.202914	0.389608	0.346434	0.189303		1.0746e-107	401.62	0	2	48	64	MLGDTCADCGTILLQDK	53;56							yes	yes
120669	Q9CQR6;A0A0N4SVL9;A0A0N4SW66;A0A0N4SVE2	Q9CQR6	Ppp6c	Serine/threonine-protein phosphatase 6 catalytic subunit;Serine/threonine-protein phosphatase 6 catalytic subunit, N-terminally processed		0.245642	0.30154	29.0127		0.205523		1.18562	1.15145	0.225184	19.5565		0.473845	0.247478	-0.241679	0.243807		0.160547	0.524992	0.437375	0.533054		6.1139e-23	164.83	0	1	145	171	VFDMLTVAALIDEQILCVHGGLSPDIK	161							yes	no
126153	D3YU58;Q9WVM3	D3YU58	Anapc7	Anaphase-promoting complex subunit 7		0.245635	0.302905	29.1594		0.190104		1.18699	1.27956	0.286938	22.4248		0.0718121	0.759764	0.176129	0.315142		0.821216	0.0303426	0.595438	0.396399		1.7612e-45	227.95	1	1	82	105	VRPSTGNSASTPQSQCLPSEIEVK	97							yes	no
128002	P35282	P35282	Rab21	Ras-related protein Rab-21		0.245634	0.397519	30.8831		0.0910384		1.19003	1.12141	0.279059	24.8848		0.12121	-0.431524	0.370057	0.447942		0.644017	0.0991296	0.101746	0.134736		0.00011116	130.75	0	1	20	30	VVLLGEGCVGK	27							yes	yes
47071	Q60973;A2AFI9;A2AFJ1;F6ZLC6;F6U539	Q60973	Rbbp7	Histone-binding protein RBBP7		0.245345	0.225567	31.7773		0.0688222		1.18748	1.14524	0.170493	14.8871		0.367575	0.159358	0.331333	-0.126858		0.140704	0.586034	0.142716	0.684765		1.6857e-23	261.87	1	1	156	171	HPAKPDPSGECNPDLR	166							yes	no
12786	Q8VHX6;Q8VHX6-2	Q8VHX6	Flnc	Filamin-C		0.245282	0.194036	30.8609		0.0915209		1.18738	1.17134	0.154051	13.1517		0.160264	-0.0269119	0.3303	0.410416		0.625605	0.865247	0.14396	0.204227		7.1118e-196	405.63	0	2	1640	1658	CLVTVSIGGHGLGACLGPR	1640;1654							yes	no
69371	Q5DTU0;Q5DTU0-2;A0A0R4J1L6;D3YYQ6;D3YZD3	Q5DTU0	Afap1l2	Actin filament-associated protein 1-like 2		0.244698	0.422211	30.6393		0.0923282		1.20506	1.15938	0.322987	27.8586		-0.337868	-0.0214062	0.510802	0.522256		0.202128	0.866934	0.103386	0.017835		2.5255e-13	245.08	1	1	290	300	LNCQKPDIAEK	292							yes	no
110034	Q569Z5;F8WHR6;Q569Z5-2	Q569Z5	Ddx46	Probable ATP-dependent RNA helicase DDX46		0.244347	0.484751	30.0435		0.145993		1.22769	1.2574	0.412854	32.8341		-0.152025	-0.14382	0.632514	0.74348		0.65324	0.509699	0.103736	0.00403979		5.1345e-21	172.12	1	1	587	605	SVVCSDVEQQVIVIEEEKK	590							yes	no
65694	E9PVA8	E9PVA8	Gcn1l1			0.244335	0.246238	27.5596		0.37721		1.18806	1.1526	0.188673	16.3693		0.355458	0.133212	-0.134647	0.404249		0.371558	0.778667	0.709901	0.397855		6.4891e-12	107.87	0	1	1344	1371	LIAALSTPSQQVQESVASCLPPLVPAVK	1362							yes	yes
91466	Q99K74;A6PW47;Q99K74-3;Q99K74-2;F6XX22;A6PW46	Q99K74	Med24	Mediator of RNA polymerase II transcription subunit 24		0.244228	0.643961	29.1742		0.192845		1.22725	1.28404	0.555573	43.2676		-0.142421	-0.421979	0.630878	0.952515		0.673776	0.2789	0.0233922	0.0112761		2.4425e-14	208.63	0	2	157	167	QLALCLQCLEK	161;164							yes	no
38593	Q61033	Q61033	Tmpo	Lamina-associated polypeptide 2, isoforms alpha/zeta		0.243794	0.106438	30.5827		0.191037		1.18428	1.21581	0.0922118	7.58441		0.218822	0.431944	0.196121	0.268766		0.525008	0.202823	0.617425	0.219907		1.2089e-247	438.97	0	1	437	455	GGDSGSCVAFQNTPGSEHR	443							yes	yes
128893	Q6PB66;F6V2A3	Q6PB66	Lrpprc	Leucine-rich PPR motif-containing protein, mitochondrial		0.243444	0.619817	28.8743		0.209753		1.18382	0.999336	0.367738	36.7982		-0.796168	NaN	0.243444	0.308381		0.024193	NaN	0.452197	0.402776		0.027697	76.847	0	1	1318	1324	VYSCSMK	1321							yes	yes
64514	P70227	P70227	Itpr3	Inositol 1,4,5-trisphosphate receptor type 3		0.243064	0.221499	28.4974		0.377337		1.19068	1.17423	0.178021	15.1607		-0.0223026	0.401807	0.0843215	0.412393		0.932881	0.299718	0.833163	0.335415		3.0403e-05	150.15	0	1	2659	2670	LGFVDVQNCMSR	2667							yes	yes
98622	Q7TQK4;F6TGV1	Q7TQK4	Exosc3	Exosome complex component RRP40		0.243039	0.172117	28.2797		0.377392		1.18348	1.12701	0.129863	11.5227		0.243039	0.285799	NaN	-0.0313878		0.529559	0.459866	NaN	0.825317		2.6141e-25	195.86	2	1	151	171	RNRPNVQVGDLIYGQCVVANK	166							yes	no
48852	Q9DBN5;Q9DBN5-3;Q9DBN5-2;Q8BK80	Q9DBN5	Lonp2	Lon protease homolog 2, peroxisomal		0.242843	0.289046	28.9668		0.21092		1.18763	1.22816	0.250779	20.4191		-0.0227231	0.365916	0.63506	0.119771		0.956361	0.350023	0.0355915	0.737866		3.5442e-08	178.46	0	1	399	411	IALGGVCDQSDIR	405							yes	no
8962	Q8BMF4	Q8BMF4	Dlat	Dihydrolipoyllysine-residue acetyltransferase component of pyruvate dehydrogenase complex, mitochondrial		0.242392	0.206602	30.589		0.193729		1.18295	1.25233	0.18464	14.7437		0.547561	NaN	0.153717	0.242392		0.0566055	NaN	0.494704	0.565655		0.0034699	111.04	0	1	478	485	ASALACLK	483							yes	yes
80335	Q61753;F6ZSB7	Q61753	Phgdh	D-3-phosphoglycerate dehydrogenase		0.242273	0.206674	29.7379		0.19975		1.18286	1.26166	0.186643	14.7934		0.242273	0.172942	NaN	0.560507		0.555125	0.608202	NaN	0.227946		3.2048e-20	210.44	0	1	365	380	NAGTCLSPAVIVGLLR	369							yes	yes
111482	Q60967;Q6NZM8;A0A0G2JFM1;A0A0G2JFK8	Q60967	Papss1	Bifunctional 3-phosphoadenosine 5-phosphosulfate synthase 1;Sulfate adenylyltransferase;Adenylyl-sulfate kinase		0.242168	0.0984936	30.7724		0.0958871		1.18279	1.17359	0.0790048	6.73187		0.233578	0.333448	0.0959568	0.250759		0.355878	0.317311	0.668472	0.345868		1.5789e-195	444.54	0	2	204	223	TDSCDVNDCVQQVVELLQER	207;212		PAPS1_MOUSE	BINDING;BINDING	207 | 212	ATP 1;ATP 1		yes	no
108076	Q8C5H8;Q8C5H8-2;Q8C5H8-3;Z4YK42;Q8C5H8-4;A0A087WQI8	Q8C5H8	Nadk2	NAD kinase 2, mitochondrial		0.241904	0.19911	29.8809		0.200431		1.18289	1.12855	0.146091	12.945		0.207203	0.30249	-0.127907	0.276605		0.524892	0.445698	0.636751	0.391444		5.4342e-29	286.86	0	1	315	327	SSGLNLCTGTGSK	321							yes	no
7577	E9Q8D0;F6QYD2;Q9QYI7;Q6H1V1	E9Q8D0	Dnajc21			0.241752	0.366023	27.0971		0.39736		1.18243	1.07967	0.253144	23.4465		0.241752	0.339453	-0.337696	NaN		0.556057	0.48102	0.393904	NaN		7.3371e-34	212.94	0	2	471	495	APAEAQPVSDVLISCATCHSEFPSR	485;488							yes	no
69215	A6H8H2;A6H8H2-2;E9Q449	A6H8H2	Dennd4c	DENN domain-containing protein 4C		0.241533	0.210245	28.3556		0.380619		1.18225	1.17586	0.169326	14.4002		0.241533	NaN	0.424278	0.00493862		0.475747	NaN	0.276159	0.944445		9.1765e-10	176.61	0	1	111	125	LMPGCEVIQATPYGR	115							yes	no
49169	Q6P5D3;Q6P5D3-2;Q6P5D3-3;Q6P5D3-4;Q6P5D3-5	Q6P5D3	Dhx57	Putative ATP-dependent RNA helicase DHX57		0.241268	0.478859	29.208		0.19871		1.18229	1.07213	0.299346	27.9205		-0.664247	0.211183	0.271353	0.370659		0.050183	0.583922	0.471282	0.306327		1.0567e-09	167.61	0	1	205	219	ICDGDLGAALEHLLR	206							yes	no
80921	Q8BNU0;Q8BNU0-2;D3Z3J0	Q8BNU0	Armc6	Armadillo repeat-containing protein 6		0.241042	0.187921	26.8277		0.398822		1.18289	1.22924	0.165937	13.4992		0.180367	0.123991	0.547368	0.301716		0.721564	0.810443	0.26354	0.542461		2.3034e-27	149.14	0	2	282	312	NEFCQEVIDLGGLGILVTLLADCNDHQDLVK	285;304							yes	yes
123959	A0A0R4IZX3;Q921D4;E0CXQ3;E0CYA6	A0A0R4IZX3	Med6	Mediator of RNA polymerase II transcription subunit 6		0.24102	0.285544	27.3388		0.384648		1.18183	1.22898	0.246587	20.0644		0.580855	0.24102	NaN	0.0134566		0.134852	0.630698	NaN	0.958965		2.7626e-06	97.69	0	1	68	87	VLTAVHGIQSAFDEAMSYCR	86							yes	no
115194	A0A0R4J085;Q3UHZ7;Q91YN5-3;Q91YN5;A0A0R4J1F6;Q91YN5-2	A0A0R4J085	Uap1	UDP-N-acetylhexosamine pyrophosphorylase;UDP-N-acetylgalactosamine pyrophosphorylase;UDP-N-acetylglucosamine pyrophosphorylase		0.240804	0.152149	29.6481		0.173815		1.18285	1.20812	0.12969	10.7348		0.305793	0.175814	0.121789	0.463321		0.350858	0.664803	0.646091	0.280259		1.009e-06	167.06	0	1	283	294	TNPTEPVGVVCR	293							yes	no
64334	A0A0R4J1X4;Q60I26;Q60I26-2	A0A0R4J1X4	Als2cl	ALS2 C-terminal-like protein		0.240527	0.20084	27.5455		0.385761		1.18142	1.16916	0.160348	13.7148		0.403839	0.00436759	NaN	0.240527		0.375774	0.926991	NaN	0.530868		6.5564e-09	162.32	0	1	612	631	LGCPGEQQEALLGFHTQSSR	614							yes	no
93213	Q91VI7	Q91VI7	Rnh1	Ribonuclease inhibitor		0.240521	0.33311	30.2653		0.152513		1.19496	1.19892	0.272883	22.7607		0.458746	0.570285	-0.118806	0.0222953		0.174312	0.151181	0.606593	0.971538		4.0286e-64	251.55	0	1	419	443	QPSCTLQQLVLYDIYWTNEVEEQLR	422							yes	yes
41008	O55234	O55234	Psmb5	Proteasome subunit beta type-5		0.240256	0.233777	29.0266		0.215999		1.18481	1.24267	0.208057	16.7427		0.353005	0.607352	0.107826	0.127508		0.296009	0.110928	0.739524	0.797192		2.3579e-06	150.06	0	1	151	165	GMGLSMGTMICGWDK	161							yes	yes
29756	Q8VCH7	Q8VCH7	Rdh10	Retinol dehydrogenase 10		0.239948	0.406057	29.5574		0.175401		1.18191	1.0988	0.271338	24.694		0.403657	0.181746	-0.497109	0.29815		0.232018	0.683857	0.111675	0.3255		2.6126e-47	224.41	0	1	135	164	EVGEVSVLVNNAGVVSGHHLLECPDELIER	157							yes	yes
7296	Q6P5B5;Q9WVR4	Q6P5B5	Fxr2			0.239562	0.257824	29.0577		0.217378		1.18063	1.1124	0.189109	17		0.239562	0.33105	NaN	-0.154172		0.383388	0.321096	NaN	0.538004		6.9443e-22	227.88	0	1	81	93	ANEQEPCGWWLAR	87							yes	yes
88852	D3YXP6;Q9D1G2;Q9D1G2-2;Q9D1G2-3	D3YXP6	Pmvk	Phosphomevalonate kinase		0.239337	0.375555	28.3777		0.385354		1.18063	1.1633	0.285313	24.5262		0.579108	0.213966	-0.325516	0.264708		0.0856254	0.681839	0.29252	0.490703		5.4938e-08	175.38	0	1	85	93	QADPGFFCR	92							yes	no
85443	P97770-2;P97770;P97770-3;D3YYB2;A0A0N4SW81;A0A0N4SUS5	P97770-2	Thumpd3	THUMP domain-containing protein 3		0.239275	0.715647	27.8261		0.388599		1.1804	1.20661	0.558007	46.2456		0.239275	-0.594706	NaN	0.829661		0.536714	0.133005	NaN	0.0250521		0.00045414	121.62	0	1	420	429	NWNLYPACLR	427							yes	no
108863	E9QP46;Q6ZWQ0;Q6ZWQ0-3;F6W8R9;Q6ZWN0;D3YVK9;Q6ZWQ0-2;D3Z2J8;D3Z412;F6VTU3;D6RH38;D3Z2P5	E9QP46	Syne2	Nesprin-2		0.239189	0.533878	27.3018		0.402648		1.18033	1.06032	0.349317	32.9444		0.239189	0.415563	NaN	-0.584626		0.560665	0.280515	NaN	0.100137		5.9698e-29	226.15	0	1	3423	3441	STENDATCALGVASALWEK	3430							yes	no
117158	Q8CJG0;A3KFX6	Q8CJG0	Ago2	Protein argonaute-2		0.23918	0.220173	29.713		0.205516		1.18064	1.2072	0.187614	15.5412		0.0125415	0.544787	0.272545	0.205814		0.919955	0.172152	0.610768	0.623562		0.00017265	128.27	0	1	556	567	TTPQTLSNLCLK	565							yes	yes
40924	O08553;Q71H75	O08553	Dpysl2	Dihydropyrimidinase-related protein 2		0.239174	0.167364	32.7641		0.0175362		1.18439	1.1947	0.138633	11.6039		0.359035	0.425217	0.119312	0.0939077		0.143944	0.0839586	0.460591	0.542996		1.1922e-09	193.22	0	1	497	511	GLYDGPVCEVSVTPK	504		DPYL2_MOUSE	MOD_RES	504	S-nitrosocysteine		yes	yes
86923	B1AY10;B1AY10-2;B1AY10-3	B1AY10	Nfx1	Transcriptional repressor NF-X1		0.239043	0.4301	28.6576		0.292932		1.18114	1.08159	0.277917	25.6952		0.365553	-0.565528	0.181768	0.296319		0.275514	0.085123	0.564793	0.433378		5.8475e-15	172.85	0	2	623	637	PLACGSSDFIHTCEK	626;635							yes	no
119096	A0A0R4J1E3;Q9QXS6-3;Q9QXS6;Q9QXS6-2;F7CPL2	A0A0R4J1E3	Dbn1	Drebrin		0.23875	0.289706	27.3578		0.38979		1.19743	1.19831	0.23824	19.8813		-0.0140533	0.493744	0.4866	-0.0090996		0.927053	0.199243	0.325419	0.958056		2.2136e-06	75.005	2	1	300	329	VASASGGSCDAPAPAPFNHRPGSHLDSHRR	308							yes	no
131216	Q9CQJ8	Q9CQJ8	Ndufb9	NADH dehydrogenase [ubiquinone] 1 beta subcomplex subunit 9		0.238682	0.658558	29.5668		0.177767		1.1902	1.3107	0.607884	46.3784		-0.466951	0.0483004	0.429064	1.09688		0.168476	0.956125	0.256221	0.000962895		0.0018695	137.2	0	1	39	45	YFACLMR	42							yes	yes
41126	P16125;D3Z7F0;A0A0N4SVV8	P16125	Ldhb	L-lactate dehydrogenase B chain		0.238453	0.473687	30.2028		0.156128		1.19533	1.2386	0.403591	32.5844		0.472845	0.793276	-0.267538	0.00405978		0.0567527	0.0235125	0.29386	0.986735		1.1661e-79	302.28	0	1	280	299	GMYGIENEVFLSLPCILNAR	294							yes	yes
104371	Q80Y44	Q80Y44	Ddx10	Probable ATP-dependent RNA helicase DDX10		0.238089	0.30741	28.2221		0.271082		1.17977	1.1238	0.219151	19.5009		0.272945	-0.298761	0.403491	0.203234		0.413408	0.370418	0.27226	0.645165		0.0070517	91.069	0	1	316	324	SIVFFSSCK	323							yes	yes
90680	Q9R0X0;G3UVU6;Q9R0X0-2;Q9R0X0-3	Q9R0X0	Med20;Gm20517	Mediator of RNA polymerase II transcription subunit 20		0.238072	0.510327	27.4675		0.391334		1.20417	1.16765	0.387379	33.176		-0.460214	0.533151	0.618597	-0.057006		0.197514	0.246227	0.0955056	0.817875		5.8706e-33	194.33	0	2	36	61	QGTFCVDCETYHTAASTLGSQGQAGK	40;43							yes	no
62498	Q91YJ3	Q91YJ3	Thyn1	Thymocyte nuclear protein 1		0.237834	0.257736	29.2252		0.205672		1.18143	1.13739	0.191829	16.8657		0.387444	0.326115	0.149553	-0.186672		0.24814	0.352726	0.652625	0.505959		3.3504e-80	316.19	0	1	108	120	LEDEAFFYHSNCK	119							yes	yes
35032	P32067;A2AR07;F6SXM5;D6RI87	P32067	Ssb	Lupus La protein homolog		0.237697	0.435894	30.0407		0.157465		1.19757	1.1806	0.342181	28.9835		0.492658	0.609589	-0.0172643	-0.319317		0.103941	0.0577583	0.949198	0.246851		9.3886e-06	87.468	1	1	235	259	FSGDLDDQTCREDLHFLFSNHGEIK	244							yes	no
68061	Q61035	Q61035	Hars	Histidine--tRNA ligase, cytoplasmic		0.237646	0.407619	30.6088		0.203046		1.17916	1.3849	0.441212	31.8588		0.183358	0.256111	1.03262	0.21918		0.607104	0.482397	5.19063e-06	0.412909		4.8345e-22	164.27	0	1	448	472	LLNQLQYCEEAGIPLVAIIGEQELK	455							yes	yes
24786	G3X8X7;Q920Q4;Q920Q4-2;A2BI90	G3X8X7	Vps16	Vacuolar protein sorting-associated protein 16 homolog		0.237587	0.506756	27.1949		0.405973		1.17902	1.14818	0.378539	32.9686		NaN	0.594888	-0.405137	0.237587		NaN	0.192045	0.192816	0.64461		4.0984e-32	184.66	0	1	369	397	EIQELGQLIQAVQQCIEAAGHEHQPDMQK	383							yes	no
67101	E9Q557;E9PZW0	E9Q557	Dsp	Desmoplakin		0.237434	0.434579	29.0202		0.221639		1.17963	1.14476	0.314759	27.4956		0.186509	-0.45436	0.288359	0.57527		0.570935	0.159734	0.400104	0.181624		1.5301e-07	150.72	0	1	2662	2680	LLEAQACTGGIIHPTTGQK	2668							yes	no
49710	Q9CPT5;D3Z7M5;D6RDE0	Q9CPT5	Nop16	Nucleolar protein 16		0.237385	0.418953	29.5031		0.180215		1.17885	1.17128	0.328284	28.0277		NaN	-0.252778	0.580835	0.237385		NaN	0.465182	0.124855	0.373366		0.0023345	128.48	0	1	34	40	IECSHIR	36							yes	no
89396	Q921H8;H3BJZ9;H3BKL5;Q8VCH0;H3BKA1;H3BJG8;H3BJC1	Q921H8	Acaa1a;Acaa1b	3-ketoacyl-CoA thiolase A, peroxisomal;3-ketoacyl-CoA thiolase B, peroxisomal		0.23733	0.225079	30.5705		0.203676		1.17907	1.17184	0.178718	15.2511		0.207117	-0.0780132	0.466605	0.267543		0.552972	0.702117	0.0614574	0.313233		5.4187e-106	332.41	0	1	122	138	QCSSGLQAVANIAGGIR	123		THIKA_MOUSE	ACT_SITE	123	Active site		yes	no
51010	Q3U0V2;D6RCI0;D6RGL2	Q3U0V2	Tradd	Tumor necrosis factor receptor type 1-associated DEATH domain protein		0.23708	0.554272	28.9329		0.222354		1.1786	1.20071	0.443449	36.9323		-0.379465	NaN	0.23708	0.726653		0.283761	NaN	0.401626	0.0330797		3.5839e-15	212.89	0	1	64	76	IHCSDPQLIVQLR	66							yes	yes
87192	Q80WT5-2;Q80WT5;H3BJH7;H3BKM5;H3BIZ9	Q80WT5-2	Aftph	Aftiphilin		0.237079	0.398003	28.3786		0.390262		1.2053	1.18488	0.318998	26.9223		0.547334	0.54358	-0.069423	-0.204982		0.167184	0.236391	0.836335	0.57535		1.2673e-208	389.91	0	2	211	242	PLNTCGTECILESAASHATEFADFSTFSQTER	215;219							yes	no
94795	P70671;A0A140LHE6;A0A140LJE8;A0A140LJD9	P70671	Irf3	Interferon regulatory factor 3		0.236719	0.143378	29.1719		0.207969		1.17991	1.17785	0.11642	9.88412		0.161527	0.383403	0.066464	0.311912		0.545073	0.31614	0.863999	0.39666		9.7557e-53	270.52	0	1	208	221	QVFQQTLFCPGGLR	216							yes	yes
1511	G5E8J3;Q8K1X1;A0A0U1RQ40;A0A0U1RPD4;A0A0U1RQ34	G5E8J3	Wdr11	WD repeat-containing protein 11		0.236558	0.454338	28.2059		0.27431		1.18213	1.10053	0.304303	27.6507		0.118458	0.354659	-0.560742	0.44349		0.77097	0.366105	0.0734124	0.260434		2.4717e-37	259.48	0	1	1033	1050	ACLVTTVTSSGPSQSTIK	1034							yes	no
77186	Q91XH5;G3UXX3;Q64105;G3UZ79	Q91XH5	Spr			0.236535	0.10423	30.4647		0.205272		1.17816	1.14103	0.0794479	6.96283		0.234007	0.239062	0.0314051	0.245848		0.35428	0.488169	0.895659	0.391613		4.4511e-90	316.65	0	2	1	18	MEAGGLGCAVCVLTGASR	8;11							yes	no
131641	P06801;Q3TQP6	P06801	Me1	NADP-dependent malic enzyme;Malic enzyme		0.236402	0.206691	33.2392		0.0188132		1.17904	1.16392	0.162264	13.9412		0.422607	0.295656	-0.0630583	0.177149		0.0876127	0.231506	0.843266	0.324776		3.5335e-139	357.53	0	1	236	250	YGMNCLIQFEDFANR	240							yes	no
28061	P53995;A2ATQ5;Q6PG65	P53995	Anapc1	Anaphase-promoting complex subunit 1		0.236199	0.491569	29.1301		0.224141		1.18055	1.42009	0.548896	38.6522		0.333191	0.139206	1.16018	0.116894		0.319632	0.716689	0.000170909	0.744462		4.3377e-13	185.57	0	1	964	980	EQPDSDWSEAVCLLIGR	975							yes	no
6488	Q8C1D8;Q8C1D8-2	Q8C1D8	Iws1	Protein IWS1 homolog		0.235959	0.318658	28.1799		0.275582		1.17769	1.05703	0.217019	20.531		-0.310263	0.235959	NaN	0.247207		0.346582	0.54102	NaN	0.516181		0.010412	77.597	1	1	687	698	ALRPGDPGFCAR	696							yes	yes
60154	O88986;E9PWY6	O88986	Gcat	2-amino-3-ketobutyrate coenzyme A ligase, mitochondrial		0.235796	0.16604	29.0264		0.224962		1.17756	1.13204	0.126383	11.1642		-0.0156638	0.297906	NaN	0.235796		NaN	0.453788	NaN	0.464676		1.0629e-22	172.49	0	1	217	241	LAAQYGALVFVDECHATGFLGPTGR	230							yes	no
131483	Q9WTK5	Q9WTK5	Nfkb2	Nuclear factor NF-kappa-B p100 subunit;Nuclear factor NF-kappa-B p52 subunit		0.235526	0.353155	28.7081		0.300153		1.18938	1.16356	0.274533	23.5942		0.51217	0.0293186	-0.23569	0.441733		0.159351	0.962483	0.432046	0.211533		5.8476e-62	335.07	0	1	55	72	YGCEGPSHGGLPGASSEK	57							yes	yes
91239	O88544;F6QTS1;D3YV99;D3Z1R9;D6RG47	O88544	Cops4	COP9 signalosome complex subunit 4		0.235025	0.206094	30.9591		0.106533		1.1777	1.14246	0.155505	13.6114		0.182748	-0.107141	0.287301	0.362924		0.568497	0.633086	0.203492	0.200374		3.2683e-69	290.13	0	1	373	387	QIQSLCFQVNNLLEK	378							yes	yes
32550	Q9CY16	Q9CY16	Mrps28	28S ribosomal protein S28, mitochondrial		0.234896	0.431277	29.9376		0.213701		1.17823	1.08701	0.282068	25.9489		-0.555272	0.164392	0.390733	0.3054		0.0435183	0.680712	0.152896	0.290571		0.007486	104.03	0	2	119	124	FHCVCK	121;123							yes	yes
38543	Q9CRY7	Q9CRY7	Gdpd1	Glycerophosphodiester phosphodiesterase domain-containing protein 1		0.234791	0.476243	29.6256		0.185189		1.1783	1.24044	0.41398	33.3736		0.309225	0.846572	-0.309455	0.160356		0.50823	0.00763541	0.175726	0.618093		1.1025e-32	183.55	0	1	47	79	GGAGENLENTMAAFQHAVTIGTDMLELDCHITK	75							yes	yes
118941	Q3TW96;Q3TW96-2	Q3TW96	Uap1l1	UDP-N-acetylhexosamine pyrophosphorylase-like protein 1		0.23478	0.414894	30.3173		0.208825		1.19652	1.15807	0.318461	27.4993		0.499034	0.525358	-0.0294732	-0.322029		0.0448381	0.141502	0.914978	0.254633		7.6372e-24	176.1	0	1	219	243	VAMAPDGNGGLYCALADHQILEDMK	231							yes	no
27168	Q9Z1K6;A0A0A6YXB0;A0A0A6YXA7;A0A0A6YXR5;A0A0A6YW29	Q9Z1K6	Arih2	E3 ubiquitin-protein ligase ARIH2		0.234547	0.358025	27.5601		0.399424		1.17654	1.17373	0.284261	24.2185		0.542589	0.234547	-0.171234	NaN		0.224609	0.543423	0.569497	NaN		2.3637e-05	130.1	0	2	148	161	ENLLSLACQHQFCR	155;160		ARI2_MOUSE	METAL;METAL	155 | 160	Zinc 2;Zinc 1		yes	no
124910	Q99LC9	Q99LC9	Pex6	Peroxisome assembly factor 2		0.234283	0.690573	25.0914		0.412885		1.17632	1.09939	0.46412	42.2161		NaN	-0.733094	0.604298	0.234283		NaN	0.150594	0.213413	0.650084		0.00073784	112.36	0	2	495	506	VPCSSLCADSSR	497;501							yes	yes
119125	Q9D666;Q9D666-3;Q9D666-4;D3Z0V9;Q9D666-2;F6RMJ1;F7BX07;Q3TSM1;D3Z3N5;F6XYA0;D3Z5Q2;D3YUW9;D3Z1X3;D3Z0L7	Q9D666	Sun1	SUN domain-containing protein 1		0.23397	0.430412	27.1781		0.413543		1.17607	1.06694	0.290132	27.1929		-0.438172	0.23397	NaN	0.363659		0.329742	0.577912	NaN	0.33334		1.5224e-41	262.15	0	1	494	507	VASLSAQCHNHDER	501							yes	no
14066	Q8BVU5;A2AH27;A2AH28;A2AH29;A2AH30	Q8BVU5	Nudt9	ADP-ribose pyrophosphatase, mitochondrial		0.233967	0.383957	28.4861		0.397087		1.17606	1.19504	0.313556	26.2381		NaN	0.601842	0.233967	-0.165851		NaN	0.18654	0.533927	0.618923		5.5869e-05	121.56	0	1	206	222	DCGEWAIPGGMVDPGEK	207							yes	no
20268	O35643;Q5SVG5;Q5SVG4	O35643	Ap1b1	AP-1 complex subunit beta-1		0.233886	0.405483	29.1171		0.228879		1.19466	1.23905	0.348169	28.0997		0.721603	0.490582	-0.0228114	-0.123649		0.0118026	0.202282	0.935696	0.707536		5.655e-41	232.22	0	1	46	66	DVSALFPDVVNCMQTDNLELK	57							yes	no
12320	Q9DCL9;D3Z6P1;D6RCU8;REV__Q8R3B1	Q9DCL9	Paics	Multifunctional protein ADE2;Phosphoribosylaminoimidazole-succinocarboxamide synthase;Phosphoribosylaminoimidazole carboxylase		0.23386	0.279336	32.5543		0.0200553		1.17649	1.23877	0.251513	20.3035		0.672822	0.191406	0.0113568	0.276314		0.00504912	0.504478	0.827707	0.128135		1.0161e-134	341.85	0	3	81	101	CGETAFIAPQCEMIPIEWVCR	81;91;100							yes	yes
53150	Q921E6-2;Q921E6;Q921E6-3;A0A140LIG5;A0A140LIN6	Q921E6-2	Eed	Polycomb protein EED		0.233708	0.203718	27.2281		0.414094		1.17585	1.09682	0.148146	13.507		0.233708	0.249364	-0.111053	NaN		0.547382	0.619752	0.763596	NaN		2.8677e-06	174.92	0	1	310	320	IMSCGMDHSLK	313							yes	no
12589	Q7TNG5;E9QK48;Q7TNG5-2;D6RGM3;A0A0U1RQ42;A0A0U1RPM7	Q7TNG5	Eml2	Echinoderm microtubule-associated protein-like 2		0.233605	0.306941	28.3935		0.397883		1.18271	1.2448	0.272526	21.893		0.0768805	0.390329	0.680224	0.0163566		0.820794	0.316716	0.1578	0.985221		9.4106e-13	169.02	0	1	110	130	CLAVHPDMVTIATGQVAGTTK	110							yes	no
12952	E9Q616;G5E8K8	E9Q616	Ahnak			0.233544	0.112451	31.8243		0.0828222		1.17601	1.14822	0.0868669	7.56533		0.265534	0.0357239	0.201555	0.281914		0.324296	0.943713	0.311773	0.317311		3.3596e-247	433.06	0	1	4201	4219	CPTVDIDTPDVNIEVPEGK	4201							yes	yes
21132	Q9QXK3;Q9QXK3-4;Q9QXK3-3;Q9QXK3-2	Q9QXK3	Copg2	Coatomer subunit gamma-2		0.233469	0.35041	32.2714		0.0335458		1.17587	1.10316	0.23929	21.6913		0.26115	0.205788	0.382895	-0.401745		0.296743	0.46993	0.0645368	0.109912		0	470.13	0	2	433	454	EAGLAHLCEFIEDCEHTVLATK	440;446							yes	no
119433	Q9JKY0	Q9JKY0	Rqcd1	Cell differentiation protein RCD1 homolog		0.233308	0.256324	30.7712		0.109226		1.17563	1.19533	0.213641	17.873		-0.0659509	0.252245	0.214371	0.560458		0.73976	0.490243	0.388537	0.0309867		7.5095e-44	277.52	0	2	90	107	VCNALALLQCVASHPETR	91;99							yes	yes
99628	Q9DC51	Q9DC51	Gnai3	Guanine nucleotide-binding protein G(k) subunit alpha		0.23324	0.43776	28.7903		0.304908		1.17582	1.35092	0.457676	33.8789		0.26845	1.02011	0.19803	0.0341565		0.501339	0.00649863	0.528382	0.990179		8.2449e-51	210.36	1	2	280	312	RSPLTICYPEYTGSNTYEEAAAYIQCQFEDLNR	286;305							yes	yes
12517	P97363	P97363	Sptlc2	Serine palmitoyltransferase 2		0.233223	0.235444	28.5675		0.304945		1.17548	1.20038	0.198858	16.5662		0.225387	-0.0227112	0.241059	0.552074		0.410359	0.857152	0.47889	0.138291		4.4351e-10	192.92	0	1	423	434	CIMGQDGTSLGK	423							yes	yes
889	E9Q634	E9Q634	Myo1e	Unconventional myosin-Ie		0.23321	0.164313	29.9618		0.216987		1.17562	1.14367	0.12475	10.9078		0.329102	0.208115	0.258304	-0.0481029		0.311233	0.627804	0.359824	0.886874		9.7578e-10	133.83	0	1	953	967	AAPAPPGCHQNGVIR	960							yes	yes
68197	Q6P5D8	Q6P5D8	Smchd1	Structural maintenance of chromosomes flexible hinge domain-containing protein 1		0.233147	0.504526	29.9494		0.21711		1.19226	1.29118	0.464213	35.9525		0.47722	0.928785	-0.0109268	-0.190095		0.0552012	0.0133622	0.973178	0.544702		1.3602e-38	278.84	0	1	1031	1049	LLPSSHAACLQIFSVEEQK	1039							yes	yes
12809	Q3UDE2;F2Z423	Q3UDE2	Ttll12	Tubulin--tyrosine ligase-like protein 12		0.232861	0.42188	27.8719		0.282214		1.17516	1.20284	0.346773	28.8296		0.643963	NaN	-0.199706	0.232861		0.056158	NaN	0.510487	0.652445		6.6104e-18	177.39	0	1	249	272	CMLLPWAPADMLDLSFSTPEPPAK	249							yes	yes
98834	Q9JLB2;Q64264	Q9JLB2	Mpp5	MAGUK p55 subfamily member 5		0.232828	0.100116	29.0037		0.231071		1.17514	1.17315	0.0811615	6.91827		0.125666	NaN	0.232828	0.325728		0.710538	NaN	0.535898	0.424014		2.4843e-06	197.19	1	1	480	496	RPIILIGPQNCGQNELR	490							yes	yes
65241	E9PUW7;Q9EPK7;Q9EPK7-2	E9PUW7	Xpo7	Exportin-7		0.232638	0.6382	28.2108		0.282696		1.18136	1.27222	0.56064	44.0678		0.0823661	-0.514973	0.38291	1.01889		0.869836	0.114538	0.267867	0.0236768		0.00011372	154.92	0	1	118	125	LGWFDCQK	123							yes	no
12063	P62983	P62983	Rps27a	Ubiquitin-40S ribosomal protein S27a;Ubiquitin;40S ribosomal protein S27a		0.23243	0.605109	34.6614		0.0069584		1.1926	1.25123	0.513041	41.0029		-0.0182982	-0.47035	0.924436	0.483159		0.806399	0.0229681	1.09802e-06	0.0161343		1.5682e-63	350.97	1	3	144	156	CCLTYCFNKPEDK	144;145;149							yes	yes
100492	Q9DBJ1	Q9DBJ1	Pgam1	Phosphoglycerate mutase 1		0.232389	0.348348	29.5049		0.189883		1.17965	1.22741	0.302075	24.6107		0.100976	-0.108484	0.363801	0.698462		0.805167	0.656804	0.234645	0.0186346		4.9153e-144	369.51	1	1	141	157	RYADLTEDQLPSCESLK	153							yes	yes
113796	Q62141;Q62141-1;Q62141-2;Q62141-3	Q62141	Sin3b	Paired amphipathic helix protein Sin3b		0.23219	0.274254	26.3072		0.417297		1.17462	1.23185	0.238946	19.3972		0.23219	NaN	0.0380512	0.579394		0.63185	NaN	0.991346	0.21159		0.020001	59.862	0	1	1072	1086	TLCETAHVHGLPVTR	1074							yes	yes
3527	P32921-2;P32921;E0CXX4;E0CXQ4	P32921-2	Wars	Tryptophan--tRNA ligase, cytoplasmic;T1-TrpRS;T2-TrpRS		0.232186	0.13554	28.7656		0.307117		1.17669	1.16287	0.108109	9.29676		0.146511	0.0541427	0.317862	0.333254		0.579664	0.909225	0.383592	0.365398		5.0457e-05	132.13	0	1	64	75	AGCPPGNPTAGR	66							yes	no
122226	G3X922;D4AFX7;A0A087WS25;A0A087WRC9;A0A087WSI0	G3X922	Dnajc13			0.232001	0.731077	28.1648		0.284075		1.17446	1.3709	0.703587	51.3229		0.232001	1.10557	NaN	-0.346639		0.632169	0.00217399	NaN	0.219172		7.7966e-06	141.73	0	1	2072	2084	VIHVLSDNELCVR	2082							yes	no
40754	Q9D666;Q9D666-3;Q9D666-4;D3Z0V9;Q9D666-2;F6RMJ1;F7BX07;Q3TSM1;D3Z3N5;F6XYA0;D3Z5Q2;D3YUW9;D3Z1X3;D3Z0L7	Q9D666	Sun1	SUN domain-containing protein 1		0.231981	0.284365	30.232		0.16786		1.17448	1.20359	0.240338	19.9685		0.607885	0.221277	0.242685	-0.087177		0.0483007	0.525155	0.390312	0.731803		1.9022e-99	374.54	0	1	112	126	GLSSSTSHDSSCSLR	123							yes	no
45863	Q9CRC9;Q9CRC9-2;D3YWR1;D6RCJ1	Q9CRC9	Gnpda2	Glucosamine-6-phosphate isomerase 2;Glucosamine-6-phosphate isomerase		0.231845	0.298959	30.1859		0.168113		1.17764	1.20239	0.250345	20.8206		0.340063	0.602834	0.123628	-0.0960852		0.224397	0.12731	0.617312	0.669802		3.0958e-171	372.41	0	1	96	124	HIDIDPNNAHILDGNAADLQAECDAFEEK	118							yes	no
21833	Q3U821;D3Z504	Q3U821	Wdr75			0.231712	0.269856	30.2405		0.168363		1.18043	1.14497	0.206469	18.0327		0.379892	0.407001	-0.163095	0.0835321		0.223151	0.233481	0.550837	0.755738		4.9328e-06	192.31	0	1	268	275	ECVLVEWR	269							yes	yes
30323	Q6ZQ38;D3YWC5	Q6ZQ38	Cand1	Cullin-associated NEDD8-dissociated protein 1		0.231379	0.519119	28.8749		0.234095		1.17695	1.37462	0.55124	40.1012		-0.0536253	1.12504	0.334372	0.128386		0.85343	0.00145387	0.391612	0.795056		9.9417e-50	307.95	0	1	289	303	EVYPHVSTIINICLK	301							yes	yes
6244	P99029-2;P99029;G3UZJ4;H3BJQ7	P99029-2	Prdx5	Peroxiredoxin-5, mitochondrial		0.23134	0.238563	32.0935		0.0351816		1.17621	1.14771	0.18228	15.882		0.141251	0.407267	-0.132505	0.321429		0.614358	0.232651	0.559726	0.10161		3.1343e-28	194.2	0	1	140	162	ALNVEPDGTGLTCSLAPNILSQL	152							yes	no
74518	Q8JZX5;A2AKH7;Q9D1G5;B0R031	Q8JZX5	Lrrc57	Leucine-rich repeat-containing protein 57		0.23102	0.170227	29.1606		0.220009		1.17367	1.13048	0.126264	11.169		0.226208	-0.0811839	0.297851	0.235832		0.503388	0.811366	0.333802	0.492056		8.6498e-07	169.41	0	1	74	85	LTVLPDELCNLK	82							yes	no
76937	Q921I6	Q921I6	Sh3bp4	SH3 domain-binding protein 4		0.231	0.964895	28.4176		0.403657		1.17467	1.07516	0.522596	48.6066		0.170944	-1.50154	0.676369	0.291057		0.674401	1.18587e-05	0.0250509	0.492862		4.1072e-05	147.34	0	1	830	838	MDCQGLVVR	832							yes	yes
2511	Q9CZX7	Q9CZX7	Tmem55a	Type 2 phosphatidylinositol 4,5-bisphosphate 4-phosphatase		0.230845	0.187428	27.221		0.420148		1.17352	1.15078	0.146473	12.7282		0.230845	NaN	0.36126	-0.00830257		0.634118	NaN	0.324071	0.99911		3.1938e-45	247.02	0	1	36	59	AELPPPYTAIASPGTSGIPVINCR	58							yes	yes
131169	O35643;Q5SVG5;Q5SVG4	O35643	Ap1b1	AP-1 complex subunit beta-1		0.230696	0.315581	31.415		0.0865255		1.17936	1.13731	0.23568	20.7227		0.43474	0.376074	-0.253557	0.0853186		0.100669	0.226223	0.218651	0.689048		5.5154e-115	331.42	0	1	425	445	YESVIATLCENLDSLDEPEAR	433							yes	no
4273	Q91V76	Q91V76		Ester hydrolase C11orf54 homolog		0.230454	0.393842	28.3456		0.404873		1.1732	1.28376	0.362379	28.228		0.755776	0.230454	-0.0151788	NaN		0.0251588	0.644673	0.954475	NaN		1.2343e-96	312.78	0	1	216	236	AHIMPAEFSSCPLNSDEAVNK	226							yes	yes
12443	Q9EQ61;Q5SQ20	Q9EQ61	Pes1	Pescadillo homolog		0.229989	0.492955	30.7383		0.114584		1.21043	1.19799	0.39527	32.9943		-0.311991	-0.134395	0.646694	0.594374		0.153235	0.530736	0.0096027	0.0220062		5.3796e-56	292.1	0	2	153	162	CHVQTIQLCR	153;161							yes	no
72602	A2AT37;F6Q3G7	A2AT37	Upf2			0.22998	0.866286	28.4028		0.405932		1.20198	1.22848	0.651483	53.0317		-0.992356	-0.091085	0.551045	1.00525		0.0332931	0.780222	0.147112	0.00250306		2.5865e-06	136.34	0	2	215	231	LSDVNCAAHLCSLFHQR	220;225							yes	yes
49178	Q923T9-3;Q923T9-2;Q923T9	Q923T9-3	Camk2g	Calcium/calmodulin-dependent protein kinase type II subunit gamma		0.229883	0.112535	30.2022		0.171802		1.17369	1.19481	0.0944553	7.90549		0.171865	0.39752	0.156532	0.287901		0.500868	0.22695	0.584661	0.318255		8.356e-28	190.8	0	1	389	413	ICDPGLTSFEPEALGNLVEGMDFHK	390							yes	no
122028	Q8BUH8;E9Q1L5;Q9CQN9;A0A0J9YUC9;Q9CRF0	Q8BUH8	Senp7	Sentrin-specific protease 7		0.229883	0.188863	29.2141		0.222469		1.17274	1.23048	0.165212	13.4266		0.502652	0.229883	0.139983	NaN		0.167673	0.536186	0.727834	NaN		0.0029406	118.01	0	1	67	73	VICLDHK	69							yes	no
94063	Q9JHP7;Q9JHP7-2;Q9JHP7-3;D6RE32	Q9JHP7	Kdelc1	KDEL motif-containing protein 1		0.229784	0.266678	27.5323		0.410511		1.17266	1.15792	0.209386	18.0829		0.443129	0.229784	-0.0868809	NaN		0.264243	0.586176	0.771276	NaN		0.0055424	100.67	0	1	187	195	QSLCHYTLK	190							yes	no
40784	Q91V76	Q91V76		Ester hydrolase C11orf54 homolog		0.229656	0.321595	28.5161		0.406657		1.17255	1.09093	0.228036	20.9029		NaN	0.341322	0.229656	-0.263071		NaN	0.386789	0.461164	0.305127		8.178e-180	386.37	0	1	23	43	GLTDNFADVQVSVVDCPDLTK	38							yes	yes
108692	F6TQQ9;O70333	F6TQQ9	Cript	Cysteine-rich PDZ-binding protein		0.229648	0.241063	27.6698		0.410828		1.17255	1.27755	0.222058	17.3815		0.173077	0.229648	0.616011	NaN		0.669898	0.655031	0.0968735	NaN		5.1301e-20	205.3	0	2	72	88	SSVHQPGSHYCQGCAYK	82;85							yes	no
118592	Q921K2;P11103;P11103-2;A0A0A6YX03;A0A0A6YVX0;A0A0A6YY63	Q921K2	Parp1	Poly [ADP-ribose] polymerase 1		0.22948	0.281861	29.7833		0.224384		1.17241	1.07148	0.196548	18.3435		0.259497	0.22948	NaN	-0.243017		0.303187	0.507921	NaN	0.342082		0.000159	119.53	0	1	284	297	VADGMAFGALLPCK	296							yes	no
91073	Q60967;Q6NZM8;A0A0G2JFM1;A0A0G2JFK8	Q60967	Papss1	Bifunctional 3-phosphoadenosine 5-phosphosulfate synthase 1;Sulfate adenylyltransferase;Adenylyl-sulfate kinase		0.229419	0.329146	28.766		0.31297		1.17236	1.2406	0.288945	23.2908		-0.0117713	0.639278	NaN	0.229419		0.983281	0.0794427	NaN	0.553646		1.9321e-33	204.7	0	1	144	168	QIHEGASLPFFEVFVDAPLHVCEQR	165							yes	no
68623	E9QMB7;Q8CES0;Q8CES0-2;F6QNU4	E9QMB7	Naa30	N-alpha-acetyltransferase 30		0.229077	0.199457	29.2441		0.224226		1.17488	1.16559	0.158693	13.6148		0.129411	-0.0289576	0.328742	0.414101		0.620264	0.856992	0.339435	0.219351		1.6458e-15	211.64	0	1	188	200	LLSSSLTTGCSLR	197							yes	no
12192	A0A0R4J0K2;K3W4R5;Z4YL78;A2AGT5-3;A2AGT5;A2AGT5-2	A0A0R4J0K2	Ckap5	Cytoskeleton-associated protein 5		0.229035	0.830068	28.7169		0.313788		1.17205	0.960279	0.444609	46.3		NaN	0.229035	-1.15402	0.332751		NaN	0.587659	4.20872e-05	0.496101		0.00053828	103.88	0	1	1500	1509	CEMPELVQHK	1500							yes	no
53678	P53395;A0A0G2JGU0	P53395	Dbt	Lipoamide acyltransferase component of branched-chain alpha-keto acid dehydrogenase complex, mitochondrial		0.228987	0.538306	29.7159		0.225374		1.17224	1.1066	0.354591	32.0433		0.25721	0.550499	-0.695872	0.200764		0.422021	0.13554	0.0979421	0.515665		5.4399e-23	220.32	0	1	273	289	IPHFGYCDEIDLTQLVK	279							yes	yes
134136	Q8BHB4;H3BJD8;H3BLC1	Q8BHB4	Wdr3	WD repeat-containing protein 3		0.228913	0.701267	29.9615		0.225523		1.2236	1.25513	0.576601	45.9394		0.655684	0.924012	-0.197858	-0.565026		0.0328072	0.0139321	0.337868	0.0806255		1.6032e-10	184.1	0	1	38	53	YVAVPACEHVFIWDLR	44							yes	no
43860	Q9QUJ7-2;Q9QUJ7	Q9QUJ7-2	Acsl4	Long-chain-fatty-acid--CoA ligase 4		0.228848	0.45161	29.7253		0.225655		1.20746	1.22552	0.375613	30.6492		0.583366	0.677228	-0.171186	-0.125671		0.058387	0.0547639	0.504018	0.611022		1.4023e-52	313.54	0	1	246	264	GVMMHHSNLIAGMTGQCER	262							yes	no
12628	Q91YM4;Q91YM4-2;E9PUT1;Q5SWP1;Q5SWP0	Q91YM4	Tbrg4	Protein TBRG4		0.22883	0.34909	29.7458		0.225689		1.17529	1.25868	0.320628	25.4734		0.118869	0.770452	0.338792	-0.0315977		0.725597	0.0155046	0.227195	0.87704		9.0971e-29	256.95	1	1	244	258	CLELVEQFGPDELRK	244							yes	no
60254	Q3TW96;Q3TW96-2	Q3TW96	Uap1l1	UDP-N-acetylhexosamine pyrophosphorylase-like protein 1		0.228638	0.0667924	30.45		0.221615		1.17184	1.16819	0.0538051	4.60585		0.138731	0.296476	0.208389	0.248888		0.590497	0.378949	0.355572	0.52259		3.5249e-22	226.19	0	2	262	281	LADPVFIGFCVLQGADCGAK	271;278							yes	no
123647	D3Z0I5;Q922Y2	D3Z0I5	Trim59	Tripartite motif-containing protein 59		0.228597	0.249153	29.5375		0.197471		1.17169	1.17954	0.202463	17.1646		NaN	0.228597	-0.0275174	0.470723		NaN	0.58568	0.89438	0.161465		4.3959e-05	148.05	0	2	22	31	VLPCSHTFCR	25;30							yes	no
106647	Q922X9;F6RXJ8;D3Z1C9;D3Z1D0	Q922X9	Prmt7	Protein arginine N-methyltransferase 7		0.228216	0.0741901	29.8048		0.22693		1.17194	1.17543	0.0605313	5.1497		0.314395	0.18376	0.156221	0.272672		0.32022	0.647771	0.585439	0.398181		4.4606e-08	151.8	0	2	532	550	SPCGDCEGFDVHIMDDMIK	534;537							yes	yes
116917	O70481	O70481	Ubr1	E3 ubiquitin-protein ligase UBR1		0.228194	0.16281	28.3854		0.409933		1.17165	1.15258	0.126305	10.9585		-0.0241959	0.259785	0.196603	0.360269		0.928051	0.604765	0.616547	0.337989		0.051523	60.259	0	1	1371	1380	TTCPQVLIHK	1373							yes	yes
49235	Q7TPM9;A0A0U1RQ60;A0A0U1RNK5	Q7TPM9	Mtmr10	Myotubularin-related protein 10		0.22807	0.369591	29.5812		0.198543		1.18266	1.26226	0.333232	26.3996		-0.0212449	0.0270422	0.429097	0.764136		0.93558	0.961825	0.12475	0.00935305		0.0025742	124.34	0	1	309	315	ICNAITK	310							yes	yes
23474	Q99P31;A0A0U1RPF2;A0A0U1RPE7;A0A0U1RQ49;A0A0U1RNL5	Q99P31	Hspbp1	Hsp70-binding protein 1		0.227768	0.245198	29.6058		0.199159		1.17313	1.13552	0.18352	16.1617		0.383668	0.141161	-0.166227	0.314375		0.230431	0.773544	0.543476	0.459851		2.9524e-137	323.91	0	2	119	150	EGALELLADLCENMDNAADFCQLSGMHLLVGR	129;139							yes	no
11503	Q9D2R0	Q9D2R0	Aacs	Acetoacetyl-CoA synthetase		0.227766	0.209784	27.7577		0.41526		1.17102	1.11253	0.155369	13.9654		-0.0947939	NaN	0.227766	0.298854		0.749862	NaN	0.682001	0.419558		1.5144e-70	245.69	1	2	477	506	AVWGASGELVCTKPIPCQPTHFWNDENGSK	487;493							yes	yes
50211	Q9DCE5	Q9DCE5	Pak1ip1	p21-activated protein kinase-interacting protein 1		0.227486	0.195284	30.9669		0.0924553		1.17666	1.18647	0.160337	13.5137		0.436271	0.0830922	0.0558398	0.371879		0.133936	0.922811	0.824856	0.189692		3.2521e-41	253.53	0	3	229	242	IFDCDSLECLCEFR	232;237;239							yes	yes
72628	Q4FZF3	Q4FZF3	Ddx49	Probable ATP-dependent RNA helicase DDX49		0.227389	0.107583	28.8258		0.317311		1.17269	1.17081	0.0871427	7.44291		0.120117	0.311294	0.143483	0.323139		0.642839	0.435969	0.70102	0.510229		3.2885e-38	245.5	0	1	64	80	LSEDPYGIFCLVLTPTR	73							yes	yes
46304	Q9CQJ8	Q9CQJ8	Ndufb9	NADH dehydrogenase [ubiquinone] 1 beta subcomplex subunit 9		0.227352	0.513178	31.7213		0.091044		1.1711	1.25509	0.457711	36.4685		-0.336227	0.188936	0.265768	0.915358		0.177981	0.570332	0.190917	3.1316e-06		1.1788e-12	237.81	0	1	26	34	HLESWCIHR	31							yes	yes
134446	Q8JZQ9;A0A0G2JG48	Q8JZQ9	Eif3b	Eukaryotic translation initiation factor 3 subunit B		0.227351	0.45135	31.7853		0.0910447		1.17102	1.13737	0.323595	28.4511		0.192856	-0.491537	0.581285	0.261847		0.448063	0.0657709	0.0198885	0.171413		5.4762e-08	172.14	0	1	284	292	YWLEEAECR	291							yes	yes
48440	E9Q3X0;Q9EQK5;D3Z2N7	E9Q3X0	Mvp	Major vault protein		0.227176	0.381343	29.0978		0.243027		1.18493	1.14622	0.289294	25.2389		0.00117966	0.453172	0.490817	-0.304386		0.998304	0.240841	0.118028	0.316463		5.3835e-17	224.42	0	1	289	302	HYCVILDPMGPDGK	291							yes	no
44758	Q6PJN8;A0A0A6YW92;A0A0A6YWX9;Q6PJN8-2	Q6PJN8	Dalrd3	DALR anticodon-binding domain-containing protein 3		0.227156	0.177516	27.816		0.416705		1.17052	1.22017	0.153522	12.582		0.134367	0.477542	NaN	0.227156		0.762934	0.358173	NaN	0.508806		1.8498e-09	189.58	0	1	335	345	HAQVCEASALK	339							yes	no
30873	P16460;J3QNG0	P16460	Ass1;Gm5424	Argininosuccinate synthase		0.226919	0.403548	31.8302		0.0916429		1.1798	1.14426	0.300776	26.2855		0.527858	0.0435517	-0.366482	0.410286		0.0291181	0.945508	0.0765597	0.0622543		4.5441e-104	364.3	0	1	317	335	FAELVYTGFWHSPECEFVR	331							yes	no
91347	Q8CD15;D3YTU3;Q8CCK9;D3Z287	Q8CD15	Mina	Bifunctional lysine-specific demethylase and histidyl-hydroxylase MINA		0.226836	0.12809	30.6829		0.119864		1.17175	1.17909	0.104944	8.90041		0.15411	0.299562	0.101287	0.378669		0.550434	0.39908	0.681518	0.148658		1.1821e-05	155.75	0	1	429	437	QIWCGSPIR	432							yes	yes
107061	Q6NXJ0	Q6NXJ0	Wwc2	Protein WWC2		0.22675	0.515245	28.2789		0.413187		1.17062	1.24422	0.450494	36.207		0.265779	0.894308	0.187721	-0.364199		0.425556	0.0174129	0.748225	0.24088		5.3887e-58	248.16	0	1	513	541	SPSQPGQSGLCGVGVTASSHTTPLTEASK	523							yes	yes
63909	Q3TYX3	Q3TYX3	Smyd5	SET and MYND domain-containing protein 5		0.226685	0.449947	29.6541		0.20138		1.17681	1.34004	0.45576	34.011		0.997	0.0727342	0.0153191	0.380635		0.000977975	0.898544	0.962739	0.238888		0.00027701	137.03	0	1	188	195	LFNHFCSR	193							yes	yes
81786	G3UVU2;D3YW09;Q62203;D3Z5A6	G3UVU2	Sf3a2	Splicing factor 3A subunit 2		0.226088	0.422993	28.4582		0.414681		1.16966	1.31335	0.402252	30.628		0.821883	0.226088	NaN	0.00384968		0.0149569	0.557922	NaN	0.982948		5.7646e-23	238.54	0	1	49	57	NHLGSYECK	56							yes	no
28685	Q6NV83-2;Q6NV83;Q6NV83-3;A0A087WRG2;A0A087WR93;A0A087WQT2	Q6NV83-2	U2surp	U2 snRNP-associated SURP motif-containing protein		0.225967	0.233363	29.7221		0.231511		1.17873	1.16903	0.187367	16.0276		0.417062	0.406523	-0.0240865	0.0454122		0.139437	0.215897	0.931681	0.90563		9.6222e-79	363.82	1	1	62	80	ESLCDSPHQNLSRPLLENK	65							yes	no
29574	A0A0R4J0U2;Q0VGB7;A0A0N4SV05;A0A0N4SVH3	A0A0R4J0U2	Ppp4r2	Serine/threonine-protein phosphatase 4 regulatory subunit 2		0.22596	0.833285	31.4249		0.0929801		1.17259	1.16768	0.569236	48.7492		0.891257	-1.08695	0.122056	0.329863		0.000646324	3.70078e-07	0.673355	0.438626		1.7771e-05	170.4	0	2	20	34	EVCPVLDQFLCHVAK	22;30							yes	no
123406	Q5XJY5	Q5XJY5	Arcn1	Coatomer subunit delta		0.225725	0.345947	30.7844		0.121769		1.17471	1.25131	0.312965	25.011		-0.0325677	0.0878687	0.363582	0.746864		0.854437	0.875059	0.1447	0.00387317		0.0055415	90.684	0	1	2	11	VLLAAAVCTK	9							yes	yes
74665	Q8BIP0	Q8BIP0	Dars2	Aspartate--tRNA ligase, mitochondrial		0.225228	0.282978	27.8116		0.421282		1.17044	1.13123	0.208411	18.4234		0.415876	0.152587	0.29787	-0.234601		0.259031	0.747322	0.41313	0.505356		3.6516e-05	140.83	0	1	587	598	LVCLVTGAPSIR	589							yes	yes
74032	Q6WKZ8-2;Q6WKZ8;Q6WKZ8-3	Q6WKZ8-2	Ubr2	E3 ubiquitin-protein ligase UBR2		0.225153	0.385095	28.7582		0.322134		1.16932	1.16858	0.29941	25.6217		0.61656	0.263617	-0.317482	0.186688		0.0874053	0.496999	0.284357	0.645469		4.5045e-28	266.15	0	1	544	560	LTHVISMVQDWCALDEK	555							yes	no
73223	Q3UDE2;F2Z423	Q3UDE2	Ttll12	Tubulin--tyrosine ligase-like protein 12		0.224735	0.101513	31.4717		0.0947115		1.16857	1.17268	0.0827049	7.05266		0.221675	0.353758	0.227794	0.105269		0.414705	0.307674	0.32703	0.697728		4.2758e-115	352.27	0	1	342	363	LSQESPQVLLNQFPCENLLTVK	356							yes	yes
115558	Q3TPJ8;A2BFF9;O88487;A2BFF8;A2BFF5;Q3TYJ3;D3Z0M6;O88485-2;O88485;D3Z258;A0A0N4SVS1	Q3TPJ8	Dync1i2	Cytoplasmic dynein 1 intermediate chain 2		0.224719	0.0988244	29.6426		0.205457		1.16855	1.20142	0.0836137	6.95956		0.18807	0.224719	0.374595	NaN		0.595887	0.517888	0.170325	NaN		7.2468e-32	138.72	0	1	367	400	TPLSAAAHTHPVYCVNVVGTQNAHNLISISTDGK	380							yes	no
13354	Q9Z1Z2	Q9Z1Z2	Strap	Serine-threonine kinase receptor-associated protein		0.22458	0.237558	28.4054		0.418102		1.17458	1.21498	0.202883	16.6985		0.0640702	0.372466	0.551226	0.0766931		0.935522	0.309313	0.259906	0.904755		3.1909e-05	132.78	0	1	305	317	CVLPEEDSGELAK	305							yes	yes
22333	Q99N87;B2FDG7	Q99N87	Mrps5	28S ribosomal protein S5, mitochondrial		0.224563	0.691784	30.0517		0.18211		1.18033	1.33078	0.65839	49.4739		0.0187709	-0.470644	0.430355	1.16403		0.966759	0.182252	0.123634	0.000427929		8.2891e-44	252.66	0	1	377	395	EECGPLPIVVASPHGALSK	379							yes	yes
10520	Q99J36	Q99J36	Thumpd1	THUMP domain-containing protein 1		0.22451	0.646685	29.9906		0.234517		1.20535	1.13647	0.458006	40.3007		-0.733802	-0.137456	0.586476	0.617181		0.00350728	0.682839	0.0327214	0.0650669		0.0035014	98.458	0	2	246	254	AVCCLSVVK	248;249							yes	yes
112521	V9GXP8;F8VPM7;V9GXF0;Q99MI1;V9GXH3;Q99MI1-2;V9GWT6;V9GX53;V9GXL1;Q99MI1-4;REV__A2AI42	V9GXP8	Erc1	ELKS/Rab6-interacting/CAST family member 1		0.224481	0.251658	28.868		0.24888		1.16836	1.1276	0.18969	16.8224		0.371394	-0.118966	NaN	0.224481		0.317311	0.566103	NaN	0.603561		4.2955e-57	290.61	0	1	254	269	TGEPCVAELTEENFQR	258							yes	no
57677	Q9DBR0	Q9DBR0	Akap8	A-kinase anchor protein 8		0.224449	0.417553	29.2714		0.234503		1.18489	1.19603	0.338857	28.3318		-0.247322	-0.018182	0.467079	0.652493		0.465368	0.933873	0.0943481	0.0884273		5.213e-08	106.58	1	2	472	494	KIEAAHCLACDMLIPAQHQLLQR	478;481							yes	yes
90640	Q8BJW5;Q8BJW5-2	Q8BJW5	Nol11	Nucleolar protein 11		0.22434	0.354824	28.7785		0.3239		1.18209	1.19305	0.289627	24.2761		0.593616	0.446277	0.002403	-0.153603		0.0787019	0.248477	0.971857	0.67925		5.8237e-41	222.46	0	2	61	85	QGQSITCPAVCNFQTGEYIMVHDHK	67;71							yes	no
48944	Q8BIJ6;E9PWN2;E9PWN3	Q8BIJ6	Iars2	Isoleucine--tRNA ligase, mitochondrial		0.224338	0.0939026	28.406		0.418652		1.16824	1.16893	0.0759962	6.50136		0.316453	0.224338	0.128659	NaN		0.344174	0.597006	0.691393	NaN		1.1662e-27	151.5	0	1	337	372	IAPVASALETTFDVVAAFSGVDLEGGTCSHPLTPDK	364							yes	no
43767	P42125	P42125	Eci1	Enoyl-CoA delta isomerase 1, mitochondrial		0.224307	0.374667	31.8118		0.0953216		1.19223	1.18109	0.300696	25.4592		0.536507	0.516353	-0.0677396	-0.169039		0.0265006	0.198023	0.799128	0.590472		3.483e-138	357.64	0	1	80	103	GVILTSECPGIFSAGLDLLEMYGR	87							yes	yes
107114	Q9CRA8;A0A0U1RPC2;A0A0U1RPX0	Q9CRA8	Exosc5	Exosome complex component RRP46		0.224306	0.049198	30.5778		0.230969		1.16822	1.14827	0.0387715	3.37651		NaN	0.224306	0.230221	0.142204		NaN	0.548165	0.307697	0.605665		0.0018168	138.24	0	1	23	29	SPVCSLR	26							yes	no
44413	A2A6Q5;A2A6Q5-3;A2A6Q5-2;Q8R568	A2A6Q5	Cdc27	Cell division cycle protein 27 homolog		0.224131	0.649403	26.9091		0.434551		1.16807	1.00388	0.385839	38.4347		0.224131	NaN	0.356672	-0.828525		0.645493	NaN	0.486787	0.0337088		0.00031179	120.15	0	2	473	483	GYLALCSYNCK	478;482							yes	no
129129	Q5SUF2;Q5SUF2-3;Q5SUF2-2;F8WGA8;F7A7G1;REV__Q5U4C2;REV__Q80VM5;REV__Q9Z218;REV__E9PWX1	Q5SUF2	Luc7l3	Luc7-like protein 3		0.223975	0.489204	27.803		0.424275		1.16795	1.00524	0.302742	30.1162		0.223975	-0.608362	NaN	0.253198		0.588383	0.0869759	NaN	0.549054		0.00038587	131.03	0	1	29	36	WDHESVCK	35							yes	no
80264	E9Q7W0;A0A0J9YTV5;P31266-2;P31266;Q3U6F1;A0A0J9YVE0	E9Q7W0	Rbpj	Recombining binding protein suppressor of hairless		0.223871	0.316308	30.4221		0.231924		1.16807	1.08789	0.213687	19.6423		-0.371721	0.250985	0.31331	0.196757		0.27284	0.576742	0.264767	0.480713		3.3069e-06	167.67	0	1	161	171	NADLCIASGTK	165							yes	no
77007	Q9D0I9;REV__B7XG49	Q9D0I9	Rars	Arginine--tRNA ligase, cytoplasmic		0.223497	0.212297	31.3283		0.0982896		1.17433	1.16762	0.17039	14.5929		0.0681714	-0.00754756	0.378823	0.408194		0.825436	0.907643	0.165621	0.0635883		3.4788e-09	186.78	0	1	1	11	MDGLVAQCSAR	8							yes	yes
59099	Q3U2G2;Q61316	Q3U2G2	Hspa4	Heat shock 70 kDa protein 4		0.223437	0.245312	30.4536		0.23288		1.16835	1.12514	0.17973	15.974		0.278086	0.365952	0.168788	-0.19241		0.401936	0.289307	0.652332	0.463775		2.8227e-23	208.98	2	1	135	154	KPVVDCVVSVPSFYTDAERR	140							yes	no
15264	Q9ERU9;F8WH42;P09056	Q9ERU9	Ranbp2	E3 SUMO-protein ligase RanBP2		0.223384	0.144693	30.5533		0.232995		1.16747	1.2176	0.127629	10.482		0.492616	0.218691	0.228077	0.174371		0.0477013	0.561114	0.359119	0.520192		5.1726e-07	162.68	0	1	1722	1736	DGFSFCIPVSADGFK	1727							yes	yes
12603	P97452	P97452	Bop1	Ribosome biogenesis protein BOP1		0.222833	0.082412	29.3575		0.238167		1.16702	1.13802	0.0639656	5.62079		NaN	0.0904321	0.241649	0.222833		NaN	0.833561	0.520719	0.517259		0.00015428	138.83	0	2	353	361	CLDLYLCPR	353;359							yes	yes
76604	E9PUB7;Q2YDW2;D3YX87;Q2YDW2-2	E9PUB7	Msto1	Protein misato homolog 1		0.222787	0.568944	27.5022		0.427123		1.16699	0.980603	0.335617	34.2256		0.222787	0.24082	NaN	-0.753512		0.647778	0.532791	NaN	0.0316444		4.2504e-62	278.55	0	1	35	52	MAEDEESPGELCPDVLYR	46							yes	no
98707	Q61818-2;Q61818;B1AU85	Q61818-2	Rai1	Retinoic acid-induced protein 1		0.22271	0.15347	27.1745		0.437633		1.16869	1.19933	0.129935	10.8339		0.143406	0.453122	0.302014	0.125589		0.788067	0.240895	0.565773	0.839072		0.00017685	104.41	1	1	1435	1449	RPCPGQPLLLAPHDR	1437							yes	no
99051	O88738;S4R1L5;S4R2P8;O88738-3;O88738-2;J3QP64;S4R268;S4R1R8;S4R2J7;S4R1S3;REV__Q3UHX0-2;REV__Q5NCS9;REV__S4R268;REV__Q3UHX0;REV__E9QKD1;REV__S4R1L5;REV__O88738-3;REV__S4R2P8;REV__O88738-2;REV__O88738;P03966	O88738	Birc6	Baculoviral IAP repeat-containing protein 6		0.22268	0.130664	30.4286		0.234552		1.167	1.16285	0.104286	8.96814		0.362185	0.203829	0.0454737	0.24153		0.147456	0.562787	0.854085	0.399687		7.2e-14	235.88	1	1	454	471	RPTLAWLEDSSSCSDIPK	466							yes	no
18415	A0A087WQT6;O89110	A0A087WQT6	Casp8	Caspase-8;Caspase-8 subunit p18;Caspase-8 subunit p10		0.222586	0.207659	29.2548		0.238732		1.16838	1.2322	0.185456	15.0507		0.132932	0.148005	0.297167	0.580659		0.732535	0.699885	0.353427	0.118693		9.1849e-166	379.01	0	1	436	452	DPVNGTWYIQSLCQSLR	448							yes	no
104689	O70481	O70481	Ubr1	E3 ubiquitin-protein ligase UBR1		0.222211	0.194589	27.1901		0.438719		1.16689	1.16502	0.1552	13.3216		0.433982	0.258342	-0.0360063	0.186081		0.270202	0.60807	0.940845	0.731952		8.4692e-05	135.15	0	1	1205	1220	SLCNTVIPIIPLQPQK	1207							yes	yes
30506	G3X9Q6;Q8BWW4;E9Q066	G3X9Q6	Larp4	La-related protein 4		0.222175	0.395116	27.5662		0.428595		1.16649	1.08981	0.277482	25.4615		0.401511	0.222175	NaN	-0.354663		0.378754	0.601332	NaN	0.21182		1.6434e-12	194.5	0	1	63	76	EYEVMYSPSCETTR	72							yes	no
48631	O88738;S4R1L5;S4R2P8;O88738-3;O88738-2;J3QP64;S4R268;S4R1R8;S4R2J7;S4R1S3;REV__Q3UHX0-2;REV__Q5NCS9;REV__S4R268;REV__Q3UHX0;REV__E9QKD1;REV__S4R1L5;REV__O88738-3;REV__S4R2P8;REV__O88738-2;REV__O88738;P03966	O88738	Birc6	Baculoviral IAP repeat-containing protein 6		0.22189	0.382816	29.1741		0.240325		1.19161	1.21749	0.319124	26.2117		0.522156	0.628627	-0.088304	-0.0783755		0.0943536	0.105376	0.720953	0.722244		4.5351e-31	236.75	0	2	391	408	IACFGSGSCPQFLAAATK	393;399							yes	no
111744	E9Q557;E9PZW0	E9Q557	Dsp	Desmoplakin		0.221768	0.546771	29.2173		0.240605		1.16617	1.41332	0.61354	43.4114		0.216465	0.227072	-0.00682336	1.21763		0.427901	0.556225	0.964372	0.00503357		4.3121e-117	395.04	0	1	650	665	TEITHLGTCQDVNHNK	658							yes	no
106773	Q60769;D3YXE1;D3Z5R6	Q60769	Tnfaip3	Tumor necrosis factor alpha-induced protein 3		0.221711	0.467586	27.2592		0.439807		1.16612	1.15317	0.356892	30.9488		0.58824	0.221711	-0.34011	NaN		0.103669	0.668545	0.390909	NaN		2.0897e-14	187.31	0	2	472	489	SPGCPFTLNVQHNGFCER	475;487							yes	yes
54290	A2AUM0;Q9QZ05;A2AUM1;Q9QZ05-3;A2AUM2;Q9QZ05-2;Q9QZ05-4;A2AUL9;Q9QZ05-6;Q9QZ05-5	A2AUM0	Eif2ak4	Eukaryotic translation initiation factor 2-alpha kinase 4		0.221578	0.403864	27.4765		0.430033		1.16601	1.1364	0.303461	26.7037		-0.28767	NaN	0.509926	0.221578		0.407066	NaN	0.180378	0.609174		2.3696e-05	168.83	0	1	1062	1072	IQQLVCETIVR	1067							yes	no
546	P70168	P70168	Kpnb1	Importin subunit beta-1		0.221573	0.834211	30.9805		0.101209		1.16654	1.02627	0.435129	42.3992		0.178036	-1.34877	0.265109	0.464013		0.517978	4.64816e-05	0.25733	0.167653		1.8536e-21	152.95	0	3	347	372	AAGVCLMLLSTCCEDDIVPHVLPFIK	351;358;359							yes	yes
7670	P97377-2;P97377;Q80YP0;Q80YP0-2	P97377-2	Cdk2	Cyclin-dependent kinase 2		0.221341	0.443553	28.6991		0.330471		1.18072	1.15562	0.336614	29.1284		-0.386789	-0.00909917	0.45178	0.581322		0.239125	0.953821	0.246031	0.118265		0.0020618	107.9	0	1	170	178	APEILLGCK	177							yes	no
13445	O54950;E0CXJ7;Q8BGM7-2;Q8BGM7	O54950	Prkag1	5-AMP-activated protein kinase subunit gamma-1		0.220829	0.12407	28.0424		0.308995		1.1654	1.11586	0.0934905	8.37835		0.0115286	0.220829	NaN	0.231614		0.978639	0.572913	NaN	0.558588		0.00011497	139.78	0	1	37	46	CYDLIPTSSK	37							yes	yes
118285	Q7TNE3;Q5SX56	Q7TNE3	Spag7	Sperm-associated antigen 7		0.220696	0.132527	30.8647		0.130693		1.16584	1.18473	0.110536	9.33003		0.413059	0.264653	0.10535	0.176739		0.0977493	0.551375	0.66965	0.524878		0.00032181	165.93	0	1	188	197	TYGCVPVANK	191							yes	yes
98775	P39429;P39429-2	P39429	Traf2	TNF receptor-associated factor 2		0.220636	0.471193	30.7496		0.130803		1.19727	1.22746	0.393759	32.0792		-0.21118	-0.116819	0.55809	0.72375		0.420967	0.595683	0.0253675	0.0114129		1.0141e-09	188.98	1	1	43	52	RPFQAQCGHR	49							yes	no
20562	Q7TMC8;Q7TMC8-2	Q7TMC8	Fuk			0.220043	0.199199	27.8786		0.310803		1.16477	1.09346	0.144681	13.2314		-0.109405	NaN	0.249326	0.220043		0.747475	NaN	0.521463	0.600731		0.074571	43.991	0	1	785	797	DYCQPHAPGALLK	787							yes	no
11259	Q6PJN8;A0A0A6YW92;A0A0A6YWX9;Q6PJN8-2	Q6PJN8	Dalrd3	DALR anticodon-binding domain-containing protein 3		0.219973	0.310822	28.4971		0.428652		1.17681	1.14431	0.239646	20.9424		0.430659	0.427694	-0.191381	0.0122511		0.202231	0.265244	0.527404	0.961619		2.1132e-20	206.27	0	1	63	77	AVSCLQGPGVAPVLR	66							yes	no
425	Q3U821;D3Z504	Q3U821	Wdr75			0.219934	0.152382	29.6046		0.215634		1.16725	1.15235	0.120258	10.436		0.315799	0.124069	0.0199823	0.33449		0.349921	0.762127	0.959055	0.300441		8.7707e-85	311.76	0	1	392	407	AAFGCSGTWLATVEQR	396							yes	yes
118173	Q8BK58	Q8BK58	Hspbap1	HSPB1-associated protein 1		0.219808	0.118488	29.4717		0.215906		1.16502	1.16343	0.0950681	8.17138		0.259765	0.0703591	0.17985	0.349009		0.438035	0.852332	0.631488	0.339701		7.0206e-46	198.06	0	3	306	338	TWLNPTEVEETSHEVNSCYLNSAVCAFFDHCEK	323;330;336							yes	yes
57924	P23116	P23116	Eif3a	Eukaryotic translation initiation factor 3 subunit A		0.219779	0.398282	28.6659		0.333925		1.16455	1.13449	0.298897	26.3465		NaN	-0.283331	0.503057	0.219779		NaN	0.336575	0.14798	0.523277		0.020426	99.214	1	1	196	202	KLCDNLR	198							yes	yes
3569	E9PVZ8;E9QAH1;E9Q028;Q9CTU9;REV__G3UXP1;REV__G3UY22;REV__Q3SXA6;REV__D3Z555;REV__Q9DA75;REV__E0CY15;REV__E9PWD9;REV__Q8BKF1	E9PVZ8	Golgb1			0.219776	0.546631	28.0148		0.311416		1.16455	1.09947	0.380325	34.5916		0.219776	0.529131	NaN	-0.533643		0.508333	0.159702	NaN	0.0974534		2.3e-60	269.78	0	1	525	545	AGEADGTVCEVSTAGTTLLNR	533							yes	no
79587	Q61687;F6RDB7;Q8C2S3;A0A0G2JFA5;Q3TA30;A0A0G2JFG6;A0A0G2JED2;A0A0G2JF35	Q61687	Atrx	Transcriptional regulator ATRX		0.219753	0.5731	28.6091		0.333983		1.16453	1.24734	0.49159	39.4112		-0.317598	NaN	0.219753	0.827874		0.383226	NaN	0.481683	0.0253703		0.0031415	114.54	0	1	1824	1830	MTAIQCK	1829							yes	no
16734	Q9DCD2;F6TM12;E0CYF8	Q9DCD2	Xab2	Pre-mRNA-splicing factor SYF1		0.219664	0.251183	29.2492		0.245474		1.16446	1.10885	0.184742	16.6607		NaN	-0.147706	0.219664	0.332725		NaN	0.576341	0.558958	0.326493		6.934e-10	208.84	0	1	578	590	DLFEQALDGCPPK	587							yes	yes
72535	Q6NS46;A0A0U1RNE9;B2KFM8	Q6NS46	Pdcd11	Protein RRP5 homolog		0.219357	0.445732	30.2261		0.192633		1.17426	1.18568	0.355357	29.9708		0.0300068	0.408708	-0.339949	0.681794		0.930047	0.289405	0.0986157	0.035172		3.5944e-57	235.99	0	3	799	826	LSDCSLGDSASTSFLLLCQCLEELQGIR	802;816;818							yes	yes
16348	Q99P72;Q99P72-3	Q99P72	Rtn4	Reticulon-4		0.219238	0.202038	31.6172		0.102797		1.16469	1.16641	0.161948	13.8842		0.264462	0.446873	0.174014	-0.0391945		0.32634	0.186189	0.376479	0.898526		1.9454e-206	446.14	1	1	313	335	DKEDLVCSAALHNPQESPATLTK	319							yes	no
104128	Q8VCH7	Q8VCH7	Rdh10	Retinol dehydrogenase 10		0.219012	0.586823	28.2737		0.430871		1.16666	1.42969	0.664202	46.4576		0.120394	1.2701	0.317631	-0.0384766		0.784178	0.000401676	0.415963	0.892359		3.1909e-05	134.68	0	1	301	313	SILPFEAVVCMYR	310							yes	yes
12985	O55029	O55029	Copb2	Coatomer subunit beta		0.219009	0.429958	27.495		0.436255		1.16393	1.03925	0.280782	27.0177		-0.4785	NaN	0.305802	0.219009		0.181034	NaN	0.401253	0.602376		2.2954e-27	153.02	0	2	681	714	CQFSLAQECLHHAQDYGGLLLLATASGNASMVNK	681;689							yes	yes
61963	P46061	P46061	Rangap1	Ran GTPase-activating protein 1		0.218916	0.310334	29.6318		0.217842		1.16386	1.1324	0.234775	20.7324		0.432814	0.218916	-0.178721	NaN		0.158658	0.594029	0.485168	NaN		7.8786e-38	195.94	0	1	326	352	LDLNGNALGEEGCEQLQEVMDSFNMAK	338							yes	yes
34409	A0A0R4J254;Q9ESJ0;G3UX04	A0A0R4J254	Xpo4	Exportin-4		0.218825	0.0462618	27.4505		0.436702		1.16378	1.15776	0.0369707	3.19329		0.161115	NaN	0.252601	0.218825		0.695295	NaN	0.484793	0.602669		4.3372e-07	173.48	0	1	973	982	FPTLCNQYYK	977							yes	no
5870	P43135;D3YYP4;Q32NY6;Q60632;B8JJI9;F7CII1;A0A140LJF1	P43135	Nr2f2;Nr2f1	COUP transcription factor 2;COUP transcription factor 1		0.218516	0.802448	27.6457		0.437454		1.16354	1.1916	0.606259	50.8778		0.218516	-0.737306	0.857106	NaN		0.655067	0.0422336	0.0144924	NaN		0.0015568	92.19	0	1	304	316	ALHVDSAEYSCLK	314							yes	no
15706	Q99KI0	Q99KI0	Aco2	Aconitate hydratase, mitochondrial		0.218395	0.267564	31.294		0.106179		1.16367	1.14403	0.203063	17.7497		0.454678	0.246914	-0.187165	0.189876		0.0615511	0.472299	0.364821	0.503781		5.6944e-159	391.63	0	1	324	346	DHLVPDPGCQYDQVIEINLNELK	332							yes	yes
10996	E9QLA5;Q0GNC1-3;Q0GNC1	E9QLA5	Inf2	Inverted formin-2		0.217893	0.267548	28.5975		0.338126		1.16937	1.14143	0.205178	17.9755		0.0673868	-0.156616	0.3684	0.411254		0.871871	0.567303	0.314887	0.249798		1.3113e-63	282.24	0	1	322	340	AVLLASDAQACTLEEVVER	332							yes	no
13072	A2AFQ9;E9PUU4;Q8BX17;F7CKD6	A2AFQ9	Gemin5	Gem-associated protein 5		0.21784	0.283946	28.3941		0.433589		1.16299	1.13257	0.215571	19.0338		0.412849	0.21784	NaN	-0.146559		0.298597	0.578415	NaN	0.557268		3.1583e-05	138.76	0	1	19	33	CSDAAPGGIFGFAAR	19							yes	no
125709	Q3UFK8;D3Z5B2	Q3UFK8	Frmd8	FERM domain-containing protein 8		0.217824	0.576961	27.408		0.439144		1.16298	1.1852	0.453826	38.291		-0.428767	0.217824	NaN	0.722232		0.16493	0.675206	NaN	0.0578616		6.5457e-17	197.38	0	1	178	194	VQLGPYQPGQPAACTLR	191							yes	no
13722	Q7M759;Q99JW1-2	Q7M759	Abhd17b	Alpha/beta hydrolase domain-containing protein 17B		0.217688	0.21349	27.522		0.439473		1.17109	1.18087	0.174078	14.7414		0.0414504	0.0462886	0.389088	0.435279		0.957547	0.904444	0.289254	0.309817		0.00027179	131.22	0	1	64	72	DAIECFMTR	68							yes	yes
126342	Q8BU30;E9Q866;F6Q6R1	Q8BU30	Iars	Isoleucine--tRNA ligase, cytoplasmic		0.217369	0.407737	28.898		0.264794		1.19094	1.21185	0.337181	27.8237		0.635674	0.535228	-0.133132	-0.100491		0.0776411	0.157928	0.604805	0.793449		1.3099e-33	202.44	0	1	520	545	VSEVFDCWFESGSMPYAQVHYPFESK	526							yes	yes
27396	Q3TYX3	Q3TYX3	Smyd5	SET and MYND domain-containing protein 5		0.217253	0.55959	29.2047		0.251134		1.16252	1.18081	0.438921	37.171		0.703631	0.217253	-0.412484	NaN		0.0217533	0.573264	0.126903	NaN		5.6717e-05	152.54	0	2	369	379	ENYLFNCSCPK	375;377							yes	yes
114703	P70206	P70206	Plxna1	Plexin-A1		0.217235	0.465233	28.1073		0.317311		1.16275	1.06154	0.290384	27.3549		0.36182	0.246735	-0.653736	0.187735		0.362964	0.553059	0.118636	0.655083		2.1995e-07	139.17	0	1	1500	1519	TLTLNCVNPEHENAPEVPVK	1505							yes	yes
45921	A2AFQ0;Q7TMY8;Q7TMY8-3;Q7TMY8-4;Q7TMY8-2;F6XP90;F6UYC1	A2AFQ0	Huwe1	E3 ubiquitin-protein ligase HUWE1		0.217121	0.299217	30.6299		0.137337		1.16273	1.25081	0.277717	22.203		0.251053	0.0336097	0.726143	0.18319		0.319752	0.990873	0.00830737	0.510422		0.00015953	165.26	0	1	1826	1835	HIIEDPCTLR	1832							yes	no
74132	Q9CQC8;Q9CQC8-2	Q9CQC8	Spg21	Maspardin		0.216686	0.289958	30.2454		0.198203		1.16207	1.29873	0.285797	22.0058		0.221339	0.788438	0.212033	0.193572		0.519091	0.0283093	0.432605	0.531683		1.6709e-12	194.24	0	1	200	213	LTLNCQNSYVEPHK	204							yes	no
99112	Q9R1P4	Q9R1P4	Psma1	Proteasome subunit alpha type-1		0.216531	0.394587	29.5359		0.223088		1.165	1.13332	0.288161	25.4261		0.321325	0.527439	0.111736	-0.392284		0.341542	0.139839	0.672341	0.292327		2.0792e-77	263.16	1	2	126	157	RPYGVGLLIAGYDDMGPHIFQTCPSANYFDCR	148;156							yes	yes
119404	Q9EP53-4;Q9EP53-3;Q9EP53-2;Q9EP53;F2Z3W0;F2Z3X2	Q9EP53-4	Tsc1	Hamartin		0.216369	0.771474	27.3453		0.4427		1.16181	0.984841	0.434418	44.1105		NaN	0.381665	0.216369	-1.02952		NaN	0.421514	0.546677	0.00356241		0.0002769	102.6	0	1	817	830	VCHTELLLSQVSQK	818							yes	no
2300	Q9EST1;Q32M21;Z4YKL5;Q5Y4Y6;Q32M21-2;Q32M21-3	Q9EST1	Gsdma	Gasdermin-A		0.216315	0.311123	26.6869		0.45167		1.16176	1.29019	0.291297	22.5778		0.699227	0.216315	0.117934	NaN		0.0700346	0.663574	0.732134	NaN		0.0012087	66.467	0	1	172	193	AEGCFSLPFFAPLGLQGSVNHK	175							yes	yes
61653	E9QL65;Q8CI04;REV__D3Z752	E9QL65	Cog3	Conserved oligomeric Golgi complex subunit 3		0.216231	0.385931	27.4299		0.44304		1.1617	1.03611	0.253528	24.4692		0.265841	-0.426033	0.216231	NaN		0.487278	0.223532	0.546921	NaN		7.5484e-06	114.31	0	1	229	243	LDDCITYISSHPNFK	232							yes	no
65172	Q9D4F2	Q9D4F2	Ppapdc2	Presqualene diphosphate phosphatase		0.215902	0.0303037	28.3685		0.438102		1.16145	1.15951	0.0242951	2.09529		0.174556	0.208055	0.246724	0.223749		0.515914	0.674715	0.469028	0.667659		4.383e-06	119.8	1	1	114	132	LGVCAGESSAWGSVRPLMK	117							yes	yes
112343	E9QP46;Q6ZWQ0;Q6ZWQ0-3;F6W8R9;Q6ZWN0;D3YVK9;Q6ZWQ0-2;D3Z2J8;D3Z412;F6VTU3;D6RH38;D3Z2P5	E9QP46	Syne2	Nesprin-2		0.215694	0.207735	27.0548		0.453045		1.16126	1.08254	0.148969	13.7611		-0.13492	0.215694	NaN	0.233424		0.670856	0.664409	NaN	0.651509		1.2495e-06	168.83	0	1	36	47	TFTCWINSQLAK	39							yes	no
128344	Q9D172	Q9D172	D10Jhu81e	ES1 protein homolog, mitochondrial		0.215599	0.193171	29.752		0.253486		1.1626	1.14784	0.150099	13.0766		0.385737	0.286708	-0.0594196	0.14449		0.2178	0.445905	0.817781	0.682003		1.5446e-23	168.56	0	1	234	258	VVTTPAFMCETALHHIHDGIGAMVK	242							yes	yes
70936	Q8VCP8;A0A087WRI5	Q8VCP8	Ak6	Adenylate kinase isoenzyme 6		0.21558	0.137022	29.2797		0.255116		1.16169	1.17323	0.112336	9.5749		0.397132	0.074023	0.258741	0.17242		0.282618	0.875397	0.422593	0.620937		4.5423e-97	309.56	0	1	116	137	LQDNIQCEIFQVLYEEAIASYK	122							yes	yes
33890	Q99LI7	Q99LI7	Cstf3	Cleavage stimulation factor subunit 3		0.21549	0.300227	29.8447		0.253724		1.16123	1.10652	0.210872	19.0572		0.375808	0.193533	0.237447	-0.311082		0.230441	0.624049	0.380801	0.227774		0.00015977	127.51	0	1	530	542	FMDLYPCSASELK	536							yes	yes
13341	O70194	O70194	Eif3d	Eukaryotic translation initiation factor 3 subunit D		0.21519	0.64744	30.4202		0.251558		1.21613	1.25501	0.540948	43.1031		-0.228247	-0.430426	0.658627	0.884203		0.354364	0.12579	0.00835186	0.00267803		0.00011187	152.63	0	2	493	500	CVIDICMK	493;498							yes	yes
56836	Q91YR7;Q91YR7-2;B7ZCS1	Q91YR7	Prpf6	Pre-mRNA-processing factor 6		0.215153	0.365194	27.411		0.445689		1.16083	1.03034	0.239552	23.2497		NaN	0.234287	-0.407598	0.215153		NaN	0.543864	0.312903	0.621678		9.6359e-09	183.79	1	1	836	849	KCEHDPHVLLAVAK	837							yes	yes
108706	B1AW21;Q9Z2C5;Q3UDN6	B1AW21	Mtm1	Myotubularin		0.215138	0.153333	27.732		0.445726		1.16082	1.11275	0.114753	10.3126		-0.0265349	NaN	0.215138	0.257792		0.922088	NaN	0.583254	0.611566		9.2851e-09	193.73	0	1	369	381	SSVLVHCSDGWDR	375							yes	no
5194	G3XA21;E0CZ22;D3Z624;E9PYI5;F6UUF6;E0CYC5	G3XA21	Mroh1			0.21496	0.328883	28.5711		0.344733		1.16777	1.16032	0.257414	22.1847		0.526628	0.0555095	0.37441	-0.208895		0.183956	0.882326	0.336983	0.466191		9.8062e-28	268.63	0	1	1316	1329	ALACTQNSVYEIQR	1319							yes	no
61524	Q9DAX9	Q9DAX9	Appbp2	Amyloid protein-binding protein 2		0.21488	0.232468	27.5466		0.446362		1.16061	1.26472	0.211912	16.7557		0.593164	NaN	0.21488	0.16993		0.134183	NaN	0.549303	0.712631		2.5539e-20	217.24	0	2	53	68	LCQLGSEFCELEVFAK	54;61							yes	yes
120038	Q8BT60;Q9D6C8;Q3UYN2;Q9Z140;Q8BLR2;Q0VE82	Q8BT60	Cpne3	Copine-3		0.214344	0.212381	29.5254		0.227974		1.16178	1.18548	0.176979	14.9289		0.290273	0.500214	0.138415	0.0056487		0.378941	0.123066	0.726034	0.982827		8.8018e-36	222.95	0	1	212	235	VECYDYDNDGSHDLIGTFQTTMTK	214							yes	yes
109278	P23949;Q5ISE2	P23949	Zfp36l2	Zinc finger protein 36, C3H1 type-like 2		0.214339	0.0915992	27.6547		0.447695		1.16017	1.16226	0.0737816	6.34812		NaN	0.306917	0.123722	0.214339		NaN	0.443427	0.760804	0.575859		8.0053e-09	171.05	0	1	2	17	STTLLSPFYDIDFLCK	16							yes	yes
13241	Q3U2G2;Q61316	Q3U2G2	Hspa4	Heat shock 70 kDa protein 4		0.21381	0.209946	32.9276		0.032617		1.16045	1.11265	0.152506	13.7066		0.163561	-0.15927	0.26406	0.303583		0.566171	0.44654	0.151173	0.119613		0.0073057	85.533	0	2	34	44	CTPACVSFGPK	34;38							yes	no
43868	O55029	O55029	Copb2	Coatomer subunit beta		0.213625	0.572137	29.6164		0.229596		1.15962	1.24621	0.500362	40.1509		0.204407	0.222843	0.950992	-0.449342		0.557743	0.552082	0.0116751	0.109044		4.679e-142	377.23	1	1	187	209	GVNCIDYYSGGDKPYLISGADDR	190							yes	yes
126911	B2RQC6;E9QAI5;G3UWN2;B2RQC6-2;E9QAT6;F6S3Z3	B2RQC6	Cad	CAD protein;Glutamine-dependent carbamoyl-phosphate synthase;Aspartate carbamoyltransferase;Dihydroorotase		0.213488	0.179504	30.5841		0.255541		1.16398	1.15216	0.142042	12.3284		0.356313	0.340436	0.0865406	0.000752916		0.256762	0.328602	0.769724	0.978847		8.6859e-52	267.36	0	1	1359	1378	VTAVDWHFEEAVDGECPPQR	1374							yes	no
123143	Q8CGK3	Q8CGK3	Lonp1	Lon protease homolog, mitochondrial		0.213257	0.211705	31.9608		0.052026		1.16374	1.18964	0.176227	14.8134		0.339478	0.487936	0.0407593	0.0870364		0.168269	0.133065	0.719346	0.763773		4.0517e-75	319.37	0	1	622	639	VLFICTANVIDTIPEPLR	626							yes	yes
119449	Q4U2R1-2;Q4U2R1;A0A0U1RPZ3;A0A0U1RNG9;A0A0U1RP01	Q4U2R1-2	Herc2	E3 ubiquitin-protein ligase HERC2		0.212865	0.754503	28.0558		0.327618		1.17364	1.32035	0.697506	52.8275		-0.0162957	1.18578	0.442025	-0.60111		0.948219	0.000979819	0.24703	0.117471		0.0046024	107.74	0	1	2255	2262	VCPLNQLK	2256							yes	no
9675	B1AZI6;E9Q5E2;F6RBN0;F6SBF2;B1AZI7;Q8C690;F6QCT0	B1AZI6	Thoc2	THO complex subunit 2		0.212853	0.117278	30.4846		0.257037		1.16046	1.14672	0.0922834	8.04757		0.285735	0.295936	0.139971	0.0542247		0.387408	0.405018	0.707882	0.863559		1.7525e-69	262.3	0	1	1107	1121	ASVHCLETGEYTHIR	1111							yes	no
27460	Q99P72;Q99P72-3	Q99P72	Rtn4	Reticulon-4		0.212833	0.202078	28.8719		0.275302		1.16579	1.15791	0.161046	13.9083		0.380077	0.36933	0.0563366	-0.00191613		0.305307	0.438441	0.889968	0.980967		1.5839e-104	320.06	0	1	657	681	EPESFNAAAQEAEAPYISIACDLIK	677							yes	no
65829	Q8BWZ3;Q8BWZ3-2;F6XQZ4;G3UZ51;G3UZX9	Q8BWZ3	Naa25	N-alpha-acetyltransferase 25, NatB auxiliary subunit		0.21265	0.187245	31.4916		0.113202		1.1589	1.11393	0.136297	12.2357		0.290091	0.195702	0.229598	-0.127796		0.259403	0.638644	0.499181	0.633039		9.8292e-20	136.89	0	1	276	304	LIEEAWTPPAEGEHSLEGEVHCSAEDAVK	297							yes	no
33858	Q6P4T2	Q6P4T2	Snrnp200	U5 small nuclear ribonucleoprotein 200 kDa helicase		0.212028	0.506214	29.6435		0.23323		1.16173	1.22942	0.435804	35.4481		0.859663	0.322693	-0.359193	0.101364		0.00486199	0.334522	0.235113	0.861374		4.4071e-07	94.606	0	1	1717	1743	FLYEPLPVESHLDHCMHDHFNAEIVTK	1731							yes	yes
52698	F8WIE5;Q69ZR2;Q8C739	F8WIE5	Hectd1	E3 ubiquitin-protein ligase HECTD1		0.21202	0.136439	27.5516		0.453441		1.15831	1.13087	0.104834	9.27026		0.021538	NaN	0.285995	0.21202		NaN	NaN	0.464347	0.627817		2.1662e-07	112.99	0	1	2045	2070	ILQQIEEPLALASGALPDWCEQLTSK	2064							yes	no
93132	Q8BZW8	Q8BZW8	Nhlrc2	NHL repeat-containing protein 2		0.211996	0.566577	27.9241		0.329692		1.17136	1.15724	0.419184	36.2228		0.700907	0.428534	-0.0045412	-0.597931		0.0764462	0.360786	0.985468	0.0925337		1.295e-09	131.66	0	1	704	725	QPLQITSTQPACAAPVELAYAF	715							yes	yes
80151	Q3TFD2;Q3TFD2-2;Q3TFD2-3;D6RFA8;D6RE48	Q3TFD2	Lpcat1	Lysophosphatidylcholine acyltransferase 1		0.211889	0.327191	27.9267		0.329948		1.1582	1.09192	0.233559	21.3898		0.211889	0.361956	NaN	-0.264686		0.523328	0.355042	NaN	0.464985		9.5683e-30	226.88	0	1	427	446	MYGSPEDGSIDEANLSCILK	443							yes	no
114925	Q8CI33;Q8CI33-2	Q8CI33	Cwf19l1	CWF19-like protein 1		0.211802	0.229396	30.5358		0.259527		1.16021	1.19826	0.195406	16.3075		0.0195695	0.544947	0.125511	0.298094		0.964143	0.0915211	0.61202	0.301926		6.2235e-07	169.12	0	1	138	147	TMLCSASQFK	141							yes	yes
111168	E9PX59;Q69Z37;V9GX63	E9PX59	Samd9l			0.211797	0.203383	30.5974		0.259538		1.15988	1.15886	0.161703	13.9536		0.291172	0.427965	0.132423	-0.0434399		0.24636	0.207893	0.592781	0.85		5.5531e-27	211.09	0	1	1131	1149	TCGNISVDDLAYFLEVAEK	1132							yes	yes
126218	D3YZZ5;E9Q7G1	D3YZZ5	Tmed7			0.211499	0.118263	31.4163		0.115102		1.15797	1.19912	0.101884	8.49658		0.228455	0.177249	0.194542	0.432752		0.366055	0.597893	0.47051	0.198834		1.0435e-94	308.03	0	1	141	159	VSALTQMESACVSIHEALK	151							yes	no
3620	P47199;A0A0A6YXR4;A0A0A6YVS7;V9GXY8;D3YUG9;D3Z2X0;D3YWU6;D3Z4Q4;A0A0G2JFU5	P47199	Cryz	Quinone oxidoreductase		0.211454	0.221842	31.9574		0.0540254		1.15843	1.17224	0.180893	15.4314		-0.0463128	0.165967	0.48923	0.256942		0.823355	0.568725	0.0193241	0.153785		6.816e-183	383.26	0	1	148	170	AGESVLVHGASGGVGLATCQIAR	166							yes	no
54409	A0A0R4J0U8;A2RSY6;A2RSY6-2;A2RSY6-3;A0A087WQ23;A2RSY6-4	A0A0R4J0U8	Trmt1l	TRMT1-like protein		0.21144	0.33411	28.2188		0.331025		1.15784	1.10195	0.241793	21.9422		-0.256514	0.21144	0.390563	NaN		0.486704	0.686197	0.316402	NaN		4.8228e-11	197.3	0	2	477	489	IQYLIHCQWCEER	483;486							yes	no
40375	Q91VC3;A0A0N4SVP8;E9PV04;A2AFK7;A0A0N4SVM5	Q91VC3	Eif4a3;Gm8994	Eukaryotic initiation factor 4A-III;Eukaryotic initiation factor 4A-III, N-terminally processed		0.211402	0.152933	31.0566		0.117798		1.16169	1.159	0.12241	10.5617		0.329428	0.347518	0.0569276	0.0933763		0.188473	0.266099	0.815659	0.662505		1.4833e-57	246.21	1	2	125	152	GLLALGDYMNVQCHACIGGTNVGEDIRK	137;140							yes	no
23505	P58281-2;P58281;H7BX01;E0CXD1;F6U775;REV__Q8BR90-2;REV__Q8BR90	P58281-2	Opa1	Dynamin-like 120 kDa protein, mitochondrial;Dynamin-like 120 kDa protein, form S1		0.211325	0.381168	30.3297		0.260663		1.18634	1.18455	0.30755	25.9634		0.542342	0.53131	-0.137374	-0.10866		0.0815256	0.110571	0.593133	0.675816		4.3007e-05	134.75	0	1	410	424	EGCTVSPETISLNVK	412							yes	no
3560	P28474;A0A0G2JGS3;Q64437	P28474	Adh5	Alcohol dehydrogenase class-3		0.211242	0.161705	32.7225		0.0346332		1.15924	1.16584	0.130769	11.2167		0.401206	0.286084	0.1364	0.034603		0.106439	0.247187	0.41209	0.733762		6.7141e-20	201.38	0	2	85	101	AGDTVIPLYIPQCGECK	97;100		ADHX_MOUSE	METAL;METAL	100 | 97	Zinc 2;Zinc 1		yes	yes
27835	Q9D0R2	Q9D0R2	Tars	Threonine--tRNA ligase, cytoplasmic		0.211122	0.152224	29.2179		0.265943		1.15981	1.18275	0.126189	10.6691		0.300418	0.101217	0.121826	0.420837		0.35198	0.884583	0.709929	0.237591		1.1295e-13	171.68	2	2	403	424	EQFALKPMNCPGHCLMFDHRPR	412;416							yes	yes
89369	Q9DAV6;Q9D6A7;I7HJI5	Q9DAV6	Serpinb9b			0.210988	0.252205	30.8939		0.149341		1.15986	1.1382	0.191859	16.8563		0.118437	0.30354	0.419377	-0.15885		0.737827	0.391912	0.0637622	0.585544		0.00013396	140.35	0	1	130	138	QCINTWVSK	131							yes	yes
112114	Q9D7P6;D3Z7W0;D3Z0K9	Q9D7P6	Iscu	Iron-sulfur cluster assembly enzyme ISCU, mitochondrial		0.210894	0.379926	29.2375		0.266506		1.16069	1.15572	0.292291	25.2909		0.582911	0.319521	0.102267	-0.315401		0.0842504	0.406508	0.79717	0.313544		7.164e-39	246.86	0	1	93	111	TFGCGSAIASSSLATEWVK	96							yes	no
11450	B9EJR8;B2RY24	B9EJR8	Dnaaf5	Dynein assembly factor 5, axonemal		0.210778	0.204538	30.3768		0.26197		1.15752	1.13032	0.153332	13.5654		-0.119304	0.238256	0.362438	0.1833		0.630793	0.600847	0.184407	0.517994		0.0024616	108	0	1	413	420	AVVGSCIR	418							yes	no
85355	Q3U2G2;Q61316	Q3U2G2	Hspa4	Heat shock 70 kDa protein 4		0.210656	0.270853	29.7294		0.26446		1.16127	1.10807	0.196559	17.7389		0.331413	0.33567	-0.238252	0.0898982		0.297015	0.385806	0.350442	0.778477		8.2019e-228	496.57	0	1	197	217	NVVFVDMGHSAYQVSVCAFNK	213							yes	no
61434	P61222	P61222	Abce1	ATP-binding cassette sub-family E member 1		0.210631	0.602042	30.9473		0.150064		1.1572	1.02535	0.340881	33.2453		-0.943499	0.208176	0.213086	0.341468		2.22174e-05	0.583535	0.391369	0.227742		7.0419e-06	163.15	0	1	37	46	LCIEVTPQSK	38							yes	yes
86291	Q00899;Q3TTC2;E9QK22;P22227	Q00899	Yy1;Yy2	Transcriptional repressor protein YY1		0.210577	0.387973	29.5575		0.236569		1.16058	1.13516	0.286329	25.2237		0.099609	-0.37244	0.321545	0.533068		0.837975	0.263489	0.313494	0.125517		3.3529e-14	205.14	0	2	352	362	PFQCTFEGCGK	355;360		TYY1_MOUSE	METAL;METAL	355 | 360	Zinc 3;Zinc 3		yes	yes
12706	Q8BZM1;Q3T9A5;D6RGR3;D3Z0L3;REV__H3BJ38	Q8BZM1	Glmn	Glomulin		0.210533	0.243802	30.2005		0.211478		1.15949	1.11137	0.177543	15.9751		0.302866	-0.20011	0.328863	0.118199		0.227476	0.466912	0.227744	0.80405		5.996e-196	416.53	0	1	405	424	CLLNTSNHSGVEAFVIQNIK	405							yes	yes
97256	Q91YR5;Q91YR5-1;Q91YR5-2;H3BLQ8;E9PYK1;H3BLK3	Q91YR5	Mettl13	Methyltransferase-like protein 13		0.210417	0.0389597	29.3392		0.267682		1.15702	1.14772	0.0308156	2.68494		0.210417	0.229973	NaN	0.154875		0.545014	0.582898	NaN	0.659027		7.4025e-15	187.73	1	1	640	658	RIEGEVNEILFCQLHPEQK	651							yes	yes
88835	Q8VDD5;F2Z494	Q8VDD5	Myh9	Myosin-9		0.210292	0.107415	34.8222		0.013774		1.15798	1.17113	0.0878181	7.49857		0.125205	0.272097	0.148486	0.353774		0.581445	0.300852	0.367532	0.0643842		0.00072948	170.06	0	1	738	745	QACVLMIK	740							yes	yes
82384	Q9D7A8	Q9D7A8	Armc1	Armadillo repeat-containing protein 1		0.210112	0.243044	30.1069		0.21241		1.15899	1.19275	0.20509	17.1947		0.299335	0.120889	-0.0137218	0.54844		0.362381	0.791592	0.964355	0.034849		0.0003226	133.55	0	1	159	167	NLCEEALLK	161							yes	yes
116678	Q9D338	Q9D338	Mrpl19	39S ribosomal protein L19, mitochondrial		0.209957	0.440991	30.1804		0.212754		1.15896	1.0917	0.295339	27.0531		0.118801	-0.549612	0.301112	0.449611		0.733535	0.0549439	0.284189	0.133253		0.0036987	109.71	0	1	130	139	TSQFLGICIK	137							yes	yes
119873	Q91VD9;A0A087WQR0;A0A087WQ77;A0A087WP77;A0A087WR47	Q91VD9	Ndufs1	NADH-ubiquinone oxidoreductase 75 kDa subunit, mitochondrial		0.209778	0.307288	29.4806		0.238423		1.15651	1.09159	0.219984	20.1525		0.346887	0.209778	NaN	-0.240493		0.27021	0.624337	NaN	0.399546		1.2736e-41	322.73	0	1	361	382	VDSDNLCTEEIFPTEGAGTDLR	367							yes	yes
20117	O70475;D3YXP9	O70475	Ugdh	UDP-glucose 6-dehydrogenase		0.209651	0.140572	34.0516		0.0140385		1.15846	1.1589	0.112592	9.71545		0.12378	0.35479	0.0564032	0.295522		0.586838	0.177903	0.667394	0.109814		3.0775e-112	343.94	0	1	280	298	DVLNLVYLCEALNLPEVAR	288							yes	yes
72521	Q8BUR4;Q8BUR4-2	Q8BUR4	Dock1	Dedicator of cytokinesis protein 1		0.209333	0.66329	29.2256		0.270375		1.16923	1.09594	0.427903	39.0443		-0.00745317	-0.890476	0.426119	0.5906		0.931465	0.0794256	0.259481	0.202296		2.4829e-08	145.88	0	2	838	856	LSCLIEIVHSDLFTQHDCR	840;855							yes	no
107860	D3Z7B5;Q8BWY9;D6RGL3	D3Z7B5	C330027C09Rik;Kiaa1524	Protein CIP2A		0.209249	0.806748	26.6155		0.467468		1.15609	0.964075	0.438458	45.4797		NaN	0.209249	0.349107	-1.11289		NaN	0.689985	0.497354	0.00478215		3.7869e-173	429.2	0	2	110	128	SSACHNDSVFLQCIQLLQR	113;122							yes	no
98877	Q8VE80	Q8VE80	Thoc3	THO complex subunit 3		0.209115	0.602201	30.9321		0.153162		1.16315	1.25424	0.527681	42.0719		0.974794	-0.463379	0.0484985	0.369732		7.33274e-05	0.0786324	0.826605	0.192214		4.5654e-14	211.86	1	1	319	329	RPLLAFACDDK	326							yes	yes
126625	Q9DCC4	Q9DCC4	Pycrl	Pyrroline-5-carboxylate reductase 3		0.208656	0.47923	27.5821		0.461847		1.15561	1.11717	0.3481	31.159		-0.412256	NaN	0.208656	0.530526		0.246596	NaN	0.594672	0.171868		3.8571e-08	155.09	0	1	123	140	VSPNLPCVVQEGAMVMAR	129							yes	yes
120758	Q08288;D3Z7N3;D3Z345;D3Z5X8;D3YU83;D3Z009;D6RDT2;A0A0J9YVD4	Q08288	Lyar	Cell growth-regulating nucleolar protein		0.208545	0.378466	28.6907		0.359459		1.16631	1.26579	0.346444	27.3699		-0.00351772	0.793243	0.0115915	0.405499		0.996579	0.0350097	0.951436	0.255443		1.1395e-09	141.73	1	2	2	15	VFFTCNACGESVKK	6;9		LYAR_MOUSE	METAL;METAL	6 | 9	Zinc 1;Zinc 1		yes	no
116075	Q9CZT6	Q9CZT6	Cmss1	Protein CMSS1		0.208412	0.0852633	30.5672		0.267675		1.15649	1.16326	0.0688521	5.91889		0.141014	0.146213	0.27061	0.307293		0.584089	0.695472	0.319224	0.244278		3.3432e-08	194.17	0	1	45	57	TQQPTECFLTQTK	51							yes	yes
50926	Q9CWE0;D6RCX5;D3Z0X8;D3YW54;Q9CWE0-2	Q9CWE0	Mtfr1l	Mitochondrial fission regulator 1-like		0.2083	0.163059	30.434		0.267946		1.1556	1.12066	0.121086	10.8049		0.176674	0.290689	0.239927	-0.0767309		0.488489	0.389226	0.33485	0.723554		1.1418e-05	213.03	1	1	25	36	IGTNLPLKPCPR	34							yes	no
4439	Q6PDI5-2;Q6PDI5;A2ALV7;A2ALV6;A2ALV8;A2ALW1;A2ALV9	Q6PDI5-2	Ecm29;AI314180	Proteasome-associated protein ECM29 homolog		0.20826	0.465959	31.0487		0.123334		1.1557	1.23498	0.412206	33.3776		0.17007	-0.281094	0.852434	0.246449		0.600394	0.257817	0.000408193	0.354584		1.8485e-15	200.06	0	2	1586	1600	AIACVVTACSTELEK	1589;1594							yes	no
104687	Q80VD1	Q80VD1	Fam98b	Protein FAM98B		0.208191	0.252217	30.7695		0.155075		1.16034	1.12907	0.190838	16.9022		-0.158977	0.343724	0.0726573	0.378439		0.509087	0.323352	0.744767	0.148911		6.4579e-24	231.05	0	1	61	74	SLCNLEESITSAGR	63							yes	yes
75580	Q8K411-2;Q8K411;Q8K411-3	Q8K411-2	Pitrm1	Presequence protease, mitochondrial		0.207908	0.627919	30.3353		0.268899		1.15542	1.24579	0.542223	43.5243		0.169703	0.99068	0.246114	-0.545362		0.50649	0.0254782	0.322606	0.024555		5.1123e-10	213.34	1	1	840	852	LVTDPTFKPCQMK	849							yes	no
12299	Q8BVE8;Q8BVE8-2;Q8BVE8-3;Q8BVE8-4;D3Z3E4;D3Z3E0;F6Y765;D3Z229;A0A0J9YUM7;F6S6G6	Q8BVE8	Whsc1	Histone-lysine N-methyltransferase NSD2		0.207782	0.131492	28.5745		0.361238		1.15491	1.10197	0.0976774	8.86391		0.207782	NaN	0.216291	-0.0155955		0.538852	NaN	0.488972	0.984497		5.1072e-15	207.3	1	2	1193	1207	CGASNCSGFLGDRPK	1193;1198							yes	no
84493	F8VQ28;Q8VI36-2;Q8VI36	F8VQ28	Pxn	Paxillin		0.207532	0.219041	29.7366		0.271559		1.15754	1.19312	0.185006	15.506		0.0330008	0.106484	0.520315	0.308581		NaN	0.852701	0.0862867	0.285717		1.4118e-300	463.7	0	1	94	110	NSSASNTQDGVGSLCSR	108							yes	no
57134	Q9CQS2	Q9CQS2	Nop10	H/ACA ribonucleoprotein complex subunit 3		0.207433	0.504523	31.8965		0.0587169		1.15612	1.0751	0.322031	29.9534		0.280702	0.450907	0.134163	-0.686686		0.259783	0.268121	0.483629	0.00801799		3.9698e-29	266.35	1	1	19	34	KFDPMGQQTCSAHPAR	28							yes	yes
12402	Q80X41-5;Q80X41-3;Q80X41;Q80X41-2	Q80X41-5	Vrk1	Serine/threonine-protein kinase VRK1		0.207422	0.124518	28.9241		0.288206		1.15462	1.11078	0.0934753	8.41525		0.207422	NaN	0.23178	0.0049645		0.552234	NaN	0.552472	0.989637		1.1479e-69	299.29	0	1	218	232	CHDGTLEFTSIDAHK	218							yes	no
112821	E9QL65;Q8CI04;REV__D3Z752	E9QL65	Cog3	Conserved oligomeric Golgi complex subunit 3		0.207416	0.24524	27.663		0.464967		1.15462	1.081	0.174672	16.1584		-0.181855	0.207416	NaN	0.271197		0.582911	0.693159	NaN	0.47474		3.0278e-15	234.39	0	1	169	181	TGTLHEACEQLLK	176							yes	no
128237	P23591	P23591	Tsta3	GDP-L-fucose synthase		0.207243	0.296504	29.5589		0.244367		1.16867	1.16124	0.235524	20.2821		-0.104863	-0.0186932	0.462299	0.433178		0.75632	0.855852	0.141678	0.180316		3.7852e-06	152.7	0	2	109	121	VVSCLSTCIFPDK	112;116		FCL_MOUSE	SITE	116	Important for catalytic activity		yes	yes
42537	Q3UZ39;Q3UZ39-3	Q3UZ39	Lrrfip1	Leucine-rich repeat flightless-interacting protein 1		0.20695	0.550209	31.6421		0.122859		1.15762	1.04478	0.331306	31.7107		0.372245	0.31733	0.0965696	-0.812262		0.161709	0.313247	0.666505	0.000725799		1.289e-27	223.39	0	1	376	394	GSFEPCPDYILGQTAEIDK	381							yes	no
66019	P50431;G3UZ26;G3UYY1;G3UZZ9	P50431	Shmt1	Serine hydroxymethyltransferase, cytosolic;Serine hydroxymethyltransferase		0.206796	0.182074	32.1647		0.0594896		1.1542	1.1329	0.137977	12.1791		0.190373	0.353175	-0.0803246	0.223219		0.45849	0.151993	0.700255	0.425582		3.5217e-05	182.76	0	1	191	201	LIIAGTSCYSR	198							yes	no
592	O70400;S4R1V0	O70400	Pdlim1	PDZ and LIM domain protein 1		0.206793	0.349204	29.6924		0.245431		1.16324	1.11115	0.253694	22.8316		0.388063	0.404456	0.0255235	-0.331821		0.224641	0.296561	0.943047	0.288916		1.1026e-140	315.57	0	1	39	69	AAIANLCIGDLITAIDGEDTSSMTHLEAQNK	45							yes	no
101226	Q8C166;B7ZCP4;E9Q806;A3KGK7;B7ZCP6;B7ZCP5;B7ZCP7;V9GWY2;V9GX86;B7ZCP8;F6R587;V9GXM6	Q8C166	Cpne1	Copine-1		0.206717	0.382937	28.8966		0.289918		1.17009	1.12879	0.286804	25.4081		0.459503	0.446935	-0.322114	-0.0335013		0.171643	0.240458	0.301997	0.820089		1.8967e-80	312.66	0	1	409	432	SASQYFVLLLLTDGAVTDVEATCK	431							yes	no
89521	Q7TMC8;Q7TMC8-2	Q7TMC8	Fuk			0.206634	0.327205	28.7314		0.363923		1.15421	1.19311	0.275472	23.0886		-0.152158	0.64534	0.178424	0.234843		0.693443	0.081756	0.572426	0.538248		9.8711e-05	114.97	1	1	566	575	QDLCLRPLIR	569							yes	no
16827	Q99MR3	Q99MR3	Slc12a9	Solute carrier family 12 member 9		0.206618	0.40933	28.9381		0.290158		1.15653	1.19464	0.339289	28.4009		-0.272409	0.110745	0.302491	0.711564		0.293541	0.840128	0.326049	0.0618702		1.4728e-06	183.94	0	1	896	914	DLGPTLLIHGVTPVTCTDL	911							yes	yes
84075	Q9CQU5;A2AHI8	Q9CQU5	Zwint	ZW10 interactor		0.206072	0.323459	28.8684		0.291488		1.16048	1.12758	0.241322	21.4018		0.364222	-0.265794	0.441069	0.0479222		0.194485	0.443524	0.257479	0.994994		4.2135e-66	290.61	0	1	214	227	NQSYLQLLCSLQNK	222							yes	yes
14208	E9PUR6;P06537;E9PYV1;P06537-3;P06537-2;P06537-4;P06537-5;E9Q310;E9Q8A6;D3Z473;A3KN90;D3Z280;D3YTK8;D6RIL1;E9QPW3;A6H6A5;E9Q8M8;P19091;Q00175;Q8VII8	E9PUR6	Nr3c1	Glucocorticoid receptor		0.20583	0.32063	28.8666		0.29208		1.15335	1.10421	0.233746	21.1685		NaN	-0.234795	0.389001	0.20583		NaN	0.496052	0.303032	0.591824		0.00016439	131.09	0	1	298	310	DDFIELCTPGVIK	304							yes	no
76662	A2AN08-3;A2AN08;A2AN08-5;A2AN08-2;F6SSP6;Z4YMA7;A2AN08-4;Z4YLP1	A2AN08-3	Ubr4	E3 ubiquitin-protein ligase UBR4		0.205825	0.277428	28.2377		0.462001		1.16248	1.14226	0.214936	18.8167		0.387275	-0.144801	0.0243749	0.421798		0.248344	0.799478	0.955528	0.286724		1.9243e-74	294.61	0	2	4448	4464	MAGVMAQCGGLQCMLNR	4455;4460							yes	no
14737	Q6DID3	Q6DID3	Scaf8	Protein SCAF8		0.205381	0.273649	26.6907		0.476243		1.15299	1.26217	0.249527	19.7697		NaN	0.118818	0.630108	0.205381		NaN	0.822005	0.193108	0.640908		0.006052	116	0	1	1163	1168	DFDFCR	1167							yes	yes
23860	Q9Z1W9	Q9Z1W9	Stk39	STE20/SPS1-related proline-alanine-rich protein kinase		0.20527	0.243391	30.8167		0.161237		1.16059	1.14216	0.189515	16.5926		0.391713	-0.0961391	0.371724	0.0388169		0.115895	0.658827	0.100219	0.911284		9.4058e-05	146.81	0	1	458	468	EGPCAVNLVLR	461							yes	yes
48780	Q80X90	Q80X90	Flnb	Filamin-B		0.205141	0.0882523	32.4606		0.061539		1.15357	1.14287	0.0693508	6.06814		0.152477	0.0840111	0.257805	0.268281		0.599472	0.742943	0.270093	0.162482		2.35e-06	175.51	0	1	1426	1436	IAGPGLSSCVR	1434							yes	yes
70459	E9QK83;Q5XG71	E9QK83	Utp20	Small subunit processome component 20 homolog		0.204833	0.265431	26.8033		0.477494		1.16128	1.13558	0.20436	17.9961		0.382244	0.0274216	-0.140723	0.392533		0.403967	0.932181	0.680839	0.413101		1.9843e-10	182.1	0	1	2054	2068	LPPQSCLLLPATPVR	2059							yes	no
47874	E9PWG2;E9PY51	E9PWG2	Trappc8			0.204579	0.270154	28.5599		0.36876		1.15932	1.12044	0.202568	18.0793		0.363153	-0.191661	0.0460049	0.36459		0.328984	0.57433	0.92343	0.315455		1.2916e-05	176.43	0	1	1069	1077	HTAVICTSR	1074							yes	yes
35245	P56382	P56382	Atp5e	ATP synthase subunit epsilon, mitochondrial		0.204522	0.36443	33.1496		0.0404207		1.15969	1.10852	0.261362	23.5776		0.041236	-0.369135	0.367807	0.422715		0.96968	0.0745864	0.0529467	0.0361629		0.0027736	120.9	0	1	15	21	FSQICAK	19							yes	yes
38123	Q8BH57-2;Q8BH57;Q8BH57-3	Q8BH57-2	Wdr48	WD repeat-containing protein 48		0.204489	0.524269	27.6983		0.47238		1.15358	1.1304	0.372177	32.9243		-0.608476	0.272998	0.13598	0.640212		0.0493663	0.589213	0.69651	0.16471		0.00011305	154.09	0	1	107	114	GFCMSTLR	109							yes	no
38196	Q8CGC7;A0A0A6YWA4;A0A0A6YWH3;F6R5M4	Q8CGC7	Eprs	Bifunctional glutamate/proline--tRNA ligase;Glutamate--tRNA ligase;Proline--tRNA ligase		0.204244	0.385433	31.5046		0.127661		1.15473	1.21013	0.331071	27.3582		0.727388	0.106547	0.301942	-0.19191		0.00550109	0.8268	0.199365	0.464981		1.0219e-49	276.41	0	2	676	693	GFFICDQPYEPVSPYSCR	680;692							yes	yes
84259	Q8K3A9;F6XIE4;A0A0G2JFK0;S4R1K2	Q8K3A9	Mepce	7SK snRNA methylphosphate capping enzyme		0.20402	0.114888	27.676		0.473571		1.15192	1.1814	0.096885	8.20084		0.196294	0.402512	0.137458	0.211747		0.640372	0.393795	0.72789	0.628351		5.2356e-13	197.3	0	1	125	138	NSCNVGGGSGGSFK	127							yes	yes
119466	Q62523;Q7TQE2;A0A0N4SVP4;A0A0N4SVD2;A0A0N4SUX7	Q62523	Zyx	Zyxin		0.203804	0.377169	31.7421		0.128458		1.15178	1.2103	0.32627	26.9577		0.217306	0.190301	0.730842	-0.187643		0.391738	0.444783	0.00790122	0.503055		1.7396e-131	351.69	0	1	142	161	VCSIDLEIDSLSSLLDDMTK	143							yes	no
99515	P31938;E0CYY5;E9QJU1;E2QRQ0;Q9D413-2;Q9D413	P31938	Map2k1	Dual specificity mitogen-activated protein kinase kinase 1		0.203583	0.443604	27.1111		0.480353		1.15155	1.15269	0.3427	29.7303		NaN	0.203583	0.581074	-0.302997		NaN	0.699815	0.125943	0.466099		1.778e-20	144.68	1	1	363	393	RSDAEEVDFAGWLCSTIGLNQPSTPTHAASI	376							yes	yes
14115	P62748;A2A7R5	P62748	Hpcal1	Hippocalcin-like protein 1		0.203555	0.207207	31.0935		0.132001		1.15633	1.16321	0.166642	14.326		0.0718409	0.335268	0.427247	-0.00648212		0.917129	0.222845	0.118502	0.990712		6.7716e-22	228.06	0	1	37	49	DCPTGHLTVDEFK	38							yes	yes
102544	Q8CJG0;A3KFX6	Q8CJG0	Ago2	Protein argonaute-2		0.2034	0.171447	29.112		0.298058		1.15161	1.16526	0.139704	11.9891		0.230074	0.430372	0.176726	0.0146967		0.401318	0.26684	0.594081	0.988838		1.285e-89	317.44	0	1	181	197	SFFTASEGCSNPLGGGR	189							yes	yes
89379	Q6KCD5;Q6KCD5-2;Q6KCD5-4;Q6KCD5-3	Q6KCD5	Nipbl	Nipped-B-like protein		0.203356	0.381494	28.9163		0.298168		1.15141	1.16669	0.30216	25.8989		0.633474	0.214693	0.192019	-0.299307		0.0602532	0.583263	0.568789	0.323531		1.1546e-38	243.41	0	1	572	590	QCNDAPISVLQEDIVGSLK	573							yes	no
21810	Q3UVL4;Q3UVL4-2;F6TKZ2;Q3UVL4-3;E0CX85;F7CL63;E9Q799;E9QJT8;Q3UZY0-2;Q3UZY0	Q3UVL4	Vps51	Vacuolar protein sorting-associated protein 51 homolog		0.203348	0.367711	28.9169		0.298188		1.15137	1.29263	0.363806	28.1447		0.0504919	0.873542	0.206426	0.200271		0.821245	0.0202787	0.541563	0.615599		2.966e-21	225.97	0	1	80	95	ECPLAQLMDSETDMVR	81							yes	no
53719	Q3U0M1-2;Q3U0M1;E9PZ41;E9Q3T8;Q3U0M1-3;Q3U0M1-4;Q3U0M1-5	Q3U0M1-2	Trappc9	Trafficking protein particle complex subunit 9		0.202891	0.338465	27.9216		0.351945		1.15122	1.1246	0.24739	21.9981		0.483142	-0.325254	0.23083	0.174951		0.185742	0.396526	0.554176	0.702299		0.00017124	154.49	0	1	175	184	IPLLCVPFEK	179							yes	no
12731	Q6P5B0	Q6P5B0	Rrp12	RRP12-like protein		0.202797	0.407425	28.6853		0.372988		1.15094	1.08239	0.269738	24.9206		0.197524	0.411022	-0.518596	0.20807		0.69136	0.281506	0.0765487	0.598725		2.5859e-06	163.99	0	2	513	521	CLQSLCDLR	513;518							yes	yes
18256	Q8BHL8;REV__Q91YS7;REV__Q63932	Q8BHL8	Psmf1	Proteasome inhibitor PI31 subunit		0.202744	0.133465	30.9903		0.133539		1.15117	1.12787	0.101216	8.97404		0.170915	0.234574	0.288491	-0.0177015		0.598243	0.526957	0.201632	0.974776		1.5578e-22	239.31	0	1	186	205	DPLSPFAVGGDDLDPFGCQR	203							yes	yes
108041	P70677	P70677	Casp3	Caspase-3;Caspase-3 subunit p17;Caspase-3 subunit p12		0.202365	0.273084	28.7098		0.374017		1.15058	1.10466	0.200565	18.1563		0.202365	0.354196	NaN	-0.176071		0.613984	0.355687	NaN	0.543202		4.5856e-23	165.96	0	1	112	137	SSFVCVILSHGDEGVIYGTNGPVELK	116							yes	yes
75644	Q9CQR6;A0A0N4SVL9;A0A0N4SW66;A0A0N4SVE2	Q9CQR6	Ppp6c	Serine/threonine-protein phosphatase 6 catalytic subunit;Serine/threonine-protein phosphatase 6 catalytic subunit, N-terminally processed		0.202195	0.0593131	30.187		0.230478		1.15045	1.16255	0.0481183	4.13902		0.165615	0.202195	NaN	0.281632		0.517207	0.596915	NaN	0.35408		2.0172e-08	186.92	0	1	252	264	LVTVWSAPNYCYR	262							yes	no
37141	Q9R0Q6;A0A0G2JF52;D3YVI5	Q9R0Q6	Arpc1a	Actin-related protein 2/3 complex subunit 1A		0.202117	0.150233	29.0211		0.301248		1.15129	1.19329	0.128207	10.744		0.144987	0.259246	0.133901	0.457658		0.730076	0.52922	0.642282	0.286067		0.0080296	104.44	0	1	278	285	GCLTFVSK	279							yes	yes
42179	E9Q2X6;Q8CG47;Q3U763;A0A0A6YXY3	E9Q2X6	Smc4	Structural maintenance of chromosomes protein;Structural maintenance of chromosomes protein 4		0.201987	0.398048	30.9661		0.13499		1.15677	1.08118	0.270396	25.0093		0.372048	0.355119	0.0488555	-0.479926		0.206391	0.305586	0.844528	0.061736		4.4878e-283	452.9	0	1	215	235	GQTEHDEGMLEYLEDIIGCGR	233							yes	no
112057	Q9D6R2;Q9D6R2-2	Q9D6R2	Idh3a	Isocitrate dehydrogenase [NAD] subunit alpha, mitochondrial		0.201982	0.115097	32.49		0.0428115		1.15029	1.13939	0.0893136	7.83868		0.306527	0.207069	0.0289722	0.196895		0.216037	0.404871	0.829774	0.282831		9.3974e-144	367.68	1	1	117	134	TFDLYANVRPCVSIEGYK	127							yes	no
13440	Q80UM7	Q80UM7	Mogs	Mannosyl-oligosaccharide glucosidase		0.201969	0.290219	28.7961		0.374962		1.15096	1.07265	0.195588	18.2341		-0.347887	0.151826	0.266586	0.252112		0.337337	0.748982	0.389104	0.507559		0.0010532	117.7	0	1	599	606	CWVALGAR	599							yes	yes
123236	Q6PGG6;S4R2Q1;A2ALP3	Q6PGG6	Gnl3l	Guanine nucleotide-binding protein-like 3-like protein		0.201628	0.354796	28.4654		0.472167		1.15041	1.17847	0.289888	24.5988		0.240207	0.639692	0.163049	-0.225914		0.382185	0.0846485	0.678834	0.535287		0.0021984	148.12	0	1	233	239	VLGNYCR	238							yes	yes
85502	P54071;D6RIL6;A0A0U1RP68;A0A0U1RPR1	P54071	Idh2	Isocitrate dehydrogenase [NADP], mitochondrial		0.201625	0.20251	28.2022		0.355111		1.15	1.15308	0.160634	13.9309		-0.0596277	0.206336	0.196914	0.435965		0.859475	0.677043	0.615982	0.358321		8.8207e-09	101.34	0	1	310	340	NYDGDVQSDILAQGFGSLGLMTSVLVCPDGK	336							yes	yes
15529	Q8VHX6;Q8VHX6-2	Q8VHX6	Flnc	Filamin-C		0.201521	0.149187	27.76		0.479959		1.14991	1.1112	0.111913	10.0714		-0.0217033	NaN	0.201521	0.26137		0.93441	NaN	0.607982	0.534355		0.0063887	43.831	2	1	1912	1946	DGTCTVSYLPTAPGDYSIIVRFDDKHIPGSPFTAK	1915							yes	no
75771	Q8CH72;A2AGS1;A2AGS0	Q8CH72	Trim32	E3 ubiquitin-protein ligase TRIM32		0.201426	0.40572	28.35		0.472659		1.16261	1.27351	0.374433	29.4016		-0.0155996	0.831527	0.416319	-0.0134661		0.949998	0.0273572	0.229296	0.913138		0.00011299	154.01	0	1	495	502	LWCFTVDR	497							yes	yes
[truncated: 7,367 more rows]

## Sheet: Additionally detected peptides
Passed quality control?	MaxQuant id	Protein group (UniProt ID)	Leading Razor protein (UniProt ID)	Gene names	Protein names		log2 Median Peptide Oxidation Ratio Fh1 cells	log2 Stddev Peptide Oxidation Ratio Fh1 cells	log2 Peptide Intensity Sum		Median Peptide Oxidation Ratio Fh1 cells	Mean Peptide Oxidation Ratio Fh1 cells	Stddev Peptide Oxidation Ratio Fh1 cells	CV%		log2 Peptide Oxidation Ratio Fh1 cells Replicate 1	log2 Peptide Oxidation Ratio Fh1 cells Replicate 2	log2 Peptide Oxidation Ratio Fh1 cells Replicate 3	log2 Peptide Oxidation Ratio Fh1 cells Replicate 4		PEP	Andromeda Score	Missed cleavages	Cysteine Count	Start position	End position	Sequence	Cysteine Position		Uniprot Feature Entry name	Uniprot Feature Key Type	Uniprot Feature Position or Start;Stop	Uniprot Feature Description		Unique (Groups)	Unique (Proteins)
[truncated: 8,231 more rows]

[truncated: 1 more sheets: Protein quantification]
