# Supplementary material for: Proteome-wide analysis of cysteine oxidation reveals metabolic sensitivity to redox stress
Source: Nat Commun. 2018 Apr 20;9:1581. doi: 10.1038/s41467-018-04003-3 (PMC5910380; doi:10.1038/s41467-018-04003-3)
Supplement: Supplementary file 6 — Supplementary Data 3 [file 41467_2018_4003_MOESM6_ESM.xlsx]

## Sheet: Table of Contents
Table of Contents
Tab 1	Explanation of definitions used in this table
Tab 2	SICyLIA profiling of Fh1-modified peptides in kidneys
Tab 3	Additionally detected peptides that did not pass QC
Tab 4	Fh1 protein quantification in kidneys

## Sheet: Definitions
Column header (peptide table)	Definition (peptide table)
MaxQuant id	MaxQuant id of the peptide
Protein group (UniProt ID)	UniProt ID of the protein group the peptide is associated with
Leading Razor protein (UniProt ID)	UniProt ID of the best scoring protein the peptide is associated with
Gene names	Gene names the peptide is associated with
Protein names	Protein names the peptide is associated with
log2 Median Peptide Oxidation Ratio Fh1 kidneys	log2 peptide oxidation ratio using the median of replicate experiments
log2 Stddev Peptide Oxidation Ratio Fh1 kidneys	Associated standard deviation
log2 Peptide Intensity Sum	log2 peptide intensity sum of the replicate experiments
Is Median Peptide Oxidation Ratio Fh1 kidneys B significant?	Shows whether the peptide is considered significant using Significance B analysis of the log2 median peptide oxidation ratio
Median Peptide Oxidation Ratio Fh1 kidneys Significance B value	Significance B value of the log2 median peptide oxidation ratio
Median Peptide Oxidation Ratio Fh1 kidneys	Peptide oxidation ratio using the median of replicate experiments
Mean Peptide Oxidation Ratio Fh1 kidneys	Peptide oxidation ratio using the mean of replicate experiments
Stddev Peptide Oxidation Ratio Fh1 kidneys	Associated standard deviation
CV%	Coefficient of variation of replicate experiments
log2 Peptide Oxidation Ratio Fh1 kidneys Replicate 1	log2 peptide oxidation ratio of replicate experiment 1
log2 Peptide Oxidation Ratio Fh1 kidneys Replicate 2	log2 peptide oxidation ratio of replicate experiment 2
log2 Peptide Oxidation Ratio Fh1 kidneys Replicate 3	log2 peptide oxidation ratio of replicate experiment 3
log2 Peptide Oxidation Ratio Fh1 kidneys Replicate 4	log2 peptide oxidation ratio of replicate experiment 4
Significance B value Peptide Oxidation Ratio Fh1 kidneys Replicate 1	Significance B value of the log2 peptide oxidation ratio of replicate experiment 1
Significance B value Peptide Oxidation Ratio Fh1 kidneys Replicate 2	Significance B value of the log2 peptide oxidation ratio of replicate experiment 2
Significance B value Peptide Oxidation Ratio Fh1 kidneys Replicate 3	Significance B value of the log2 peptide oxidation ratio of replicate experiment 3
Significance B value Peptide Oxidation Ratio Fh1 kidneys Replicate 4	Significance B value of the log2 peptide oxidation ratio of replicate experiment 4
PEP	Posterior Error Probability of the identification
Andromeda Score	Highest Andromeda score for the associated MS/MS spectra
Missed cleavages	Number of missed enzymatic cleavages
Cysteine Count	Number of cysteine residues in the peptide sequence
Start position	Position of the first amino acid of the peptide in the protein sequence
End position	Position of the last amino acid of the peptide in the protein sequence
Sequence	Peptide sequence
Cysteine Position	Position of the cysteine residue(s) within the peptide
UniProt Feature Entry name	UniProt feature entry name associated with the peptide
UniProt Feature Key Type	UniProt feature key type associated with the peptide
UniProt Feature Position or Start;Stop	UniProt feature position in the protein sequence or start;stop site of the feature
UniProt Feature Description	UniProt feature description associated with the peptide
Unique (Groups)	If 'yes', the peptide is unique to a single protein group in the proteinGroups file
Unique (Proteins)	If 'yes', the peptide is unique to a single protein sequence in the fasta file(s)
Column header (protein table)	Definition (protein table)
MaxQuant id	MaxQuant id of the protein
Protein group (UniProt ID)	UniProt ID of the protein(s) in the protein group
Protein names	Names of protein(s) in the protein group
Gene names	Gene names associated with the protein(s) in the protein group
log2 Median Protein Ratio Fh1 KO / WT kidneys	log2 protein ratio in Fh1 knock-out versus wild-type kidneys using the median of replicate experiments
log2 Stddev Protein Ratio Fh1 KO / WT kidneys	Associated standard deviation
log2 Protein Intensity Sum	log2 intensity sum of the replicate experiments
Score	Protein score derived from the peptide Posterior Error Probabilities
Sequence length	Sequence length of the leading protein in the group
Mol. weight [kDa]	Molecular weight of the leading protein in the group
Sequence coverage [%]	Percentage of the protein sequence covered by the identified unique peptides of the leading protein sequence in the group
Peptides	Number of peptide sequences associated with the protein group
Unique peptides	Number of unique peptide sequences associated with the protein group
log2 Protein Ratio Fh1 KO / WT kidneys Replicate 1	log2 protein ratio in Fh1 knock-out versus wild-type kidneys in replicate experiment 1
log2 Protein Ratio Fh1 KO / WT kidneys Replicate 2	log2 protein ratio in Fh1 knock-out versus wild-type kidneys in replicate experiment 2
log2 Protein Ratio Fh1 KO / WT kidneys Replicate 3	log2 protein ratio in Fh1 knock-out versus wild-type kidneys in replicate experiment 3
log2 Protein Ratio Fh1 KO / WT kidneys Replicate 4	log2 protein ratio in Fh1 knock-out versus wild-type kidneys in replicate experiment 4
Ratio H/L count Fh1 KO / WT kidneys Replicate 1	Number of redundant peptides used for quantitation in replicate experiment 1
Ratio H/L count Fh1 KO / WT kidneys Replicate 2	Number of redundant peptides used for quantitation in replicate experiment 2
Ratio H/L count Fh1 KO / WT kidneys Replicate 3	Number of redundant peptides used for quantitation in replicate experiment 3
Ratio H/L count Fh1 KO / WT kidneys Replicate 4	Number of redundant peptides used for quantitation in replicate experiment 4
Ratio variability [%] Fh1 KO / WT kidneys Replicate 1	Coefficient of variability over all redundant quantifiable peptides in replicate experiment 1
Ratio variability [%] Fh1 KO / WT kidneys Replicate 2	Coefficient of variability over all redundant quantifiable peptides in replicate experiment 2
Ratio variability [%] Fh1 KO / WT kidneys Replicate 3	Coefficient of variability over all redundant quantifiable peptides in replicate experiment 3
Ratio variability [%] Fh1 KO / WT kidneys Replicate 4	Coefficient of variability over all redundant quantifiable peptides in replicate experiment 4

## Sheet: Fh1-modified peptides analysed
MaxQuant id	Protein group (Uniprot ID)	Leading Razor protein (UniProt ID)	Gene names	Protein names		log2 Median Peptide Oxidation Ratio Fh1 kidneys	log2 Stddev Peptide Oxidation Ratio Fh1 kidneys	log2 Peptide Intensity Sum	Is Median Peptide Oxidation Ratio Fh1 kidneys B significant?	Median Peptide Oxidation Ratio Fh1 kidneys Significance B value		Median Peptide Oxidation Ratio Fh1 kidneys	Mean Peptide Oxidation Ratio Fh1 kidneys	Stddev Peptide Oxidation Ratio Fh1 kidneys	CV%		log2 Peptide Oxidation Ratio Fh1 kidneys Replicate 1	log2 Peptide Oxidation Ratio Fh1 kidneys Replicate 2	log2 Peptide Oxidation Ratio Fh1 kidneys Replicate 3	log2 Peptide Oxidation Ratio Fh1 kidneys Replicate 4		Significance B value Peptide Oxidation Ratio Fh1 kidneys Replicate 1	Significance B value Peptide Oxidation Ratio Fh1 kidneys Replicate 2	Significance B value Peptide Oxidation Ratio Fh1 kidneys Replicate 3	Significance B value Peptide Oxidation Ratio Fh1 kidneys Replicate 4		PEP	Andromeda Score	Missed cleavages	Cysteine Count	Start position	End position	Sequence	Cysteine Position		Uniprot Feature Entry name	Uniprot Feature Key Type	Uniprot Feature Position or Start;Stop	Uniprot Feature Description		Unique (Groups)	Unique (Proteins)
48650	P01132;A0A0G2JDT8;A0A0G2JF92;A0A0G2JFB8	P01132	Egf	Pro-epidermal growth factor;Epidermal growth factor		3.51477	0.711211	29.53	yes	8.71026e-68		12.0094	12.3151	5.7357	46.5745		3.97217	2.73459	4.21613	3.05737		1.23602e-36	6.73071e-12	6.41641e-31	3.69181e-11		1.7833e-52	257.19	0	1	1192	1205	LHSLQSANGSCHER	1202							yes	no
63351	Q91X17	Q91X17	Umod	Uromodulin;Uromodulin, secreted form		2.2412	0.614817	29.5681	yes	8.9288e-29		4.7279	5.38948	2.35061	43.6147		1.78264	NaN	2.2412	3		1.25883e-08	NaN	1.39416e-17	3.44685e-15		2.7249e-09	132.14	1	1	366	386	QCSGFSESDERDWMSIVTPAR	367		UROM_MOUSE	DISULFID	367;390	Disulphid		yes	yes
30272	P18242;F6Y6L6;F8WIR1	P18242	Ctsd	Cathepsin D		2.15637	0.675549	35.4081	yes	5.10807e-133		4.52759	4.44383	1.85748	41.7991		1.90162	1.15734	2.41112	2.69814		8.69725e-24	1.20029e-14	3.94943e-48	1.32674e-49		1.2406e-117	279.71	0	1	286	307	GGCEAIVDTGTSLLVGPVEEVK	288		CATD_MOUSE	DISULFID	284;288	Disulphid		yes	no
47748	P01132;A0A0G2JDT8;A0A0G2JF92;A0A0G2JFB8	P01132	Egf	Pro-epidermal growth factor;Epidermal growth factor		1.7248	0.232889	28.8666	yes	2.64824e-14		3.30534	3.60922	0.606113	16.7934		NaN	1.68489	2.10674	1.7248		NaN	2.86759e-05	7.71968e-09	2.49131e-06		1.962e-18	121.62	0	1	220	245	LFWVQDSGEGSHAYIHSCDYEGGSVR	237							yes	yes
26163	M0QWP1;Z4YK85;A2ASQ1-3;A2ASQ1-2;A2ASQ1;Z4YJS5	M0QWP1	Agrn	Agrin;Agrin N-terminal 110 kDa subunit;Agrin C-terminal 110 kDa subunit;Agrin C-terminal 90 kDa fragment;Agrin C-terminal 22 kDa fragment		1.66961	1.01594	30.7545	yes	5.45777e-18		3.18129	2.49404	1.32822	53.2557		NaN	-0.054377	1.73891	1.66961		NaN	0.895297	1.78492e-06	3.73144e-10		1.0955e-08	171.56	0	1	544	554	FGSLCEVETGR	548							yes	no
14998	P07724	P07724	Alb	Serum albumin		1.56798	0.910162	34.0873	yes	6.4791e-63		3.04749	2.72134	1.33705	49.132		1.92584	-0.0133139	1.22826	1.90771		1.20168e-21	0.877425	7.36686e-10	1.0469e-27		4.9441e-56	249.83	0	1	589	602	DTCFSTEGPNLVTR	591		ALBU_MOUSE	DISULFID	582;591	Disulphid		yes	yes
2284	P07724	P07724	Alb	Serum albumin		1.51357	0.798801	33.9713	yes	7.68046e-59		2.87066	2.53942	1.06736	42.0314		1.76199	0.0352143	1.36325	1.66389		2.06636e-18	0.640003	1.1814e-08	1.2742e-21		4.9003e-90	312.48	0	1	528	543	AETFTFHSDICTLPEK	538		ALBU_MOUSE	DISULFID	538;583	Disulphid		yes	yes
10445	P07724	P07724	Alb	Serum albumin		1.48768	0.737261	37.522	yes	3.27757e-65		2.82274	2.55168	1.03198	40.4432		1.78297	0.16339	1.32271	1.65266		4.03591e-21	0.195098	5.39609e-18	6.21735e-20		2.0879e-61	221.37	1	1	131	152	DDNPSLPPFERPEAEAMCTSFK	148		ALBU_MOUSE	DISULFID	148;193	Disulphid		yes	yes
18324	E9PXX7;Q91W90;A0A0R4J1Y7;REV__Q6P9L6	E9PXX7	Txndc5	Thioredoxin domain-containing protein 5		1.47939	0.843113	31.6836	yes	8.47516e-23		2.7883	2.48669	1.20449	48.4376		1.47939	0.214186	NaN	1.81217		2.25753e-06	0.289558	NaN	4.18286e-17		2.0539e-17	163.62	0	1	279	297	EFPGLSDVTIAEVDCTAER	293							yes	no
28851	Q8R242;Q8R242-2	Q8R242	Ctbs	Di-N-acetylchitobiase		1.46967	0.406649	28.7466	yes	8.38895e-11		2.76958	2.44627	0.626796	25.6225		0.785622	NaN	1.50863	1.46967		0.0115192	NaN	3.3027e-05	0.000981624		0.00013451	104.7	0	1	262	276	GAPCSDAAGHQVPYK	265							yes	yes
93742	P07724	P07724	Alb	Serum albumin		1.44409	0.849474	35.9	yes	1.23651e-61		2.7487	2.58443	1.21181	46.8887		1.65009	0.0101869	1.2381	1.93856		2.47625e-18	0.75958	5.24621e-16	1.13408e-26		2.5725e-22	207.48	0	1	287	298	YMCENQATISSK	289		ALBU_MOUSE	DISULFID	289;303	Disulphid		yes	yes
76685	Q3UTR7;P11859	Q3UTR7	Agt	Angiotensinogen;Angiotensin-1;Angiotensin-2;Angiotensin-3;Angiotensin-4;Angiotensin 1-9;Angiotensin 1-7;Angiotensin 1-5;Angiotensin 1-4		1.42083	0.692707	28.6709	yes	3.41052e-10		2.67739	2.24018	0.902381	40.2815		1.42083	0.266013	NaN	1.50624		0.000819846	0.574233	NaN	6.33206e-05		2.4487e-14	111.81	0	1	45	71	STCAQLENPSVETLPESTFEPVPIQAK	47							yes	no
69596	D3YY36;Q9DBD0;F6W4D3	D3YY36	1300017J02Rik;Ica	Inhibitor of carbonic anhydrase		1.39162	0.490564	28.3481	yes	7.7211e-10		2.62374	2.7352	0.919103	33.6027		1.88946	0.908366	NaN	1.39162		6.25739e-06	0.00618991	NaN	0.00173302		3.0365e-14	190.66	1	1	252	264	RPVEEYEQCYLAR	260							yes	no
62608	P19157;P46425;Q8VC73;F6RWR5	P19157	Gstp1;Gstp2	Glutathione S-transferase P 1;Glutathione S-transferase P 2		1.35469	0.365591	31.0992	yes	4.32575e-21		2.55741	2.74372	0.713024	25.9875		1.09919	NaN	1.35469	1.82024		0.0110232	NaN	1.73313e-07	3.05568e-17		1.0424e-05	161.79	0	1	46	55	PTCLYGQLPK	48							yes	no
85443	P29788;CON__Q3ZBS7;Q8BP99;Q8K3F2	P29788	Vtn	Vitronectin		1.33234	0.306033	28.7096	yes	3.86038e-09		2.5181	2.35357	0.470164	19.9766		0.866518	NaN	1.44327	1.33234		0.0499566	NaN	7.06265e-05	0.000386512		1.9411e-37	120.71	2	1	130	167	VEQQEEILRPDTTDQGTPEFPEEELCSGKPFDAFTDLK	155							yes	yes
78338	P20918	P20918	Plg	Plasminogen;Plasmin heavy chain A;Activation peptide;Angiostatin;Plasmin heavy chain A, short form;Plasmin light chain B		1.31243	0.832268	30.8054	yes	6.75605e-20		2.48665	2.3182	1.03897	44.818		1.38393	-0.142654	1.24093	1.76283		3.0748e-07	0.635012	1.57718e-06	2.67324e-09		1.5493e-20	176.11	0	1	493	512	TAVTAAGTPCQGWAAQEPHR	502		PLMN_MOUSE	DISULFID	502;543	Disulphid		yes	yes
45649	Q8CGA3;Q5ND25;Q5ND24;Q5ND23	Q8CGA3	Slc43a2	Large neutral amino acids transporter small subunit 4		1.26776	0.470512	33.1273	yes	5.57986e-28		2.40787	2.36369	0.73191	30.9647		1.26776	NaN	1.61942	0.687681		2.49138e-10	NaN	8.96995e-16	0.00102315		0.00015849	152.81	0	1	294	304	LCLSTVDLEVK	295							yes	yes
36047	A0A075B5P2;P01837	A0A075B5P2	Igkc	Ig kappa chain C region		1.26228	0.745282	30.6231	yes	4.96915e-11		2.41237	2.16755	0.877003	40.4606		1.10853	-0.0912052	1.41602	1.53939		4.1573e-05	0.785552	9.61008e-05	4.38811e-05		6.7727e-05	172.21	0	1	82	92	HNSYTCEATHK	87							yes	no
16008	Q91X72	Q91X72	Hpx	Hemopexin		1.21554	1.17292	31.9421	yes	5.06958e-16		2.32431	2.03247	1.06635	52.4657		1.15515	-0.984558	1.27592	1.57333		2.25594e-06	0.000233312	1.36675e-05	3.39892e-09		0.0026283	112.17	0	1	225	233	DYFVSCPGR	230		HEMO_MOUSE	DISULFID	50;230	Disulphid		yes	yes
29585	Q91X72	Q91X72	Hpx	Hemopexin		1.15669	0.946264	33.0751	yes	1.05559e-23		2.2368	2.0167	0.959796	47.5923		1.03955	-0.561408	1.27383	1.54378		1.9162e-07	0.0339972	9.30171e-08	6.53404e-09		1.3481e-248	361.09	1	1	151	166	GECQSEGVLFFQGNRK	153		HEMO_MOUSE	DISULFID	148;153	Disulphid		yes	yes
20492	Q91X72	Q91X72	Hpx	Hemopexin		1.15267	0.692924	31.893	yes	1.35787e-14		2.22446	2.00999	0.758811	37.752		1.20029	-0.120088	1.10505	1.41734		9.61829e-07	0.699486	1.24069e-05	0.000103002		2.2112e-113	260.18	0	1	346	369	ELGSPPGISLETIDAAFSCPGSSR	364		HEMO_MOUSE	DISULFID	364;406	Disulphid		yes	yes
33904	F8WI64;D3YUP0;Q0P5W1-3;Q0P5W1;Q0P5W1-2;F6ZLN8;D3Z5P1;D3YU67	F8WI64	Vps8	Vacuolar protein sorting-associated protein 8 homolog		1.12539	0.523116	30.1055	yes	4.20992e-09		2.18161	1.84665	0.588753	31.8821		0.222613	NaN	1.13192	1.12539		0.459737	NaN	0.000111627	0.00193751		5.6391e-18	185.3	0	1	613	627	GVFLECLEPYILSDK	618							yes	no
47621	Q91X72	Q91X72	Hpx	Hemopexin		1.11384	0.808742	33.7049	yes	3.43939e-33		2.16652	1.90678	0.792932	41.5848		1.18036	-0.408108	1.04733	1.3451		3.66861e-09	0.0289341	9.79875e-06	7.3842e-15		1.1675e-16	207.85	0	1	130	150	LFQEEFPGIPYPPDAAVECHR	148		HEMO_MOUSE	DISULFID	148;153	Disulphid		yes	yes
29584	Q91X72	Q91X72	Hpx	Hemopexin		1.09575	0.925509	33.7755	yes	3.30892e-32		2.1373	1.9978	0.964438	48.2751		1.10641	-0.52741	1.08509	1.59588		5.94228e-06	0.00403891	4.76987e-06	1.02154e-18		5.6514e-72	257.13	0	1	151	165	GECQSEGVLFFQGNR	153		HEMO_MOUSE	DISULFID	148;153	Disulphid		yes	yes
90494	M0QWP1;Z4YK85;A2ASQ1-3;A2ASQ1-2;A2ASQ1;Z4YJS5	M0QWP1	Agrn	Agrin;Agrin N-terminal 110 kDa subunit;Agrin C-terminal 110 kDa subunit;Agrin C-terminal 90 kDa fragment;Agrin C-terminal 22 kDa fragment		1.0619	0.526938	32.9116	yes	2.39688e-20		2.08929	2.01594	0.652715	32.3777		1.11862	0.206903	1.44942	1.00517		4.72444e-06	0.187141	1.43269e-09	2.23758e-06		1.5731e-52	253.46	0	1	94	115	VVIGGFGDPLICDNQVSTGDTR	105		M0QWP1_MOUSE	DISULFID	33;105	Disulphid		yes	yes
29579	A0A0R4J092;Q8K2I4;D6RGR1	A0A0R4J092	Manba	Beta-mannosidase		1.01065	0.818288	30.3672	yes	1.20846e-07		2.1397	2.01527	1.00779	50.0077		-0.145468	0.505297	1.51601	1.52486		0.680325	0.124652	2.49193e-07	5.15742e-05		0.00055155	101.64	0	1	174	182	GECHVNFIR	176							yes	no
9107	B7FAU9;Q8BTM8;B7FAV1;F6XC15;J3JS91;F6Z2C0;Q8BTM8-2;F7AVL7	B7FAU9	Flna	Filamin-A		0.966059	0.354357	31.2916	yes	1.69154e-11		1.95359	1.78532	0.384621	21.5436		0.980474	0.276175	0.951643	1.01657		0.00101639	0.230826	0.00690268	0.000110999		1.6094e-38	217.91	0	1	8	24	CGQSAAVASPGGSIDSR	8							yes	no
93524	Q04857	Q04857	Col6a1	Collagen alpha-1(VI) chain		0.952309	0.767614	30.7099	yes	5.86823e-07		2.04379	2.02055	0.981409	48.5714		0.470703	-0.0116286	1.58623	1.43391		0.126801	0.995083	6.85281e-08	1.16855e-06		1.4816e-72	210.79	1	1	151	179	YLIVVTDGHPLEGYKEPCGGLEDAVNEAK	168							yes	yes
20055	Q99N23	Q99N23	Ca15	Carbonic anhydrase 15		0.947861	0.732839	29.3319	yes	2.65975e-05		1.92901	1.8381	0.826221	44.9498		0.947861	NaN	-0.0436725	1.38687		0.00235349	NaN	NaN	0.000223781		6.3646e-30	233.97	0	1	41	59	ELAPACGGPTQSPINIDLR	46							yes	yes
9363	A0A140T8V3;Q60931;J3QMG3	A0A140T8V3	Vdac3	Voltage-dependent anion-selective channel protein 3		0.941034	0.39501	32.4856	yes	1.01317e-12		1.92399	1.82311	0.449912	24.6782		1.03519	0.269001	0.846878	1.16317		2.1732e-05	0.242325	0.000307551	5.02108e-08		0.0025924	112.75	0	2	2	12	CNTPTYCDLGK	2;8							yes	no
49160	P01027;P01027-2;CON__Q2UVX4;H3BL60;H3BKW9	P01027	C3	Complement C3;Complement C3 beta chain;C3-beta-c;Complement C3 alpha chain;C3a anaphylatoxin;Acylation stimulating protein;Complement C3b alpha chain;Complement C3c alpha chain fragment 1;Complement C3dg fragment;Complement C3g fragment;Complement C3d fragment;Complement C3f fragment;Complement C3c alpha chain fragment 2		0.885079	0.506607	28.988	yes	8.67475e-05		1.84687	1.73535	0.558532	32.1855		1.15686	0.885079	NaN	0.175657		0.00722827	0.0321862	NaN	0.582351		5.9735e-11	174.16	0	1	713	722	LITQGENCIK	720		CO3_MOUSE	DISULFID	693;720	Disulphid		yes	yes
62713	Q80X41-2;Q80X41-5;Q80X41-3;Q80X41	Q80X41-2	Vrk1	Serine/threonine-protein kinase VRK1		0.860206	0.817466	30.2356	yes	5.97964e-06		1.8153	1.43786	0.655679	45.6008		-0.554794	NaN	0.860206	0.861991		0.0970242	NaN	0.00319794	0.0198342		0.0078757	91.265	0	1	61	71	PVGSDAPCVVK	68							yes	no
25010	Q99K48;Q99K48-2;B1AXT0;REV__D3Z069;A0A0B4J1F9	Q99K48	Nono	Non-POU domain-containing octamer-binding protein		0.835325	0.7423	30.2654	yes	1.07964e-05		1.78426	1.47831	0.628491	42.514		NaN	-0.404631	0.922389	0.835325		NaN	0.31901	0.00159063	0.00400277		3.7185e-16	196.66	0	1	145	155	FACHSASLTVR	147							yes	no
67725	Q8C5P5-2;Q8C5P5;E9QN01;Q8C5P5-3	Q8C5P5-2	Nt5dc1	5-nucleotidase domain-containing protein 1		0.833774	0.526254	27.9392	yes	0.000215998		1.78234	1.59109	0.516086	32.4361		0.833774	NaN	0.009598	0.988591		0.0603153	NaN	0.933107	0.0220378		0.0007203	110.33	2	3	116	133	RCTSDKPGVSDIPCCSGK	117;129;130							yes	no
29122	Q91VE0	Q91VE0	Slc27a4	Long-chain fatty acid transport protein 4		0.808061	0.524108	29.7528	yes	4.53009e-05		1.75086	1.55403	0.501115	32.2461		0.946246	0.808061	-0.0227058	NaN		0.000469882	0.0517161	0.933424	NaN		1.3595e-08	164.97	0	1	623	635	GCYVALDQEAYTR	624							yes	yes
7323	E9PWW9;A0A0U1RPA7;A0A0U1RP31	E9PWW9	Rsf1	Remodeling and spacing factor 1		0.794828	0.871843	27.7091	yes	0.000418066		1.73487	1.40328	0.672716	47.9387		0.794828	NaN	-0.668536	0.884276		0.0748927	NaN	0.120983	0.0383054		3.7992e-05	103.9	1	1	551	569	ATDLSLKPTLSATEPCSTK	566							yes	yes
9179	Q9NYQ2	Q9NYQ2	Hao2	Hydroxyacid oxidase 2		0.788315	0.153161	33.1821	yes	3.56596e-12		1.72706	1.71803	0.180919	10.5305		0.921646	NaN	0.788315	0.616146		0.000145587	NaN	5.66876e-07	0.00309503		0.011007	110.63	0	1	298	303	CIFLGR	298							yes	yes
91119	P01027;P01027-2;CON__Q2UVX4;H3BL60;H3BKW9	P01027	C3	Complement C3;Complement C3 beta chain;C3-beta-c;Complement C3 alpha chain;C3a anaphylatoxin;Acylation stimulating protein;Complement C3b alpha chain;Complement C3c alpha chain fragment 1;Complement C3dg fragment;Complement C3g fragment;Complement C3d fragment;Complement C3f fragment;Complement C3c alpha chain fragment 2		0.774834	0.734944	30.6756	yes	4.25916e-05		1.71362	1.62142	0.674397	41.5931		0.85473	-0.475667	0.694939	1.22607		0.00417325	0.123901	0.00573085	0.000751863		8.8427e-16	190.15	0	1	1479	1491	VYSYYNLEESCTR	1489		CO3_MOUSE	DISULFID	1358;1489	Disulphid		yes	no
9626	P60670;P60670-2	P60670	Nploc4	Nuclear protein localization protein 4 homolog		0.773468	0.738805	30.1636	yes	4.38872e-05		1.70937	1.4405	0.612519	42.5211		0.905047	0.773468	-0.435307	NaN		0.00241895	0.0632847	0.156154	NaN		0.00051255	72.99	0	2	138	160	CVHCVPLEPFDEDYLNHLEPPVK	138;141							yes	no
81516	Q9D1Q6	Q9D1Q6	Erp44	Endoplasmic reticulum resident protein 44		0.758075	0.747669	31.5301	yes	2.90164e-07		1.69315	1.9445	1.04475	53.7282		-0.0449715	0.689373	0.826778	1.775		0.865593	0.00056953	0.0181476	2.8887e-11		8.3301e-09	171.05	0	1	314	327	TPADCPVIAIDSFR	318		ERP44_MOUSE	DISULFID	301;318	Disulphid		yes	yes
36300	Q5SXC4;Q5SXC3;Q8BGV5	Q5SXC4	Vezf1	Vascular endothelial zinc finger 1		0.754954	0.583403	25.9072	yes	0.000798773		1.68758	1.43525	0.502424	35.006		0.754954	0.816803	-0.223185	NaN		0.0926763	0.0490906	0.628654	NaN		0.0098226	96.668	0	1	92	100	HQSCHTGIK	95							yes	yes
35179	Q9WUU7	Q9WUU7	Ctsz	Cathepsin Z		0.744144	0.65514	29.8546	yes	0.000167127		1.72934	2.01892	0.959239	47.5124		1.1107	0.372824	0.377589	1.73211		0.0101481	0.135538	0.279043	2.26215e-06		6.275e-55	241.35	0	1	149	162	HGIPDETCNNYQAK	156		CATZ_MOUSE	DISULFID	156;172	Disulphid		yes	yes
37464	F8VQ95;Q6Y685-2;Q6Y685;REV__L7MUB7;REV__A2BI42;REV__B1B0R4;REV__B1B0R5;REV__A2BI41;REV__Q9JJQ7;REV__Q3TKR2;REV__A2BI40	F8VQ95	Tacc1	Transforming acidic coiled-coil-containing protein 1		0.727549	0.478811	32.53	yes	2.54494e-08		1.65592	1.90465	0.704051	36.9648		0.742878	0.450288	1.55604	0.712219		0.00214002	0.0247733	8.92981e-11	0.000684077		0.073474	59.908	1	1	764	774	ICDELIAKLGK	765							yes	no
32491	E9Q616;G5E8K8	E9Q616	Ahnak	AHNAK nucleoprotein (desmoyokin)		0.709772	0.594311	32.1226	yes	5.31642e-08		1.63599	1.83576	0.801404	43.6552		0.743412	0.132676	1.57276	0.676132		0.016732	0.364297	1.1474e-05	0.00894268		6.2446e-95	270.8	0	1	1998	2016	GPSVDVEVPDVDLECPDAK	2012							yes	no
20352	P62911	P62911	Rpl32	60S ribosomal protein L32		0.707261	0.680841	32.7542	yes	3.49489e-10		1.6327	1.54316	0.648233	42.0067		NaN	1.09894	-0.226311	0.707261		NaN	0.00718797	0.395786	0.0480285		1.947e-27	214.32	0	1	84	93	ELEVLLMCNK	91							yes	yes
14162	P10605	P10605	Ctsb	Cathepsin B;Cathepsin B light chain;Cathepsin B heavy chain		0.68818	0.525288	31.1846	yes	1.55385e-06		1.62313	1.49375	0.471076	31.5364		0.863271	-0.228493	0.513089	0.907059		0.0509123	0.279829	0.130744	0.00183584		5.2095e-05	120.29	0	2	101	120	DQGSCGSCWAFGAVEAISDR	105;108		CATB_MOUSE	ACT_SITE;DISULFID	108 | 105;150	Active site;Disulphid		yes	yes
75759	Q5EG47	Q5EG47	Prkaa1	5-AMP-activated protein kinase catalytic subunit alpha-1		0.680882	0.580662	30.5181	yes	0.000300172		1.60312	1.49131	0.539591	36.1823		0.97544	0.680882	NaN	-0.144687		0.000311538	0.00786837	NaN	0.681239		6.3393e-07	166.6	1	1	413	426	SQSRPNDIMAEVCR	425							yes	yes
87439	P36371	P36371	Tap2	Antigen peptide transporter 2		0.667016	0.61556	30.1829	yes	0.000393154		1.58779	1.79968	0.783169	43.517		0.194425	NaN	0.667016	1.41522		0.476344	NaN	0.0078478	0.00010544		8.7758e-92	251.68	0	1	626	648	VLILDEATSALDAQCEQALQNWR	640							yes	yes
12912	Q6P5F9;A2AKT6;F6YA11	Q6P5F9	Xpo1	Exportin-1		0.662925	0.756286	31.0503	yes	3.67232e-06		1.60649	1.71947	0.862281	50.148		0.909581	0.416269	1.50605	-0.27823		0.00349979	0.0975346	2.97951e-07	0.366074		0.0044858	105.14	0	1	523	531	DLLGLCEQK	528							yes	no
81412	Q9CXT8;D3Z1T9	Q9CXT8	Pmpcb	Mitochondrial-processing peptidase subunit beta		0.645965	0.757534	31.0095	yes	6.43558e-06		1.56479	1.80067	0.94392	52.4205		1.50597	-0.00424622	0.645965	NaN		1.01538e-09	0.911658	0.0701871	NaN		5.8501e-32	202.4	0	1	406	424	TNMLLQLDGSTPICEDIGR	419							yes	yes
427	Q922B1	Q922B1	Macrod1	O-acetyl-ADP-ribose deacetylase MACROD1		0.644265	0.568114	30.3912	yes	0.000605951		1.56294	1.47585	0.528586	35.8156		0.967525	-0.137443	NaN	0.644265		0.0019093	0.653812	NaN	0.116494		1.1268e-05	156.62	0	1	188	198	AAGSLLTDECR	197							yes	yes
19352	E9Q9B0;O35071;Q3V3Y9	E9Q9B0	Kif1c	Kinesin-like protein;Kinesin-like protein KIF1C		0.639937	0.473794	29.827	yes	0.00114844		1.55826	1.53171	0.477803	31.1942		0.996879	NaN	0.639937	0.0582195		0.000228759	NaN	0.0105443	0.806304		1.104e-09	172.88	0	1	766	777	EICYEVALADFR	768							yes	no
3573	A6H8H2-2;A6H8H2;E9Q449	A6H8H2-2	Dennd4c	DENN domain-containing protein 4C		0.619156	0.464271	31.6147	yes	2.39206e-05		1.53598	1.38127	0.401234	29.0482		0.75028	0.619156	NaN	-0.111365		0.00193609	0.0131559	NaN	0.773545		1.8026e-50	200.1	1	1	1237	1260	AIEREDVETGLDPLSLLATECVEK	1257							yes	no
7799	Q04750	Q04750	Top1	DNA topoisomerase 1		0.617608	0.208809	30.7979	yes	1.5962e-05		1.53433	1.43171	0.198022	13.8311		0.26717	NaN	0.639108	0.617608		0.369886	NaN	0.00987076	0.0899323		1.8871e-16	194.27	0	1	627	636	AVAILCNHQR	632							yes	yes
20538	E9QP46;Q6ZWQ0;Q6DFZ2;Q6ZWQ0-3;F6W8R9;F7BX34;Q6ZWN0;D3YVK9;Q6ZWQ0-2;D3Z412;F6VTU3;D6RH38;D3Z2J8;D3Z2P5	E9QP46	Syne2	Nesprin-2		0.598878	0.644654	30.8518	yes	2.84994e-05		1.532	1.59286	0.680473	42.7203		-0.221797	0.38001	1.29274	0.817745		0.421369	0.245272	5.89494e-07	0.00172084		1.4756e-93	259.7	0	1	1288	1303	ELHTLDQCAIQDIVLK	1295							yes	no
60365	Q03141-3;Q03141;Q03141-2	Q03141-3	Mark3	MAP/microtubule affinity-regulating kinase 3		0.593267	0.476564	30.6114	yes	0.00152659		1.50881	1.34163	0.369689	27.5553		0.572833	0.641533	0.6137	-0.3421		0.0345123	0.010127	0.0139132	0.254422		0	399.11	0	1	41	57	NSIASCADEQPHIGNYR	46							yes	no
83227	A0A0R4IZX6;Q9WVP1;A0A0R4J1L4;Q9WVP1-2	A0A0R4IZX6	Ap1m2	AP-1 complex subunit mu-2		0.587606	0.831377	30.1627	yes	0.00168492		1.50275	1.23521	0.572991	46.3881		-0.792397	NaN	0.700883	0.587606		0.00433825	NaN	0.0159057	0.105672		0.002478	109.44	0	1	87	96	TVEVFCEYFK	92							yes	no
346	Q924X2;F6QXT4	Q924X2	Cpt1b	Carnitine O-palmitoyltransferase 1, muscle isoform		0.575509	0.38082	31.9909	yes	8.18781e-06		1.52694	1.53236	0.397683	25.9522		0.895206	0.255812	0.241677	0.920834		0.00269683	0.293675	0.248022	0.00157116		9.7736e-55	194.21	0	1	415	441	AAFFVTLDEDSHCYNPDDETSLSLYGK	427							yes	no
59858	O09131;D3Z1Q9;Q8K2Q2	O09131	Gsto1	Glutathione S-transferase omega-1		0.57173	0.499747	33.293	yes	2.73556e-07		1.49773	1.40261	0.430291	30.6778		0.833816	0.392954	-0.264327	0.750506		2.70009e-05	0.116707	0.292512	0.0363301		5.0287e-86	207.23	0	1	67	100	NPLGLVPVLENSQGHLVTESVITCEYLDEAYPEK	90							yes	yes
55718	Q9QXW9	Q9QXW9	Slc7a8	Large neutral amino acids transporter small subunit 2		0.556265	0.206262	30.9606	yes	0.000100349		1.47601	1.47933	0.210408	14.2232		0.770883	0.332255	0.430938	0.681591		0.00976871	0.307967	0.074976	0.0994108		4.5736e-26	128.35	2	1	489	523	MCVVVYPQEGNSGAEETTDDLEEQHKPIFKPTPVK	490							yes	yes
27524	Q8K354	Q8K354	Cbr3	Carbonyl reductase [NADPH] 3		0.552664	0.245465	33.9189	yes	7.92847e-10		1.46679	1.43708	0.238318	16.5834		0.730444	NaN	0.552664	0.245252		0.000224294	NaN	0.00030404	0.302573		3.4068e-83	261.27	1	1	158	173	FRCDTLTEVDLVDLMK	160							yes	yes
54983	Q62074;D3YXY0;F6QWV4	Q62074	Prkci	Protein kinase C iota type		0.546024	0.707897	31.1974	yes	0.000134127		1.46006	1.24315	0.511995	41.1854		0.546024	0.68794	-0.602957	NaN		0.0227289	0.0375069	0.047355	NaN		0.00066997	143.23	0	1	185	192	LVTIECGR	190							yes	no
71154	A0A0R4J043;P28825	A0A0R4J043	Mep1a	Meprin A subunit alpha		0.543864	0.317671	32.4058	yes	2.34531e-05		1.4637	1.39078	0.285292	20.5131		0.414929	0.0151578	0.6728	0.700579		0.0723991	0.888695	0.00369509	0.0500921		2.3279e-68	254.56	1	1	118	136	SCVDFKPYEGESSYIIFQK	119							yes	no
35393	Q9CRC9;D3YWR1;Q9CRC9-2;D6RCJ1	Q9CRC9	Gnpda2	Glucosamine-6-phosphate isomerase 2;Glucosamine-6-phosphate isomerase		0.539006	0.815766	31.3551	yes	0.00016318		1.47802	1.4172	0.668061	47.1394		0.806511	0.2715	1.08652	-0.763281		0.0702448	0.238275	0.00264585	0.00063299		3.2724e-113	238.12	0	1	96	124	HIDIDPNNAHILDGNAADLQAECDAFEEK	118							yes	no
93312	A0A140T8V3;Q60931;J3QMG3	A0A140T8V3	Vdac3	Voltage-dependent anion-selective channel protein 3		0.516829	0.388309	31.7688	yes	0.00037347		1.43081	1.71102	0.489738	28.6226		0.516829	NaN	0.511706	1.18682		0.030735	NaN	0.0244518	7.09474e-06		0.083106	118.06	1	1	225	230	YKLDCR	229							yes	no
70600	Q99KC8;Q8BGF0;F6TIL5;D3Z518;D3Z671	Q99KC8	Vwa5a	von Willebrand factor A domain-containing protein 5A		0.51593	0.618018	32.0969	yes	5.69114e-05		1.42996	1.25435	0.423763	33.7836		0.617595	-0.682358	0.527193	0.504667		0.00939687	0.107233	0.136641	0.0142775		0.00010387	173.68	0	1	657	664	SACSAIQK	659							yes	no
50360	B1B0C7;E9PZ16	B1B0C7	Hspg2	Basement membrane-specific heparan sulfate proteoglycan core protein		0.515752	0.382707	31.2633	yes	0.000307486		1.45426	1.41453	0.363278	25.682		0.0321544	0.788317	0.248948	0.782556		0.911573	0.00107144	0.463312	0.00265315		6.6494e-32	217.14	0	1	2482	2496	LLQVTPTDSGEYVCR	2495							yes	no
45600	G3X8X7;Q920Q4;Q920Q4-2;A2BI90;REV__F6RLJ7;REV__Q69ZS8	G3X8X7	Vps16	Vacuolar protein sorting-associated protein 16 homolog		0.510181	0.477976	31.1985	yes	0.000356585		1.43967	1.44247	0.457555	31.7203		0.29792	-0.111149	0.722441	0.974297		0.273254	0.756408	0.00190699	0.00705985		0.0031356	111.82	0	2	254	262	LCEFNCNIR	255;259							yes	no
78417	Q8VDS8-3;Q8VDS8;Q8VDS8-2;D3YY98;A0A0J9YTY5;A0A0J9YUA5	Q8VDS8-3	Stx18	Syntaxin-18		0.510076	0.208879	32.2256	yes	6.81872e-05		1.42442	1.4345	0.207329	14.4531		0.254246	0.539398	0.480754	0.762516		0.269646	0.0337885	0.0104326	0.00837053		2.6608e-21	226.47	0	1	106	115	TCSEAIHQLR	107							yes	no
11699	Q61838;D3YUI3;Q6GQT1	Q61838	A2m	Alpha-2-macroglobulin;Alpha-2-macroglobulin 165 kDa subunit;Alpha-2-macroglobulin 35 kDa subunit		0.506588	0.661148	31.2729	yes	0.00039204		1.46395	1.59251	0.727795	45.7011		0.15143	-0.115359	0.861745	1.33284		0.580318	0.715685	0.0165655	4.97249e-07		3.6672e-214	378.62	0	1	638	658	DHENCISGEDITHNGIVYTPK	642		PZP_MOUSE	DISULFID	642;689	Disulphid		yes	yes
9489	Q91X91	Q91X91	Qprt	Nicotinate-nucleotide pyrophosphorylase [carboxylating]		0.501538	0.544635	31.7007	yes	0.00054311		1.4267	1.32742	0.43522	32.7869		0.322023	0.681053	-0.42427	0.774904		0.279954	0.104957	0.0701672	0.0653506		9.8284e-13	168.31	0	1	111	126	CSGIASAAATAVEVAR	111							yes	yes
9541	P07724	P07724	Alb	Serum albumin		0.496006	0.597162	31.8861	yes	0.00062047		1.4103	1.53739	0.635796	41.3554		1.15519	NaN	0.496006	-0.0369079		2.34528e-06	NaN	0.0853282	0.989767		3.2757e-05	164.53	0	1	58	65	CSYDEHAK	58							yes	yes
8688	O35127	O35127	Grcc10	Protein C10		0.484672	0.37344	31.4645	yes	0.000812006		1.39927	1.23518	0.292966	23.7185		0.484672	-0.156914	NaN	0.495009		0.104114	0.595617	NaN	0.0800194		0.00082898	105.98	0	1	68	80	AYGFSCDGEGVLK	73							yes	yes
89510	Q8C3F2;Q8C3F2-3;Q8C3F2-2	Q8C3F2	Fam120c	Constitutive coactivator of PPAR-gamma-like protein 2		0.479222	0.186289	31.8786	yes	0.000922459		1.39399	1.36093	0.171671	12.6143		0.232817	0.479222	0.598039	NaN		0.440308	0.144902	0.016349	NaN		3.0452e-10	156.73	0	1	865	880	VSLVELCDGQADLASK	871							yes	no
50687	F6ZFT1;F8WJ64;Q9CR21	F6ZFT1	Ndufab1	Acyl carrier protein;Acyl carrier protein, mitochondrial		0.460614	0.64812	32.5736	yes	0.000292983		1.37613	1.29933	0.522739	40.2315		0.460614	NaN	-0.42966	0.831406		0.048032	NaN	0.0662081	0.0208662		1.4805e-08	162.26	0	1	109	122	LMCPQEIVDYIADK	111							yes	no
55622	P28063;G3UZW8	P28063	Psmb8	Proteasome subunit beta type-8;Proteasome subunit beta type		0.449987	0.404193	32.245	yes	0.00039434		1.37462	1.51696	0.453114	29.8699		0.22088	0.288205	1.10644	0.611768		0.332238	0.240957	2.52047e-08	0.0174197		0.0027027	89.886	1	1	1	14	MALLDLCGAARGQR	7							yes	no
10262	Q8BGC4	Q8BGC4	Zadh2	Zinc-binding alcohol dehydrogenase domain-containing protein 2		0.448885	0.654401	35.7032	yes	5.99672e-08		1.37347	1.66134	0.839149	50.5104		0.288069	0.609701	0.0256355	1.52631		0.115633	2.93371e-05	0.703063	2.77413e-17		7.2345e-06	138.45	0	1	54	68	DCPVPLPGDGDLLVR	55							yes	yes
29326	Q8BGC4	Q8BGC4	Zadh2	Zinc-binding alcohol dehydrogenase domain-containing protein 2		0.442109	0.608983	34.8191	yes	9.14182e-08		1.36605	1.65588	0.78594	47.4635		0.290955	0.593262	0.119711	1.48795		0.125376	4.65371e-05	0.41001	1.61317e-16		4.8061e-18	205.61	0	1	326	342	GDLVCEVDLGHLAPDGR	330							yes	yes
71140	Q99K70;Q99K70-2	Q99K70	Rragc	Ras-related GTP-binding protein C		0.437144	0.176597	32.7862	yes	5.9581e-05		1.35392	1.44304	0.182157	12.6231		0.437144	0.403377	0.724735	NaN		0.059516	0.0867005	0.000187611	NaN		5.0915e-67	257.13	0	1	375	386	SCSHQTSAPSLK	376							yes	yes
35890	Q9D0M3-2;Q9D0M3	Q9D0M3-2	Cyc1	Cytochrome c1, heme protein, mitochondrial		0.425009	0.193366	32.1456	yes	0.000775214		1.34297	1.27856	0.160809	12.5773		0.459657	0.0600986	0.470693	0.390362		0.123211	0.613918	0.0541552	0.117783		9.112e-42	228.84	0	1	75	87	HLVGVCYTEEEAK	80							yes	no
1721	Q60930;G3UX26;D3YZT5;D3YUN8	Q60930	Vdac2	Voltage-dependent anion-selective channel protein 2		0.419239	0.552936	34.6013	yes	1.99468e-06		1.34854	1.33578	0.473206	35.4255		0.907224	0.231667	-0.375941	0.606812		0.000182924	0.0824448	0.103896	0.00051598		0.0017199	114.5	0	3	2	11	AECCVPVCPR	4;5;9							yes	no
78408	Q8BGT8;F7D3N3;Q8BGT8-2;F6U6Z2;E0CXW9;Q8K0S0	Q8BGT8	Phyhipl;Phyhip	Phytanoyl-CoA hydroxylase-interacting protein-like;Phytanoyl-CoA hydroxylase-interacting protein		0.418471	0.397796	32.5907	yes	0.000920472		1.3403	1.33827	0.354333	26.477		0.527134	-0.129524	0.814207	0.30981		0.0250984	0.535715	0.000508205	0.204743		0.00024874	150.17	0	1	368	375	TCNISVGR	369							yes	no
39347	P17751;H7BXC3	P17751	Tpi1	Triosephosphate isomerase		0.414558	0.324644	34.7033	yes	2.53729e-06		1.33934	1.32228	0.287205	21.7205		0.272718	-0.0294908	0.705468	0.556398		0.149	0.970746	2.44909e-06	0.00137859		6.7684e-05	138.71	0	1	257	269	IIYGGSVTGATCK	268							yes	no
91574	Q7TMF3;A0A0R4J275;F6RBR6	Q7TMF3	Ndufa12	NADH dehydrogenase [ubiquinone] 1 alpha subcomplex subunit 12		0.396724	0.173855	33.2467	yes	0.000236737		1.31685	1.33012	0.161264	12.124		0.429044	0.620851	0.200387	0.364404		0.0270744	0.00192493	0.125178	0.0701228		1.288e-52	274.39	0	1	89	106	WLHCMTDDPPTTNPPTAR	92							yes	no
13341	P62717;F6YJW4	P62717	Rpl18a	60S ribosomal protein L18a		0.38961	0.297599	35.7024	yes	1.98448e-06		1.32252	1.32452	0.269971	20.3826		0.588571	0.190648	0.680819	0.070366		0.00161581	0.1411	5.23128e-06	0.572102		7.2853e-16	233.84	0	1	99	111	DLTTAGAVTQCYR	109							yes	yes
8971	Q8BFW7;Q8BFW7-4;Q8BFW7-5;Q8BFW7-2;Q8BFW7-3	Q8BFW7	Lpp	Lipoma-preferred partner homolog		0.369453	0.337637	33.8428	yes	2.29166e-05		1.29218	1.18911	0.246444	20.7251		-0.280494	0.401604	0.337301	0.43163		0.293977	0.0164194	0.0613618	0.0116393		1.4972e-187	302.66	0	4	570	595	CEDCGGLLSEGDNQGCYPLDGHILCK	570;573;585;594							yes	no
58900	Q91XL1;CON__Q2KIF2	Q91XL1	Lrg1	Leucine-rich HEV glycoprotein		0.366225	0.345843	32.7514	yes	0.000624043		1.28921	1.29895	0.304656	23.4541		0.393961	0.749088	-0.0944401	0.338488		0.0865729	0.00185643	0.834796	0.169586		0.0021337	138.48	0	1	299	305	NLADLCR	304							yes	yes
91232	Q60930;G3UX26;D3YZT5;D3YUN8	Q60930	Vdac2	Voltage-dependent anion-selective channel protein 2		0.324956	0.177003	35.819	yes	5.55743e-05		1.25616	1.26461	0.155148	12.2685		0.433345	0.148559	0.216567	0.52371		0.0194367	0.319568	0.110134	0.00251169		5.6291e-07	166.07	0	1	76	86	WCEYGLTFTEK	77							yes	no
4715	P99029-2;P99029;G3UZJ4;H3BJQ7	P99029-2	Prdx5	Peroxiredoxin-5, mitochondrial		0.316645	0.523403	35.4476	yes	8.22434e-05		1.27177	1.33644	0.482395	36.0956		0.612832	-0.188896	0.944804	0.0204574		0.00103599	0.360076	4.45723e-10	0.768399		2.9511e-27	169.98	0	1	140	162	ALNVEPDGTGLTCSLAPNILSQL	152							yes	no
21717	P46467	P46467	Vps4b	Vacuolar protein sorting-associated protein 4B		0.314549	0.121613	33.7371	yes	0.000250808		1.24378	1.22286	0.100387	8.20921		0.337507	0.291591	0.116699	0.400117		0.0782204	0.0736137	0.298511	0.0117781		5.0501e-53	228.9	1	1	225	243	ENKPSIIFIDEIDSLCGSR	240							yes	yes
45657	Q9DBM2	Q9DBM2	Ehhadh	Peroxisomal bifunctional enzyme;Enoyl-CoA hydratase/3,2-trans-enoyl-CoA isomerase;3-hydroxyacyl-CoA dehydrogenase		0.296003	0.118466	33.9244	yes	0.000524559		1.22774	1.22855	0.100678	8.19481		0.296003	NaN	0.174133	0.411031		0.276376	NaN	0.378146	0.0158979		4.9331e-69	242.07	0	1	16	33	LCNPPVNAISPTVITEVR	17							yes	yes
76139	Q91YH6;A0A0U1RNU9;A0A0U1RPW7	Q91YH6	Atp6v1b1	ATPase, H+ transporting, lysosomal V1 subunit B1, isoform CRA_a		0.293307	0.252481	34.3342	yes	0.000582233		1.23473	1.2478	0.21762	17.4404		0.47077	0.565236	0.0594882	0.115844		0.0157236	0.000941561	0.482626	0.348917		7.4164e-200	390.32	0	1	9	31	SSGFTGNSCDPGTAQEHVQAVTR	17							yes	no
57352	Q6ZWQ9;D3YV37	Q6ZWQ9	Myl12a	MCG5400		0.279826	0.395045	35.6772	yes	0.000422853		1.21652	1.1286	0.273554	24.2383		0.424355	0.371919	0.187733	-0.435581		0.0220336	0.00822675	0.15739	0.011165		0	422.26	0	1	105	124	NAFACFDEEAIGTIQEDYLR	109							yes	yes
2624	P20108	P20108	Prdx3	Thioredoxin-dependent peroxide reductase, mitochondrial		0.274727	0.324584	33.5441	yes	0.00117095		1.22564	1.26402	0.284362	22.4966		0.664194	0.508202	0.0412514	0.0287488		0.000766133	0.12254	0.552184	0.876383		1.6466e-211	389.15	0	1	219	242	AFQFVETHGEVCPANWTPESPTIK	230		PRDX3_MOUSE	DISULFID	230;230	Disulphid		yes	yes
36891	Q9CQM5	Q9CQM5	Txndc17	Thioredoxin domain-containing protein 17		0.27358	0.18673	34.4705	yes	0.00122114		1.2088	1.15919	0.145068	12.5146		NaN	0.34817	-0.00603414	0.27358		NaN	0.0354696	0.75238	0.0695971		1.4712e-279	380.67	0	2	59	74	HVTEDCVFIYCQVGDK	64;69							yes	yes
35140	P35700;B1AXW5;B1AXW6;B1AXW4	P35700	Prdx1	Peroxiredoxin-1		0.25285	0.201049	37.391	yes	0.00126745		1.19161	1.25415	0.184335	14.698		0.607991	0.265892	0.239809	0.149605		0.00113345	0.0502601	0.0808696	0.320024		1.667e-174	387.62	2	1	169	190	HGEVCPAGWKPGSDTIKPDVNK	173		PRDX1_MOUSE	DISULFID	173;173	Disulphid		yes	yes
6070	P56389	P56389	Cda	Cytidine deaminase		0.247852	0.118912	34.7824	yes	0.00153874		1.1875	1.15462	0.0916503	7.9377		0.290711	0.0289213	0.233657	0.262047		0.125672	0.669343	0.170011	0.108756		1.5282e-11	161.76	1	1	2	17	AQERPSCAVEPEHVQR	8							yes	yes
3474	P56389	P56389	Cda	Cytidine deaminase		0.247595	0.236762	35.8035	yes	0.00155408		1.19167	1.15679	0.183384	15.8529		0.372424	-0.107131	0.122765	0.395481		0.0437161	0.696646	0.317311	0.0199665		8.4713e-299	378.17	0	2	84	103	AIAISSDLQEEFISPCGACR	99;102		CDD_MOUSE	METAL;METAL	102 | 99	Zinc;Zinc		yes	yes
1165	Q9R0H0-2;Q9R0H0;A2A848;REV__A0A0A6YWT6;REV__Q8BH17;REV__J9JI28	Q9R0H0-2	Acox1	Peroxisomal acyl-coenzyme A oxidase 1		-0.311848	0.176059	36.0214	yes	0.00120958		0.805615	0.834137	0.105777	12.681		-0.0207302	-0.317233	-0.435209	-0.306464		0.960469	0.118525	0.020176	0.0850903		0.002338	160.17	0	1	296	302	ACTIAIR	297							yes	no
71163	Q9CZD3	Q9CZD3	Gars	Glycine--tRNA ligase		-0.319525	0.216332	33.8552	yes	0.00152189		0.801686	0.846374	0.133818	15.8108		-0.276747	-0.431047	0.0571412	-0.362303		0.180076	0.0204932	0.491306	0.103173		7.1117e-45	241.94	0	2	455	464	SCYDLSCHAR	456;461							yes	yes
34303	P19096;A0A0U1RNJ1;A0A0U1RPP5	P19096	Fasn	Fatty acid synthase;[Acyl-carrier-protein] S-acetyltransferase;[Acyl-carrier-protein] S-malonyltransferase;3-oxoacyl-[acyl-carrier-protein] synthase;3-oxoacyl-[acyl-carrier-protein] reductase;3-hydroxyacyl-[acyl-carrier-protein] dehydratase;Enoyl-[acyl-carrier-protein] reductase;Oleoyl-[acyl-carrier-protein] hydrolase		-0.320136	0.439429	33.7915	yes	0.00148641		0.802205	0.919702	0.311043	33.8199		-0.240804	0.461688	-0.399469	-0.520262		0.369451	0.00627884	0.0806083	0.0138746		2.2132e-202	333.66	0	1	999	1020	GYDYGPQFQGICEATLEGEQGK	1010							yes	no
57607	G3X8R0;Q60870	G3X8R0	Reep5	Receptor expression-enhancing protein;Receptor expression-enhancing protein 5		-0.358679	0.369939	34.1853	yes	0.000307633		0.780061	0.888044	0.253053	28.4955		-0.389865	-0.327493	0.339353	-0.460242		0.0531084	0.0858605	0.018608	0.0319683		0.0016371	116.73	0	1	17	25	NCMTDLLAK	18							yes	no
88964	O35969;O35969-2	O35969	Gamt	Guanidinoacetate N-methyltransferase		-0.365401	0.393912	33.4601	yes	0.0015441		0.780966	0.854241	0.247257	28.9447		0.261663	-0.206515	-0.524286	-0.607854		0.233616	0.309045	0.021636	0.00348671		2.5314e-299	379.68	0	1	78	98	VQQAPIEEHWIIECNDGVFQR	91							yes	no
8909	P54822;E9Q242;E9Q3T7;E9Q0A0;A0A140LHU1;A0A0G2JFI8;A0A0G2JFL8	P54822	Adsl	Adenylosuccinate lyase		-0.369291	0.646983	33.0076	yes	0.00135338		0.795058	0.9371	0.445958	47.5891		0.635681	-0.03485	-0.725913	-0.703731		0.00761402	0.981379	0.0190617	0.00061365		0.023888	128.89	0	2	304	309	CCSLAR	304;305							yes	no
77594	Q9JKC8;H7BWY2;D3YWU3;D3YXV9;D6RI63	Q9JKC8	Ap3m1	AP-3 complex subunit mu-1		-0.377835	0.306191	33.007	yes	0.00100828		0.769592	0.813919	0.176686	21.7081		-0.377835	NaN	-0.591576	0.0122811		0.14051	NaN	0.008701	0.836232		1.5564e-46	224.43	0	1	22	38	SVVSQSVCDYFFEAQEK	29							yes	no
25321	O70250	O70250	Pgam2	Phosphoglycerate mutase 2		-0.398776	0.684448	32.8707	yes	0.000476596		0.769876	0.926652	0.479592	51.7554		-0.149243	0.688076	-0.847561	-0.648309		0.633282	0.00573268	0.000110124	0.00172441		1.5416e-05	157.66	0	1	22	33	FCGWFDAELSEK	23							yes	yes
49437	Q9JKC8;H7BWY2;D3YWU3;D3YXV9;D6RI63	Q9JKC8	Ap3m1	AP-3 complex subunit mu-1		-0.413318	0.28534	32.8902	yes	0.0002767		0.750894	0.852123	0.176908	20.7608		-0.416809	NaN	-0.413318	0.0791508		0.0379484	NaN	0.0788109	0.709177		7.5431e-15	228.2	0	1	227	238	LLDDVSFHPCIR	236							yes	no
75023	B1AV77;B1ATI0;P47740;A0A140LJF9;REV__Q9DAH1;REV__Q7TT52-2	B1AV77	Aldh3a2	Aldehyde dehydrogenase;Fatty aldehyde dehydrogenase		-0.421178	0.386319	33.7104	yes	1.64416e-05		0.747226	0.782706	0.21475	27.4368		0.104573	-0.373276	-0.833421	-0.469081		0.536788	0.177629	6.96746e-05	0.051097		7.3024e-39	214.82	2	3	212	228	SPCYIDRDCDLDVACRR	214;220;226							yes	no
9015	Q8BP67;F6RSK3	Q8BP67	Rpl24	60S ribosomal protein L24		-0.431642	0.624122	33.5134	yes	0.00013569		0.741425	0.855225	0.400605	46.842		-0.424826	-0.984088	-0.438459	0.518539		0.0931907	3.40687e-08	0.169942	0.00148414		0.00091557	141.52	0	1	36	43	CESAFLSK	36							yes	yes
26219	Q9CY16	Q9CY16	Mrps28	28S ribosomal protein S28, mitochondrial		-0.435967	0.183058	31.3822	yes	0.00156154		0.739813	0.753328	0.0970017	12.8764		-0.184178	-0.613669	-0.49482	-0.377113		0.510378	0.0235063	0.105515	0.230693		0.011097	105.82	0	2	119	124	FHCVCK	121;123							yes	yes
34133	Q9Z1F9;H3BLR3;H3BLM2;H3BJQ2;A2BH29	Q9Z1F9	Uba2	SUMO-activating enzyme subunit 2		-0.442327	0.484474	31.9879	yes	0.000599692		0.735987	0.822824	0.29961	36.4123		-0.826329	0.328101	-0.427178	-0.457476		0.00104394	0.199267	0.0897626	0.140099		1.9265e-152	341.51	1	2	154	168	GVTECYECHPKPTQR	158;161		SAE2_MOUSE	METAL;METAL	158 | 161	Zinc;Zinc		yes	no
75052	P70697;A0A0A0MQG7	P70697	Urod	Uroporphyrinogen decarboxylase		-0.45054	0.420172	32.7343	yes	6.30154e-05		0.732494	0.826869	0.265284	32.0829		-0.673888	-0.386303	0.281752	-0.514777		0.00569498	0.152127	0.108804	0.0241866		2.1958e-70	292.85	1	2	61	75	SPEACCELTLQPLRR	65;66							yes	yes
9629	P26231;A0A0N4SUZ7;REV__Q9JMB1-2;REV__Q9JMB1	P26231	Ctnna1	Catenin alpha-1		-0.451539	0.197846	32.1446	yes	0.000449035		0.731263	0.74561	0.104031	13.9525		-0.454006	-0.657043	-0.175051	-0.449071		0.0776578	0.0020797	0.560248	0.124873		0.0012322	139.31	0	1	526	533	CVIALQEK	526							yes	yes
79099	Q05816	Q05816	Fabp5	Fatty acid-binding protein, epidermal		-0.469468	0.351835	33.3859	yes	2.82848e-05		0.722231	0.833199	0.21483	25.7838		0.112126	NaN	-0.521708	-0.469468		0.548294	NaN	0.01753	0.0282834		0	454.45	0	1	83	103	TETVCTFQDGALVQHQQWDGK	87							yes	yes
83008	P97872;Q14DT3	P97872	Fmo5	Dimethylaniline monooxygenase [N-oxide-forming] 5		-0.475688	0.505533	33.4615	yes	2.1583e-05		0.727748	0.837228	0.316417	37.7934		-0.252477	-0.698899	-0.714372	0.360585		0.225061	0.000109742	0.00301896	0.0728593		0.0058192	114.19	0	1	109	115	TTVCSVK	112							yes	yes
38366	Q8CFA2	Q8CFA2	Amt	Aminomethyltransferase, mitochondrial		-0.502387	0.336639	33.5169	yes	6.49223e-06		0.708053	0.710693	0.162249	22.8297		-0.390718	-0.936962	-0.145071	-0.614057		0.0525606	1.16735e-05	0.649459	0.00655288		0.0092991	116	0	1	89	94	IFGCDR	92							yes	yes
21541	Q9D8H7;Q9D8H7-2	Q9D8H7	Oma1	Metalloendopeptidase OMA1, mitochondrial		-0.506863	0.320246	30.745	yes	0.00150935		0.703762	0.683587	0.141568	20.7095		-1.02198	-0.515133	-0.261215	-0.498593		0.00204773	0.214644	0.439462	0.132736		9.2105e-31	215.93	0	1	261	271	EMVYHLTQCNR	269							yes	yes
44628	Q9EPQ7;D3YU00	Q9EPQ7	Stard5	StAR-related lipid transfer protein 5		-0.51692	0.286365	30.5483	yes	0.00119618		0.698862	0.7136	0.141755	19.8647		-0.213993	-0.51692	-0.786398	NaN		0.436159	0.0953592	0.00928684	NaN		8.188e-76	225.88	1	1	124	145	KYEDGTISSNATHVEHPLCPPK	142							yes	no
68425	Q6PE01	Q6PE01	Snrnp40	U5 small nuclear ribonucleoprotein 40 kDa protein		-0.537291	0.69672	33.6764	yes	2.04392e-08		0.70092	0.802812	0.404257	50.3551		-0.270048	0.444302	-0.804533	-1.15601		0.191766	0.00837959	0.000128702	6.45969e-09		7.7309e-60	244.44	1	1	163	178	RGPQLVCTGSDDGTVK	169							yes	yes
27806	Q9DCJ1	Q9DCJ1	Mlst8	Target of rapamycin complex subunit LST8		-0.538445	0.795406	30.3429	yes	0.000716966		0.691441	0.722108	0.362529	50.2043		-0.671465	-1.66434	-0.405425	0.251036		0.0155922	1.43462e-07	0.167766	0.456157		6.0433e-57	234.04	0	2	228	245	FSPDSTLLATCSADQTCK	238;244							yes	yes
83125	Q8VC48	Q8VC48	Pex12	Peroxisome assembly protein 12		-0.540768	0.818952	30.3464	yes	0.000677646		0.711433	0.754247	0.401025	53.169		-0.921126	-1.53345	-0.160411	0.320397		0.00550554	3.23366e-06	0.658859	0.241142		0.0040463	121.68	0	2	302	308	TVCPLCR	304;307							yes	yes
31607	Q6P3A8;Q6P3A8-2	Q6P3A8	Bckdhb	2-oxoisovalerate dehydrogenase subunit beta, mitochondrial		-0.546211	0.651027	34.767	yes	2.28884e-09		0.702029	0.726549	0.313644	43.1689		-0.869003	-1.318	0.138877	-0.22342		7.54024e-06	7.27494e-10	0.270184	0.368565		0.00056944	126.41	0	1	221	230	GLLLSCIEDK	226							yes	no
83803	P09242;E9Q7P8;B1AXF5;B1AXF6	P09242	Alpl	Alkaline phosphatase, tissue-nonspecific isozyme;Alkaline phosphatase		-0.557076	0.36836	30.4644	yes	0.00045324		0.681996	0.741803	0.201652	27.184		-0.676177	-0.437976	-0.794671	0.0380779		0.014882	0.190647	0.00855878	0.762653		1.8724e-87	240.24	0	1	100	122	TYNTNAQVPDSAGTATAYLCGVK	119							yes	no
57001	A0A0R4J1I9;Q8CFZ5;F7A0H7	A0A0R4J1I9	Slc22a12	Solute carrier family 22 member 12		-0.572701	0.466556	32.0482	yes	5.86069e-06		0.672357	0.677785	0.212271	31.3184		-0.163722	NaN	-1.09456	-0.572701		0.558594	NaN	4.04126e-07	0.0464688		5.8814e-07	169.44	0	1	466	477	MTAVGLCQVAAR	472							yes	no
84562	P46737;P46737-2;A3KGA8;E9Q0P6	P46737	Brcc3	Lys-63-specific deubiquitinase BRCC36		-0.579605	0.589075	31.5943	yes	1.86572e-05		0.669147	0.782716	0.333188	42.5682		-0.940203	NaN	-0.579605	0.211437		0.000182962	NaN	0.064367	0.364578		0.0020731	108.67	0	1	202	212	VCLESAVELPK	203							yes	yes
9323	Q9EQ20	Q9EQ20	Aldh6a1	Methylmalonate-semialdehyde dehydrogenase [acylating], mitochondrial		-0.583113	0.506956	30.122	yes	0.000233044		0.667522	0.683189	0.233498	34.1778		-1.12684	-0.113838	-0.583113	NaN		0.00148532	0.723836	0.0626747	NaN		0.00034592	110.66	0	1	317	330	CMALSTAILVGEAK	317		MMSA_MOUSE	ACT_SITE	317	Active site		yes	yes
78334	Q9QZ73;A0A0G2JDM0;A0A140T8R8;A0A0G2JGV7;Q3UT23;A0A0G2JEA2;A0A0G2JDN9	Q9QZ73	Dcun1d1	DCN1-like protein 1;DCN1-like protein		-0.600346	0.763253	32.5934	yes	1.89303e-06		0.659596	0.761534	0.402464	52.8491		-1.25208	-0.600346	0.269232	NaN		5.4531e-07	0.0268093	0.122748	NaN		8.6883e-43	237.29	0	1	25	36	TAVSCLSQNDWK	29							yes	no
43007	Q91WS0	Q91WS0	Cisd1	CDGSH iron-sulfur domain-containing protein 1		-0.601213	0.227065	31.4656	yes	8.64811e-06		0.659199	0.621396	0.0934322	15.0358		-0.601213	NaN	-0.957395	-0.535325		0.072453	NaN	0.0249128	0.011094		0.00024323	118.31	1	1	79	89	KFPFCDGAHIK	83		CISD1_MOUSE	METAL	83	Iron-sulfur (2Fe-2S)		yes	yes
89922	O88327;B1AZA7	O88327	Ctnnal1	Alpha-catulin		-0.608422	0.519952	29.6833	yes	0.00126071		0.655914	0.832752	0.323129	38.8025		-0.608422	-0.651451	NaN	0.269875		0.0683203	0.0498974	NaN	0.431437		4.2752e-37	208.27	0	1	422	438	VTGVEGNLEALAEYACK	437							yes	yes
20884	P82343-2;P82343;D6RHA2;G3XA46	P82343-2	Renbp	N-acylglucosamine 2-epimerase		-0.622801	0.601856	31.4794	yes	3.90433e-06		0.649409	0.707389	0.294425	41.6213		-1.16402	-0.622801	0.0377195	NaN		3.29448e-06	0.0214516	0.860295	NaN		0.020998	86.512	0	1	232	239	ELPGCLGR	236							yes	no
24305	G5E8L8;Q61083	G5E8L8	Map3k2	Mitogen-activated protein kinase kinase kinase 2		-0.658482	0.486207	30.6012	yes	2.89375e-05		0.633544	0.611913	0.193105	31.5576		-0.334076	-1.29017	NaN	-0.658482		0.227386	4.33046e-05	NaN	0.0210082		0.00011559	156.48	0	1	399	411	EVNALECEIQLLK	405							yes	no
8900	P97872;Q14DT3	P97872	Fmo5	Dimethylaniline monooxygenase [N-oxide-forming] 5		-0.65973	0.439387	32.2538	yes	1.39896e-07		0.638419	0.706837	0.228545	32.3335		-0.848438	-0.471023	-0.926671	0.034834		0.0106388	0.0108142	0.0300721	0.756961		4.103e-121	293.8	0	3	21	34	CCLEEGLEPVCFER	21;22;31							yes	yes
45656	Q9JLI8;Q9JLI8-2	Q9JLI8	Sart3	Squamous cell carcinoma antigen recognized by T-cells 3		-0.68225	0.37887	29.4058	yes	0.000283457		0.62879	0.630802	0.161803	25.6503		-0.29972	-0.489041	-0.875459	-1.14173		0.27846	0.236735	0.00600043	0.0159629		0.0033998	131.65	0	1	486	492	LCNNMQK	487							yes	yes
63872	A2A5R2;F6YCJ0	A2A5R2	Arfgef2	Brefeldin A-inhibited guanine nucleotide-exchange protein 2		-0.683091	0.561525	29.8816	yes	0.000278432		0.62283	0.764176	0.317468	41.5438		-0.883821	-0.683091	0.173472	NaN		0.00776375	0.10688	0.526388	NaN		3.5212e-07	169.21	0	2	1661	1671	QETSSLACCLR	1668;1669							yes	yes
1101	Q61792;A2A6H0;A2A6G9;A2A6G7;A2A6G8;A2A6G6;A2A6G5;E9Q0N6;A2A6G4;A2A6G0;A2A6G2;A2A6G3	Q61792	Lasp1	LIM and SH3 domain protein 1		-0.695666	0.712629	33.1769	yes	1.50211e-10		0.630064	0.648771	0.298935	46.0771		-0.404246	-0.987085	-1.62333	0.0148851		0.118265	1.19107e-07	7.50482e-08	0.872828		1.1114e-38	237.81	0	3	28	36	ACFHCETCK	29;32;35							yes	yes
76484	Q9D8I3	Q9D8I3	Glod5	Glyoxalase domain-containing protein 5		-0.697979	0.539332	30.1651	yes	8.81124e-06		0.616435	0.670048	0.252506	37.6847		-0.697979	NaN	-1.15632	-0.0815301		0.012423	NaN	2.10065e-05	0.883147		3.4942e-06	145.99	0	2	13	25	SSSQIPSPCLICR	21;24							yes	yes
48898	Q9ERL9	Q9ERL9	Gucy1a3	Guanylate cyclase soluble subunit alpha-3		-0.713818	0.295083	29.9632	yes	0.000142827		0.609705	0.691047	0.148522	21.4923		-0.734645	NaN	-0.713818	-0.213451		0.00816589	NaN	0.0268435	0.525583		0.0038878	116.88	0	1	81	88	LIFPECER	86							yes	yes
10231	Q60710;F8WJE0;F6TVP2;E9Q0K6;E9PYG9;E0CXZ5	Q60710	Samhd1	Deoxynucleoside triphosphate triphosphohydrolase SAMHD1		-0.732607	0.617291	29.4028	yes	9.37035e-05		0.601815	0.765327	0.351498	45.9278		-0.928591	0.225022	-0.732607	NaN		0.00513227	0.484107	0.0228546	NaN		7.4467e-11	175.74	0	1	320	333	DCHHLGIQNNFDYK	321							yes	no
25320	Q99LS3;D3Z4T3;A0A0J9YVH9;D3Z666	Q99LS3	Psph	Phosphoserine phosphatase		-0.734589	0.683849	30.8461	yes	9.67683e-05		0.600989	0.811603	0.416555	51.3249		-0.734589	-0.88254	0.368946	NaN		0.00851043	0.00765714	0.122962	NaN		2.5405e-05	152.07	0	1	37	49	FCGVEAAVSEMTR	38							yes	no
35314	Q9CQT1;F6YY88;F8WI95	Q9CQT1	Mri1	Methylthioribose-1-phosphate isomerase		-0.780596	0.685183	29.6072	yes	3.04973e-05		0.582126	0.721518	0.36107	50.0431		0.178244	NaN	-0.780596	-1.14905		0.549551	NaN	0.00486861	0.000295863		8.6082e-05	90.464	0	1	271	293	HHGVPFYVAAPSSSCDLHLETGK	285							yes	no
10207	Q09324	Q09324	Gcnt1	Beta-1,3-galactosyl-O-glycosyl-glycoprotein beta-1,6-N-acetylglucosaminyltransferase		-0.785395	0.203211	28.0721	yes	0.00130119		0.580193	0.630735	0.092116	14.6045		-0.44015	-0.785395	NaN	-0.798484		0.16975	0.0659674	NaN	0.107201		0.019596	96.51	0	1	99	105	DCASFIR	100		GCNT1_MOUSE	DISULFID	100;172	Disulphid		yes	yes
40953	Q76LS9-2;Q76LS9;Q76LS9-3	Q76LS9-2	Fam63a	Protein FAM63A		-0.829966	0.428778	32.1612	yes	2.06739e-11		0.562543	0.678649	0.21528	31.7218		-0.109271	NaN	-0.829966	-0.872111		0.762033	NaN	0.00015579	0.00195748		0.00033765	118.71	0	1	106	117	IQQPELDFYCVK	115							yes	no
85922	P05202	P05202	Got2	Aspartate aminotransferase, mitochondrial		-0.864115	0.570043	36.5794	yes	3.27571e-22		0.549383	0.546169	0.203256	37.2148		-0.41928	NaN	-1.55078	-0.864115		0.0331607	NaN	1.55539e-18	1.56741e-07		1.0987e-07	163.77	0	1	288	296	VGAFTVVCK	295							yes	yes
54501	Q8BPU7;Q8BPU7-2;Q8BPU7-4;Q8BPU7-3	Q8BPU7	Elmo1	Engulfment and cell motility protein 1		-0.874354	0.679524	30.214	yes	1.93217e-08		0.545498	0.696284	0.349862	50.2471		-1.16134	NaN	-0.874354	0.132583		2.95472e-05	NaN	0.00375882	0.661365		0.002388	132.29	0	1	556	563	LVEGTCFR	561							yes	no
25346	P50516;P50516-2;D3Z1B9;D3YWH3;D3YZ23	P50516	Atp6v1a	V-type proton ATPase catalytic subunit A		-0.880784	0.454653	34.8012	yes	4.77054e-23		0.543072	0.662482	0.223357	33.7152		-0.880784	NaN	-0.931779	-0.120039		5.643e-06	NaN	1.99619e-07	0.586253		0.022577	90.631	0	1	531	536	FCPFYK	532							yes	yes
86118	Q8CFA2	Q8CFA2	Amt	Aminomethyltransferase, mitochondrial		-1.00275	0.704002	33.0714	yes	4.65448e-21		0.531144	0.565347	0.265983	47.0478		-0.488065	-1.51743	-0.208434	-1.5837		0.0506354	7.49864e-18	0.465393	8.0151e-16		0.00094679	130.56	0	1	321	331	VGLICEGAPVR	325							yes	yes
62385	A0A0G2JFT8;Q9D394-2;Q9D394-4;Q9D394;Q9D394-3	A0A0G2JFT8	Rufy3	Protein RUFY3		-1.00483	0.620046	28.9064	yes	3.72891e-05		0.498331	0.654797	0.304258	46.466		-1.00483	0.00783845	NaN	-1.11838		0.00427798	0.958499	NaN	0.000432969		2.1749e-219	353.96	0	2	608	622	PQVCQLCQEDDSLTK	611;614							yes	no
2426	Q9CQJ8	Q9CQJ8	Ndufb9	NADH dehydrogenase [ubiquinone] 1 beta subcomplex subunit 9		-1.34998	0.542488	28.184	yes	2.82665e-08		0.392297	0.41916	0.157003	37.4566		-1.34998	NaN	-1.85036	-0.766451		0.000167261	NaN	1.17454e-05	0.0175703		0.0077333	91.469	0	1	2	15	AFCAPPAYLTHQQK	4							yes	yes
45630	A0A0R4J0M1;Q8VCN9	A0A0R4J0M1	Tbcc	Tubulin-specific chaperone C		-1.6537	0.706668	32.9159	yes	3.08335e-56		0.317824	0.427557	0.226143	52.8919		NaN	-0.540295	-1.85091	-1.6537		NaN	0.104963	3.36557e-20	3.39268e-13		0.003752	107.01	0	1	213	221	LCGNPNTLR	214							yes	no
46023	Q5U5M8	Q5U5M8	Bloc1s3	Biogenesis of lysosome-related organelles complex 1 subunit 3		-2.10378	0.280191	30.2441	yes	2.62271e-43		0.232647	0.239451	0.0468345	19.5591		-1.78929	-2.34821	NaN	-2.10378		1.26584e-10	9.0331e-13	NaN	1.76844e-11		0.0047761	110.63	0	1	167	174	LDIVAGCR	173							yes	yes
9538	Q9DBX5;P47713;A0A087WPN8	Q9DBX5	Pla2g4a	Cytosolic phospholipase A2;Phospholipase A2;Lysophospholipase		0.622636	0.38237	28.7635		0.00557385		1.53969	1.69012	0.464545	27.4859		0.399923	NaN	1.14486	0.622636		0.427237	NaN	0.00125565	0.127401		2.1975e-16	196.88	0	1	717	727	CSVSLSNVEAR	717							yes	no
8231	O88792	O88792	F11r	Junctional adhesion molecule A		0.612303	0.745648	29.9097		0.00183687		1.53808	1.63675	0.803185	49.0721		0.452503	-0.364843	0.772103	1.42989		0.141816	0.233429	0.0313209	8.96155e-05		3.1501e-85	245.4	0	1	148	167	AVLTCSEHDGSPPSEYSWFK	152		JAM1_MOUSE	DISULFID	152;212	Disulphid		yes	yes
92605	Q8R2K1;D3YWS7;F6SJM7;Q8R2K1-2;Q8R2K1-3;F6X9P4;Q8R2K1-5;Q8R2K1-4	Q8R2K1	Fuom	Fucose mutarotase		0.609423	0.380982	28.2629		0.00665171		1.52565	1.37895	0.3345	24.2575		0.609423	0.691573	-0.00553529	NaN		0.187623	0.0993249	0.965803	NaN		0.0027869	84.169	1	1	98	109	YESLLLEADCKK	107							yes	no
61812	A0A0R4J1V0;Q9JIL4;D3YZS9;D3YW13;D3Z114	A0A0R4J1V0	Pdzk1	Na(+)/H(+) exchange regulatory cofactor NHE-RF3		0.549581	0.468155	28.992		0.0142511		1.46366	1.6375	0.551121	33.6563		0.549581	NaN	0.256116	1.17286		0.242787	NaN	0.260806	0.00747169		9.4697e-48	225.04	0	1	119	134	PGPGMNGAVEPCAQPR	130							yes	no
27950	Q8K1N4;Q8K1N4-2	Q8K1N4	Spats2	Spermatogenesis-associated serine-rich protein 2		0.545493	0.539995	28.8183		0.0149781		1.45952	1.45593	0.517329	35.5326		-0.0941707	NaN	0.545493	0.979257		0.642779	NaN	0.124031	0.00844967		0.0025575	116.25	0	1	354	362	FTCDVETLK	356							yes	yes
44696	Q3TYX3	Q3TYX3	Smyd5	SET and MYND domain-containing protein 5		0.533864	0.535721	30.6959		0.00413746		1.4478	1.31853	0.438597	33.264		0.533864	NaN	-0.269112	0.746716		0.0734543	NaN	0.423824	0.0744388		2.601e-16	153.65	0	1	125	144	LAAAEQYHQILCPGPSHDPR	136							yes	yes
31209	P40124;B1ARS0	P40124	Cap1	Adenylyl cyclase-associated protein 1		0.533828	0.464489	29.2738		0.0172351		1.44777	1.35326	0.400861	29.6218		-0.130373	0.764202	0.533828	NaN		0.576194	0.0210198	0.117007	NaN		6.1544e-34	234.39	1	1	364	375	GKINSITVDNCK	374							yes	yes
92395	Q8K2B3	Q8K2B3	Sdha	Succinate dehydrogenase [ubiquinone] flavoprotein subunit, mitochondrial		0.52799	0.848003	27.7353		0.0184727		1.44192	1.18276	0.556788	47.0755		0.52799	0.644058	NaN	-0.879316		0.265246	0.126799	NaN	0.0720139		8.3621e-11	113.51	0	1	211	232	YDTSYFVEYFALDLLMENGECR	231							yes	yes
29802	Q9Z2D1;Q6P572;B8JJF6;B8JJF3;F6T2Q0	Q9Z2D1	Mtmr2	Myotubularin-related protein 2		0.515853	0.592721	28.6079		0.0212972		1.42984	1.52339	0.616364	40.4601		NaN	-0.0601809	1.12511	0.515853		NaN	0.877222	0.00186558	0.193216		2.7632e-06	161.17	0	1	145	156	GENSYGLETVCK	155							yes	no
23686	Q8VCF0;S4R1W6	Q8VCF0	Mavs	Mitochondrial antiviral-signaling protein		0.515113	0.226977	30.0515		0.00835946		1.42914	1.43501	0.223882	15.6014		0.778043	0.524486	0.222771	0.505741		0.0123326	0.0365691	0.317311	0.159822		2.9854e-13	85.531	1	1	136	170	ETPSCPKPVQDTQPPESPVENSEQLLQTNSGAVAR	140							yes	yes
25322	Q6PB44-2;Q6PB44;A0A0G2JEW5;REV__Q3TNL8-2;REV__Q3TNL8	Q6PB44-2	Ptpn23	Tyrosine-protein phosphatase non-receptor type 23		0.514343	0.345042	29.9474		0.00845335		1.42834	1.31263	0.291843	22.2334		0.612471	NaN	-0.0281496	0.514343		0.0237671	NaN	0.966393	0.14451		0.00030719	147.69	0	1	1498	1505	FCHEALVR	1499							yes	no
85637	Q91WC0;F2Z420;F2Z438;Q91WC0-2;Q91WC0-3;D6RCY6;Q91WC0-4	Q91WC0	Setd3	Histone-lysine N-methyltransferase setd3		0.513341	0.627233	28.7129		0.0219265		1.42735	1.25093	0.469942	37.5674		0.684488	-0.477326	0.513341	NaN		0.132249	0.247159	0.0370859	NaN		0.072515	52.278	0	1	387	396	VFCMTEEELK	389							yes	no
42255	Q91X75;P20852	Q91X75	Cyp2a5	Cytochrome P450 2A5		0.502805	0.794265	30.5748		0.00673772		1.41697	1.18405	0.532234	44.9503		-0.798209	NaN	0.502805	0.641661		0.00424771	NaN	0.0812482	0.0253262		0.0027251	113.74	0	1	78	88	IVVLCGQEAVK	82							yes	no
55351	B1B0C7;E9PZ16	B1B0C7	Hspg2	Basement membrane-specific heparan sulfate proteoglycan core protein		0.48718	0.199353	29.756		0.0124281		1.4017	1.51249	0.216417	14.3086		0.817106	NaN	0.458272	0.48718		0.00253646	NaN	0.173076	0.17461		1.8689e-31	208.95	0	1	2290	2306	LYILQASPADAGEYVCR	2305							yes	no
94804	Q9CXF4	Q9CXF4	Tbc1d15	TBC1 domain family member 15		0.482488	0.477571	29.4928		0.0132617		1.39715	1.19582	0.352556	29.4825		0.487041	-0.342403	NaN	0.482488		0.311677	0.309301	NaN	0.0874328		0.00044035	134.25	0	1	180	191	YVVLCESPQDSR	184							yes	yes
37286	Z4YKX0;P49698-2;P49698;A2A5I6;A2A5I4;Q059V1;E9QPS1;Q9WUU6	Z4YKX0	Hnf4a	Hepatocyte nuclear factor 4-alpha		0.480354	0.518474	30.1369		0.00944921		1.39509	1.24979	0.400585	32.0523		-0.327657	NaN	0.639184	0.480354		0.236382	NaN	0.0106298	0.171327		5.4147e-15	188.87	0	1	172	183	IANITDVCESMK	179							yes	no
9637	Q6Q899;A2AP29;Q6Q899-2;Q6Q899-3;Q6Q899-4	Q6Q899	Ddx58	Probable ATP-dependent RNA helicase DDX58		0.476691	0.290409	30.7529		0.00997396		1.39159	1.31181	0.239805	18.2805		0.587808	-0.0572487	0.46511	0.488271		0.0144414	0.884289	0.0568123	0.173712		0.0013231	149.06	0	1	681	687	CVLEAFR	681							yes	no
9371	Q61847;Q61847-2	Q61847	Mep1b	Meprin A subunit beta		0.472069	0.868222	30.0131		0.0152917		1.45643	1.46623	0.784997	53.5383		0.017788	-0.681759	0.926349	1.2195		0.929028	0.0289658	0.00846715	0.000801435		7.4595e-22	200.56	0	1	633	644	CPAGEDWWYMGK	633		MEP1B_MOUSE	DISULFID	633;646	Disulphid		yes	no
27805	B7ZNY3;G3XA13;A5D6P2;Q99NH2;E0CZE2;E0CXL4;F6S7Z1;Q99NH2-2;E0CX45;F6TSJ9;E0CXR8;E0CZ83;E0CY24;A0A0R4J1Y4;F6UGU7;Q99NH2-4;E9PYJ2;Q99NH2-3;Q99NH2-5;Q4JJC0;F6TB42;F6URI7;E0CYB6;E0CXD3	B7ZNY3	Pard3	Partitioning defective 3 homolog		0.462651	0.315665	29.4644		0.0173571		1.37817	1.32655	0.267989	20.2019		0.67309	0.445001	-0.0658543	0.4803		0.0300591	0.308335	0.941586	0.180342		0.018898	105.52	0	1	382	392	FSPDSHCVANR	388							yes	no
79827	Q69ZP3;Q69ZP3-3;Q69ZP3-4	Q69ZP3	Pnkd	Probable hydrolase PNKD		0.454568	0.336373	28.9375		0.0420118		1.37037	1.403	0.326214	23.2512		NaN	0.454568	0.802649	0.130041		NaN	0.0713473	0.0253611	0.621085		9.7971e-73	221.81	0	2	345	368	THCLELQEALGPGPGPTSDDGCSR	347;366							yes	no
45014	Q8CI75;Q8CI75-2;A0A087WP08	Q8CI75	Dis3l2	DIS3-like exonuclease 2		0.45016	0.687	29.7841		0.0204713		1.36626	1.46993	0.684936	46.5965		0.435561	1.2627	-0.419363	0.464759		0.108384	0.00189621	0.151922	0.23237		6.8524e-29	177.61	0	1	554	574	LAFTLDHETGLPQGCHIYEYR	568							yes	no
82203	O08807;B1AZS9	O08807	Prdx4	Peroxiredoxin-4		0.449682	0.50546	28.8898		0.0442262		1.36574	1.16714	0.361434	30.9675		NaN	0.47064	0.449682	-0.415134		NaN	0.278289	0.180547	0.472329		1.6213e-08	130.3	1	1	49	69	TRENECHFYAGGQVYPGEASR	54							yes	yes
9455	Q5SXC4;Q5SXC3;Q8BGV5	Q5SXC4	Vezf1			0.446902	0.130054	28.3701		0.04553		1.36311	1.37717	0.124714	9.05581		0.592943	0.33352	0.446902	NaN		0.201798	0.462856	0.20389	NaN		3.5507e-22	202.2	0	2	263	273	CQTCTAAFATK	263;266							yes	yes
37451	E9QNW6;Q8VDG7;D3Z3Q4	E9QNW6	Pafah2	Platelet-activating factor acetylhydrolase 2, cytoplasmic		0.439359	0.45037	29.0924		0.0492311		1.356	1.27375	0.367734	28.8702		0.6721	-0.197843	NaN	0.439359		0.0302983	0.565254	NaN	0.217376		0.0061496	102.5	0	1	320	328	ICAQHEQSR	321							yes	no
9399	A0A087WQT6;O89110	A0A087WQT6	Casp8	Caspase-8;Caspase-8 subunit p18;Caspase-8 subunit p10		0.43808	0.275049	29.3882		0.0239359		1.3548	1.38185	0.26374	19.0859		0.43808	0.729511	NaN	0.179744		0.154656	0.00335766	NaN	0.575259		1.0957e-167	315.47	0	1	455	475	CPQGDDILSILTGVNYDVSNK	455							yes	no
57633	O70572;D6RGM4	O70572	Smpd2	Sphingomyelin phosphodiesterase 2		0.436544	0.255259	28.7016		0.050676		1.35336	1.38684	0.246924	17.8048		0.436544	0.721409	0.212084	NaN		0.3759	0.0846542	0.487571	NaN		2.9258e-10	186.51	0	1	220	236	NCYVSQQDLGPFPSGIR	221							yes	yes
63357	Q63918	Q63918	Sdpr	Serum deprivation-response protein		0.433001	0.758035	30.5922		0.0185455		1.35004	1.29577	0.601966	46.4562		0.902084	0.433001	-0.580986	NaN		0.0008568	0.0668076	0.179955	NaN		0.035979	80.377	0	1	135	140	QCVQVK	136							yes	yes
71073	E9PZF0;Q01768;Q5NC79	E9PZF0	Gm20390;Nme2	Nucleoside diphosphate kinase;Nucleoside diphosphate kinase B		0.432269	0.425117	30.9427		0.00244387		1.34983	1.22618	0.309659	25.2539		0.523228	-0.381003	0.394052	0.470486		0.0903459	0.158175	0.101232	0.179772		0.02875	82.671	0	1	259	267	SCAHDWVYE	260							yes	no
15153	E0CX20;Q6PGH1	E0CX20	Bud31	Protein BUD31 homolog		0.427658	0.258602	31.4665		0.00290847		1.34505	1.29259	0.222701	17.2291		0.569854	0.0681053	0.427658	NaN		0.0560628	0.721769	0.0775765	NaN		9.817e-31	215.38	0	2	110	120	DTNFGTNCICR	117;119							yes	no
89857	E9Q361;E9Q360;A0A0R4J0V1;Q8K2A7;F6WSW2	E9Q361	Ints10	Integrator complex subunit 10		0.421409	0.342503	29.2779		0.0590638		1.33923	1.37403	0.325562	23.6939		0.778707	NaN	0.421409	0.093917		0.0817144	NaN	0.229606	0.741014		1.3324e-30	212.21	0	1	118	128	VTEQCFNTLER	122							yes	no
84516	Q60930;G3UX26;D3YZT5;D3YUN8	Q60930	Vdac2	Voltage-dependent anion-selective channel protein 2		0.418008	0.132731	30.7353		0.0227089		1.33617	1.2949	0.114193	8.81865		0.464515	0.173033	0.434201	0.401816		0.119303	0.585979	0.07295	0.287941		2.0958e-215	347.76	0	2	210	230	VCEDFDTSVNLAWTSGTNCTR	211;228							yes	no
68827	Q8BFP9	Q8BFP9	Pdk1	[Pyruvate dehydrogenase (acetyl-transferring)] kinase isozyme 1, mitochondrial		0.416058	0.362136	30.8963		0.00352473		1.33805	1.25192	0.283899	22.677		0.561283	0.524568	0.307547	-0.224318		0.0696186	0.0365389	0.191352	0.540955		1.1464e-64	278.85	1	1	236	256	RLCDLYYVNSPELELEELNAK	238							yes	yes
83924	Q99LB7;A2AH52;A2AH53;A2AH55	Q99LB7	Sardh	Sarcosine dehydrogenase, mitochondrial		0.41563	0.275624	31.0217		0.00355842		1.33388	1.2644	0.229956	18.187		NaN	0.0110834	0.537643	0.41563		NaN	0.9885	0.0185171	0.136852		0	457.31	0	2	253	278	VAAVETEHGSIQTPCVVNCAGVWASK	267;271							yes	yes
86067	D3Z442;D3YZD8;Q8R0P4;D3YX09;D3Z1Q3;D3YWY5;Q8R0P4-2;Q8CF11;D3YY39	D3Z442	Aamdc	Mth938 domain-containing protein		0.415316	0.196785	30.8141		0.00358336		1.33834	1.32011	0.177288	13.4297		0.160977	0.57118	0.537002	0.293629		0.588516	0.022466	0.0630639	0.392196		0.0018434	115.78	0	1	131	139	VGGVFHSTC	139							yes	no
34724	Q8R180	Q8R180	Ero1l	ERO1-like protein alpha		0.415148	0.536078	31.2324		0.00359674		1.33343	1.41118	0.51954	36.816		0.974684	0.415148	NaN	-0.0971252		0.0017677	0.0386	NaN	0.78101		8.1571e-33	163.39	0	1	157	186	HDDSSDSFCEIDDIQSPDAEYVDLLLNPER	165							yes	yes
42305	P31230;Q3UZG4;A0A0G2JEU9;A0A0G2JDV0;A0A0G2JDW6;A0A0G2JDH0	P31230	Aimp1	Aminoacyl tRNA synthase complex-interacting multifunctional protein 1;Endothelial monocyte-activating polypeptide 2		0.409414	0.171417	28.3788		0.0665035		1.32815	1.30715	0.152709	11.6826		NaN	0.409414	0.534338	0.195385		NaN	0.353468	0.131605	0.547916		3.6392e-07	99.343	0	1	268	287	IWEQIQPDLHTNAECVATYK	282							yes	no
51645	Q9Z0H8-2;Q9Z0H8	Q9Z0H8-2	Clip2	CAP-Gly domain-containing linker protein 2		0.408377	0.182055	28.9749		0.0671815		1.32719	1.37454	0.176692	12.8547		0.650837	0.294359	0.408377	NaN		0.155267	0.364679	0.219837	NaN		1.4541e-58	187.38	0	1	760	786	LQAAESLCSAQHSHVIESSDLSEETIR	767							yes	no
33338	F6X0V1;Q8BRR9;Q61481-2;Q61481;Q9JLL9;Q5I7S8;A2ASF9	F6X0V1	Pde1a	Calcium/calmodulin-dependent 3,5-cyclic nucleotide phosphodiesterase 1A		0.406403	0.414341	29.0528		0.0684878		1.32538	1.3328	0.372943	27.982		0.773487	-0.0534618	0.406403	NaN		0.0128457	0.826028	0.245782	NaN		5.3061e-14	159.22	0	1	433	452	GSVCDGSYAPDYSLSAVDLK	436							yes	no
17035	Q9R059;F2Z455;D6RJ68	Q9R059	Fhl3	Four and a half LIM domains protein 3		0.405387	0.219611	30.5208		0.0268212		1.32444	1.38506	0.215595	15.5657		NaN	0.270544	0.699974	0.405387		NaN	0.239817	0.0435478	0.243334		0.0010162	137.9	0	3	184	192	ECLVCTGCK	185;188;191							yes	no
71091	Q8K009;D3Z6B9	Q8K009	Aldh1l2	Mitochondrial 10-formyltetrahydrofolate dehydrogenase		0.404936	0.640704	31.3324		0.00450094		1.3335	1.62512	0.808649	49.7595		0.0431723	1.48702	0.232539	0.577334		0.87929	1.15384e-08	0.308473	0.0430428		2.6021e-56	236.4	1	1	173	188	SCDVKPNDTVDSLYNR	174							yes	no
84591	Q62523;Q7TQE2;A0A0N4SVP4;A0A0N4SVD2;A0A0N4SUX7	Q62523	Zyx	Zyxin		0.404843	0.347387	29.7226		0.0362051		1.32394	1.23576	0.278417	22.5299		0.545385	NaN	-0.114139	0.404843		0.247044	NaN	0.737034	0.285079		1.759e-34	192.54	0	1	142	161	VCSIDLEIDSLSSLLDDMTK	143							yes	no
80798	Q6P542;REV__D3YY58;REV__D3YZ69;REV__Q3UHD3-3	Q6P542	Abcf1	ATP-binding cassette sub-family F member 1		0.403731	0.215835	29.3725		0.0702884		1.32292	1.22272	0.174419	14.2648		0.40482	NaN	0.0304392	0.403731		0.187606	NaN	0.777981	0.286127		3.8872e-19	130.12	0	1	492	517	TLLIVSHDQGFLDDVCTDIIHLDTQR	507							yes	yes
71138	A0A140T8V3;Q60931;J3QMG3	A0A140T8V3	Vdac3	Voltage-dependent anion-selective channel protein 3		0.397293	0.189729	31.5726		0.00544527		1.3209	1.3162	0.171554	13.0341		0.507814	0.172965	0.286771	0.580749		0.0336528	0.435094	0.219909	0.101531		1.0228e-38	230.26	0	1	35	53	SCSGVEFSTSGHAYTDTGK	36							yes	no
10549	A2A4A1;Q91ZF0;F7CGC9	A2A4A1	Dnajc24	DnaJ homolog subfamily C member 24		0.395301	0.359734	29.325		0.0762282		1.31522	1.1939	0.274903	23.0256		0.472257	-0.185723	NaN	0.395301		0.329683	0.590557	NaN	0.155529		3.9638e-33	217.88	0	2	125	148	DEAQEATLISCDACSLIVELLHQS	135;138							yes	no
83127	Q9JLJ2;Q3U367	Q9JLJ2	Aldh9a1	4-trimethylaminobutyraldehyde dehydrogenase		0.395049	0.502576	30.285		0.0306539		1.31499	1.3808	0.476796	34.5305		0.916157	0.395049	NaN	-0.0887649		0.0371216	0.0930819	NaN	0.837401		3.353e-05	149.94	0	1	482	494	TVCVEMGDVESAF	484							yes	no
81960	B9EJ86;A0A0R4J150	B9EJ86	Osbpl8	Oxysterol-binding protein		0.394066	0.352502	29.3265		0.0771311		1.31409	1.23719	0.283936	22.9501		NaN	-0.116026	0.560477	0.394066		NaN	0.680016	0.114398	0.25583		0.017254	98.503	0	1	724	730	TQEWVCK	729							yes	no
54851	Q61171;D3Z4A4	Q61171	Prdx2	Peroxiredoxin-2		0.393806	0.149332	31.9855		0.00172619		1.31417	1.30891	0.133935	10.2325		0.5509	0.425243	0.362368	0.191949		0.0215857	0.0716136	0.270426	0.305198		2.9404e-14	90.858	2	1	158	191	LVQAFQYTDEHGEVCPAGWKPGSDTIKPNVDDSK	172		PRDX2_MOUSE	DISULFID	172;172	Disulphid		yes	yes
8834	Q8BXR9;F8WIZ7;Q8BXR9-2;V9GXX3	Q8BXR9	Osbpl6	Oxysterol-binding protein-related protein 6;Oxysterol-binding protein		0.39367	0.338402	30.3875		0.0311993		1.32282	1.28469	0.287321	22.365		0.63963	-0.0966712	0.563299	0.22404		0.0182018	0.724963	0.0994648	0.496604		3.2044e-174	326.92	0	2	261	277	CAEDLAHCQSNLVELSK	261;268							yes	no
88362	Q9EP89	Q9EP89	Lactb	Serine beta-lactamase-like protein LACTB, mitochondrial		0.384035	0.498365	30.1034		0.0352457		1.30599	1.23377	0.370922	30.0642		0.440557	0.679187	0.327513	-0.470217		0.370516	0.105982	0.166576	0.397053		0.0020905	130.75	1	1	150	159	VPCKPETVMR	152							yes	yes
65798	Q9D8S4	Q9D8S4	Rexo2	Oligoribonuclease, mitochondrial		0.383624	0.305837	29.4345		0.0465678		1.30462	1.2849	0.26493	20.6187		0.0153077	0.622393	0.383624	NaN		0.935286	0.0594659	0.24614	NaN		3.232e-05	136.96	0	1	85	98	QPDELLDSMSDWCK	97							yes	yes
9351	Q9R1Z7	Q9R1Z7	Pts	6-pyruvoyl tetrahydrobiopterin synthase		0.382593	0.200219	27.5999		0.0859479		1.30368	1.3929	0.199709	14.3376		0.69748	0.325799	NaN	0.382593		0.124105	0.474954	NaN	0.306567		0.00098914	118.33	0	1	42	53	CNNPNGHGHNYK	42		PTPS_MOUSE	ACT_SITE	42	Active site		yes	yes
58575	P23116	P23116	Eif3a	Eukaryotic translation initiation factor 3 subunit A		0.382483	0.582	31.7093		0.00729722		1.34056	1.37834	0.538119	39.0412		0.0396788	-0.254267	0.725287	0.995534		0.753441	0.37126	0.00359825	0.0212095		7.7544e-08	166.17	0	1	76	84	NICQQVNIK	78							yes	yes
77777	O70251;A0A087WS46;G3UX43;G3UZ47;M0QWK5;M0QWH8	O70251	Eef1b;Eef1b2	Elongation factor 1-beta		0.381797	0.404799	30.7335		0.036247		1.30296	1.14896	0.293118	25.5115		NaN	0.414656	-0.302327	0.381797		NaN	0.346569	0.332056	0.125355		1.4101e-42	151.34	0	1	23	54	SYIEGYVPSQADVAVFEAVSGPPPADLCHALR	50							yes	no
58592	Q3UGB5;Q9JII5-2;Q9JII5;D3Z4J1	Q3UGB5	Dazap1	DAZ-associated protein 1		0.381576	0.375434	32.0558		0.0023313		1.30318	1.25967	0.301135	23.9059		0.658388	-0.22771	0.417856	0.345296		0.00580796	0.427888	0.0615594	0.314717		0.0046643	122.28	1	1	79	88	NIDPKPCTPR	85							yes	no
36529	Q5SXR6;Q68FD5;F6Z1R4	Q5SXR6	Cltc	Clathrin heavy chain;Clathrin heavy chain 1		0.378557	0.457144	31.551		0.00787484		1.30004	1.3449	0.421117	31.3121		0.837258	NaN	-0.0770278	0.378557		0.0591347	NaN	0.902667	0.0164518		3.2709e-31	225.67	0	1	149	161	HSSLAGCQIINYR	155							yes	no
60568	Q8C4B4;Q8C4B4-2	Q8C4B4	Unc119b	Protein unc-119 homolog B		0.377415	0.294299	31.1274		0.00805024		1.29901	1.18743	0.226868	19.1058		NaN	-0.110319	0.418895	0.377415		NaN	0.730091	0.209294	0.129374		6.7868e-109	281.1	0	1	199	216	NTCEHIYEFPQLSEDVIR	201							yes	yes
32446	Q8C052	Q8C052	Map1s	Microtubule-associated protein 1S;MAP1S heavy chain;MAP1S light chain		0.376934	0.278169	31.3107		0.0081299		1.30017	1.24038	0.221973	17.8955		0.51687	-0.104163	0.448329	0.305539		0.0307224	0.707442	0.118787	0.261472		4.0425e-06	144.89	0	1	368	380	GPQPSCPTVLFEK	373							yes	yes
28201	Q9Z2V4	Q9Z2V4	Pck1	Phosphoenolpyruvate carboxykinase, cytosolic [GTP]		0.371222	0.354497	31.6345		0.00906454		1.29345	1.19422	0.27289	22.8509		0.371222	NaN	-0.175268	0.48915		0.213052	NaN	0.559605	0.164053		2.0091e-135	236.05	1	2	30	68	FVEGNAQLCQPEYIHICDGSEEEYGQLLAHMQEEGVIRK	38;46							yes	yes
28321	Q8R151;A2A5R6;A2A5R4;A2A5R5	Q8R151	Znfx1	NFX1-type zinc finger-containing protein 1		0.371096	0.325516	30.6012		0.0413779		1.29333	1.25699	0.272684	21.6934		0.371096	0.594243	NaN	-0.0469866		0.171724	0.0129344	NaN	0.960091		1.4346e-23	177.74	0	1	1577	1594	FVQLEDCSHIFEVQALDR	1583							yes	no
68900	O35245-3;O35245;O35245-5;O35245-4;O35245-2	O35245-3	Pkd2	Polycystin-2		0.370606	0.279152	28.6907		0.0960119		1.29304	1.24539	0.22414	17.9976		-0.101062	0.348674	0.392537	0.549045		0.782016	0.439619	0.261424	0.17052		0.00011053	87.326	1	1	154	174	RLEDQGAQCPSPAGGGDPLHR	162							yes	no
2390	Q6PDY2	Q6PDY2	Ado	2-aminoethanethiol dioxygenase		0.370493	0.491449	31.0383		0.00926885		1.29622	1.5326	0.58711	38.3081		1.2622	0.265559	0.475426	0.18822		0.00318315	0.304575	0.0986955	0.411441		1.2695e-06	182.23	0	1	160	175	AEYTEASGPCVLTPHR	169							yes	yes
35597	Q61033;Q61033-2	Q61033	Tmpo	Lamina-associated polypeptide 2, isoforms alpha/zeta		0.368481	0.247698	29.8122		0.0554033		1.29099	1.18404	0.192357	16.2458		NaN	0.368481	-0.0559283	0.377569		NaN	0.259519	0.96688	0.274827		0.0012076	148.33	0	1	563	570	HLDLALCR	569							yes	yes
16473	Q3V3R1	Q3V3R1	Mthfd1l	Monofunctional C1-tetrahydrofolate synthase, mitochondrial		0.368366	0.803894	28.0693		0.0979937		1.29089	1.32299	0.674427	50.9773		NaN	1.00928	-0.588152	0.368366		NaN	0.0139276	0.174443	0.320857		4.2309e-06	99.387	0	1	120	145	EAGLDITHICLPPDSGEDEIIDEILK	129							yes	yes
68653	Q99KR3	Q99KR3	Lactb2	Beta-lactamase-like protein 2		0.366354	0.441547	28.4645		0.0998002		1.28909	1.23816	0.355957	28.7488		NaN	-0.218451	0.366354	0.647007		NaN	0.558741	0.26575	0.115166		4.1247e-37	207.85	1	1	42	60	RILIDTGEPSVPEYISCLK	58							yes	yes
5971	Q9D4J1	Q9D4J1	Efhd1	EF-hand domain-containing protein D1		0.364291	0.209393	30.5904		0.0449508		1.29138	1.26307	0.178709	14.1488		0.248775	0.509533	0.479807	0.0647877		0.403677	0.0424479	0.155364	0.793145		0.00063982	138.78	0	1	197	205	AQALSCSSK	202							yes	yes
30663	B1B1A8;Q6PDN3;Q6PDN3-3	B1B1A8	Mylk	Myosin light chain kinase, smooth muscle;Myosin light chain kinase, smooth muscle, deglutamylated form		0.361505	0.688209	28.2356		0.104267		1.28476	1.35092	0.616496	45.6351		0.998436	-0.376738	0.361505	NaN		0.0220152	0.34989	0.298887	NaN		1.5592e-41	153.99	0	2	672	702	GGWHSLCIQEVFPEDTGTYTCEAWNSAGEVR	678;692							yes	no
89430	P17751;H7BXC3	P17751	Tpi1	Triosephosphate isomerase		0.360756	0.283009	28.8246		0.104969		1.2841	1.228	0.230269	18.7515		0.360756	NaN	-0.0367256	0.510998		0.486416	NaN	0.984957	0.196713		1.8718e-77	245.69	0	1	164	181	VSHALAEGLGVIACIGEK	177							yes	no
78387	Q8BGQ1;Q8BGQ1-2	Q8BGQ1	Vipas39	Spermatogenesis-defective protein 39 homolog		0.360279	0.392084	30.4412		0.047176		1.31279	1.30682	0.348055	26.6337		0.0535715	0.701765	-0.0361985	0.666987		0.848999	0.0941009	0.941709	0.0681819		5.6685e-41	143.31	0	1	274	297	TCIGLPFSAEDAAHVQDHYTLLER	275							yes	no
9050	Q9QXW9	Q9QXW9	Slc7a8	Large neutral amino acids transporter small subunit 2		0.357382	0.609705	29.4637		0.0627319		1.28174	1.59434	0.777494	48.7658		0.403174	0.0902152	1.45909	0.31159		0.137406	0.909967	5.892e-05	0.366941		0.0056436	114.72	0	1	474	480	CFNDFIK	474							yes	yes
20382	Q9QXK7	Q9QXK7	Cpsf3	Cleavage and polyadenylation specificity factor subunit 3		0.357001	0.253826	28.1654		0.108554		1.28076	1.1747	0.195292	16.6248		0.357001	-0.0750215	NaN	0.371858		0.492314	0.841613	NaN	0.317311		0.052238	76.465	0	1	339	348	ELFESWCTDK	345							yes	yes
21819	Q9D8S9	Q9D8S9	Bola1	BolA-like protein 1		0.355683	0.229849	29.5591		0.0639217		1.27959	1.23365	0.18981	15.3861		NaN	0.0357406	0.481578	0.355683		NaN	0.892416	0.0492718	0.309366		5.0472e-21	189.99	0	1	116	131	ENPQLDISPPCLGGSK	126							yes	yes
86681	P50247;A2ALT5	P50247	Ahcy	Adenosylhomocysteinase		0.355153	0.531687	31.8591		0.0122478		1.27912	1.34288	0.488012	36.3406		0.355153	0.895026	-0.168305	NaN		0.118656	0.0301981	0.580496	NaN		6.9449e-51	175.76	0	1	239	267	VIITEIDPINALQAAMEGYEVTTMDEACK	266							yes	yes
53514	E9PV45;B1AY13;B1AY13-2	E9PV45	Usp24	Ubiquitin carboxyl-terminal hydrolase;Ubiquitin carboxyl-terminal hydrolase 24		0.351813	0.299444	29.1667		0.113666		1.27616	1.23587	0.246736	19.9646		0.351813	0.545944	-0.041769	NaN		0.250382	0.09757	0.995878	NaN		3.868e-34	163.74	0	2	1368	1393	LSSSGSNCSSSSEGEPAALHAGICVR	1375;1391							yes	no
34768	A2AMS3;Q03249;A2AMS2	A2AMS3	Galt	Galactose-1-phosphate uridylyltransferase		0.350778	0.101304	30.8818		0.0136894		1.27525	1.2475	0.0861585	6.90652		0.396551	0.350778	NaN	0.202737		0.14402	0.282493	NaN	0.433998		1.2607e-09	167.18	0	1	49	61	HDPLNPLCPGATR	56							yes	no
58514	D3YW09;G3UVU2;Q62203;D3Z5A6	D3YW09	Sf3a2	Splicing factor 3A subunit 2		0.350214	0.580328	29.1974		0.115278		1.27475	1.4185	0.579408	40.8466		0.350214	-0.113262	1.04001	NaN		0.50307	0.751503	0.00326773	NaN		9.736e-12	186.76	0	1	49	57	NHLGSYECK	56							yes	no
71106	Q9QXD8	Q9QXD8	Limd1	LIM domain-containing protein 1		0.349912	0.581812	29.2794		0.115585		1.31529	1.27477	0.479879	37.6444		0.782845	0.71402	-0.0141966	-0.418949		0.079917	0.0881132	0.908203	0.466875		3.309e-07	127.4	0	2	216	234	SCGDHHPYQPQLSTVCSGR	217;231							yes	yes
93240	Q9R059;F2Z455;D6RJ68	Q9R059	Fhl3	Four and a half LIM domains protein 3		0.348885	0.12675	30.6384		0.0540084		1.27358	1.33254	0.119776	8.9886		0.348885	NaN	0.556173	0.326157		0.199001	NaN	0.0237149	0.34009		2.4417e-189	288.16	0	4	19	52	YIQTDSGPYCVPCYDNTFANTCAECQQLIGHDSR	28;31;40;43							yes	no
45723	Q8BIQ5;Q8BIQ5-2;A2AEK1;A2AEJ8;A2AEK3;F6ZKC7	Q8BIQ5	Cstf2	Cleavage stimulation factor subunit 2		0.348841	0.0413708	30.9615		0.0142112		1.27354	1.25468	0.0356799	2.84374		0.348841	0.352739	0.279213	NaN		0.241901	0.166091	0.322218	NaN		1.1417e-22	208.25	0	1	149	159	LCVQNSPQEAR	150							yes	no
39599	E9PUW7;Q9EPK7-2;Q9EPK7	E9PUW7	Xpo7	Exportin-7		0.343629	0.616818	30.7839		0.0157027		1.27167	1.43871	0.652853	45.3776		0.438215	0.249042	1.24189	-0.240563		0.106239	0.305605	0.000484277	0.444406		6.9208e-06	111.95	0	1	314	332	ILENPQSLSDPNNYHEFCR	331							yes	no
38027	P62305;E9Q4F4;E9Q0W8	P62305	Snrpe	Small nuclear ribonucleoprotein E		0.343295	0.349438	29.8098		0.0731694		1.26865	1.23694	0.287889	23.2742		0.592319	NaN	-0.0977119	0.343295		0.0557604	NaN	0.840328	0.317311		1.7324e-50	192.57	0	1	43	67	IEGCIIGFDEYMNLVLDDAEEIHSK	46							yes	no
13763	Q9CQS4	Q9CQS4	Slc25a46	Solute carrier family 25 member 46		0.342505	0.274923	30.1941		0.0581822		1.27377	1.28749	0.244403	18.9828		0.0403384	0.204455	0.480556	0.654516		0.872365	0.437983	0.154774	0.0664294		4.2457e-15	190.57	0	1	232	241	DNTGILECVK	239							yes	yes
59333	G3X8Y3;Q80UM3;A0A0A6YW80;A0A0A6YX86;A0A0A6YXF4	G3X8Y3	Naa15	N-alpha-acetyltransferase 15, NatA auxiliary subunit		0.34039	0.425535	31.842		0.0160069		1.26679	1.48837	0.494986	33.2569		0.388201	0.254208	0.29258	1.15524		0.100404	0.296474	0.173342	0.00833449		1.0296e-214	357.34	0	3	797	817	NLQTCMEVLEALCDGSLGDCK	801;809;816							yes	no
16354	Q9WV85	Q9WV85	Nme3	Nucleoside diphosphate kinase 3		0.340315	0.591782	32.5568		0.00608448		1.29446	1.33478	0.529066	39.6369		0.971929	0.645495	0.0351354	-0.342374		0.000327513	0.000174889	0.764573	0.147796		2.4307e-46	220.5	0	1	153	169	EAELLCWEDSAGHWLYE	158							yes	yes
24071	A0A0R4J0T0;Q8K3A0;F6UL52;F6WN43	A0A0R4J0T0				0.33956	0.458381	31.0545		0.0169612		1.2669	1.37119	0.457674	33.3779		-0.0918931	0.410488	1.00911	0.268632		0.803554	0.0408525	0.00427017	0.429049		1.7224e-142	313.04	0	3	48	61	EVGCGDEFFCSHCR	51;57;60							yes	yes
55018	K4DI77;Q5ND34;Q5ND34-2;Q5ND34-3;F6XD87	K4DI77	Wdr81	WD repeat-containing protein 81		0.336765	0.334661	30.3255		0.0621632		1.26531	1.17917	0.247096	20.955		0.247998	-0.273793	0.425531	0.44247		0.412294	0.36469	0.202833	0.205425		1.7799e-16	188.96	0	1	631	644	LVVEATPCETGWTR	638							yes	no
53286	Q61599;D3YWL7	Q61599	Arhgdib	Rho GDP-dissociation inhibitor 2		0.336026	0.217454	31.1011		0.0181249		1.26228	1.28286	0.194038	15.1255		0.137409	NaN	0.571788	0.336026		0.526249	NaN	0.0202488	0.326846		4.6874e-27	156.67	0	1	71	94	LSLVCDSAPGPITMDLTGDLEALK	75							yes	yes
51530	B1B0C7;E9PZ16	B1B0C7	Hspg2			0.335462	0.446529	31.5049		0.0174705		1.26314	1.27698	0.380874	29.8262		0.268596	-0.271529	0.809985	0.402327		0.641475	0.337074	0.0240855	0.0472663		1.046e-19	196.38	0	1	2097	2111	LPQVSPADSGDYVCR	2110							yes	no
75855	Q6PDY2	Q6PDY2	Ado	2-aminoethanethiol dioxygenase		0.334464	0.372369	30.3304		0.0638208		1.26232	1.24045	0.30152	24.3074		0.661472	0.266254	0.402674	-0.225244		0.0145899	0.410694	0.094593	0.538963		2.3968e-05	137.21	1	1	158	175	SRAEYTEASGPCVLTPHR	169							yes	yes
1106	Q9QXD1;E9Q5T5	Q9QXD1	Acox2	Peroxisomal acyl-coenzyme A oxidase 2		0.332751	0.548798	28.6495		0.134086		1.25941	1.62422	0.666687	41.0467		0.286338	1.25924	0.332751	NaN		0.610059	0.000154385	0.336651	NaN		0.01036	95.815	0	1	411	419	ACGGHGYSK	412							yes	yes
11527	Q9Z307;A2A5W7;A2A5W8	Q9Z307	Kcnj16	Inward rectifier potassium channel 16		0.33149	0.735302	29.4115		0.0829748		1.25831	1.50695	0.788197	52.3041		0.33149	NaN	-0.195855	1.2567		0.533378	NaN	0.563824	0.00079944		0.0014906	117.4	0	1	40	48	DGSCNVYFK	43							yes	no
45885	E9Q6R7;Q8BKT6-2;Q8BKT6	E9Q6R7	Utrn			0.331333	0.546051	27.986		0.135713		1.25818	1.24905	0.446771	35.7688		NaN	0.758039	-0.325921	0.331333		NaN	0.0690945	0.46553	0.360057		0.00031325	139.02	0	1	2093	2102	LDEVTCWLTK	2098							yes	yes
16900	E9PUY1;O35680	E9PUY1	Mrps12	28S ribosomal protein S12, mitochondrial		0.327656	0.269903	32.3635		0.00803073		1.25603	1.26315	0.233698	18.5013		0.386823	0.633795	-0.0161093	0.268488		0.0918804	0.00815332	0.912398	0.317222		3.4732e-27	131.43	0	1	83	107	EAVCFIPGEGHTLQEHHVVLVEGGR	86							yes	no
61612	Q5SXC4;Q5SXC3;Q8BGV5	Q5SXC4	Vezf1			0.327211	0.0711212	29.814		0.0867806		1.25459	1.28611	0.0642466	4.9954		0.443644	0.314665	0.327211	NaN		0.149602	0.333523	0.164554	NaN		9.5211e-08	163.99	0	2	201	210	PFECPICNQR	204;207							yes	no
51891	Q811U4;F6XRI9;D3Z4L5;D3Z5P8	Q811U4	Mfn1	Mitofusin-1		0.326387	0.244104	29.8748		0.0875303		1.25387	1.16185	0.186386	16.0422		0.36101	0.326387	NaN	-0.0780368		0.486018	0.18784	NaN	0.869192		2.1016e-145	294.97	0	1	314	334	LQEFQNFEQTFEECISQSAVK	327							yes	yes
3624	A0A0N4SW93;Q7TPS5;E9Q026;Q7TPS5-2;Q7TPS5-3;A0A0N4SVN0;A0A0N4SW69;A0A0N4SW58	A0A0N4SW93	C2cd5	C2 domain-containing protein 5		0.32612	0.726788	29.0578		0.14182		1.25371	1.12354	0.436123	38.8169		-1.02288	0.310822	0.341419	0.579771		0.00202893	0.498906	0.324957	0.151347		0.0092933	96.331	0	1	238	247	AIGTACTLDK	243							yes	no
27144	Q9WUU7	Q9WUU7	Ctsz	Cathepsin Z		0.32589	0.774422	31.1423		0.0218602		1.32122	1.51023	0.812315	53.7876		-0.146436	0.798216	-0.257072	1.3571		0.678162	0.000929208	0.5722	3.11235e-07		0.00070705	122.33	0	2	169	179	FNQCGTCTEFK	172;175		CATZ_MOUSE	DISULFID;DISULFID	156;172 | 175;181	Disulphid;Disulphid		yes	yes
36399	Q8BX02;Q8BX02-2	Q8BX02	Kank2	KN motif and ankyrin repeat domain-containing protein 2		0.324986	0.410292	28.7704		0.143177		1.25265	1.2326	0.336377	27.2899		-0.173562	0.324986	0.640165	NaN		0.501299	0.476238	0.0634417	NaN		1.0395e-12	196.77	0	1	97	105	HSAYSYCGR	103							yes	no
1570	E9Q1G8;E9Q9F5;O55131	E9Q1G8	Sept7	Septin-7		0.322857	0.327213	29.3995		0.0907976		1.2508	1.25127	0.27854	22.2606		0.322857	0.613568	-0.0395481	NaN		0.290282	0.147333	0.983518	NaN		6.4022e-14	179.42	1	1	196	209	ADTLTPEECQQFKK	204							yes	no
10922	Q9D892	Q9D892	Itpa	Inosine triphosphate pyrophosphatase		0.321702	0.567367	30.1349		0.0736907		1.2498	1.17735	0.420536	35.7189		0.321702	0.638721	-0.463367	NaN		0.236531	0.130223	0.130359	NaN		2.4887e-53	209.56	0	1	148	169	DFGWDPCFQPDGYEQTYAEMPK	154							yes	yes
78374	Q8BFQ4;A0A087WQ38	Q8BFQ4	Wdr82	WD repeat-containing protein 82		0.320157	0.349004	29.4178		0.0933628		1.24847	1.15777	0.261187	22.5595		-0.212023	0.445218	NaN	0.320157		0.538655	0.077589	NaN	0.348306		0.0054321	110.81	0	1	194	201	TCEWTGLK	195							yes	yes
88335	Q9D8N0	Q9D8N0	Eef1g	Elongation factor 1-gamma		0.318091	0.247148	32.0841		0.00985288		1.25127	1.22654	0.203884	16.6227		0.510628	0.441838	0.194344	-0.0306969		0.0868663	0.0799527	0.48151	0.903559		3.1775e-35	152.03	0	1	58	85	VPAFEGDDGFCVFESNAIAYYVSNEELR	68							yes	yes
14690	Q9DBC7;A2AI69	Q9DBC7	Prkar1a	cAMP-dependent protein kinase type I-alpha regulatory subunit;cAMP-dependent protein kinase type I-alpha regulatory subunit, N-terminally processed		0.316844	0.276927	29.6036		0.096589		1.2456	1.17871	0.215163	18.2541		0.435611	-0.0922674	NaN	0.316844		0.15694	0.735331	NaN	0.359751		0.00010209	135.99	1	1	33	45	DSIVQLCTTRPER	39		KAP0_MOUSE	DISULFID	39;39	Disulphid		yes	no
57600	P70303;P70303-2;P70303-3;A2AEQ5	P70303	Ctps2	CTP synthase 2		0.316229	0.999125	31.195		0.0260264		1.2451	1.11644	0.542586	48.5997		-1.51995	0.306318	0.70208	0.326139		4.64738e-08	0.214569	0.00476894	0.347246		0.026226	87.839	0	1	412	417	NCLNLK	413							yes	no
84436	Q8R5L3-2;Q8R5L3	Q8R5L3-2	Vps39	Vam6/Vps39-like protein		0.312168	0.414845	29.3166		0.159207		1.24157	1.14601	0.303509	26.484		0.312168	0.475333	-0.31075	NaN		0.306037	0.148127	0.488044	NaN		1.2308e-08	163.2	0	1	207	227	VAVGQDDLTVVLNEEGICTQK	224							yes	no
67931	M0QWP1;Z4YK85;A2ASQ1-3;A2ASQ1-2;A2ASQ1;Z4YJS5	M0QWP1	Agrn			0.310484	0.0424513	31.8629		0.0268328		1.24012	1.23527	0.036231	2.93305		0.259244	NaN	0.343491	0.310484		0.392239	NaN	0.0573463	0.368467		9.824e-116	250.52	1	1	41	69	REEEANVVLTGTVEEILNVDPVQHTYSCK	68							yes	yes
60724	P55096;A0A0G2JDI9;A0A0G2JGA4	P55096	Abcd3	ATP-binding cassette sub-family D member 3		0.310102	0.11798	27.2271		0.161914		1.23979	1.20954	0.0970396	8.02287		0.13878	NaN	0.310102	0.364957		0.887776	NaN	0.368469	0.324345		0.00022727	118.76	0	1	12	28	NTSLAGAAFLLLCLLHK	24							yes	no
58229	Q80TZ3-2;Q80TZ3;Q80TZ3-3;B1B0B8;B1B0B7	Q80TZ3-2	Dnajc6	Putative tyrosine-protein phosphatase auxilin		0.309291	0.265136	28.3385		0.162984		1.2391	1.1753	0.205942	17.5224		0.424169	-0.0815926	NaN	0.309291		0.392806	0.777931	NaN	0.384758		2.9222e-25	204.85	1	2	236	250	NGCRPYCDVLIGETK	238;242							yes	no
54849	Q61171;D3Z4A4	Q61171	Prdx2	Peroxiredoxin-2		0.309208	0.155913	31.0504		0.0294696		1.2403	1.2362	0.132402	10.7104		0.468914	0.24368	0.111221	0.374736		0.115848	0.613685	0.671766	0.131879		9.069e-65	270.84	0	1	158	177	LVQAFQYTDEHGEVCPAGWK	172		PRDX2_MOUSE	DISULFID	172;172	Disulphid		yes	yes
58459	Q9DAK9	Q9DAK9	Phpt1	14 kDa phosphohistidine phosphatase		0.307239	0.66901	29.2214		0.165721		1.23734	1.03169	0.403678	39.1278		NaN	-0.819598	0.307239	0.368641		NaN	0.0089077	0.37262	0.293647		3.489e-24	208.25	0	2	66	77	NGYDCECLGGGR	70;72							yes	yes
25299	O88576-3;O88576-2;O88576;O88576-6;O88576-5;O88576-4	O88576-3	Slc6a18	Sodium-dependent neutral amino acid transporter B(0)AT3		0.305817	0.164677	30.3505		0.0876843		1.23692	1.23467	0.13968	11.3131		0.482937	0.253925	0.357708	0.0939198		0.117425	0.431924	0.209673	0.735534		2.488e-16	195.79	0	1	461	471	FCDDIEWMTGR	462							yes	no
47510	G3X8Y3;Q80UM3;A0A0A6YW80;A0A0A6YX86;A0A0A6YXF4	G3X8Y3	Naa15	N-alpha-acetyltransferase 15, NatA auxiliary subunit		0.303667	0.216889	31.173		0.0324572		1.23442	1.16956	0.163199	13.9539		0.357617	-0.107676	0.325365	0.281969		0.230277	0.735934	0.166658	0.296099		8.4026e-05	143.28	0	1	715	723	LFHSVCESK	720							yes	no
74025	Q80TM9;Q80TM9-2;Q80TM9-3;Q80TM9-6;Q80TM9-4;F6PY46;Q80TM9-5;F6UKP3;F6ZL69;F7AN84;Q80TM9-7;E9PZT1;F6YR29	Q80TM9	Nisch	Nischarin		0.303262	0.476005	29.9546		0.110759		1.25174	1.24628	0.393169	31.5475		0.743208	0.548053	-0.308036	0.0584717		0.0985178	0.0287154	0.492133	0.76078		1.2285e-05	181.66	0	1	219	231	SLHQVEISHCDAK	228							yes	no
57949	G3X8X7;Q920Q4;Q920Q4-2;A2BI90;REV__F6RLJ7;REV__Q69ZS8	G3X8X7	Vps16	Vacuolar protein sorting-associated protein 16 homolog		0.303225	0.268759	29.5251		0.110799		1.2339	1.26095	0.235626	18.6864		0.303225	NaN	0.0565988	0.593525		0.580808	NaN	0.83252	0.037808		6.0813e-200	336.75	0	1	806	828	NETELSLVLSHCTGATDGAIADK	817							yes	no
35144	Q571E4	Q571E4	Galns	N-acetylgalactosamine-6-sulfatase		0.302627	0.229233	31.6876		0.0305606		1.2386	1.2096	0.187198	15.476		0.435232	0.459985	-0.0208052	0.170021		0.06693	0.290524	0.927512	0.563319		1.1791e-125	285.43	0	1	151	170	HGFDEWFGSPNCHFGPYDNK	162							yes	yes
84568	Q921G7;Q6PF96	Q921G7	Etfdh	Electron transfer flavoprotein-ubiquinone oxidoreductase, mitochondrial		0.30194	0.315395	33.2517		0.00393964		1.2328	1.23282	0.264803	21.4794		0.582686	0.30194	NaN	-0.0468773		0.015288	0.028481	NaN	0.958496		0.040084	95.957	0	1	99	104	VCLVEK	100							yes	no
52637	A2AVJ7;Q99PL5;Q99PL5-4;Q99PL5-3;Q99PL5-2;Q99PL5-6;Q99PL5-7;Q99PL5-8;Q99PL5-5;Q99PL5-9;Q99PL5-11;Q99PL5-10;Q99PL5-12;Q3T9Z9-4	A2AVJ7	Rrbp1	Ribosome-binding protein 1		0.301442	0.417109	31.7494		0.0311593		1.26548	1.26592	0.358358	28.3081		-0.0973053	-0.0321938	0.67622	0.635077		0.790822	0.993648	0.0507076	0.0816739		3.7921e-157	309.35	1	1	1172	1190	LREAEETQNSLQAECDQYR	1186							yes	no
60354	Q8C0M9	Q8C0M9	Asrgl1	Isoaspartyl peptidase/L-asparaginase;Isoaspartyl peptidase/L-asparaginase alpha chain;Isoaspartyl peptidase/L-asparaginase beta chain		0.30105	0.331254	30.5222		0.0922784		1.23707	1.27106	0.293975	23.1283		0.170806	-0.0498107	0.431295	0.717252		0.532171	0.912512	0.197341	0.045077		2.7183e-19	196.78	0	1	182	194	NSGTVGAVALDCR	193							yes	yes
31688	Q91VN4;E9Q4M4	Q91VN4	Chchd6	MICOS complex subunit Mic25		0.299992	0.203575	32.089		0.0143327		1.23121	1.27362	0.186177	14.6179		0.618817	0.284305	0.315679	0.132843		0.0380282	0.218272	0.180953	0.449627		0.023965	85.265	0	1	92	99	GLPGGTCK	98							yes	no
61658	Q00899;Q3TTC2;E9QK22;P22227	Q00899	Yy1	Transcriptional repressor protein YY1		0.299683	0.439583	30.8438		0.0347617		1.23649	1.18925	0.331008	27.8334		0.608026	0.161984	-0.396198	0.437381		0.0415094	0.608843	0.198329	0.210356		5.2466e-11	183.47	0	2	352	362	PFQCTFEGCGK	355;360		TYY1_MOUSE	METAL;METAL	355 | 360	Zinc 3;Zinc 3;Zinc 3		yes	yes
84496	D3Z656;Q8CHC4;E9Q7S0;F7BQW7;D3Z1M7;F6VSS8;F7CD11;F6XIX0;D3YWM9;F7BI35;D3YZB3;E9Q4P5;D3YZB4;Q9D2G5-3;Q9D2G5-4	D3Z656	Synj1	Synaptojanin-1		0.298027	0.396118	29.2829		0.178428		1.23063	1.20139	0.306311	25.4965		0.623998	0.360893	-0.31626	0.235161		0.175712	0.269203	0.479799	0.481416		6.3911e-26	208.17	1	1	1251	1263	VCAGRPTPDSQSK	1252							yes	no
5853	Q3UFY8	Q3UFY8	Trmt10c	Mitochondrial ribonuclease P protein 1		0.297791	0.328236	29.8357		0.116911		1.23226	1.17346	0.246242	20.9842		0.196948	0.476648	-0.25529	0.398635		0.510661	0.271547	0.420996	0.290969		3.1586e-08	160.78	0	1	40	48	APSLSCHNK	45							yes	yes
59700	Q3U0M1-2;Q3U0M1;Q3U0M1-3;E9PZ41;E9Q3T8;Q3U0M1-4;Q3U0M1-5	Q3U0M1-2	Trappc9	Trafficking protein particle complex subunit 9		0.296826	0.246693	29.9519		0.118023		1.22844	1.17497	0.192818	16.4104		NaN	-0.0572981	0.296826	0.417286		NaN	0.88922	0.38796	0.239476		2.3131e-14	213.84	0	1	915	928	NNSELVLHASECQR	926							yes	no
18868	Q9Z1W9;D6RFV0	Q9Z1W9	Stk39	STE20/SPS1-related proline-alanine-rich protein kinase		0.296227	0.293617	31.4913		0.0339163		1.22929	1.33322	0.29122	21.8433		0.813085	0.228411	0.160095	0.364043		0.000800615	0.382098	0.45922	0.291104		1.0835e-06	160.88	0	1	458	468	EGPCAVNLVLR	461							yes	yes
34290	Q8C5P5-2;Q8C5P5;E9QN01;Q8C5P5-3	Q8C5P5-2	Nt5dc1	5-nucleotidase domain-containing protein 1		0.295609	0.321717	29.6379		0.119439		1.2274	1.23966	0.273414	22.0555		0.603119	0.295609	NaN	-0.0401079		0.0515119	0.36271	NaN	0.97001		8.9049e-43	217.88	0	2	46	64	GYDEGLLTLTPEDWDFCCK	62;63							yes	no
78321	Q5SSK3;B7ZCA9;F7CPB7	Q5SSK3	Tefm	Transcription elongation factor, mitochondrial		0.292874	0.570552	28.6307		0.185845		1.22969	1.37638	0.577227	41.9381		0.41808	1.13123	-0.224894	0.167669		0.40129	0.00559818	0.62575	0.566644		4.523e-40	247.13	0	2	128	142	TAVEVCNSILCPENR	133;138							yes	no
9630	P83870	P83870	Phf5a	PHD finger-like domain-containing protein 5A		0.292381	0.45899	30.9362		0.0393504		1.22762	1.17115	0.333228	28.453		0.39269	-0.466666	0.192072	0.590474		0.187796	0.130936	0.486294	0.0961956		1.5309e-21	192.3	0	3	58	73	CVICGGPGVSDAYYCK	58;61;72		PHF5A_MOUSE	METAL;METAL;METAL	58 | 61 | 72	Zinc 2;Zinc 2;Zinc 3		yes	yes
92913	P10107	P10107	Anxa1	Annexin A1		0.288446	0.166391	32.984		0.00560531		1.22238	1.1794	0.130464	11.0619		-0.00333154	0.348555	0.350669	0.228336		0.885357	0.0829243	0.0529651	0.332659		7.4764e-20	221.55	0	1	319	332	YGISLCQAILDETK	324		ANXA1_MOUSE	DISULFID	324;343	Disulphid		yes	yes
15340	O88712;A0A0J9YU62;O88712-2;A0A0J9YUM4;O88712-3;A0A0J9YTW3;A0A0J9YUR5;A0A0J9YU66;A0A0J9YVI3	O88712	Ctbp1	C-terminal-binding protein 1		0.287667	0.264011	31.1986		0.0425781		1.22066	1.22421	0.221741	18.1129		0.533772	0.00614576	NaN	0.287667		0.259097	0.988661	NaN	0.235311		2.6857e-137	300.07	0	1	47	65	DVATVAFCDAQSTQEIHEK	54							yes	no
58291	Q3UHD6;Q3UHD6-2;A0A0G2JF85;A0A0G2JGD5;A0A0G2JG07;Q91VY6	Q3UHD6	Snx27	Sorting nexin-27		0.287479	0.959701	27.0466		0.193852		1.22051	1.14458	0.568242	49.6463		0.283488	0.29147	-1.39197	0.812509		0.615059	0.530781	0.00102351	0.0546698		1.1894e-32	163.91	0	1	17	40	NGGGGGGSGLHCAGNGGGGGGGPR	28							yes	no
28250	Q3UYV9	Q3UYV9	Ncbp1	Nuclear cap-binding protein subunit 1		0.286325	0.145051	29.4693		0.130672		1.21953	1.20899	0.120319	9.95207		0.404561	NaN	0.286325	0.116021		0.174817	NaN	0.403814	0.641935		6.5788e-05	155	0	1	312	323	FVIEENLHCIIK	320							yes	yes
18488	E9Q265;Q8R0F3;E9Q0Z7	E9Q265	Sumf1	Sulfatase-modifying factor 1		0.286009	0.724604	29.4537		0.13107		1.21926	1.10016	0.473846	43.0705		0.286009	-0.790538	0.587937	NaN		0.346945	0.017044	0.0864688	NaN		7.1227e-130	295.34	0	2	39	55	EGAASLAGSCGCGTPQR	48;50							yes	no
16190	Q9CR51	Q9CR51	Atp6v1g1	V-type proton ATPase subunit G 1		0.285535	0.212461	30.1925		0.108583		1.21886	1.29336	0.196281	15.1761		0.285535	0.195642	NaN	0.600254		0.293848	0.459667	NaN	0.0987889		1.8933e-282	375.22	0	1	59	75	EAAALGSHGSCSSEVEK	69							yes	yes
53117	G3UWH9;Q8R1U1;Q7TSQ9;G3UWX2;G3UYW8;G3UWY4;G3XA67;G3UX78;G3UZ15	G3UWH9	Cog4	Conserved oligomeric Golgi complex subunit 4		0.284296	0.549719	29.6002		0.133235		1.21905	1.38195	0.570207	41.261		0.349302	0.219289	-0.171578	1.1387		0.253682	0.658083	0.672639	0.00231133		9.2725e-06	81.553	0	1	9	33	LSGAPPPPEGVGGGHCSEISTELIR	24							yes	no
94106	Q99KC8;Q8BGF0;F6TIL5;D3Z518;D3Z671	Q99KC8	Vwa5a	von Willebrand factor A domain-containing protein 5A		0.283327	0.65772	29.5091		0.134472		1.22163	1.25417	0.532746	42.4779		0.409153	0.1575	0.947727	-0.633532		0.413927	0.618235	0.000210098	0.219825		1.5439e-107	294.4	0	1	153	168	YQLSEQSANSCLNIQK	163							yes	yes
89762	Q9JMH6-2;Q9JMH6;H3BK33	Q9JMH6-2	Txnrd1	Thioredoxin reductase 1, cytoplasmic		0.281548	0.321306	29.846		0.136766		1.2155	1.1046	0.228912	20.7236		0.281548	0.329916	-0.249207	NaN		0.300694	0.311289	0.497156	NaN		1.8538e-216	306	1	1	269	298	VTAQSTNSEETIEGEFNTVLLAVGRDSCTR	296							yes	no
26007	Q9QXD8	Q9QXD8	Limd1	LIM domain-containing protein 1		0.279731	0.474059	29.5713		0.139138		1.21487	1.22198	0.381551	31.224		0.760384	0.224263	0.3352	-0.38792		0.0900719	0.391449	0.333321	0.252851		0.00019028	133.13	0	1	364	374	FGCVESGTSPK	366							yes	yes
42201	Q8BJ71;Q8BJ71-2	Q8BJ71	Nup93	Nuclear pore complex protein Nup93		0.278821	0.271261	29.9177		0.14034		1.214	1.31262	0.264829	20.1755		0.331095	0.766176	0.226547	0.165741		0.223034	0.065978	0.463294	0.600745		6.1867e-11	110.26	0	1	196	218	IVSGHLQPNLVDLCASVAELDDK	209							yes	no
35141	O08807;B1AZS9	O08807	Prdx4	Peroxiredoxin-4		0.277643	0.40132	29.2011		0.209099		1.21238	1.1082	0.266602	24.0572		0.253651	0.372633	-0.487358	0.301635		0.668452	0.404283	0.142733	0.393576		1.5611e-10	106.23	1	1	244	266	HGEVCPAGWKPGSETIIPDPAGK	248		PRDX4_MOUSE	DISULFID	248;248	Disulphid		yes	yes
73746	Q91ZE0	Q91ZE0	Tmlhe	Trimethyllysine dioxygenase, mitochondrial		0.274507	0.544308	30.4481		0.121498		1.20958	1.36194	0.528771	38.8249		0.963593	-0.110802	NaN	0.274507		0.00199143	0.726697	NaN	0.307672		5.7801e-05	152.97	0	1	94	105	SLDTASVDLCIK	103							yes	yes
31122	P47857-3;P47857;P47857-2	P47857-3	Pfkm	ATP-dependent 6-phosphofructokinase, muscle type		0.272257	0.161526	28.8664		0.217805		1.2077	1.24664	0.142023	11.3924		NaN	0.272257	0.173966	0.48962		NaN	0.400586	0.554709	0.212667		8.6233e-37	242.41	0	1	260	280	GITNLCVIGGDGSLTGADTFR	265							yes	no
79595	Q3UNX5;Q3UNX5-2	Q3UNX5	Acsm3	Acyl-coenzyme A synthetase ACSM3, mitochondrial		0.272065	0.386499	29.5285		0.149503		1.22466	1.17887	0.30192	25.6109		0.520605	0.514766	0.0293652	-0.266008		0.273247	0.117871	0.842856	0.455089		3.8621e-87	241.27	0	1	362	383	TGLDIYEGYGQTETVLICGNFK	379							yes	no
27469	Q91YN9;A0A087WNX9;Q8BHK0	Q91YN9	Bag2	BAG family molecular chaperone regulator 2		0.271004	0.253234	31.5868		0.0503775		1.20832	1.142	0.186343	16.3173		0.346867	0.19514	0.349162	-0.188466		0.244571	0.411856	0.142525	0.490976		3.2301e-14	181.31	0	1	155	168	FQSIVIGCALEDQK	162							yes	yes
75672	Q8R3N6	Q8R3N6	Thoc1	THO complex subunit 1		0.27043	0.8416	30.1087		0.126566		1.28195	1.2464	0.645259	51.7696		0.779186	-0.238325	0.902455	-0.856009		0.0122067	0.42638	0.0102288	0.00439448		3.5851e-08	169.26	0	1	150	158	SQNTVFCGR	156							yes	yes
23818	Q99M51;Q8BH99;A0A087WSB1;A0A087WQD1	Q99M51	Nck1	Cytoplasmic protein NCK1		0.270141	0.286394	31.2378		0.0566069		1.21462	1.22858	0.24278	19.7609		0.443263	0.586266	0.0970188	-0.0236479		0.149944	0.0214574	0.707025	0.965834		9.469e-06	154.35	0	1	336	344	ETVYCIGQR	340							yes	no
71078	A2AFQ0;Q7TMY8;Q7TMY8-3;Q7TMY8-4;Q7TMY8-2;F6XP90;F6UYC1	A2AFQ0	Huwe1	E3 ubiquitin-protein ligase HUWE1		0.269211	0.177938	30.3344		0.128113		1.2055	1.14976	0.133774	11.635		0.303906	0.234517	0.304156	-0.0689304		0.579643	0.466596	0.282833	0.91558		0.00025916	109.67	1	1	3259	3275	SCASSSHENRPLDLLHK	3260							yes	no
61535	Q3U422	Q3U422	Ndufv3			0.268117	0.108497	32.3021		0.0266836		1.20628	1.21134	0.0910756	7.51857		0.184007	0.176389	0.381561	0.352228		0.411506	0.426984	0.0850141	0.154441		6.7621e-42	231.05	0	1	282	294	PCEAEGILPSHGK	283							yes	yes
10273	P51612;A0A0U1RP06	P51612	Xpc	DNA repair protein complementing XP-C cells homolog		0.267874	0.256497	29.0813		0.225082		1.20403	1.15855	0.198179	17.1058		-0.0868418	NaN	0.267874	0.41146		0.815485	NaN	0.432595	0.278889		0.0037697	106.93	0	1	672	680	DCVHTLHSR	673							yes	yes
2913	Q8CHK3;F6UP63;D3YU33	Q8CHK3	Mboat7	Lysophospholipid acyltransferase 7		0.267671	0.340616	29.2664		0.225421		1.20386	1.19334	0.274247	22.9814		NaN	-0.12976	0.267671	0.548116		NaN	0.713576	0.39808	0.121173		2.3823e-29	137.9	0	1	272	300	AGGGPTLQCPPPSSPEIAASLEYDYETIR	280							yes	yes
8372	O70572;D6RGM4	O70572	Smpd2	Sphingomyelin phosphodiesterase 2		0.265699	0.274209	32.1633		0.0279164		1.20235	1.14333	0.19963	17.4605		-0.225658	0.287357	0.393299	0.244041		0.403203	0.213688	0.169313	0.206699		1.3644e-41	224.58	0	2	244	256	AVSEFHVCCETLK	251;252							yes	yes
17540	M0QWP1;Z4YK85;A2ASQ1-3;A2ASQ1-2;A2ASQ1;Z4YJS5	M0QWP1	Agrn			0.265688	0.266991	29.0594		0.228775		1.20221	1.13004	0.198493	17.5651		NaN	0.265688	0.358796	-0.143117		NaN	0.574799	0.274663	0.728381		1.1131e-69	198.45	0	1	42	69	EEEANVVLTGTVEEILNVDPVQHTYSCK	68							yes	yes
17043	A2AFQ0;Q7TMY8;Q7TMY8-3;Q7TMY8-4;Q7TMY8-2;F6XP90;F6UYC1	A2AFQ0	Huwe1	E3 ubiquitin-protein ligase HUWE1		0.264266	0.365971	29.641		0.160642		1.20103	1.10424	0.259559	23.5057		-0.303662	NaN	0.380175	0.264266		0.371257	NaN	0.112365	0.435685		0.073044	74.717	0	1	470	476	ECPFVIK	471							yes	no
67701	Q9Z1Y4;A0A0G2JGT2	Q9Z1Y4	Trip6	Thyroid receptor-interacting protein 6		0.264082	0.482023	29.4482		0.160912		1.20087	1.31369	0.448486	34.1394		-0.101	NaN	0.264082	0.854247		0.782162	NaN	0.248404	0.044561		4.812e-23	223.36	1	2	329	342	RAYCESCYVATLEK	332;335							yes	yes
8875	Q9DAW9;A0A0G2JDV8;A0A0G2JFI6;A0A0G2JFC8;A0A0G2JFG3	Q9DAW9	Cnn3	Calponin-3		0.263651	0.667792	31.4499		0.0562818		1.20051	1.46086	0.708866	48.5238		0.263651	NaN	-0.121885	1.1783		0.253569	NaN	0.728197	0.00163451		6.895e-42	230.93	0	1	173	185	CASQAGMTAYGTR	173							yes	no
51684	Q8C147;Q8C147-2	Q8C147	Dock8	Dedicator of cytokinesis protein 8		0.263185	0.125538	29.7753		0.162235		1.20158	1.18399	0.101579	8.57934		0.192043	0.0838615	0.334328	0.348181		0.52072	0.922837	0.156633	0.318715		2.0736e-06	176.41	0	1	386	394	LQAESFCQR	392							yes	no
59381	Q99M04;A0A0M3HEP3;A0A0G2JFF7	Q99M04	Lias	Lipoyl synthase, mitochondrial		0.26309	0.350643	31.4684		0.0567549		1.20593	1.20909	0.287086	23.7439		0.40591	-0.18209	0.625816	0.120271		0.418575	0.536057	0.0309221	0.567543		5.4304e-19	200.06	0	1	98	109	NLSLHTVCEEAR	105		LIAS_MOUSE	METAL	105	Iron-sulfur 1 (4Fe-4S)		yes	no
57583	J3KMQ6;Q9CYI0;B1AQG3	J3KMQ6	5730455P16Rik	Protein Njmu-R1		0.262226	0.442877	29.5549		0.163658		1.19933	1.09549	0.306755	28.0015		-0.414465	0.262226	NaN	0.418842		0.134729	0.580837	NaN	0.237868		0.0097718	95.502	0	1	356	365	NCGSGDILLK	357							yes	no
89985	B2RXS4;REV__A2AKG8-3;REV__E9PYJ6;REV__A2AKG8;Q9QZC2	B2RXS4	Plxnb2	Plexin-B2		0.262076	0.0961314	29.0545		0.23497		1.1992	1.16831	0.0764625	6.54471		0.11268	NaN	0.262076	0.292185		0.696315	NaN	0.441876	0.394273		0.002378	102.05	0	1	933	944	VTLNDVPCEVTK	940							yes	yes
12397	Q32NY4;Q32NY4-2	Q32NY4	Cnnm3	Metal transporter CNNM3		0.261968	0.590866	29.3167		0.235158		1.20166	1.08785	0.364838	33.5375		0.168019	0.468316	0.355916	-0.824718		0.57141	0.154085	0.278112	0.0103457		6.2524e-11	155.98	0	1	373	390	DLAIVEPEDCTPLSTITR	382							yes	no
20423	Q99K67;F6VMP2	Q99K67	Aass	Alpha-aminoadipic semialdehyde synthase, mitochondrial;Lysine ketoglutarate reductase;Saccharopine dehydrogenase		0.2605	0.536897	30.8463		0.0658411		1.20421	1.44408	0.603741	41.8081		0.40858	0.11242	0.054597	1.21991		0.170578	0.611598	0.815852	0.000798278		6.6037e-49	184.57	0	1	621	647	ELGATVESYVSYCGGLPAPEHSDNPLR	633							yes	yes
35003	Q9Z321;F6SDD7;D3YWY3;D3Z084;D3YY65;D3Z2F4;D3YW63;F7A473	Q9Z321	Top3b	DNA topoisomerase 3-beta-1;DNA topoisomerase		0.260315	0.392131	29.1801		0.238034		1.19774	1.19573	0.315945	26.4227		0.59519	NaN	0.260315	-0.186409		0.199821	NaN	0.444718	0.852162		0.0018671	116.52	0	1	415	425	HFIATVSHDCK	424							yes	no
3410	Q99KC8;Q8BGF0;F6TIL5;D3Z518;D3Z671	Q99KC8	Vwa5a	von Willebrand factor A domain-containing protein 5A		0.259415	0.473311	29.3316		0.23961		1.19699	1.20524	0.382188	31.7106		0.259415	NaN	-0.273624	0.670369		0.657993	NaN	0.38164	0.104323		2.039e-204	275.59	1	1	83	122	AHSEYEEALSQGHQAYLLEEDDYSRDVFSCNVGNLQPGAK	112							yes	yes
14869	A0A0R4J0Q6;Q80VI1;D3YVX5	A0A0R4J0Q6	Trim56			0.258782	0.227211	30.4716		0.141955		1.19737	1.15747	0.172542	14.9068		0.20268	0.395975	-0.121369	0.314884		0.457616	0.371548	0.718737	0.362422		8.7335e-41	210.41	0	1	5	22	DSSPTLLEALSSDFLACK	21							yes	no
93038	Q6NSR8;F6T2H5	Q6NSR8	Npepl1	Probable aminopeptidase NPEPL1		0.258504	0.511708	31.4765		0.0607492		1.21986	1.18996	0.39641	33.3128		0.660467	-0.0277459	-0.43531	0.544753		0.0268245	0.981514	0.135222	0.0084672		5.9323e-117	281.94	0	1	382	399	YHAAVLTNSAEWEAACVK	397							yes	yes
66069	Q8C2E7;Q8C2E7-2	Q8C2E7	Kiaa0196	WASH complex subunit strumpellin		0.257963	0.117394	31.0154		0.0684677		1.1958	1.16978	0.0920947	7.87283		0.322257	0.0527413	0.26342	0.252505		0.235718	0.777872	0.24942	0.290245		1.0961e-30	217.71	0	1	959	970	QQIANELNSSCR	969							yes	no
71950	Q8VD65;A0A087WQR4;A0A0R4J2C7	Q8VD65	Pik3r4	Phosphoinositide 3-kinase regulatory subunit 4		0.257524	0.264181	29.0698		0.242948		1.19542	1.26873	0.238916	18.8312		0.104405	NaN	0.618903	0.257524		0.955988	NaN	0.0721174	0.446051		4.9355e-29	128.33	0	1	892	917	SESSAGICVPLSTSPQVSEAAHIPSK	899							yes	yes
59073	Q8JZQ9;A0A0G2JG48	Q8JZQ9	Eif3b	Eukaryotic translation initiation factor 3 subunit B		0.256893	0.31553	32.7493		0.0122118		1.1949	1.271	0.28507	22.4288		0.256893	0.665758	0.0450334	NaN		0.172129	0.0440039	0.642259	NaN		1.5447e-08	179.37	0	1	497	505	NLFNVVDCK	504							yes	yes
12212	E9Q3C1	E9Q3C1	C2cd2			0.256693	0.292895	28.8606		0.244424		1.19474	1.15663	0.225972	19.5372		0.444791	NaN	0.256693	-0.129702		0.148575	NaN	0.414925	0.956632		1.3284e-14	176.91	0	1	450	465	DISVQAISCHSAPVSK	458							yes	yes
77722	Q9D1X0	Q9D1X0	Nol3	Nucleolar protein 3		0.25651	0.333934	28.8092		0.24475		1.19459	1.16856	0.260984	22.3339		NaN	-0.159179	0.501366	0.25651		NaN	0.647718	0.156093	0.447622		2.1896e-23	137.86	0	2	104	129	SYDPSCPGHWTPEAPSSGTTCPELPR	109;124							yes	yes
81144	P54103;E9Q9H2;E9Q9H3;Q3TRX6	P54103	Dnajc2	DnaJ homolog subfamily C member 2;DnaJ homolog subfamily C member 2, N-terminally processed		0.255809	0.119099	30.5806		0.146105		1.194	1.15058	0.0927203	8.05855		NaN	0.255809	0.279322	0.0622875		NaN	0.264505	0.414601	0.719887		5.0458e-05	155.15	0	1	268	279	TLVDNAYSCDPR	276							yes	no
60059	Q9D0L4;Q9D0L4-2	Q9D0L4	Adck1	Uncharacterized aarF domain-containing protein kinase 1		0.255481	0.59663	30.8344		0.0711188		1.19373	1.29878	0.536013	41.2705		-0.280918	0.91038	0.255481	NaN		0.314896	0.0273368	0.26848	NaN		2.3689e-32	236.69	0	1	280	293	NQIDVNEISCHLGK	289							yes	no
30300	Q61033;Q61033-2	Q61033	Tmpo	Lamina-associated polypeptide 2, isoforms alpha/zeta		0.255334	0.0737017	30.2272		0.146777		1.19396	1.19153	0.060675	5.09217		0.220612	0.164354	0.290056	0.330625		0.72958	0.541307	0.398138	0.22781		9.1514e-118	286.26	0	1	437	455	GGDSGSCVAFQNTPGSEHR	443							yes	yes
1342	E9PUW7;Q9EPK7-2;Q9EPK7	E9PUW7	Xpo7	Exportin-7		0.254298	0.259307	31.8881		0.0646133		1.19534	1.19632	0.211968	17.7184		0.349162	0.159436	0.530834	-0.0742237		0.124349	0.554766	0.0199384	0.901934		6.0447e-125	317.99	0	1	2	16	ADHVQSLAQLENLCK	15							yes	no
80163	Q80UW8	Q80UW8	Polr2e	DNA-directed RNA polymerases I, II, and III subunit RPABC1		0.253512	0.398781	29.4999		0.177017		1.19211	1.18897	0.318972	26.8277		0.253512	0.591062	-0.203512	NaN		0.402385	0.0732452	0.597486	NaN		0.0014418	117.89	0	1	16	24	TIMQLCHDR	21							yes	yes
3582	Q3TW27;Q922L6	Q3TW27	Nelfcd	Negative elongation factor D		0.253373	0.498261	30.573		0.149574		1.19199	1.44052	0.531038	36.8643		0.253373	1.0358	0.110128	NaN		0.352075	2.77214e-05	0.562279	NaN		1.376e-164	343.87	0	2	406	419	AIETVHNLCCNENK	414;415							yes	no
37461	Q3ULJ0-2;Q3ULJ0;D3Z0L6;Q6NXY9	Q3ULJ0-2	Gpd1l	Glycerol-3-phosphate dehydrogenase 1-like protein		0.252113	0.469468	30.1587		0.151392		1.20842	1.14396	0.343533	30.0302		-0.467129	0.0053338	0.498893	0.52165		0.148766	0.918118	0.158061	0.139189		0.00016452	153.73	0	1	103	110	ICDEITGR	104							yes	no
73035	Q3U186;A2AT41	Q3U186	Rars2	Probable arginine--tRNA ligase, mitochondrial		0.251793	0.136778	29.8255		0.179745		1.19069	1.16942	0.109081	9.32774		NaN	0.0721442	0.340629	0.251793		NaN	0.816561	0.296911	0.450639		0.0046081	111.82	0	1	8	15	SIACQLSR	11							yes	no
29099	P53702;G3UXK7	P53702	Hccs	Cytochrome c-type heme lyase		0.251663	0.352611	30.2312		0.152046		1.19067	1.19778	0.285371	23.825		0.270017	-0.224575	0.635907	0.23331		0.373593	0.425698	0.0651064	0.480979		1.8662e-28	202	0	1	38	53	GCPVTAATSDLTSESK	39							yes	no
6665	A0A0R4J1Q0;G5E896;Q3UJB9-2;Q3UJB9;D6RE33;F6ZJ27;F6V5I7	A0A0R4J1Q0	Edc4	Enhancer of mRNA-decapping protein 4		0.251505	0.217744	32.038		0.0361855		1.19065	1.15718	0.165841	14.3316		0.27828	-0.108706	0.400513	0.224729		0.22991	0.601494	0.161894	0.39243		1.4184e-169	318.64	0	1	2	17	ASCASIDIEDATQHLR	4							yes	no
10254	Q9D939	Q9D939	Sult1c2	Sulfotransferase 1C2		0.251023	0.335361	29.2349		0.254665		1.20234	1.20809	0.276857	22.9169		0.590946	-0.118033	0.0438231	0.458224		0.203568	0.740468	0.859662	0.19069		9.817e-31	215.38	0	1	135	145	DCMVSYYHFYR	136							yes	yes
55882	Q3TXS7;J3QN38;D6RGR5	Q3TXS7	Psmd1	26S proteasome non-ATPase regulatory subunit 1		0.250823	0.476087	31.195		0.0763235		1.18989	1.03275	0.303974	29.4335		0.293951	0.250823	NaN	-0.551374		0.206357	0.333982	NaN	0.0203013		2.852e-11	183.33	0	1	560	572	MEEADALIESLCR	571							yes	yes
39041	Q99KH8	Q99KH8	Stk24	Serine/threonine-protein kinase 24;Serine/threonine-protein kinase 24 35 kDa subunit;Serine/threonine-protein kinase 24 12 kDa subunit		0.25044	0.486979	30.1801		0.153834		1.21391	1.33058	0.461592	34.6911		0.541789	0.949237	-0.0409098	-0.0534469		0.0796881	0.0211183	0.987574	0.941096		8.2097e-32	132.85	0	1	54	84	IIDLEEAEDEIEDIQQEITVLSQCDSPYVTK	77							yes	yes
9135	A2AKW0;Q5HZI9;G3UYJ3;A2AKV9;Q3V0T4	A2AKW0	Slc25a51	Solute carrier family 25 member 51		0.249482	0.259866	31.893		0.0692866		1.19238	1.15938	0.200087	17.2581		0.361764	-0.14504	0.431262	0.137201		0.124411	0.633041	0.0543783	0.571895		8.5198e-16	198.07	0	1	184	192	CHGIAEYYR	184							yes	no
45596	O88532;F6QJP7;F6V459;D3Z5G4;F6RTK9;D3Z7V6	O88532	Zfr	Zinc finger RNA-binding protein		0.248892	0.393421	28.0487		0.258592		1.18897	1.18648	0.309516	26.0869		0.297566	0.200218	0.642406	-0.309252		0.590539	0.693671	0.0716961	0.636738		0.00040875	135.63	0	2	586	597	LCECSFNDPNAK	587;589							yes	yes
91652	Q80X85	Q80X85	Mrps7	28S ribosomal protein S7, mitochondrial		0.248031	0.588294	28.9555		0.26019		1.18758	1.16885	0.444205	38.0037		-0.482839	NaN	0.248031	0.681121		0.137494	NaN	0.428509	0.0996131		0.0022611	137.83	0	1	186	192	WMITECR	191							yes	yes
34009	Q5F258;Q68FF6	Q5F258	Git1	ARF GTPase-activating protein GIT1		0.247868	0.350917	31.4793		0.070913		1.1915	1.22383	0.298974	24.4294		0.68343	0.128775	-0.141841	0.366962		0.0116112	0.547407	0.745717	0.0683384		1.5215e-26	207.83	0	3	27	39	GVLVCDECCSVHR	31;34;35							yes	no
63349	Q9CQS4	Q9CQS4	Slc25a46	Solute carrier family 25 member 46		0.24745	0.52133	30.004		0.186778		1.19659	1.23265	0.434379	35.2394		0.429644	-0.394136	0.0652565	0.829028		0.385269	0.199387	0.680387	0.024833		3.8016e-05	145.04	0	1	126	134	QCQVNYHAR	127							yes	yes
83746	A2AFF6;O35638;Q3UQG8	A2AFF6	Stag2	Cohesin subunit SA-2		0.24714	0.200039	29.536		0.187288		1.18685	1.14031	0.152822	13.4018		0.338514	NaN	0.24714	-0.0444935		0.212772	NaN	0.466307	0.978838		5.2571e-80	275.63	0	1	635	649	TYHALCNEEFTIFNR	640							yes	no
83312	Q9R1J0	Q9R1J0	Nsdhl	Sterol-4-alpha-carboxylate 3-dehydrogenase, decarboxylating		0.246778	0.200615	29.9701		0.187885		1.18656	1.1212	0.145024	12.9348		0.243319	-0.145299	0.272	0.250236		0.687355	0.678486	0.426056	0.455869		0.0093816	105.2	0	1	116	122	TVIETCR	121							yes	yes
54355	Q6A009	Q6A009	Ltn1	E3 ubiquitin-protein ligase listerin		0.246362	0.653082	30.4229		0.159908		1.18621	1.0359	0.402293	38.8352		0.423732	-0.785646	0.246362	NaN		0.155287	0.0177491	0.431156	NaN		0.0037257	96.89	0	2	745	755	LVALADCLCDK	751;753							yes	yes
8053	P56960;Q8K366;F6VYQ6	P56960	Exosc10	Exosome component 10		0.245523	0.52896	30.461		0.16118		1.18578	1.08011	0.32916	30.4746		-0.734923	0.215293	0.43085	0.275752		0.0272161	0.369798	0.219825	0.30572		6.9149e-14	128.67	0	1	282	303	AVGETPCHLVSSLDELVELNEK	288							yes	no
34676	Q68FG2	Q68FG2	Sptbn2			0.24481	0.237344	30.636		0.162265		1.18494	1.24889	0.216815	17.3606		0.243616	0.643866	0.246005	0.0883926		0.371094	0.00985003	0.431721	0.686523		3.8184e-50	191.4	0	1	1842	1865	HCAYEHDIQALSTQVQQVQDDGQR	1843							yes	yes
47454	Q8BMA6;A2AAN2	Q8BMA6	Srp68	Signal recognition particle subunit SRP68		0.244572	0.317993	30.7558		0.16263		1.18661	1.10724	0.221255	19.9826		-0.339351	0.339529	0.163495	0.325649		0.224577	0.297788	0.548572	0.340779		9.3147e-28	219.51	0	1	335	344	LFESMLSECR	343							yes	no
39456	Q8BIP0	Q8BIP0	Dars2	Aspartate--tRNA ligase, mitochondrial		0.244406	0.38257	31.8997		0.0745082		1.18674	1.11095	0.263073	23.6801		0.412033	0.330974	-0.434891	0.157839		0.166998	0.155601	0.156563	0.38434		0.00086607	123.63	0	1	105	116	ILCEAPVESVVR	107							yes	yes
9274	Q9JIY7;E0CYC6;G5E8L3	Q9JIY7	Nat8	N-acetyltransferase 8		0.244026	0.298152	31.0036		0.0844729		1.19215	1.1745	0.236092	20.1015		0.0779239	-0.1468	0.410127	0.496153		0.693302	0.675131	0.152392	0.167337		2.4744e-63	250.75	0	1	89	99	CLHTDMADITK	89							yes	yes
9149	P62717;F6YJW4	P62717	Rpl18a;Gm17541	60S ribosomal protein L18a		0.243954	0.320343	31.9914		0.041379		1.20264	1.20848	0.265274	21.951		0.548363	-0.0100767	0.497984	-0.0495776		0.0221741	0.90144	0.0282123	0.93849		0.001386	138.24	0	1	22	29	CHTPPLYR	22							yes	no
34561	Q9DBK0	Q9DBK0	Acot12	Acyl-coenzyme A thioesterase 12		0.241452	0.400033	32.2838		0.0432334		1.18218	1.10294	0.283895	25.7399		0.420926	0.241452	-0.344029	NaN		0.0759669	0.290194	0.155308	NaN		1.0502e-166	308.36	0	1	47	67	HAGISCVTASMDDILFEDTAR	52							yes	yes
32817	P29788;CON__Q3ZBS7;Q8BP99;Q8K3F2	P29788	Vtn	Vitronectin		0.241447	0.107967	33.4379		0.0174688		1.18262	1.16198	0.0850632	7.32057		0.0657874	0.305698	0.280749	0.202146		0.669167	0.0618626	0.109874	0.283807		9.012e-157	315.43	1	1	176	193	GQYCYELDETAVRPGYPK	179							yes	yes
6072	Q5SSZ5;Q5SSZ5-2	Q5SSZ5	Tns3	Tensin-3		0.238325	0.564846	29.0431		0.278677		1.17962	1.07199	0.373489	34.8406		0.464512	NaN	0.238325	-0.607113		0.339379	NaN	0.444032	0.0464896		3.2789e-07	136.2	0	1	90	108	AQESWLNNDPQHVVVIHCR	107							yes	yes
84483	Q91Z25;Q9WV32;F6THG2;F6VVE6;D3Z6S0	Q91Z25	Arpc1b	Actin-related protein 2/3 complex subunit 1B		0.238321	0.709766	32.3334		0.0456528		1.18367	1.20423	0.536429	44.5454		0.905968	0.357873	-0.796401	0.118769		0.00239435	0.0749515	0.0084132	0.488992		4.3961e-109	285.22	0	1	217	233	VAWVSHDSTVCLVDADK	227							yes	no
22908	Q3U422	Q3U422	Ndufv3			0.238296	0.166815	32.2076		0.0456724		1.17978	1.14793	0.127103	11.0724		0.337567	0.212905	0.263686	-0.0461509		0.150106	0.346111	0.213353	0.961099		3.3382e-09	193.98	1	1	278	294	ESAKPCEAEGILPSHGK	283							yes	yes
51286	Q9JJ28	Q9JJ28	Flii	Protein flightless-1 homolog		0.238218	0.6914	29.3639		0.278884		1.17954	1.05162	0.432658	41.1422		0.491485	0.238218	NaN	-0.812432		0.306394	0.360542	NaN	0.0115996		1.1282e-10	144.72	0	2	920	939	LPEEEFGHFYTQDCYVFLCR	933;938							yes	yes
40444	G8JL74;G3UXA6;Q8BHD7-2;Q8BHD7;G3UZ01;G3UY95;F7C521;G3UXZ8;G3UXZ6	G8JL74	Ptbp3	Polypyrimidine tract-binding protein 3		0.237495	0.461092	31.7034		0.0821305		1.17894	1.22356	0.387078	31.6354		-0.216377	NaN	0.705769	0.237495		0.424769	NaN	0.00239141	0.474013		1.0377e-78	254.4	0	1	65	83	IPCDVTEAEVISLGLPFGK	67							yes	no
85010	Q8BGD9	Q8BGD9	Eif4b	Eukaryotic translation initiation factor 4B		0.236954	0.343384	34.5299		0.00434895		1.18433	1.15211	0.259831	22.5526		0.0934953	-0.272927	0.497894	0.380412		0.573229	0.160995	0.00100655	0.0247482		4.3495e-90	269.81	0	1	530	545	VDVVGATQGQAGSCSR	543							yes	yes
48128	Q8BTI8-3;Q8BTI8;Q8BTI8-2;A0A087WRX8;A0A087WPS9	Q8BTI8-3	Srrm2	Serine/arginine repetitive matrix protein 2		0.235418	0.180318	32.7158		0.0200059		1.17881	1.14099	0.137199	12.0245		-0.0651405	0.322513	0.30963	0.161207		0.912108	0.108897	0.152525	0.376008		1.2797e-13	198.57	0	1	1133	1147	LGLIQEDVASSCIPR	1144							yes	no
3532	Q8BWM0	Q8BWM0	Ptges2	Prostaglandin E synthase 2;Prostaglandin E synthase 2 truncated form		0.234497	0.108764	31.9772		0.0487607		1.17698	1.1495	0.084461	7.34763		0.277016	0.0459224	0.192943	0.276052		0.626482	0.830556	0.484457	0.158968		2.2997e-29	203.11	1	1	368	384	AIEEAPSVHHVNPSCKD	382							yes	yes
78375	Q8CI94	Q8CI94	Pygb	Glycogen phosphorylase, brain form		0.234097	0.16723	28.6938		0.287003		1.17617	1.19236	0.138918	11.6507		NaN	0.420799	0.234097	0.0871261		NaN	0.338595	0.488242	0.748851		0.001287	118.33	0	1	325	333	TCFETFPDK	326							yes	yes
15328	Q9Z1J3-2;Q9Z1J3;F7CZD1;F6TXD3;V9GXS4;A6QRH3	Q9Z1J3-2	Nfs1;Gm28036	Cysteine desulfurase, mitochondrial		0.233674	0.351192	29.7244		0.210431		1.17608	1.10221	0.239406	21.7206		0.379881	-0.404593	0.20387	0.263477		0.456979	0.188159	0.501657	0.436892		1.3285e-224	338.78	0	1	312	333	DVALSSGSACTSASLEPSYVLR	321							yes	no
86786	Q9QZ06;Q8C5G6;A9JEI5;F7AT44	Q9QZ06	Tollip	Toll-interacting protein		0.233197	0.336749	31.0622		0.0988929		1.17544	1.19171	0.275413	23.1107		0.560612	NaN	0.233197	-0.1128		0.0194566	NaN	0.403817	0.769493		1.1633e-09	149	0	1	103	123	VIQCTVPPGVDSFYLEIFDER	106							yes	no
80634	F8WI64;D3YUP0;Q0P5W1-3;Q0P5W1;Q0P5W1-2;F6ZLN8;D3Z5P1;D3YU67	F8WI64	Vps8	Vacuolar protein sorting-associated protein 8 homolog		0.233091	0.284472	30.6837		0.180932		1.17601	1.15851	0.218942	18.8986		0.281284	0.490688	-0.189493	0.184897		0.61894	0.0509771	0.687023	0.418427		3.7809e-46	220.4	0	1	854	871	TLFDQVLEFLCSPDDDSR	864							yes	no
79703	Q9DBA6	Q9DBA6	Tysnd1	Peroxisomal leader peptide-processing protease;Peroxisomal leader peptide-processing protease, 10 kDa form;Peroxisomal leader peptide-processing protease, 49 kDa form		0.233031	0.43068	31.9988		0.0499988		1.18607	1.14619	0.31913	27.8426		0.0379023	-0.407454	0.42816	0.544669		0.897563	0.0554897	0.135723	0.00847676		4.4719e-263	352.6	0	1	59	82	TGSAALTQTGTAFLPGDSCSDDLR	77							yes	yes
22810	Q8CGC7;A0A0A6YWH3;A0A0A6YWA4	Q8CGC7	Eprs	Bifunctional glutamate/proline--tRNA ligase;Glutamate--tRNA ligase;Proline--tRNA ligase		0.231585	0.242775	33.7227		0.0051796		1.17822	1.13473	0.182967	16.1242		0.359582	0.352089	-0.152917	0.111081		0.114579	0.0336109	0.622276	0.362725		1.2092e-223	334.03	1	1	734	756	ERPAPAVSSTCATAEDSSVLYSR	744							yes	yes
4526	Q6ZPS6;A0A0G2JEA0	Q6ZPS6	Ankib1	Ankyrin repeat and IBR domain-containing protein 1		0.231447	0.420558	28.8389		0.292306		1.17547	1.29347	0.405967	31.3859		0.303349	-0.07891	0.907783	0.159544		0.319455	0.782484	0.0116976	0.578204		1.0223e-125	278.62	0	1	11	31	ALINGDENLACQIYENNPQLK	21							yes	no
18706	Q61233;D3YZ25;D3YVW8;D3Z7D9;D3Z311	Q61233	Lcp1	Plastin-2		0.23118	0.185739	29.2906		0.292842		1.17379	1.26869	0.168908	13.3135		0.549628	0.23118	0.224753	NaN		0.24274	0.375932	0.504292	NaN		8.9165e-93	240.49	0	1	98	123	EGICAIGGTSEQSSVGTQHSYSEEEK	101							yes	yes
29053	F8VPV0;P48725;P48725-3;P48725-2;REV__CON__Q2KIS7	F8VPV0	Pcnt	Pericentrin		0.229245	0.306062	29.3243		0.296761		1.18412	1.16221	0.240811	20.7202		0.0238983	0.434592	-0.152855	0.465843		0.877968	0.321123	0.71834	0.231485		8.2011e-14	185.96	0	1	1229	1241	GCAQLAEEVATLK	1230							yes	no
9394	H3BJ97;Q99JR5;H3BKM8	H3BJ97	Tinagl1	Tubulointerstitial nephritis antigen-like		0.228922	0.750348	30.7343		0.187942		1.20209	1.14399	0.512269	44.7792		-0.0975308	-0.931447	0.555375	0.720225		0.728083	0.000351422	0.0249778	0.0497795		0	411.13	0	1	295	313	CPNGQVDSNDIYQVTPAYR	295							yes	no
91893	Q3UEL5;Q8VC12	Q3UEL5	Uroc1	Urocanate hydratase		0.228878	0.373481	34.1209		0.00565062		1.17521	1.23954	0.331554	26.7481		0.756811	0.336906	-0.123431	0.120851		0.000133783	0.0938449	0.742519	0.334767		1.6769e-115	270.72	0	1	485	508	WVCTSGDPQDLAVTDHLATSVLEK	487							yes	no
14477	Q91Z25;Q9WV32;F6THG2;F6VVE6;D3Z6S0	Q91Z25	Arpc1b	Actin-related protein 2/3 complex subunit 1B		0.228758	0.347667	31.9988		0.0537583		1.17264	1.08466	0.232151	21.4031		0.320264	0.282678	0.174838	-0.425059		0.282585	0.220744	0.27609	0.458212		1.7412e-37	202.39	1	1	19	37	DRTQIAICPNNHEVHIYEK	26							yes	no
79034	Q8BYA0;B1ATU0;F6UI15;Q9D2H8	Q8BYA0	Tbcd	Tubulin-specific chaperone D		0.22872	0.489045	30.9173		0.105403		1.17179	1.00011	0.300973	30.0941		0.233817	0.22872	-0.615771	NaN		0.43843	0.257597	0.0587719	NaN		6.5251e-10	172.8	0	1	892	904	TEPVLIEAHICER	902							yes	yes
32849	Q8BYL4;E9PX65;F7BWC1	Q8BYL4	Yars2	Tyrosine--tRNA ligase, mitochondrial;Tyrosine--tRNA ligase		0.228192	0.0645661	30.3147		0.18919		1.17137	1.14966	0.0508283	4.42115		0.228192	NaN	0.126424	0.246148		0.402431	NaN	0.64431	0.354357		2.1909e-14	189.66	1	1	123	133	GREALSAECVR	131							yes	no
42298	P61965;F6Q3W0	P61965	Wdr5	WD repeat-containing protein 5		0.228178	0.15284	30.5206		0.189213		1.17135	1.1063	0.113415	10.2518		0.229216	NaN	0.228178	-0.0360278		0.44711	NaN	0.316497	0.992359		1.2162e-07	175.51	0	1	197	207	IWDTASGQCLK	205							yes	no
29063	P59113	P59113	Fermt1	Fermitin family homolog 1		0.227363	0.413415	30.0456		0.221962		1.17069	1.15383	0.317509	27.5178		0.54851	0.227363	-0.271901	NaN		0.0760909	0.345939	0.450886	NaN		0.00063314	107.06	0	1	422	434	GCEIVPDVNVSGR	423							yes	yes
46311	Q78J03	Q78J03	Msrb2	Methionine-R-sulfoxide reductase B2, mitochondrial		0.226745	0.385191	30.7087		0.191682		1.17019	1.27289	0.35059	27.5428		NaN	0.7341	-0.021633	0.226745		NaN	0.0042507	0.93024	0.388744		4.4267e-05	162.5	0	1	126	134	LDTSLGCPR	132							yes	yes
18746	B1B1A8;Q6PDN3;Q6PDN3-3	B1B1A8	Mylk	Myosin light chain kinase, smooth muscle;Myosin light chain kinase, smooth muscle, deglutamylated form		0.226611	0.182879	32.8259		0.0242888		1.17508	1.18489	0.150074	12.6656		0.359844	0.425067	0.093379	0.0659707		0.114342	0.0341541	0.485694	0.651742		4.692e-07	124.91	0	1	455	473	EGITEVYEDGVSHHLCLLR	470							yes	no
22170	Q08509;Q3UGL1;D3Z5I5;D3Z7F4	Q08509	Eps8	Epidermal growth factor receptor kinase substrate 8		0.226578	0.364766	28.9052		0.302221		1.17006	1.37636	0.368997	26.8097		0.226578	NaN	0.209951	0.849894		0.718401	NaN	0.491208	0.0455356		1.2904e-12	121.26	1	1	155	172	EPTQSKPDLHLFQCDEVK	168							yes	no
83154	Q9JHQ5;F6VTH5;F6VG18;E9Q9P1	Q9JHQ5	Lztfl1	Leucine zipper transcription factor-like protein 1		0.225443	0.317862	29.8212		0.225558		1.16914	1.06614	0.21889	20.531		NaN	-0.295566	0.225443	0.280408		NaN	0.282141	0.465123	0.418653		0.024255	85.731	0	1	31	40	TVDSCFQDLK	35							yes	no
22588	G3X920;Q9DBR3;Q9DBR3-2;Q9DBR3-3	G3X920	Armc8	Armadillo repeat-containing protein 8		0.224445	0.367909	28.7963		0.306632		1.16833	1.1528	0.284254	24.6578		-0.215751	NaN	0.514975	0.224445		0.531176	NaN	0.129446	0.489106		6.212e-24	193.51	0	1	574	590	EQTLCILANIADGTTAK	578							yes	no
64362	E0CX20;Q6PGH1	E0CX20	Bud31	Protein BUD31 homolog		0.223767	0.414892	30.567		0.196885		1.16778	1.07055	0.282635	26.4008		0.369314	-0.410933	0.223767	NaN		0.215411	0.181582	0.421952	NaN		3.3983e-13	205.36	0	2	95	104	QGYENLCCLR	101;102							yes	no
93428	A2AKD7;Q61234	A2AKD7	Snta1	Alpha-1-syntrophin		0.223651	0.68512	31.5653		0.0992973		1.20304	1.27284	0.585723	46.0169		-0.527469	-0.130499	0.993869	0.577801		0.0589285	0.673037	0.000677493	0.0242647		1.4562e-70	256.63	0	1	229	244	YLEICAADGQDAVFLR	233							yes	no
52536	B7FAU9;Q8BTM8;B7FAV1;F6XC15;J3JS91;F6Z2C0;Q8BTM8-2;F7AVL7	B7FAU9	Flna	Filamin-A		0.223578	0.199737	33.496		0.0259377		1.16763	1.10297	0.146547	13.2866		0.270312	NaN	-0.096633	0.223578		0.152356	NaN	0.848688	0.394544		6.9046e-148	362.61	0	1	1247	1272	LQVEPAVDTSGVQCYGPGIEGQGVFR	1260							yes	no
26953	Q91X96	Q91X96	Rabif	Guanine nucleotide exchange factor MSS4		0.223568	0.349343	31.1504		0.113309		1.17125	1.13285	0.256361	22.6298		0.474679	0.109731	0.337405	-0.323247		0.11144	0.699195	0.155232	0.311058		5.0441e-13	144.72	0	3	91	110	FLVCADCEIGPIGWHCLDDK	94;97;106		MSS4_MOUSE	METAL;METAL	94 | 97	Zinc;Zinc		yes	yes
10265	Q9R0P5	Q9R0P5	Dstn	Destrin		0.223273	0.322469	29.2537		0.309077		1.16738	1.13743	0.244948	21.5352		0.449983	0.223273	-0.186258	NaN		0.143999	0.487372	0.637624	NaN		7.9624e-23	206.45	1	1	79	92	DCRYALYDASFETK	80							yes	yes
25742	Q9D7M8	Q9D7M8	Polr2d	DNA-directed RNA polymerase II subunit RPB4		0.223046	0.0858401	30.367		0.198161		1.16719	1.14111	0.0668425	5.85767		0.223046	NaN	0.252146	0.0910675		0.413229	NaN	0.36882	0.741115		3.5413e-134	307.33	0	2	95	112	FELACLANLCPETAEESK	99;104							yes	yes
9573	Q80U63;Q80U63-2;A8Y5E5;A2A7Y8	Q80U63	Mfn2	Mitofusin-2		0.222711	0.199255	31.8649		0.10056		1.16769	1.12585	0.147519	13.1029		0.321253	0.274922	0.170499	-0.122475		0.550328	0.172523	0.60269	0.712712		0.00010838	130.1	0	1	281	294	CTSFLVDELGVVDR	281							yes	no
9633	Q8JZX4;A2AP40	Q8JZX4	Rbm17	Splicing factor 45		0.222211	0.519202	29.4782		0.231705		1.16652	1.15653	0.394818	34.1381		NaN	0.222211	0.628781	-0.401993		NaN	0.48936	0.0777199	0.173573		0.0027911	122.33	0	1	343	358	CVIFEIPGAPDDEAVR	343							yes	yes
13871	A2AN08-3;A2AN08;A2AN08-5;A2AN08-2;Z4YMA7;F6SSP6;A2AN08-4;Z4YLP1	A2AN08-3	Ubr4	E3 ubiquitin-protein ligase UBR4		0.222183	0.620055	29.8701		0.231758		1.1665	1.21843	0.505917	41.5219		-0.433451	NaN	0.222183	0.805966		0.117848	NaN	0.470547	0.0564159		2.0862e-30	211.79	0	3	3669	3680	DPFLCNACGFCK	3673;3676;3679							yes	no
79961	P26231;A0A0N4SUZ7;REV__Q9JMB1-2;REV__Q9JMB1	P26231	Ctnna1	Catenin alpha-1		0.221818	0.437528	27.1523		0.312128		1.1662	1.14043	0.32913	28.8602		0.221818	-0.323419	NaN	0.54193		0.727316	0.414	NaN	0.175208		0.00024483	142.83	0	2	762	773	TIADHCPDSACK	767;772							yes	yes
51356	Q8CJF7;F6SJR1;F6S6E4;F6QTR3	Q8CJF7	Ahctf1	Protein ELYS		0.220778	0.355468	29.9407		0.234467		1.16536	1.07462	0.246063	22.8978		-0.329036	NaN	0.336193	0.220778		0.234428	NaN	0.302523	0.502166		1.7385e-83	270.56	0	1	928	940	LPFTNTEQECLVK	937							yes	yes
49	Q9ER73;A2A414	Q9ER73	Elp4	Elongator complex protein 4		0.2206	0.195974	28.5462		0.314694		1.16718	1.17339	0.159041	13.554		0.445794	-0.00414782	0.304247	0.136954		0.363561	0.911831	0.376988	0.610915		5.2501e-23	204.69	0	1	2	15	AAADTCGAGTLSSR	7							yes	yes
84543	Q8BH44;G3UW48;G3V005;G3UWZ2;G3UYG8	Q8BH44	Coro2b	Coronin-2B;Coronin		0.220363	0.304863	30.9896		0.118458		1.17626	1.14718	0.235823	20.5567		0.0202043	0.420522	-0.18006	0.436755		0.944626	0.338951	0.617988	0.219904		2.4989e-11	179.2	0	1	83	94	VCGHQGNVLDIK	84							yes	no
20306	Q810A7-2;Q810A7	Q810A7-2	Ddx42	ATP-dependent RNA helicase DDX42		0.219932	0.526999	32.176		0.0622741		1.1678	1.22552	0.445143	36.3227		-0.413117	0.11433	0.325534	0.860357		0.219564	0.685257	0.0696378	4.68419e-05		4.0789e-15	176.91	0	1	201	217	ELEPGDGPIAVIVCPTR	214							yes	no
9152	E9Q3G8	E9Q3G8	Nup153			0.219908	0.422379	29.3697		0.316163		1.16466	1.11938	0.308837	27.59		NaN	-0.339336	0.488598	0.219908		NaN	0.39417	0.0463227	0.495087		0.0090971	99.919	0	2	674	681	CIACQAAK	674;677							yes	yes
41154	E9Q1W7;Q8BM85;Q8BM85-2	E9Q1W7	Tbck			0.219793	0.712703	29.4251		0.23638		1.21335	1.33815	0.657044	49.101		0.635932	1.11792	-0.196346	-0.404401		0.0402325	0.00621047	0.562554	0.487862		1.44e-24	176.69	0	1	763	781	ISAEDLIDLCELTVTGHFK	772							yes	yes
30196	Q9DCC5;P23198;D3Z313;D3Z1A9	Q9DCC5	Cbx3			0.219791	0.620272	32.9782		0.028131		1.19008	1.16656	0.459398	39.3808		0.721067	0.521218	-0.649121	-0.0816356		0.0156471	0.113418	0.0074185	0.762889		1.3399e-97	226.48	0	1	53	81	GFTDADNTWEPEENLDCPELIEAFLNSQK	69							yes	no
1062	Q9R0M5;Q9R0M5-2;Q9R0M5-3	Q9R0M5	Tpk1	Thiamin pyrophosphokinase 1		0.219671	0.30417	31.7303		0.104729		1.16447	1.14241	0.233651	20.4525		0.219671	0.448104	-0.154397	NaN		0.30527	0.172261	0.680388	NaN		9.8876e-55	149.18	2	1	43	80	ACADGGANHLYDLTEGERESFLPEFVSGDFDSIRPEVK	44							yes	no
92132	Q3UNX5;Q3UNX5-2	Q3UNX5	Acsm3	Acyl-coenzyme A synthetase ACSM3, mitochondrial		0.219368	0.299937	29.4209		0.237208		1.16429	1.13879	0.223746	19.6477		0.203892	0.234845	-0.248236	0.469519		0.761213	0.465998	0.586687	0.189607		5.5621e-17	195.83	0	1	208	219	YASDSHTCVDTK	215							yes	no
51262	Q3TJ55;Q80W45;Q00262;D3YY94;A0A0G2JE94;A0A0U1RNT8;A0A0J9YUA0;D6RFB9;P61264;O35526	Q3TJ55	Stx2	Syntaxin-2		0.219366	0.100515	28.4365		0.317311		1.16422	1.20686	0.0856533	7.09718		0.219366	0.202763	0.384567	NaN		0.731921	0.688882	0.270721	NaN		0.0024746	130	0	1	5	12	LPDLTACR	11							yes	no
9668	Q6PD03;A0A0A6YVV9	Q6PD03	Ppp2r5a	Serine/threonine-protein phosphatase 2A 56 kDa regulatory subunit alpha isoform		0.219089	0.179148	31.5598		0.105544		1.16408	1.1427	0.136997	11.989		-0.0636537	0.362652	0.235995	0.202182		0.821008	0.145905	0.398529	0.382845		2.2752e-100	347.46	0	1	359	370	CVSSSHFQVAER	359							yes	yes
10763	E9QAQ7;A2BH40;A2BH40-3;A2BH40-4;A2BH40-2	E9QAQ7	Arid1a	AT-rich interactive domain-containing protein 1A		0.218814	0.176465	28.7317		0.318485		1.16389	1.14694	0.136208	11.8758		0.198835	-0.0503808	0.238794	0.372149		0.770862	0.900878	0.480279	0.289485		1.7692e-24	196.7	0	1	1965	1981	DETPLCTLLDWQDSLAK	1970							yes	no
17148	Q9ESW4;Q9ESW4-2;A0A0J9YU24	Q9ESW4	Agk	Acylglycerol kinase, mitochondrial		0.218601	0.445294	30.3489		0.206157		1.16361	1.0429	0.271944	26.0757		0.219217	0.272847	-0.652435	0.217984		0.466305	0.265058	0.0443243	0.506956		6.8211e-14	180.24	0	1	327	341	EDFMNICIEPDTVSK	333							yes	yes
77701	Q3U5Q7	Q3U5Q7	Cmpk2	UMP-CMP kinase 2, mitochondrial		0.218322	0.576896	30.9291		0.121832		1.16338	1.00428	0.349281	34.7794		NaN	0.316931	-0.72793	0.218322		NaN	0.172823	0.0187161	0.506375		8.1125e-07	147.24	0	2	72	88	SYALCVPLAPGEGCGPR	76;85							yes	yes
5926	F8VQ95;Q6Y685-2;Q6Y685;REV__L7MUB7;REV__A2BI42;REV__B1B0R4;REV__B1B0R5;REV__A2BI41;REV__Q9JJQ7;REV__Q3TKR2;REV__A2BI40	F8VQ95	Tacc1	Transforming acidic coiled-coil-containing protein 1		0.217854	0.12771	30.4346		0.207524		1.16404	1.14485	0.0994395	8.68582		0.278813	0.303024	0.156895	0.0251507		0.30545	0.237759	0.450815	0.884004		8.5973e-200	365.74	0	2	552	574	APVSVACGGESPLDGICLSEADK	558;568							yes	no
9294	E9PVA8	E9PVA8	Gcn1l1			0.217747	0.162568	29.9037		0.240389		1.16332	1.19043	0.137327	11.5359		0.462972	0.0795671	0.255965	0.179529		0.133021	0.790282	0.416056	0.575639		2.4883e-06	155.07	0	2	2558	2567	CLQNPCSDIR	2558;2563							yes	yes
92593	Q9D706	Q9D706	Rpap3	RNA polymerase II-associated protein 3		0.217472	0.424256	28.6343		0.321355		1.18811	1.20574	0.348526	28.9056		-0.0836481	0.652976	0.518593	-0.193765		0.662717	0.121235	0.142899	0.608649		1.1256e-07	174.02	0	1	300	309	YEQAIECYTR	306							yes	yes
8876	Q08093;D3Z7R6	Q08093	Cnn2	Calponin-2;Calponin		0.216721	0.305311	29.5948		0.242418		1.16209	1.13414	0.231947	20.4513		0.216721	NaN	0.433865	-0.168955		0.426736	NaN	0.0737593	0.884128		6.9369e-45	237.37	0	1	175	187	CASQSGMTAYGTR	175							yes	no
89824	A0A087WRZ5;Q8R0B4;Q8BLD4;Q6VYI5;Q6VYI4;Q921F2;A0A087WRP4;H3BJV1;A0A087WSH7;A0A087WQA5;A0A087WR97;A0A087WS74;A0A087WS17;A0A087WQX8;A0A087WNY6;A0A087WSE4;A0A087WP57;A0A087WSC6	A0A087WRZ5	Tardbp	TAR DNA-binding protein 43		0.21592	0.150176	31.5689		0.110063		1.16198	1.14617	0.116589	10.1721		0.172266	0.341345	-0.00900511	0.259574		0.562725	0.143741	0.927884	0.438198		1.4046e-29	110.44	0	1	7	42	VTEDENDEPIEIPSEDDGTVLLSTVTAQFPGACGLR	39							yes	no
21000	P19096;A0A0U1RNJ1;A0A0U1RPP5	P19096	Fasn	Fatty acid synthase;[Acyl-carrier-protein] S-acetyltransferase;[Acyl-carrier-protein] S-malonyltransferase;3-oxoacyl-[acyl-carrier-protein] synthase;3-oxoacyl-[acyl-carrier-protein] reductase;3-hydroxyacyl-[acyl-carrier-protein] dehydratase;Enoyl-[acyl-carrier-protein] reductase;Oleoyl-[acyl-carrier-protein] hydrolase		0.215892	0.460845	31.7511		0.110104		1.17871	1.21835	0.386057	31.687		0.464514	-0.26229	0.750348	-0.0327297		0.131762	0.215618	0.0099436	0.990283		0.0026778	170.43	0	1	1138	1143	ELQLCK	1142							yes	no
14490	Q64008;Q0PD20;B1AQD3;B1AQD4;F7BE32	Q64008	Rab34	Ras-related protein Rab-34		0.215729	0.752747	28.9277		0.325107		1.16129	1.16864	0.55755	47.7094		0.790629	NaN	0.215729	-0.701812		0.0110083	NaN	0.520051	0.165775		0.0024403	142.04	1	1	10	21	DRVLAELPQCLK	19							yes	no
5836	E9PWB1;D3Z4N0;D3Z0X5;Q6PDH0;Q6PDH0-2;F6RUK9;F6RYD0;E9Q307;E9PWW4;F7B296;E9Q340;D3YVB9;D3YVQ3;F7AWU3	E9PWB1	Phldb1	Pleckstrin homology-like domain family B member 1		0.215018	0.436474	28.5621		0.326645		1.16719	1.22612	0.376693	30.7225		0.783988	0.367307	-0.237536	0.0627282		0.0794262	0.411989	0.521903	0.723676		1.5949e-10	124.29	0	1	179	195	APSACASHSSLVSSIEK	183							yes	no
13026	A0A0R4J049;Q8CIG8;F6QQQ6;S4R295	A0A0R4J049	Prmt5	Protein arginine N-methyltransferase 5		0.21468	0.690891	31.6207		0.111873		1.1638	1.42927	0.768629	53.7777		0.324317	0.105042	1.35247	-0.258431		0.232716	0.880032	1.4217e-11	0.406118		1.763e-07	138.91	0	1	19	35	DLNCVPEIADTLGAVAK	22							yes	no
23417	P23591	P23591	Tsta3	GDP-L-fucose synthase		0.213207	0.18105	31.7323		0.114053		1.15946	1.11131	0.131554	11.8378		0.272114	0.240027	-0.122283	0.186387		0.317311	0.292831	0.767588	0.317311		7.1304e-55	240.1	0	1	307	320	ETCTWFTDNYEQAR	309							yes	yes
80830	Q6PB66;F6V2A3	Q6PB66	Lrpprc	Leucine-rich PPR motif-containing protein, mitochondrial		0.213073	0.171728	33.4795		0.0324171		1.15915	1.16793	0.139067	11.9072		0.0474699	NaN	0.390855	0.213073		0.735835	NaN	0.00788034	0.139464		0.0067728	114.02	0	1	1037	1043	TLLSNCK	1042							yes	yes
33630	H3BL37;O08784;H3BIX0;Q05CS0;H3BK88	H3BL37	Tcof1	Treacle protein		0.212837	0.101483	29.9234		0.250203		1.15964	1.13909	0.0787239	6.91115		0.0503261	0.264923	0.163734	0.261939		0.858429	0.412956	0.61554	0.434457		9.1685e-118	299.69	0	1	566	581	GTPASATGASTSSHCK	580							yes	no
23615	Q8BLN5	Q8BLN5	Lss	Lanosterol synthase		0.212718	0.464302	29.9777		0.250445		1.15887	1.04084	0.302219	29.0361		0.340541	0.212718	-0.51991	NaN		0.210027	0.418196	0.0691135	NaN		4.6769e-16	196.32	0	1	559	569	ETLNQGLDFCR	568							yes	yes
64769	Q61553;A0A0G2JDU7;F7BDR1	Q61553	Fscn1	Fascin		0.212658	0.64383	30.5989		0.21721		1.15972	1.49351	0.77965	52.2025		-0.00212779	1.40929	0.155678	0.269638		0.98767	1.02822e-08	0.453545	0.422406		2.4131e-45	266.85	0	1	44	63	QIWTLEQPPDEAGSAAVCLR	61							yes	no
8977	Q9Z1Y4;A0A0G2JGT2	Q9Z1Y4	Trip6	Thyroid receptor-interacting protein 6		0.2124	0.266736	29.6797		0.251089		1.16657	1.14115	0.205855	18.0394		0.0434075	-0.141604	0.381393	0.405915		0.864698	0.622343	0.274485	0.25146		1.0393e-92	236.77	0	5	436	462	CEECGLLLSSEGECQGCYPLDGHILCK	436;439;449;452;461							yes	yes
25093	F6RJV6;Q9JJK2	F6RJV6	Lancl2	LanC-like protein 2		0.212222	0.125061	29.7724		0.251451		1.15847	1.13491	0.096702	8.52066		0.0406919	0.212222	0.284108	NaN		0.886541	0.508265	0.219073	NaN		9.4678e-05	99.011	0	2	387	400	FAEWCLDYGAHGCR	391;399							yes	no
53531	E9Q9B7	E9Q9B7	Kidins220			0.210129	0.336423	28.971		0.337349		1.15679	1.15663	0.26434	22.8543		0.506798	NaN	0.210129	-0.164539		0.288645	NaN	0.529956	0.641029		1.3061e-75	235.78	0	1	605	627	LSSVGGETSLAEMIATLSDACER	625							yes	yes
39459	Q8BH00;F6T4U0	Q8BH00	Aldh8a1	Aldehyde dehydrogenase family 8 member A1		0.209714	0.323658	33.6551		0.0102466		1.16839	1.16533	0.256875	22.0431		0.416743	0.00268387	0.515172	-0.159407		0.403167	0.852525	0.000697334	0.573795		6.341e-31	207.34	0	1	352	366	ILCGEGVDQLSLPLR	354							yes	yes
92586	Q1HFZ0;H3BKN0;Q1HFZ0-2;H3BJF3	Q1HFZ0	Nsun2	tRNA (cytosine(34)-C(5))-methyltransferase		0.209551	0.272315	28.9732		0.338633		1.15754	1.11203	0.196096	17.634		0.143402	0.275698	0.369315	-0.249314		0.878654	0.394861	0.289136	0.739311		4.423e-45	228.25	0	2	660	680	YEPDSANPDTLQCPIVLCGWR	672;677							yes	no
10861	P98192;Q05DV2	P98192	Gnpat	Dihydroxyacetone phosphate acyltransferase		0.209504	0.756771	29.8513		0.257022		1.1626	1.3153	0.701044	53.299		1.19545	0.360129	-0.630708	0.0588789		0.00539254	0.148568	0.0524724	0.729718		5.5993e-05	148.05	0	2	534	544	DFEEGCYLLCK	539;543							yes	no
62486	Q8VEJ9	Q8VEJ9	Vps4a	Vacuolar protein sorting-associated protein 4A		0.208532	0.0698521	31.5523		0.121194		1.15556	1.14829	0.0550387	4.7931		0.19579	0.221275	0.104592	0.271256		0.385034	0.357849	0.598259	0.429748		2.0628e-28	201.04	0	1	221	236	PSIIFIDEVDSLCGSR	233							yes	yes
9644	Q922Q1;E0CZH6	Q922Q1	Marc2	Mitochondrial amidoxime reducing component 2		0.208215	0.124843	36.5235		0.00646286		1.15532	1.12831	0.0942928	8.35701		0.192782	0.223647	-0.0101146	0.274496		0.283508	0.0920137	0.878058	0.0946681		7.0259e-35	214.67	0	1	274	288	CVLTTVDPDTGIIDR	274							yes	yes
1618	F8VPK0	F8VPK0	Ttc37			0.208193	0.527988	28.0095		0.341653		1.19264	1.28164	0.468621	36.5643		-0.159245	0.574321	0.88422	-0.157935		0.525542	0.177391	0.0140025	0.904411		0.022639	90.777	0	1	711	718	ADVSCLWK	715							yes	yes
9094	G5E829;Q3UHH0;F8WHB1;Q9R0K7;S4R1C4	G5E829	Atp2b1	Plasma membrane calcium-transporting ATPase 1		0.207826	0.105238	31.9057		0.122303		1.15495	1.12737	0.0795428	7.05562		0.211453	0.0151593	0.249758	0.204198		0.351499	0.887232	0.278107	0.378818		1.2447e-36	218.01	0	2	722	737	CGILHPGEDFLCLEGK	722;733							yes	yes
9348	Q3UF95;Q9Z1R2;G3UYQ2;G3UZT6;Q3TDL4;G3UXT8;G3UYZ0;G3V013;S4R183;S4R224	Q3UF95	Bag6	Large proline-rich protein BAG6		0.20781	0.197285	29.5227		0.260538		1.15538	1.13723	0.15063	13.2454		0.247793	0.37733	-0.0904768	0.167827		0.412663	0.248534	0.877125	0.596514		0.00033159	133.81	0	2	328	336	CNLACAPPR	328;332							yes	no
49826	A2AU91;P70399;A2AU89;P70399-3;P70399-2;A2AU90;F6ZRL3;F6QNC8	A2AU91	Trp53bp1;Tp53bp1	Tumor suppressor p53-binding protein 1		0.207354	0.304589	29.9577		0.261489		1.15504	1.1958	0.258443	21.6126		0.248701	0.166007	-0.109228	0.628564		0.411022	0.600472	0.828553	0.0774224		1.0544e-07	163.84	0	1	1514	1527	LLFDDGYECDVLGK	1522							yes	no
33619	H3BJ97;Q99JR5;H3BKM8	H3BJ97	Tinagl1	Tubulointerstitial nephritis antigen-like		0.207309	0.410257	32.8553		0.0365293		1.1724	1.19674	0.336421	28.1116		0.657593	0.460805	-0.0461875	-0.209741		0.005864	0.0215766	0.979572	0.408416		1.8603e-198	337.49	0	1	410	426	GTNECDIETFVLGVWGR	414							yes	no
55711	G3UVV4;P17710-3;P17710-4;P17710;P17710-2	G3UVV4	Hk1	Hexokinase;Hexokinase-1		0.206951	0.227036	29.5558		0.262333		1.15425	1.06319	0.159103	14.9646		0.208959	-0.185279	0.206951	NaN		0.486468	0.529157	0.535622	NaN		6.5232e-61	207.11	1	1	254	278	MCINTEWGAFGDDGSLEDIRTEFDR	255							yes	no
9118	D3Z041;P41216;D3Z457;D3YVF6;F6WNZ2	D3Z041	Acsl1	Long-chain-fatty-acid--CoA ligase 1		0.206684	0.314936	32.7874		0.037		1.15403	1.05489	0.214832	20.3653		-0.306869	NaN	0.206684	0.265743		0.272196	NaN	0.214097	0.0765761		0.0002536	136.8	0	1	242	250	CGVEIISLK	242							yes	no
84425	Q9JHR9-2;A0A0N4SVA0;E9QAD1;Q9JHR9;F7BIJ5;A0A0N4SUN5	Q9JHR9-2	Nrip2	Nuclear receptor-interacting protein 2		0.205412	0.218489	30.8248		0.144941		1.15302	1.06656	0.153921	14.4315		NaN	0.205412	-0.169985	0.211415		NaN	0.521372	0.600289	0.417301		1.4828e-69	318.07	0	1	121	138	VAVDTGTQHNQISAGCLR	136							yes	no
35650	Q8VE38-2;Q8VE38;E9Q690;E9Q8U8;F6XLU3;F6SAD4;E9PZL5;E9Q2B7	Q8VE38-2	Oxnad1	Oxidoreductase NAD-binding domain-containing protein 1		0.204962	0.296684	29.7093		0.266522		1.15266	1.28279	0.276347	21.5426		0.131643	0.204962	NaN	0.678237		0.631499	0.684752	NaN	0.0638864		0.012733	101.33	0	1	233	241	HLESCHVPK	237							yes	no
32766	P27546;P27546-2;P27546-3;A0A0G2JFH2;E9PZ43;A0A0G2JDN7;P27546-4;A0A0G2JG35;A0A0G2JFT4;A0A0G2JDY5;Q78TF3;A0A0G2JFK3;A0A0G2JDU1;A0A0G2JE57	P27546	Map4	Microtubule-associated protein 4		0.204157	0.156184	29.5704		0.268228		1.15202	1.14078	0.120898	10.5978		0.208019	0.352449	0.200296	-0.0256728		0.488338	0.280267	0.507853	0.866045		0.00062442	120.87	0	1	588	603	GQSTVPPCTASPEPVK	595							yes	no
83740	Q9CQR2	Q9CQR2	Rps21	40S ribosomal protein S21		0.202974	0.0416798	32.3482		0.081764		1.15107	1.15555	0.0334698	2.89644		0.252218	0.202974	0.169348	NaN		0.404696	0.315967	0.28791	NaN		0.001862	115.69	0	1	52	60	TYGICGAIR	56							yes	yes
64076	Q924T2	Q924T2	Mrps2	28S ribosomal protein S2, mitochondrial		0.202537	0.606574	28.9714		0.354419		1.15072	0.958387	0.345878	36.0897		0.202537	NaN	0.220763	-0.838848		0.763797	NaN	0.47292	0.0882232		5.5006e-06	93.269	0	1	147	166	QFSHLIETTAQACGEYAHTR	159							yes	yes
37475	P28650;J3QN31;P28650-2	P28650	Adssl1	Adenylosuccinate synthetase isozyme 1		0.202422	0.127193	32.9024		0.0403564		1.15063	1.12277	0.0954144	8.4981		0.19756	0.207283	-0.0218566	0.268863		0.348327	0.305636	0.9309	0.0737323		1.2749e-16	191.52	0	1	182	195	ICDLLSDFDEFSAR	183							yes	no
36661	Q6P2B1;Q6P2B1-2;F6TDZ2;Q6P2B1-3;A0A0U1RQ41;Q8K368	Q6P2B1	Tnpo3	Transportin-3		0.202298	0.442279	30.055		0.272204		1.16251	1.21863	0.377102	30.9448		-0.232244	0.763989	-0.00573039	0.410327		0.400038	0.0210553	0.8832	0.279943		6.5397e-29	254.89	0	1	621	636	HTNPIVENGQTHPCQK	634							yes	no
60184	P58059;D3YVZ9	P58059	Mrps21	28S ribosomal protein S21, mitochondrial		0.201468	0.0675798	27.9892		0.356862		1.14987	1.17274	0.0555685	4.73833		0.305795	NaN	0.179214	0.201468		0.576415	NaN	0.586315	0.519781		0.027173	110.81	1	1	79	87	NRADPWLGC	87							yes	yes
77714	O35657	O35657	Neu1	Sialidase-1		0.200973	0.429156	32.1869		0.0843589		1.1567	1.23632	0.380664	30.79		0.362617	-0.180602	0.0393294	0.806994		0.123572	0.539804	0.737788	0.000129342		4.6842e-30	219.7	1	1	289	299	SYDACDTLRPR	293							yes	yes
15633	Q9CQE8	Q9CQE8		UPF0568 protein C14orf166 homolog		0.200859	0.161074	30.8157		0.153847		1.14938	1.09822	0.115787	10.5431		0.225292	0.203091	-0.1123	0.198627		0.45459	0.394935	0.820652	0.390008		0.04685	81.297	0	1	66	72	DVNCPFK	69							yes	yes
92229	P49586;D3Z3T5;Q811Q9-2;Q811Q9	P49586	Pcyt1a	Choline-phosphate cytidylyltransferase A		0.200787	0.121714	30.1946		0.240552		1.15	1.12159	0.0920946	8.21107		0.252068	0.15128	-0.00658232	0.250295		0.404965	0.512624	0.919812	0.455796		0.0037386	117.93	0	1	133	140	YDAVQHCR	139							yes	no
71059	P56389	P56389	Cda	Cytidine deaminase		0.200504	0.253833	34.9855		0.0083654		1.1495	1.11967	0.186758	16.6798		0.162581	-0.205776	0.238426	0.392439		0.360866	0.311084	0.0824131	0.0132865		0.0020527	133.6	0	1	28	35	SAYCPYSR	31							yes	yes
36720	Q6PAV2-2;Q6PAV2;Q6PAV2-3	Q6PAV2-2	Herc4	Probable E3 ubiquitin-protein ligase HERC4		0.200399	0.296019	30.4231		0.241342		1.15453	1.104	0.214269	19.4084		0.355513	-0.273166	0.0591365	0.341662		0.245574	0.480357	0.724626	0.32699		1.6627e-100	247.64	0	2	45	70	HTVFVLDDGTVYTCGCNDLGQLGHEK	58;60							yes	no
82857	Q9NYQ2	Q9NYQ2	Hao2	Hydroxyacid oxidase 2		0.199706	0.0886125	33.2032		0.0426259		1.14846	1.16844	0.0725295	6.20737		NaN	0.320619	0.14795	0.199706		NaN	0.324725	0.220947	0.439923		1.6149e-83	211.19	0	1	62	90	TTIQGQEINAPICISPTAFHSIAWADGEK	74							yes	yes
86265	Q3U7R1;Q3U7R1-2	Q3U7R1	Esyt1	Extended synaptotagmin-1		0.198928	0.104703	32.1445		0.0870803		1.14892	1.16521	0.0852886	7.31957		0.136627	0.261229	0.127645	0.345412		0.528305	0.255229	0.538247	0.161819		2.7879e-09	173.73	0	1	354	362	VGTQTFCSR	360							yes	no
38131	Q3V0K9;D3Z6J7	Q3V0K9	Pls1	Plastin-1		0.198796	0.644897	30.1759		0.244632		1.18059	1.10329	0.438993	39.7895		0.543149	-0.145556	-0.790699	0.559651		0.0789494	0.626908	0.0135961	0.122234		7.983e-57	242.07	1	1	459	474	IENCNYAVELGKNEAK	462							yes	yes
16035	Q8C754;G3UY33;Q8C754-2	Q8C754	Vps52	Vacuolar protein sorting-associated protein 52 homolog		0.198563	0.261281	30.4647		0.245113		1.14756	1.23849	0.232577	18.7792		0.587643	0.0910011	NaN	0.198563		0.0300905	0.756978	NaN	0.442166		5.6197e-73	214.57	0	1	101	125	DYIQESENIASLHNQITACDAVLER	119							yes	yes
41594	P62267	P62267	Rps23	40S ribosomal protein S23		0.198396	0.218328	32.042		0.0877998		1.15315	1.15898	0.174706	15.0742		0.342541	0.427771	-0.022625	0.0542511		0.250496	0.329688	0.933184	0.552567		6.4859e-35	151.91	0	1	81	107	ITAFVPNDGCLNFIEENDEVLVAGFGR	90							yes	yes
53387	P59113	P59113	Fermt1	Fermitin family homolog 1		0.197806	0.0542551	30.2373		0.246681		1.14695	1.14357	0.0428887	3.75042		NaN	0.24448	0.136308	0.197806		NaN	0.347187	0.498279	0.443658		9.1665e-14	185.25	0	1	325	337	LSQCAEIQDFATK	328							yes	yes
61100	E0CYX9;Q3TC33;E0CYP1;Q3TC33-2	E0CYX9	Ccdc127	Coiled-coil domain-containing protein 127		0.197659	0.151918	30.1413		0.246984		1.14684	1.09313	0.11153	10.2028		0.223601	NaN	-0.0515389	0.197659		0.452804	NaN	0.980278	0.542511		5.7546e-90	274.24	1	1	139	154	NVYLSCLQEEDDWQRR	144							yes	no
42670	O09172;H3BJA3;A0A0G2JDI4;F6VNW5	O09172	Gclm	Glutamate--cysteine ligase regulatory subunit		0.19751	0.173688	33.2743		0.0445394		1.14676	1.14177	0.135427	11.8612		0.184626	0.210394	-0.0419008	0.380916		0.312189	0.379769	0.917258	0.169871		6.4987e-46	247.93	2	2	34	49	KCPSTHSEELRDCIQK	35;46							yes	no
52508	Q8CFJ7;Q8CFJ7-2;D3Z5G2;D3Z2H6;F6ZZX2	Q8CFJ7	Slc25a45	Solute carrier family 25 member 45		0.197415	0.445085	31.0061		0.160856		1.14664	1.19641	0.367643	30.7288		NaN	0.197415	0.665762	-0.223995		NaN	0.406971	0.00730266	0.502166		2.3865e-20	228.62	0	1	30	45	LQTQSTYQGIVDCVVK	42							yes	no
74592	Q8VHG0;D3Z2C5;D3YUF0;P97501	Q8VHG0	Fmo4	Dimethylaniline monooxygenase [N-oxide-forming] 4		0.197153	0.295055	33.0238		0.0448565		1.14892	1.0864	0.205313	18.8985		0.292077	0.10223	-0.320286	0.318285		0.189773	0.619339	0.220845	0.039083		0.00055926	169.26	0	1	57	64	SLVTNVCK	63							yes	no
84524	Q8VE38-2;Q8VE38;E9Q690;E9Q8U8;F6XLU3;F6SAD4;E9PZL5;E9Q2B7	Q8VE38-2	Oxnad1	Oxidoreductase NAD-binding domain-containing protein 1		0.196622	0.295204	31.0428		0.162505		1.14802	1.07581	0.201727	18.7513		0.111297	0.281946	0.284635	-0.341739		0.686035	0.250587	0.313365	0.254978		9.359e-41	224.75	0	1	6	17	VCEITHESPSVK	7							yes	no
69517	Q8VE80	Q8VE80	Thoc3	THO complex subunit 3		0.196309	0.51993	30.934		0.163156		1.14576	1.40689	0.542866	38.5863		0.196309	NaN	0.0620223	1.02217		0.383892	NaN	0.796477	0.00605417		9.4309e-20	208.33	1	1	319	329	RPLLAFACDDK	326							yes	yes
63794	Q3TDK6;Q3TDK6-2;Q3TDK6-3;A0A0J9YUG1	Q3TDK6	Rogdi	Protein rogdi homolog		0.196285	0.547467	30.4814		0.24985		1.16417	1.26281	0.489776	38.7845		-0.293805	0.454702	0.931421	-0.0621322		0.387543	0.0715022	0.000266691	0.909658		5.574e-58	244.18	0	1	58	72	QENFILGSCGTDQVK	66							yes	no
31432	P97315	P97315	Csrp1	Cysteine and glycine-rich protein 1		0.195938	0.328043	29.8668		0.286105		1.14931	1.07864	0.225156	20.8741		0.0777612	-0.37944	0.314115	0.318677		0.990424	0.159994	0.362699	0.357264		1.0121e-62	249.33	1	1	152	168	GLESTTLADKDGEIYCK	167							yes	yes
45868	L7N451;Q80SU7;H3BL64	L7N451	Gvin1	Interferon-induced very large GTPase 1		0.195287	0.428194	31.1341		0.165304		1.145	1.27704	0.4141	32.4265		0.182563	0.911129	-0.0928595	0.208011		0.540443	0.000164475	0.791726	0.423803		6.9179e-38	211.51	0	1	1641	1659	LDEMTALAAELEECSNITR	1654							yes	no
12438	Q91VI7	Q91VI7	Rnh1	Ribonuclease inhibitor		0.195286	0.701752	31.913		0.143333		1.21259	1.2504	0.578501	46.2652		0.903838	-0.298196	-0.503496	0.688769		0.000200992	0.159826	0.0993685	0.0077985		0.0050753	104.2	0	1	213	221	DLCDVVASK	215							yes	yes
39879	Q3U9D6;Q8R313	Q3U9D6	Exoc6	Exocyst complex component 6		0.195134	0.612683	31.0837		0.165627		1.14776	1.48388	0.734925	49.5271		0.0918663	0.0841636	1.36733	0.298403		0.739691	0.688473	1.34128e-07	0.220109		7.0512e-69	245.69	0	1	17	34	ILQEIESTDTACVGPTLR	28							yes	no
4857	Q61753;F6ZSB7	Q61753	Phgdh	D-3-phosphoglycerate dehydrogenase		0.195012	0.482863	32.0185		0.0924885		1.14473	1.37118	0.489028	35.6647		0.950388	0.195012	NaN	0.0516185		9.15225e-05	0.384445	NaN	0.749418		2.6837e-53	202.66	1	1	248	270	ALQSGQCAGAALDVFTEEPPRDR	254							yes	yes
81636	Q9QYA2;G3UY77	Q9QYA2	Tomm40	Mitochondrial import receptor subunit TOM40 homolog		0.194434	0.349323	31.3814		0.144857		1.1646	1.17547	0.281074	23.9116		-0.0770975	-0.121459	0.539462	0.465966		0.83862	0.560763	0.0290849	0.0980534		1.4852e-197	302.11	0	3	57	88	TPGAAASGAAAASEDGSCGCLPNPGTFEECHR	74;76;86							yes	yes
71146	Q99KW3-4;Q99KW3;E9QMQ3;Q99KW3-1;Q99KW3-2;G5E8W1;J9JI90;Q99KW3-5	Q99KW3-4	Triobp	TRIO and F-actin-binding protein		0.194396	0.268843	30.7076		0.253825		1.14424	1.12713	0.20507	18.1941		0.403923	-0.129681	NaN	0.194396		0.421438	0.675317	NaN	0.398639		1.5777e-30	214.83	0	1	1444	1455	SCTDVTEYAVQR	1445							yes	no
90781	G5E8I8;Q8CGZ0	G5E8I8	Cherp	Calcium homeostasis endoplasmic reticulum protein		0.194011	0.726544	31.9007		0.145618		1.15309	1.08964	0.455964	41.8454		0.0116874	-1.01621	0.376335	0.639678		0.898268	0.00123256	0.0889215	0.0257593		1.0393e-37	215.85	0	1	240	256	VVVPIYCTSFLAVEEDK	246							yes	no
67940	O08582	O08582	Gtpbp1	GTP-binding protein 1		0.193624	0.704959	28.4704		0.375136		1.14363	0.972781	0.399155	41.0323		0.193624	NaN	0.331216	-0.952777		0.780844	NaN	0.338751	0.048838		2.1751e-34	114.87	1	1	602	641	REEGGPCGVPAAGGPPTGDEASSLGTAQAASTSGLQPQPK	608							yes	yes
25618	Q9JI78	Q9JI78	Ngly1	Peptide-N(4)-(N-acetyl-beta-glucosaminyl)asparagine amidase		0.193028	0.120213	29.3896		0.292622		1.14474	1.14838	0.0956863	8.33228		0.117132	0.268924	0.324758	0.0725613		0.930669	0.56918	0.317311	0.777647		0.012827	92.439	0	1	552	560	FECGSAGLK	554							yes	yes
76741	Q8C7H1	Q8C7H1	Mmaa	Methylmalonic aciduria type A homolog, mitochondrial		0.193013	0.11876	30.7156		0.256763		1.14332	1.10911	0.0879886	7.93328		-0.0281357	0.167868	0.225395	0.218159		0.956579	0.755574	0.321692	0.40459		0.0029539	110.67	0	1	154	162	STFIECFGK	159							yes	yes
9290	Q9WV68	Q9WV68	Decr2	Peroxisomal 2,4-dienoyl-CoA reductase		0.192159	0.54298	30.1621		0.258589		1.14247	1.46457	0.594376	40.5836		0.192159	NaN	1.10466	0.138514		0.518647	NaN	0.000161995	0.608628		0.0053068	103.83	0	1	80	88	CLPLSMDVR	80							yes	yes
72319	Q91WN4-2;Q91WN4;Q3V0K6	Q91WN4-2	Kmo	Kynurenine 3-monooxygenase		0.191159	0.488447	32.0929		0.0980679		1.14792	1.10084	0.335965	30.519		0.341937	0.527878	0.0403819	-0.587059		0.131495	0.108962	0.734571	0.0409411		4.2975e-20	197.31	0	1	232	246	SFTCTLFMPFEEFER	235							yes	no
38459	P56389	P56389	Cda	Cytidine deaminase		0.190211	0.395643	34.6497		0.0180848		1.16687	1.14756	0.307344	26.7823		0.498756	-0.245524	-0.116856	0.497278		0.00734245	0.213841	0.632055	0.0787315		2.3755e-166	310.04	0	3	49	68	IFSGCNIENACYPLGVCAER	53;59;65		CDD_MOUSE	METAL	65	Zinc		yes	yes
30171	P83917;Q7TPM0;Q9CYJ8	P83917	Cbx1	Chromobox protein homolog 1		0.189498	0.6905	29.8039		0.30066		1.14037	1.13653	0.500964	44.0782		0.709794	NaN	-0.658208	0.189498		0.116752	NaN	0.0189205	0.557129		6.5347e-37	154.14	0	1	44	72	GFSDEDNTWEPEENLDCPDLIAEFLQSQK	60		CBX1_MOUSE	BINDING	60	Histone H3A7		yes	no
85484	Q76LS9-2;Q76LS9;Q76LS9-3	Q76LS9-2	Fam63a	Protein FAM63A		0.189254	0.44745	32.6175		0.100926		1.14019	1.04619	0.277329	26.5084		0.338768	0.197854	-0.644525	0.180655		0.255743	0.328536	0.0385333	0.194503		3.2491e-45	220.69	1	1	88	105	VETAEVCSRPQELPQSPR	94							yes	no
65734	Q9ERU9;F8WH42;P09056	Q9ERU9	Ranbp2	E3 SUMO-protein ligase RanBP2		0.188904	0.174269	29.0799		0.386403		1.14414	1.15243	0.139111	12.0711		0.0645048	0.0315801	0.377732	0.313304		0.962643	0.902236	0.278872	0.364586		8.7409e-17	160.27	0	1	1587	1604	QNQPTSCVSAPASSETSR	1593							yes	yes
9406	O09172;H3BJA3;A0A0G2JDI4;F6VNW5	O09172	Gclm	Glutamate--cysteine ligase regulatory subunit		0.188764	0.219834	32.6018		0.101672		1.1435	1.17017	0.180483	15.4237		0.0724104	-0.000811642	0.305118	0.479492		0.70975	0.984644	0.0861579	0.0892862		5.4888e-168	328.32	1	2	35	49	CPSTHSEELRDCIQK	35;46							yes	no
60923	E9QP46;Q6ZWQ0;Q6DFZ2;Q6ZWQ0-3;F6W8R9;F7BX34;Q6ZWN0;D3YVK9;Q6ZWQ0-2;D3Z412;F6VTU3;D6RH38;D3Z2J8;D3Z2P5	E9QP46	Syne2	Nesprin-2		0.188661	0.331794	29.9852		0.302588		1.14505	1.09114	0.234119	21.4563		0.0490229	-0.35133	0.368054	0.328299		0.850701	0.250448	0.290695	0.337187		1.5642e-110	283.19	0	1	1495	1511	NVIQQCEDTAALWESTK	1500							yes	no
8794	A0A0R4J0D1;Q8R3Q0	A0A0R4J0D1	Saraf	Store-operated calcium entry-associated regulatory factor		0.188611	0.277343	29.5469		0.302706		1.14069	1.06939	0.188093	17.5889		-0.327965	0.262464	0.249658	0.127563		0.332952	0.58042	0.425938	0.670828		3.0858e-93	263.15	0	1	330	350	AYSPLGGGAGSYCASSNADSR	342							yes	no
63095	Q6ZWZ6;P63323	Q6ZWZ6	Rps12	40S ribosomal protein S12		0.188565	0.149403	33.3733		0.0530979		1.14084	1.11732	0.112822	10.0976		-0.0433877	0.254954	0.122176	0.283607		0.907564	0.26599	0.403301	0.149028		1.2049e-273	393.78	0	2	46	63	QAHLCVLASNCDEPMYVK	50;56							yes	no
1178	P62908;D3YV43;A0A140LI77	P62908	Rps3	40S ribosomal protein S3		0.188427	0.181702	33.8817		0.0190139		1.14137	1.17591	0.151579	12.8903		0.461916	0.0614887	0.270604	0.106249		0.0474535	0.770156	0.0514537	0.377075		0.0041065	120.76	0	1	118	124	ACYGVLR	119							yes	no
83870	Q2TBE6	Q2TBE6	Pi4k2a	Phosphatidylinositol 4-kinase type 2-alpha		0.187802	0.189015	29.1617		0.389066		1.13903	1.18498	0.158517	13.3771		0.187802	0.445092	0.0765905	NaN		0.792039	0.0776765	0.790455	NaN		3.5872e-18	170.26	0	1	38	56	VAAAAGSGPSPPCSPGHDR	50							yes	yes
9007	G3X9H5;P42859;P42859-2	G3X9H5	Htt	Huntingtin		0.18729	0.348673	28.8527		0.390304		1.13862	1.20756	0.297725	24.655		NaN	0.18729	-0.0734607	0.617027		NaN	0.718191	0.900611	0.0827642		0.00046088	118.03	0	1	1941	1951	CENLSTPTTLK	1941							yes	no
86400	Q8VDP4	Q8VDP4	Ccar2	Cell cycle and apoptosis regulator protein 2		0.186326	0.540956	29.7873		0.308008		1.13845	1.04411	0.326561	31.2765		0.406048	0.232538	0.140114	-0.799642		0.186304	0.470217	0.489309	0.106615		1.3515e-118	280.5	0	1	226	245	VHLTPYTVDSPTCDFLELQR	238							yes	yes
46951	Q61233;D3YZ25;D3YVW8;D3Z7D9;D3Z311	Q61233	Lcp1	Plastin-2		0.186219	0.207061	31.9446		0.160193		1.13844	1.1488	0.1651	14.3715		-0.0570126	0.137056	0.235381	0.440497		0.831728	0.525319	0.303314	0.0309418		2.116e-05	154.98	0	1	457	468	LENCNYAVDLGK	460							yes	yes
17630	Q8BHA3;Q8BHA3-2	Q8BHA3	Dtd2	Probable D-tyrosyl-tRNA(Tyr) deacylase 2		0.185793	0.191948	32.3506		0.106286		1.14177	1.13966	0.150621	13.2164		-0.0260391	0.0599837	0.370684	0.311603		0.956559	0.746526	0.0933066	0.116292		7.5908e-108	286.09	0	1	113	128	EEGSELYSQFVSLCEK	126							yes	no
10230	Q8BIP0	Q8BIP0	Dars2	Aspartate--tRNA ligase, mitochondrial		0.185778	0.413769	30.0947		0.30929		1.14696	1.09826	0.29227	26.6122		0.372443	0.452393	-0.452479	-0.000886499		0.2244	0.299459	0.176865	0.914138		1.0231e-07	147.75	0	1	84	103	DCHGLVQILIPQDESAASVR	85							yes	yes
26934	Q8VC03	Q8VC03	Eml3	Echinoderm microtubule-associated protein-like 3		0.185636	0.255044	28.8241		0.394327		1.13732	1.05496	0.176517	16.7322		-0.23055	0.232953	0.185636	NaN		0.410961	0.633049	0.533683	NaN		0.001083	151.29	0	1	613	620	FLTCGHDR	616							yes	yes
68413	E9QM77;O70305-3;O70305-2;O70305;F6U2C2;F7B6X4;F6V8M6	E9QM77	Atxn2	Ataxin-2		0.185072	0.126013	32.2846		0.107431		1.13846	1.15505	0.101694	8.80433		0.35404	0.261377	0.0910187	0.108768		0.132211	0.284109	0.586204	0.518058		4.1052e-56	230.97	1	1	847	864	RGPEVTSQGVQTSSPACK	863							yes	no
72433	Q9QUR7;Q3ULQ2	Q9QUR7	Pin1;Pin1rt1	Peptidyl-prolyl cis-trans isomerase NIMA-interacting 1		0.184455	0.518898	32.6894		0.0574686		1.13736	1.40321	0.581058	41.4093		1.18361	0.244141	0.0930909	0.12477		7.29727e-05	0.127082	0.716889	0.679358		1.4885e-240	350.97	0	1	100	119	SGEEDFESLASQFSDCSSAK	115							yes	no
84684	E9PYP2;E9PV03;F7BJ98;F7D418;F6U6E8	E9PYP2	Nbeal1			0.184146	0.609731	29.407		0.313127		1.13614	0.987823	0.361126	36.5577		NaN	0.32328	-0.795475	0.184146		NaN	0.32084	0.0130085	0.56682		8.797e-07	132.47	0	1	537	552	VDESECIHPYTIPVTR	542							yes	no
76715	Q45VK7;Q45VK7-2;D3Z025;Q45VK7-3	Q45VK7	Dync2h1	Cytoplasmic dynein 2 heavy chain 1		0.183168	0.128611	30.0304		0.315441		1.13537	1.15833	0.104439	9.0163		0.183168	NaN	0.347483	0.0939414		0.539173	NaN	0.222464	0.740966		2.2051e-21	230.06	0	1	2310	2325	STEIATIHCSAQTTSR	2318							yes	no
92512	E9Q586;E9Q3M3;O08788;O08788-2;D3YX34;D3Z2M9;D3YYG9	E9Q586	Dctn1	Dynactin subunit 1		0.182381	0.641634	29.9156		0.317311		1.14893	1.03969	0.387243	37.2461		0.410176	0.423501	-0.944194	-0.0454142		0.130671	0.196493	0.0270272	0.97645		1.8185e-45	260.28	0	1	633	646	YEHALSQCSVDVYK	640							yes	no
57588	Q64462;F6X6A4;A0A0A6YY50;A2A9Y7;Q6A152	Q64462	Cyp4b1	Cytochrome P450 4B1		0.1823	0.515432	34.3138		0.0225296		1.13491	1.06488	0.326429	30.654		0.210935	0.466267	0.153665	-0.717436		0.242849	0.0641219	0.231363	0.0115531		3.5316e-59	269.76	0	1	452	464	NCIGQQFAMNEMK	453		CP4B1_MOUSE	METAL	453	Iron (heme axial ligand)		yes	yes
93936	Q924B0;O55023;Q80ZJ2;A0A0A6YW07;D3Z703	Q924B0	Impa1	Inositol monophosphatase 1		0.181031	0.220265	32.1462		0.114028		1.13492	1.15136	0.176974	15.3709		0.461272	0.248067	-0.0606291	0.113994		0.121901	0.218974	0.876464	0.502758		1.3801e-50	286.26	0	1	62	78	YPCHSFIGEESVAAGEK	64							yes	no
22792	Q8BTI8-3;Q8BTI8;Q8BTI8-2;A0A087WRX8;A0A087WPS9	Q8BTI8-3	Srrm2	Serine/arginine repetitive matrix protein 2		0.180651	0.116276	31.0368		0.198448		1.13339	1.16089	0.0948897	8.17388		0.114746	NaN	0.340837	0.180651		0.587443	NaN	0.231072	0.548408		7.0165e-15	189.09	1	1	1131	1147	ERLGLIQEDVASSCIPR	1144							yes	no
9269	Q78ZM0;O70492;D3Z789;D3Z6Z0	Q78ZM0	Snx3	Sorting nexin-3		0.180397	0.562835	32.4577		0.11509		1.1332	1.29694	0.523805	40.3877		0.180397	0.913077	-0.193352	NaN		0.38428	0.00593051	0.490786	NaN		1.1546e-26	210.35	0	1	140	152	CLHMFLQDEIIDK	140							yes	no
46294	Q8CHP8	Q8CHP8	Pgp	Phosphoglycolate phosphatase		0.180373	0.256683	29.9271		0.322114		1.13318	1.20001	0.2194	18.2832		0.0311129	NaN	0.180373	0.531125		0.895483	NaN	0.511316	0.182511		5.8084e-11	176.42	0	1	262	275	LDTDILLGSTCSLK	272							yes	yes
34452	Q80YA7	Q80YA7	Dpp8	Dipeptidyl peptidase 8		0.180229	0.616923	29.39		0.322465		1.13495	1.13221	0.438439	38.724		0.733314	0.0970511	0.263406	-0.745371		0.0182508	0.750423	0.404576	0.136939		0.0014884	105.52	0	2	564	573	GYSHSCCLSR	569;570							yes	yes
41615	Q922B1	Q922B1	Macrod1	O-acetyl-ADP-ribose deacetylase MACROD1		0.17977	0.167001	31.9611		0.173068		1.1327	1.13303	0.13053	11.5204		0.337686	0.00384539	NaN	0.17977		0.149971	0.922589	NaN	0.429346		0.0088445	126.07	0	1	210	215	ITCGYR	212							yes	yes
19249	Q80WT5-2;Q80WT5;H3BJH7;H3BKM5;H3BIZ9	Q80WT5-2	Aftph	Aftiphilin		0.179619	0.3903	30.2712		0.286442		1.13609	1.0772	0.264333	24.5389		-0.47707	0.29303	0.0662076	0.398572		0.154855	0.233715	0.765521	0.250804		1.3296e-70	262.37	0	1	294	308	EHQVCVSEIHAVADR	298							yes	no
16988	Q8BUR4;Q8BUR4-2;Q6P3Z8;REV__Q8BUR4;Q9JHD1;Q9JHD2	Q8BUR4	Dock1	Dedicator of cytokinesis protein 1		0.179544	0.190664	30.599		0.286614		1.13255	1.11389	0.142273	12.7726		-0.115322	0.341739	0.189695	0.169393		0.680744	0.45017	0.380749	0.5937		0.00029489	101.15	0	1	1229	1245	ECDNYTEAAYTLLLHAK	1230							yes	no
49330	A2AIU7;A2AIU6;Q00288;G3UZ49;A2AIU8;A0A087WST9;V9GXS5;G3UZ71;G3UXF6;G3UZ86;G3UX39;A2AKM8;G3V008;G3UW65;A2AKM7;A2AKM5;A2AKM6;A2ALK0;Q8BRF1;G3UX36;P47242;Q02650;P09084;P24610;P47239	A2AIU7	Pax8	Paired box protein Pax-8		0.179293	0.633285	30.5227		0.287192		1.13233	1.09351	0.437659	40.0234		-0.648979	NaN	0.179293	0.594991		0.0201116	NaN	0.586167	0.101608		8.4108e-65	230.16	0	1	112	131	LLAEGVCDNDTVPSVSSINR	118							yes	no
62481	Q60972;A8Y5E8	Q60972	Rbbp4	Histone-binding protein RBBP4		0.179245	0.571675	29.3758		0.4101		1.13392	1.43158	0.658186	45.9761		0.256698	1.27143	0.101793	0.0627684		0.662914	0.00175809	0.58346	0.723615		1.3769e-70	195.01	0	1	265	296	PSHSVDAHTAEVNCLSFNPYSEFILATGSADK	278							yes	yes
12429	Q91YZ2;P56546;P56546-2;E9PWQ9;E9Q0T4;A0A0J9YVC3	Q91YZ2	Ctbp2	C-terminal-binding protein 2		0.178769	0.350549	32.22		0.117856		1.13227	1.09267	0.244587	22.3844		0.21493	0.142608	0.428637	-0.395631		0.470474	0.335888	0.135302	0.105154		3.1028e-84	305.51	0	1	28	46	DLATVAFCDAQSTQEIHEK	35							yes	no
6813	Q9CQ65	Q9CQ65	Mtap	S-methyl-5-thioadenosine phosphorylase		0.17799	0.318657	32.1591		0.119197		1.13451	1.11895	0.237397	21.216		0.0693763	-0.275275	0.465182	0.286604		0.666157	0.362239	0.0567776	0.236854		0.00045394	114.51	0	1	2	11	ASGSACTAVK	7							yes	yes
89584	O89053;G3UYK8;A0A0U1RPY8;D3YW57;G3UX53;D3YXM2	O89053	Coro1a	Coronin-1A;Coronin		0.177281	0.239122	30.2616		0.291852		1.13087	1.09507	0.170985	15.614		0.335485	0.156327	-0.223083	0.198235		0.216918	0.620704	0.495617	0.543007		5.5526e-46	224.03	0	1	30	45	VSQTTWDSGFCAVNPK	40							yes	no
34129	E9Q394-2;E9Q394;A0A140LJJ5;A0A140LIX0;A0A140LHG3;A0A140LID7;A0A140LHQ3	E9Q394-2	Akap13			0.176624	0.565957	30.1867		0.293383		1.13743	1.2012	0.467847	38.9483		0.339294	-0.486565	0.860942	0.0139539		0.211712	0.145086	0.000718157	0.89624		2.3883e-70	249.32	0	1	1119	1137	GVTDLQEVITPEIEPLDCK	1136							yes	no
45568	P70441;P70441-2	P70441	Slc9a3r1	Na(+)/H(+) exchange regulatory cofactor NHE-RF1		0.17645	0.219715	35.1264		0.0179065		1.13692	1.1442	0.173633	15.175		0.0180344	-0.0302163	0.404566	0.334866		0.847055	0.964064	0.00618044	0.0311158		0.0022276	155.88	0	2	14	19	LCCLEK	15;16							yes	yes
76137	P62717;F6YJW4	P62717	Rpl18a	60S ribosomal protein L18a		0.176375	0.206372	34.3877		0.0264538		1.13543	1.15586	0.165975	14.3595		0.427049	0.0116444	0.317162	0.0355886		0.0277608	0.813726	0.0262589	0.624094		3.1042e-32	215.04	0	1	57	70	SSGEIVYCGQVFEK	64							yes	yes
11039	Q9ER00	Q9ER00	Stx12	Syntaxin-12		0.176255	0.191261	29.3835		0.332119		1.12995	1.17637	0.159282	13.5402		0.436913	0.176255	0.0641281	NaN		0.375403	0.579387	0.769831	NaN		1.4304e-26	208.27	0	1	21	35	DFNSIIQTCSGNIQR	29							yes	yes
84307	Q6IRU5-2;Q6IRU5;F7BHJ0;Q6IRU5-3	Q6IRU5-2	Cltb	Clathrin light chain B		0.176062	0.290318	34.8174		0.0181178		1.1377	1.15259	0.231103	20.0508		0.346669	0.501768	-0.121845	0.00545597		0.0599159	0.00312413	0.611635	0.747176		4.241e-06	152.47	0	1	177	186	VAQLCDFNPK	181							yes	no
83771	Q8BFW7;Q8BFW7-4;Q8BFW7-5;Q8BFW7-2;Q8BFW7-3	Q8BFW7	Lpp	Lipoma-preferred partner homolog		0.176008	0.0334072	32.6015		0.122667		1.12981	1.13712	0.0264889	2.32948		0.230098	0.190782	0.161234	0.158241		0.286246	0.393873	0.305988	0.525451		1.03e-56	231.66	0	1	355	372	TYITDPVSAPCAPPLQPK	365							yes	no
8961	A0A0R3P9C8;Q9DC69	A0A0R3P9C8	Ndufa9	NADH dehydrogenase [ubiquinone] 1 alpha subcomplex subunit 9, mitochondrial		0.175759	0.0615752	35.0216		0.0182848		1.12973	1.13249	0.0484332	4.27668		0.150895	0.252362	0.200622	0.110181		0.39406	0.116105	0.13465	0.365368		5.2532e-11	175.44	0	1	82	91	CDVYDIMHLR	82							yes	no
76956	Q6PGC1	Q6PGC1	Dhx29	ATP-dependent RNA helicase Dhx29		0.175684	0.195774	31.5075		0.181616		1.1295	1.0757	0.136395	12.6796		0.174157	-0.195627	0.227272	0.177211		0.558457	0.494714	0.415157	0.434857		7.0029e-13	192.32	0	1	601	620	STQVPHFLLEDLLLDECGAR	617							yes	yes
4923	Q6P542;REV__D3YY58;REV__D3YZ69;REV__Q3UHD3-3	Q6P542	Abcf1	ATP-binding cassette sub-family F member 1		0.175523	0.414139	28.119		0.419456		1.12937	1.13787	0.318698	28.0083		0.546693	NaN	0.175523	-0.280147		0.245711	NaN	0.593224	0.427811		3.2504e-18	111.09	0	1	345	374	ALSIPPNIDVLLCEQEVVADETPAVQAVLR	357							yes	yes
61532	Q8BWZ3;Q8BWZ3-2;F6XQZ4;G3UZX9	Q8BWZ3	Naa25	N-alpha-acetyltransferase 25, NatB auxiliary subunit		0.175504	0.790145	29.1632		0.419503		1.12936	1.15038	0.575879	50.06		0.796163	NaN	-0.772766	0.175504		0.0104671	NaN	0.0160175	0.555602		1.5822e-05	170.06	0	2	363	370	PCCFTDLK	364;365							yes	no
67290	O70433	O70433	Fhl2	Four and a half LIM domains protein 2		0.175494	0.347338	31.9964		0.123579		1.13113	1.04915	0.226172	21.5576		0.275739	0.0944833	0.256505	-0.466473		0.233903	0.643467	0.266783	0.0425496		7.0545e-70	301.46	0	2	243	252	QWHNDCFNCK	248;251							yes	yes
44971	Q8R123;Q8R123-2;F8WGX4;E0CZ66	Q8R123	Flad1	FAD synthase;Molybdenum cofactor biosynthesis protein-like region;FAD synthase region		0.17525	0.472748	31.0498		0.211829		1.12943	1.32449	0.489924	36.9896		1.03692	0.143632	0.206867	-0.018489		0.0170189	0.531422	0.346896	0.977071		0.0012711	116.37	0	1	274	283	LAESGSCLGK	280							yes	no
30718	Q8K0L9;Q8K0L9-2;E0CYJ9;Q52KG4;E0CXT9;E0CX28;E0CXK1;E0CYH3	Q8K0L9	Zbtb20	Zinc finger and BTB domain-containing protein 20		0.17478	0.421579	30.9229		0.213025		1.13275	1.12017	0.309276	27.6099		-0.432015	0.559681	0.0540607	0.295498		0.121963	0.0278569	0.711279	0.38952		7.9638e-06	155.03	0	1	101	109	GHFCDVTVR	104							yes	no
10219	A0A087WQT6;O89110	A0A087WQT6	Casp8	Caspase-8;Caspase-8 subunit p18;Caspase-8 subunit p10		0.174213	0.0917891	31.7437		0.184768		1.1284	1.12525	0.0711375	6.32195		0.161021	0.273211	0.0506076	0.187405		0.466153	0.561775	0.703571	0.560908		7.2868e-16	191.53	0	3	330	342	DCFICCILSHGDK	331;334;335							yes	no
71992	P30275;A2ARP5;B0R0F0;B0R0E9;Q6P8J7;B0R0E8	P30275	Ckmt1	Creatine kinase U-type, mitochondrial		0.174163	0.799514	27.2602		0.422907		1.12831	1.00343	0.465087	46.3499		0.478528	NaN	-1.03314	0.174163		0.321964	NaN	0.0153411	0.585168		9.7942e-21	170.53	0	1	379	399	SEVELVQLVIDGVNYLIDCER	397							yes	yes
84526	P62827;Q14AA6;Q61820	P62827	Ran;1700009N14Rik;Rasl2-9	GTP-binding nuclear protein Ran;GTP-binding nuclear protein Ran, testis-specific isoform		0.173558	0.304994	33.5585		0.028518		1.13	1.09016	0.215796	19.7949		0.262832	0.0842834	0.377318	-0.318814		0.163153	0.684262	0.0390711	0.181187		5.1946e-05	145.23	0	2	111	123	VCENIPIVLCGNK	112;120							yes	no
46489	Q80WG5	Q80WG5	Lrrc8a	Volume-regulated anion channel subunit LRRC8A		0.173104	0.403051	29.6433		0.339905		1.12899	1.09719	0.282912	25.785		-0.460304	0.0983764	0.247832	0.489494		0.153877	0.734041	0.46516	0.163774		0.0041725	112.64	0	2	766	780	LECLPVELGECPLLK	768;776							yes	yes
70951	Q91VA0;D3Z106;Q91VA0-2;D3YV36	Q91VA0	Acsm1	Acyl-coenzyme A synthetase ACSM1, mitochondrial		0.173056	0.389539	31.386		0.187278		1.13672	1.08567	0.273324	25.1756		-0.0118405	-0.431258	0.408859	0.357953		0.967668	0.107682	0.0901246	0.148441		0.00058516	120.15	0	1	201	210	SASPDHTCIK	208							yes	no
9720	P61211;F8WIB1;E9Q006	P61211	Arl1	ADP-ribosylation factor-like protein 1		0.172833	0.384842	33.0561		0.0714719		1.12727	1.00071	0.244051	24.3878		0.208496	-0.475186	0.172833	NaN		0.444676	0.0100896	0.280368	NaN		1.0078e-267	363.09	1	2	80	99	CYYSNTDAVIYVVDSCDRDR	80;95							yes	no
59144	E9Q9M5;A0A0A6YWX1;J3KMM1;Q3UJD6-2;Q3UJD6;A0A0A6YWN9;A0A0A6YX42;A0A0A6YXT9	E9Q9M5	Usp19	Ubiquitin carboxyl-terminal hydrolase;Ubiquitin carboxyl-terminal hydrolase 19		0.172753	0.378093	28.7273		0.426503		1.12721	1.0826	0.268873	24.8358		0.407497	0.172753	NaN	-0.332397		0.416295	0.518702	NaN	0.598795		6.0413e-29	202.44	0	2	368	383	NLIEPEQCTFCFTASR	375;378							yes	no
76013	Q9WVL0;Q3UPV3	Q9WVL0	Gstz1;E130208F15Rik	Maleylacetoacetate isomerase		0.172568	0.239918	33.7429		0.0292756		1.12709	1.05259	0.160378	15.2365		0.161903	0.183232	-0.299513	0.193649		0.425465	0.234936	0.217404	0.170782		0.0099809	137.5	0	1	14	19	SSCSWR	16							yes	no
17469	Q9CRB6	Q9CRB6	Tppp3	Tubulin polymerization-promoting protein family member 3		0.172487	0.48451	29.1374		0.42718		1.14066	1.29207	0.463423	35.8667		0.396884	0.955143	-0.0519095	-0.0767583		0.431672	0.0202902	0.941603	0.89541		3.2315e-05	138.22	0	1	93	106	EEAFDAICQLIAGK	100							yes	yes
85883	Q8C5W0-4;Q8C5W0;Q8C5W0-3;Q8C5W0-2	Q8C5W0-4	Clmn	Calmin		0.172157	0.0720979	31.7447		0.189244		1.12678	1.14794	0.0585662	5.10183		0.160026	0.302877	0.184289	0.143544		0.468607	0.219414	0.404804	0.557691		2.0263e-63	258.2	0	2	350	371	VFVCDQLESPTGFCLDSAPSHK	353;363							yes	no
51129	A2BDX3	A2BDX3	Mocs3	Adenylyltransferase and sulfurtransferase MOCS3;Molybdopterin-synthase adenylyltransferase;Molybdopterin-synthase sulfurtransferase		0.172079	0.316177	29.4891		0.342464		1.12668	1.0798	0.225669	20.899		0.172079	NaN	0.354287	-0.261225		0.562682	NaN	0.280075	0.464533		1.2375e-06	166.97	0	1	148	159	LNSAVECVAYPR	154							yes	yes
41518	H3BK39;Q8VCC8;Q8VCC8-2;E9Q2E5;H3BKA8;F7BXV7;D3Z4E9;D6RGA9	H3BK39	Rapgef3	Rap guanine nucleotide exchange factor 3		0.171938	0.204377	28.5812		0.428586		1.12657	1.22839	0.180487	14.693		NaN	0.171938	0.522841	0.165841		NaN	0.588226	0.139781	0.569235		1.3823e-05	157.78	0	1	843	854	ISTCSEQSLSTR	846							yes	no
59755	D3Z0B9;Q571I9	D3Z0B9	Aldh16a1	Aldehyde dehydrogenase family 16 member A1		0.171896	0.300478	32.6503		0.130113		1.12697	1.05877	0.199844	18.8751		0.131923	-0.381214	0.211869	0.278984		0.540761	0.0730223	0.300988	0.0650959		5.8847e-80	185.05	0	2	55	87	NPAPCQDPITGENLASCLQAEAEDIAAAVEAAK	59;71							yes	no
71112	Q8CH72;A2AGS1;A2AGS0	Q8CH72	Trim32	E3 ubiquitin-protein ligase TRIM32		0.171563	0.138291	30.1565		0.305367		1.12628	1.0825	0.100959	9.32647		0.206873	0.171563	-0.0483485	NaN		0.448266	0.588997	0.909184	NaN		1.4373e-15	192.91	0	3	115	125	SCGVVLCEPCR	116;121;124							yes	no
1146	E9PUM4;Q71LX4	E9PUM4	Tln2	Talin-2		0.170939	0.147368	29.9361		0.345325		1.12579	1.09637	0.109535	9.99074		0.248764	0.170939	NaN	-0.0363374		0.677366	0.465937	NaN	NaN		0.00014412	157.38	0	1	756	768	ACQAATSDSELLK	757							yes	no
3443	Q8VDC1;A0A140T8V9	Q8VDC1	Fyco1	FYVE and coiled-coil domain-containing protein 1		0.170877	0.408882	30.45		0.307016		1.12718	1.03033	0.253921	24.6445		0.243646	0.0981082	-0.59919	0.271262		0.371033	0.748032	0.0487909	0.42508		2.8433e-12	190.53	0	1	799	810	AHVQELLQCSER	807							yes	yes
12646	Q5YD48-2;Q5YD48;Q5YD48-3	Q5YD48-2	A1cf	APOBEC1 complementation factor		0.170738	0.371426	31.2483		0.2235		1.14278	1.1177	0.278997	24.9617		-0.29361	0.422263	-0.0807871	0.45352		0.387869	0.0353641	0.886729	0.195006		1.1851e-05	138.76	0	1	66	78	DLFEDELIPLCEK	76							yes	no
9218	Q4FE56;P70398;E9PWA9;G3UZS3	Q4FE56	Usp9x	Ubiquitin carboxyl-terminal hydrolase;Probable ubiquitin carboxyl-terminal hydrolase FAF-X		0.170347	0.374476	31.6837		0.19325		1.1262	1.19528	0.323817	27.0912		0.719106	0.113415	-0.180221	0.227278		0.00293537	0.589555	0.576515	0.334603		9.3642e-35	237.85	0	2	683	694	CLAENAVYLCDR	683;692							yes	no
18364	Q9CQE5;D3Z1B6;A0A0U1RPU5	Q9CQE5	Rgs10	Regulator of G-protein signaling 10		0.170042	0.214553	27.4819		0.433461		1.12509	1.0615	0.151121	14.2365		0.170042	NaN	0.227055	-0.169774		0.82644	NaN	0.500312	0.882623		0.00023988	108.97	0	1	62	78	EFSEENVLFWLACEDFK	74							yes	no
60205	P25206	P25206	Mcm3	DNA replication licensing factor MCM3		0.169685	0.465737	28.7327		0.434381		1.12481	1.06889	0.320666	29.9999		NaN	0.44139	0.169685	-0.466062		NaN	0.17864	0.604228	0.162234		1.8238e-93	272.96	1	1	779	795	NREEPFSSEEIQACLSR	792							yes	yes
72186	E9Q394-2;E9Q394;A0A140LJJ5;A0A140LIX0;A0A140LHG3;A0A140LID7;A0A140LHQ3	E9Q394-2	Akap13			0.169376	0.316016	28.2664		0.435182		1.12457	1.13719	0.246747	21.698		NaN	0.475082	-0.15684	0.169376		NaN	0.273293	0.745436	0.56423		1.4263e-42	224.66	0	1	1378	1391	SFIDVGLGTECASK	1388							yes	no
26526	Q7M739;F6ZDS4;F6RX08;REV__A0A087WSL4;REV__A0A087WS50;REV__E9Q136;REV__E9PW22;B8JJI7;H3BL83;Q3UHU5-2	Q7M739	Tpr	Nucleoprotein TPR		0.168432	0.0973721	32.0496		0.136653		1.12393	1.13458	0.0773912	6.82114		0.307661	0.186876	0.149988	0.0741738		0.257767	0.356565	0.466446	0.625038		9.3287e-16	189.72	0	1	28	40	FLAEQQSEIDCLK	38							yes	no
23090	Q6NV83-2;Q6NV83;Q6NV83-3;A0A087WRG2;A0A087WR93;A0A087WQT2	Q6NV83-2	U2surp	U2 snRNP-associated SURP motif-containing protein		0.168128	0.482612	28.9844		0.438413		1.1236	0.994714	0.297655	29.9236		0.270475	NaN	0.168128	-0.611894		0.320257	NaN	0.607179	0.239342		3.9441e-30	185.55	1	1	62	80	ESLCDSPHQNLSRPLLENK	65							yes	no
90975	O08759-2;O08759;O08759-3;A0A0J9YUK0;A0A140LHS2;A0A0J9YVG1;A0A140LI50;A0A0J9YUY4;A0A0J9YTX6	O08759-2	Ube3a	Ubiquitin-protein ligase E3A		0.168122	0.204503	30.6271		0.313699		1.12536	1.09757	0.150038	13.6701		0.307863	-0.149321	0.0873121	0.248932		0.257452	0.605366	0.621109	0.349585		1.2854e-09	179.73	0	1	107	115	VYEIYEFCR	114							yes	no
5676	A0A0A6YWP9;A0A0A6YXY0;Q9CQ79;A0A0A6YVV3	A0A0A6YWP9	Txndc9	Thioredoxin domain-containing protein 9		0.168107	0.764648	29.5268		0.352494		1.12358	1.13698	0.551622	48.5164		0.761437	-0.755895	0.168107	NaN		0.0142949	0.0226123	0.42608	NaN		0.019167	97.068	0	1	131	137	APFLCER	135							yes	no
7534	Q9D1H8	Q9D1H8	Mrpl53	39S ribosomal protein L53, mitochondrial		0.167823	0.316438	32.35		0.137829		1.12497	1.04862	0.208259	19.8603		0.257512	0.244907	0.0907397	-0.416721		0.263985	0.224982	0.586982	0.0726088		1.6013e-31	218.15	0	1	44	56	ATNLNCSVIADVR	49							yes	yes
47548	Q8BGT5;D6RFQ8	Q8BGT5	Gpt2	Alanine aminotransferase 2		0.167597	0.409391	29.9676		0.353795		1.12319	1.18851	0.340945	28.6868		0.639127	-0.176333	NaN	0.167597		0.0182934	0.547651	NaN	0.596928		2.3851e-65	234.47	0	1	293	311	LFLLADEVYQDNVYSPDCR	310							yes	yes
40174	Q6ZPJ3	Q6ZPJ3	Ube2o	E2/E3 hybrid ubiquitin-protein ligase UBE2O		0.167425	0.423412	28.2757		0.440244		1.12305	1.25619	0.384391	30.5999		0.756548	0.167425	-0.0648276	NaN		0.0919056	0.756433	0.917006	NaN		1.5903e-07	166.07	0	2	392	403	IMSCTPDTQCPR	395;401							yes	yes
47122	Q9D0Q7;F6QAU7	Q9D0Q7	Mrpl45	39S ribosomal protein L45, mitochondrial		0.166893	0.22486	30.886		0.233803		1.12264	1.07342	0.160898	14.9893		0.267784	NaN	-0.162203	0.166893		0.368789	NaN	0.661148	0.598195		1.1031e-22	140.57	1	1	72	96	LERPIHLACTAGIFDPYVPPEGDAR	80							yes	no
1180	Q8R5C5;E0CYB4;E0CZD4	Q8R5C5	Actr1b	Beta-centractin		0.166649	0.286391	30.3258		0.317311		1.1251	1.06791	0.19715	18.4613		0.265814	0.0674846	0.292443	-0.327882		0.646464	0.735474	0.394533	0.276959		5.4262e-36	245.4	1	1	221	238	ACYLSINPQKDEALETEK	222							yes	yes
18717	Q8VDD5;F2Z494	Q8VDD5	Myh9	Myosin-9		0.166499	0.0546975	29.4302		0.356604		1.12233	1.14483	0.0438597	3.83112		0.166499	NaN	0.159348	0.25746		0.542694	NaN	0.581606	0.446794		4.1755e-64	270.51	0	1	495	517	EGIEWNFIDFGLDLQPCIDLIEK	511							yes	yes
9254	Q91YM4;Q91YM4-2;E9PUT1;Q5SWP1;Q5SWP0	Q91YM4	Tbrg4	Protein TBRG4		0.166321	0.292722	31.1209		0.235364		1.12811	1.09533	0.213092	19.4546		-0.26345	0.369621	0.314388	0.0182538		0.345993	0.138738	0.267663	0.89864		3.0286e-51	240.65	1	1	244	258	CLELVEQFGPDELRK	244							yes	no
73357	P46664	P46664	Adss	Adenylosuccinate synthetase isozyme 2		0.166051	0.175248	32.3351		0.141295		1.12427	1.11521	0.133704	11.9891		-0.0597145	0.258071	0.325232	0.0740299		0.871982	0.260605	0.135195	0.687861		1.2624e-189	327.58	1	1	2	22	SISESSPAATSLPNGDCGRPR	18							yes	yes
3647	Q9ESW8	Q9ESW8	Pgpep1	Pyroglutamyl-peptidase 1		0.166037	0.117035	34.5236		0.0347205		1.12197	1.12618	0.091389	8.11497		0.0523644	0.286402	0.166037	NaN		0.717804	0.0783708	0.183279	NaN		3.702e-152	305.23	0	2	187	207	AIIEEMLGVLEQAEGDISCCR	205;206							yes	yes
18912	Q9ERU9;F8WH42;P09056	Q9ERU9	Ranbp2	E3 SUMO-protein ligase RanBP2		0.165896	0.4351	30.5807		0.319169		1.12649	1.22064	0.387301	31.7293		0.29691	0.0348819	-0.19909	0.814339		0.274897	0.937138	0.555488	0.0049785		1.2716e-05	180.67	0	2	1470	1481	EGQWECSVCLVR	1475;1478							yes	yes
45357	Q9JK81;F8WGG3;F7A3N3	Q9JK81	Myg1	UPF0160 protein MYG1, mitochondrial		0.165854	0.278539	31.7949		0.203461		1.12234	1.09096	0.19849	18.1941		0.122172	-0.281065	0.209536	0.374238		0.681069	0.319086	0.35234	0.176856		2.2764e-56	218.28	0	1	84	103	LASCDIVVDVGGEYNPQSHR	87							yes	no
49027	D3YWR0;Q80TI0-2;Q80TI0-3;Q80TI0;Q80TI0-4;F7BFL8	D3YWR0	Gramd1b	GRAM domain-containing protein 1B		0.165747	0.578467	31.4319		0.203706		1.14125	1.29835	0.550251	42.3808		-0.102899	-0.226185	1.03984	0.434394		0.71368	0.431286	3.7921e-05	0.121195		2.5219e-06	155.97	0	1	197	210	LIPNAIQVCTDSEK	205							yes	no
92340	Q9Z2V4	Q9Z2V4	Pck1	Phosphoenolpyruvate carboxykinase, cytosolic [GTP]		0.165727	0.0736509	29.9855		0.358592		1.12173	1.09639	0.0551678	5.03179		NaN	0.165727	0.181837	0.0469799		NaN	0.759732	0.396896	0.78994		0.010095	84.658	0	1	72	83	YDNCWLALTDPR	75							yes	yes
72218	P40336;P40336-2	P40336	Vps26a	Vacuolar protein sorting-associated protein 26A		0.165545	0.239551	30.8947		0.237492		1.12708	1.11672	0.18241	16.3344		0.378073	0.308278	-0.131119	0.0228124		0.20474	0.229289	0.772677	0.830894		2.2806e-101	250.95	0	1	2	24	SFLGGFFGPICEIDVALNDGETR	12							yes	no
33659	Q8CC86	Q8CC86	Naprt	Nicotinate phosphoribosyltransferase		0.165269	0.241475	29.8414		0.359772		1.12185	1.19722	0.213192	17.8072		0.0517061	0.207383	0.593298	0.123155		0.854416	0.430908	0.0953574	0.679181		1.0086e-07	151.41	1	1	458	475	GTQEPCTVKPAQVEPLLR	463							yes	yes
45280	Q922E6	Q922E6	Fastkd2	FAST kinase domain-containing protein 2		0.165083	0.160681	31.269		0.238768		1.122	1.14534	0.13001	11.3512		0.026531	0.399231	0.218552	0.111614		0.927772	0.115049	0.432184	0.63087		6.4336e-93	269.7	0	1	145	161	LAQECNSLSDVLDTFSK	149							yes	yes
53602	Q91VD9;A0A087WQR0;A0A087WP77;A0A087WSU3;A0A087WQ77;A0A087WR47	Q91VD9	Ndufs1	NADH-ubiquinone oxidoreductase 75 kDa subunit, mitochondrial		0.165028	0.193171	36.346		0.0251159		1.12134	1.08411	0.13752	12.6851		0.14097	-0.171397	0.189086	0.269936		0.423649	0.454408	0.154876	0.0996486		3.5277e-12	201.97	0	1	69	76	LSVAGNCR	75		NDUS1_MOUSE	METAL	75	Iron-sulfur 1 (2Fe-2S)		yes	no
64494	A6H6A9-3;A0A0A6YWT4;A0A0A6YY35;A0A0A6YW18	A6H6A9-3	Rabgap1l	Rab GTPase-activating protein 1-like		0.164927	0.643316	30.5031		0.321568		1.12327	1.33934	0.662628	49.4742		-0.309687	0.0754054	1.20414	0.254448		0.361514	0.713019	0.000707009	0.446372		8.1072e-17	209.87	0	1	230	238	QICSQLSTR	232							yes	no
93797	D3Z2J6;Q9D710	D3Z2J6	Tmx2	Thioredoxin-related transmembrane protein 2		0.164744	0.278214	29.8249		0.361129		1.12097	1.25641	0.253926	20.2105		NaN	0.136089	0.631657	0.164744		NaN	0.817952	0.0294239	0.60207		2.6083e-08	169.57	0	1	146	155	YNCSGLNFGK	148							yes	no
10879	Q8BML9;D3Z158;Q8R1V9;A0A140LHZ5;A0A140LIS6;A0A140LHB3;A0A0A6YY08;A0A140LHJ3;A0A140LJK5;A0A140LJH2;A0A140LID3;A0A140LIN2;A0A140LIZ4;A0A140LIR0;A0A140LJH1;A0A140LHC3;A0A140LII8;F6TDS3;A0A140LJF6	Q8BML9	Qars			0.1646	0.305247	31.4602		0.206376		1.12094	1.03556	0.19602	18.9289		-0.42831	0.146939	0.182261	0.210661		0.202666	0.589689	0.507233	0.26674		4.7181e-28	142.4	0	1	106	132	DFEQECGVGVVVTPEQIEEAVESTINK	111							yes	no
91242	Z4YKM2;B2RWE3;B1AR13	Z4YKM2	Cisd3	CDGSH iron-sulfur domain-containing protein 3, mitochondrial		0.164492	0.618212	30.5197		0.322649		1.12077	1.16797	0.482919	41.3469		NaN	-0.493333	0.742225	0.164492		NaN	0.110953	0.00328917	0.512037		0.01707	96.839	0	2	47	52	WCVCGR	48;50							yes	no
9645	Q922Q1;E0CZH6	Q922Q1	Marc2	Mitochondrial amidoxime reducing component 2		0.164485	0.174369	35.4551		0.025514		1.12442	1.11903	0.134266	11.9985		0.3227	0.0480198	-0.0341661	0.28095		0.0791876	0.582036	0.999838	0.0635195		1.4976e-47	231.92	1	1	274	289	CVLTTVDPDTGIIDRK	274							yes	yes
66624	Q5SXR6;Q68FD5;F6Z1R4	Q5SXR6	Cltc	Clathrin heavy chain;Clathrin heavy chain 1		0.16414	0.168439	30.93		0.241382		1.1205	1.05225	0.118458	11.2576		-0.127417	NaN	0.164517	0.16414		0.649253	NaN	0.433911	0.463632		0.041951	83.757	0	1	1527	1533	QSVELCK	1532							yes	no
58707	O35344	O35344	Kpna3	Importin subunit alpha-4		0.164056	0.578073	28.939		0.449061		1.12043	1.05651	0.383976	36.3438		0.164056	0.490071	-0.633557	NaN		0.838115	0.25689	0.0242765	NaN		5.5878e-18	125.82	0	1	437	461	NILIMAGDEASTIAEIIEECGGLEK	456							yes	yes
9475	Q9D6R2;Q9D6R2-2	Q9D6R2	Idh3a	Isocitrate dehydrogenase [NAD] subunit alpha, mitochondrial		0.163968	0.408784	32.7164		0.0839393		1.14532	1.18088	0.331419	28.0654		-0.139962	-0.165949	0.624378	0.467898		0.662371	0.430041	0.00679425	0.0224498		1.1846e-15	196.79	1	2	351	361	CSDFTEEICRR	351;359							yes	no
11385	Q9DAW9;A0A0G2JDV8;A0A0G2JFI6;A0A0G2JFC8;A0A0G2JFG3	Q9DAW9	Cnn3	Calponin-3		0.163898	0.68399	35.7017		0.0259501		1.12031	1.46032	0.743188	50.8922		0.163898	NaN	-0.0771045	1.20957		0.357242	NaN	0.803703	1.59387e-11		3.48e-05	152.11	0	1	54	64	DGIILCELINK	59							yes	no
41616	Q9CXJ1	Q9CXJ1	Ears2	Probable glutamate--tRNA ligase, mitochondrial		0.163821	0.333661	30.1918		0.32432		1.12624	1.19298	0.285888	23.9643		0.0146881	-0.0844964	0.656548	0.312954		0.93685	0.819042	0.057361	0.251182		3.524e-24	208.15	0	1	339	350	ITCHSALLDLEK	341							yes	yes
9403	P83917;Q7TPM0;Q9CYJ8	P83917	Cbx1	Chromobox protein homolog 1		0.163703	0.494771	32.0219		0.145988		1.12107	1.10205	0.346218	31.4158		0.588593	0.105438	-0.594483	0.221969		0.0130394	0.630242	0.0574418	0.344467		3.483e-15	192.12	0	1	156	167	CPQVVISFYEER	156							yes	yes
25728	P70122;F6TN03;D6REV5	P70122	Sbds	Ribosome maturation protein SBDS		0.163549	0.377341	28.9121		0.450396		1.12004	1.011	0.242977	24.0333		-0.448891	0.239228	NaN	0.163549		0.162722	0.458042	NaN	0.604229		0.053624	97.596	0	1	27	33	FEIACYK	31							yes	no
84291	P38060;V9GXD2;V9GWZ9;D3YVU9;Q8JZS7	P38060	Hmgcl	Hydroxymethylglutaryl-CoA lyase, mitochondrial		0.162825	0.585798	30.9866		0.245064		1.11992	1.01481	0.335567	33.0669		0.122418	0.203233	0.369147	-0.92185		0.656002	0.394638	0.196005	0.00103712		0.003612	128.38	0	1	318	324	VAQATCK	323		HMGCL_MOUSE	DISULFID	323;323	Disulphid		yes	yes
75450	P43135;D3YYP4;Q32NY6;Q60632;B8JJI9;F7CII1;A0A140LJF1	P43135	Nr2f2;Nr2f1	COUP transcription factor 2;COUP transcription factor 1		0.162695	0.374461	30.1953		0.327141		1.11938	1.018	0.243485	23.9179		0.256316	-0.433992	NaN	0.162695		0.663607	0.105352	NaN	0.515876		6.5602e-05	138.26	0	1	341	350	SQCALEEYVR	343							yes	no
94678	Q99P88	Q99P88	Nup155	Nuclear pore complex protein Nup155		0.162184	0.209617	31.0266		0.246874		1.11898	1.09623	0.152765	13.9355		0.33087	0.159193	-0.169452	0.165175		0.22335	0.493544	0.677772	0.461318		4.3639e-07	196.88	0	1	1334	1346	YVENPSLVLNCER	1344							yes	yes
90729	Q8BIG7;H3BJ37	Q8BIG7	Comtd1	Catechol O-methyltransferase domain-containing protein 1		0.162127	0.302297	29.4675		0.36794		1.12668	1.09524	0.221047	20.1826		-0.266096	-0.00748515	0.374097	0.331738		0.359869	0.994941	0.25683	0.339849		2.1147e-06	163.64	0	1	130	141	VVTCEVDAEPPK	133							yes	no
1244	P63242;A0A0A0MQM0;J3QPS8;Q8BGY2	P63242	Eif5a	Eukaryotic translation initiation factor 5A-1;Eukaryotic translation initiation factor 5A		0.162114	0.238758	32.2282		0.149233		1.11894	1.14392	0.192395	16.8189		0.168073	0.48732	-0.0954342	0.156155		0.411447	0.0400908	0.817599	0.617672		1.9178e-263	354.71	0	1	2	26	ADDLDFETGDAGASATFPMQCSALR	22							yes	no
73852	A0A0R4IZY2;Q8CIM7;Q6P8N9	A0A0R4IZY2	Cyp2d26	Cytochrome P450 2D26		0.162028	0.214399	30.3215		0.328817		1.11945	1.0775	0.151043	14.0179		0.115116	0.271372	-0.210636	0.20894		0.675664	0.564947	0.508626	0.524754		3.973e-18	165.74	0	1	151	169	SLEQWVTEEAGHLCDAFTK	164							yes	no
92824	Q9CZR8;Q9CX33;D3Z4M7	Q9CZR8	Tsfm	Elongation factor Ts, mitochondrial		0.161903	0.291888	33.4222		0.0870829		1.11876	1.02178	0.19368	18.9552		0.161903	0.198871	-0.324162	NaN		0.368599	0.403862	0.173785	NaN		5.2778e-87	296.44	1	1	233	254	YGALVICETPEQIANLEEVGRR	239							yes	yes
84574	A0A0G2JFT8;Q9D394-2;Q9D394-4;Q9D394;Q9D394-3	A0A0G2JFT8	Rufy3	Protein RUFY3		0.16181	0.482715	32.3213		0.14986		1.15078	1.2026	0.398282	33.1184		-0.22644	-0.182917	0.506537	0.726056		0.401417	0.534008	0.00724834	0.00514694		0.00017146	137.95	0	2	652	662	VCNPCHEQLIK	653;656							yes	no
17446	Q8C5W0-4;Q8C5W0;Q8C5W0-3;Q8C5W0-2	Q8C5W0-4	Clmn	Calmin		0.161795	0.702063	31.307		0.247976		1.11868	1.19152	0.557902	46.8225		0.161795	-0.569984	NaN	0.833718		0.58663	0.0358642	NaN	0.00140657		0.0015678	110.87	0	1	563	572	EDYFECIPLK	568							yes	no
23288	P70168	P70168	Kpnb1	Importin subunit beta-1		0.16163	0.225358	33.4575		0.0875058		1.12151	1.08208	0.162036	14.9744		0.266531	0.280765	0.0567292	-0.200136		0.248782	0.0399932	0.731573	0.437338		1.2414e-155	300.51	0	1	148	169	ESTLEAIGYICQDIDPEQLQDK	158							yes	yes
71139	Q60930;G3UX26;D3YZT5;D3YUN8	Q60930	Vdac2	Voltage-dependent anion-selective channel protein 2		0.160407	0.16582	31.5462		0.216356		1.11993	1.14915	0.134174	11.676		0.400597	0.0519386	0.0672133	0.253601		0.179074	0.771306	0.783006	0.288413		1.7495e-158	313.32	0	1	47	65	SCSGVEFSTSGSSNTDTGK	48							yes	no
9536	B1B1A8;Q6PDN3;Q6PDN3-3	B1B1A8	Mylk	Myosin light chain kinase, smooth muscle;Myosin light chain kinase, smooth muscle, deglutamylated form		0.160315	0.151375	31.4752		0.216577		1.11774	1.11056	0.114763	10.3338		-0.0515707	0.188353	0.31252	0.132278		0.846999	0.399349	0.184942	0.538027		1.5185e-06	163.15	0	1	532	541	CSVQGTPAPR	532							yes	no
8103	A0A0R4J0P1;Q9D7B6;D3YTT4	A0A0R4J0P1	Acad8	Isobutyryl-CoA dehydrogenase, mitochondrial		0.160294	0.281102	29.9028		0.372758		1.11752	1.06687	0.198549	18.6104		0.304742	-0.238021	0.160294	NaN		0.317311	0.485303	0.555785	NaN		0.00027742	116.13	0	1	243	256	AVIFEDCAVPVANR	249							yes	no
90613	Q8QZY6	Q8QZY6	Tspan14	Tetraspanin-14		0.160053	0.657273	29.0763		0.45967		1.11733	1.3506	0.644243	47.7006		NaN	-0.225189	0.160053	1.05588		NaN	0.510155	0.622585	0.00462236		3.2926e-10	176.38	0	1	195	205	VVNTQCGYDVR	200							yes	yes
8927	Q8VDJ3;A0A087WP83;A0A087WS92;A0A087WPC5;A0A087WQY9;A0A087WPH2	Q8VDJ3	Hdlbp	Vigilin		0.159726	0.479163	26.995		0.46054		1.11708	1.06232	0.327341	30.8139		NaN	0.442363	-0.491974	0.159726		NaN	0.311544	0.259477	0.577944		0.030241	81.757	0	1	948	956	CDIIIISGR	948							yes	no
47097	E9Q4P1;D3Z057;Q9DAD3;D3YWG9;A0A087WPX9	E9Q4P1	Wdfy1			0.159452	0.637124	31.3329		0.254686		1.11725	0.962448	0.331665	34.4605		0.197499	-1.09926	0.121405	0.199795		0.507124	0.000871805	0.554189	0.387647		1.1834e-10	178.67	0	1	184	196	LEQNTCSVITTLK	189							yes	yes
40320	Q8BGT8;F7D3N3;Q8BGT8-2;F6U6Z2;E0CXW9;Q8K0S0	Q8BGT8	Phyhipl	Phytanoyl-CoA hydroxylase-interacting protein-like		0.1592	0.313059	32.0491		0.155326		1.11959	1.11799	0.23668	21.17		0.0547818	-0.254896	0.479999	0.263617		0.763219	0.369979	0.0489435	0.272023		1.0359e-10	183.65	0	1	57	66	INNITCDSFK	62							yes	no
31651	E9Q4P1;D3Z057;Q9DAD3;D3YWG9;A0A087WPX9	E9Q4P1	Wdfy1			0.158823	0.701655	29.7615		0.376653		1.11638	1.33877	0.673385	50.2986		-0.313441	NaN	0.158823	1.06711		0.355527	NaN	0.559116	0.0141314		0.0051813	95.815	0	1	379	388	GLMVTCGTDR	384							yes	yes
33437	P51881	P51881	Slc25a5	ADP/ATP translocase 2;ADP/ATP translocase 2, N-terminally processed		0.158074	0.41276	35.0758		0.0306391		1.14356	1.12844	0.315039	27.9182		0.479237	0.491645	-0.285284	-0.163089		0.00992892	0.0521386	0.145796	0.560675		8.668e-55	237.84	0	1	246	259	GTDIMYTGTLDCWR	257							yes	yes
70323	P47941	P47941	Crkl	Crk-like protein		0.158042	0.335531	31.193		0.258785		1.12197	1.12085	0.254551	22.7106		0.00607401	-0.266966	0.31001	0.494051		0.982345	0.37611	0.188158	0.0805675		0.015451	113.71	1	1	246	253	RVPCAYDK	249							yes	yes
86442	B7FAU9;Q8BTM8;B7FAV1;F6XC15;J3JS91;F6Z2C0;Q8BTM8-2;F7AVL7	B7FAU9	Flna	Filamin-A		0.157837	0.301595	31.545		0.222645		1.11561	1.03957	0.204517	19.6733		0.257211	0.157837	NaN	-0.307717		0.39582	0.295183	NaN	0.377447		4.9103e-166	303.36	0	1	2360	2379	VHSPSGALEECYVTEIDQDK	2370							yes	no
17006	O70433	O70433	Fhl2	Four and a half LIM domains protein 2		0.157605	0.855293	29.7866		0.379896		1.11543	1.11238	0.584655	52.5588		-0.926291	NaN	0.761718	0.157605		0.000858752	NaN	0.0288153	0.58098		4.8143e-06	156.75	1	3	184	193	ECFVCTACKK	185;188;191							yes	yes
9560	E9QP46;Q6ZWQ0;Q6DFZ2;Q6ZWQ0-3;F6W8R9;F7BX34;Q6ZWN0;D3YVK9;Q6ZWQ0-2;D3Z412;F6VTU3;D6RH38;D3Z2J8;D3Z2P5	E9QP46	Syne2	Nesprin-2		0.157382	0.163959	29.404		0.380491		1.11561	1.12161	0.127521	11.3694		0.121368	-0.0377531	0.193396	0.357337		0.676033	0.853185	0.51993	0.332228		0.0064611	102	0	1	3323	3331	CTLEVLAAK	3323							yes	no
54442	Q8K3K7	Q8K3K7	Agpat2	1-acyl-sn-glycerol-3-phosphate acyltransferase beta		0.157278	0.357214	31.5757		0.224028		1.11518	1.03626	0.239205	23.0836		-0.381646	NaN	0.293988	0.157278		0.171925	NaN	0.0964189	0.616646		3.1616e-16	191.78	0	1	244	253	LVDTCYQSMR	248							yes	yes
4207	Q9Z0W3;Q9Z0W3-2	Q9Z0W3	Nup160	Nuclear pore complex protein Nup160		0.15679	0.0230616	28.1201		0.468417		1.1148	1.12473	0.0180607	1.60579		0.15679	0.196069	0.155493	NaN		0.852334	0.701506	0.631357	NaN		4.4847e-08	155.15	0	2	892	905	ALECFCQAASEVGK	895;897							yes	yes
36104	P00329	P00329	Adh1	Alcohol dehydrogenase 1		0.156535	0.421382	35.2805		0.0319936		1.12415	1.05628	0.282078	26.7049		0.345194	-0.534381	-0.0321243	0.36328		0.0609768	0.00558135	0.989459	0.0313616		6.4666e-16	201.21	0	1	106	114	HPESNFCSR	112		ADH1_MOUSE	METAL	112	Zinc 2		yes	yes
73654	P19096;A0A0U1RNJ1;A0A0U1RPP5	P19096	Fasn	Fatty acid synthase;[Acyl-carrier-protein] S-acetyltransferase;[Acyl-carrier-protein] S-malonyltransferase;3-oxoacyl-[acyl-carrier-protein] synthase;3-oxoacyl-[acyl-carrier-protein] reductase;3-hydroxyacyl-[acyl-carrier-protein] dehydratase;Enoyl-[acyl-carrier-protein] reductase;Oleoyl-[acyl-carrier-protein] hydrolase		0.155538	0.501537	31.8239		0.228375		1.11384	1.33978	0.496387	37.0499		NaN	0.932775	0.155538	-0.00497603		NaN	0.000305838	0.319118	0.924893		0.018326	94.95	0	1	311	316	SLCAFR	313							yes	no
7469	B7ZNY3;G3XA13;A5D6P2;Q99NH2;E0CZE2;E0CXL4;F6S7Z1;Q99NH2-2;E0CX45;F6TSJ9;E0CXR8;E0CZ83;E0CY24;A0A0R4J1Y4;F6UGU7;Q99NH2-4;E9PYJ2;Q99NH2-3;Q99NH2-5;Q4JJC0;F6TB42;F6URI7;E0CYB6;E0CXD3	B7ZNY3	Pard3	Partitioning defective 3 homolog		0.155127	0.354206	29.6324		0.386548		1.11437	1.19858	0.312761	26.0943		0.717417	0.0986514	-0.118204	0.211602		0.112374	0.733191	0.816465	0.520267		6.2012e-53	266.15	0	1	795	817	ATISDSADCSLSPDVDPVLAFQR	803							yes	no
8153	Q3UMT1;F6XWD4;A0A0U1RPR6	Q3UMT1	Ppp1r12c	Protein phosphatase 1 regulatory subunit 12C		0.154701	0.345067	29.9461		0.387696		1.11319	1.08441	0.249209	22.981		0.398333	0.154701	NaN	-0.282676		0.429554	0.504326	NaN	0.382532		8.657e-127	256.88	0	1	96	122	AVLDSTNADGISALHQACIDENLEVVR	113							yes	no
40807	A0A087WQS2;Q9CQC6;A0A087WPF9;A0A087WS48	A0A087WQS2	Bzw1	Basic leucine zipper and W2 domain-containing protein 1		0.154616	0.271278	31.9029		0.230703		1.12173	1.14465	0.215588	18.8344		0.333884	0.474988	-0.0246525	-0.0812787		0.15435	0.0591381	0.897177	0.857601		1.5576e-07	156.58	0	1	377	389	IQEYCYDNIHFMK	381							yes	no
167	Q9CZX0;Q9CZX0-2	Q9CZX0	Elp3	Elongator complex protein 3		0.154312	0.345046	30.8821		0.269848		1.11289	1.00653	0.222715	22.127		-0.413935	0.209292	NaN	0.154312		0.135226	0.426334	NaN	0.533975		0.00055727	120.87	0	1	266	275	AACESFHLAK	268							yes	no
92705	L7N451;Q80SU7;H3BL64	L7N451	Gvin1	Interferon-induced very large GTPase 1		0.154216	0.420367	29.3004		0.475383		1.11282	1.23772	0.375069	30.3033		0.154216	NaN	0.730574	-0.0876839		0.601561	NaN	0.0355995	0.867374		5.9591e-09	156.51	0	1	1810	1824	YFEEDPDCEILVQWK	1817							yes	no
32381	A0A0R4J0F6;Q99KY4-2;Q99KY4;F6SLK1;A0A0G2JGP6;A0A0G2JEW6;A0A0G2JFZ0;F7BG02	A0A0R4J0F6	Gak	Cyclin-G-associated kinase		0.154178	0.34718	31.5464		0.231814		1.11279	1.03513	0.220879	21.3382		-0.493551	0.149682	0.158674	0.268643		0.0772029	0.516521	0.46254	0.316976		0.0025104	111.17	0	1	141	150	GPLSCDSILK	145							yes	no
5699	P26039;A2AIM2;F6SX70;F6S1V7	P26039	Tln1	Talin-1		0.153777	0.182512	32.8498		0.100385		1.11251	1.07074	0.127894	11.9444		0.142153	0.165401	-0.177592	0.231141		0.881117	0.276243	0.540208	0.228621		6.2688e-158	389.72	0	2	1655	1673	APGQLECETAIAALNSCLR	1661;1671							yes	yes
41196	O88532;F6QJP7;F6V459;D3Z5G4;F6RTK9;D3Z7V6	O88532	Zfr	Zinc finger RNA-binding protein		0.152949	0.103167	28.1679		0.478834		1.11184	1.1023	0.0781769	7.09219		NaN	0.0282636	0.232981	0.152949		NaN	0.910072	0.490143	0.587669		1.2769e-05	144.9	0	1	338	347	ISCAGPQTYK	340							yes	yes
79832	B7FAU9;Q8BTM8;B7FAV1;F6XC15;J3JS91;F6Z2C0;Q8BTM8-2;F7AVL7	B7FAU9	Flna	Filamin-A		0.15287	0.500877	29.9349		0.392668		1.11178	1.11471	0.371242	33.304		0.572798	0.15287	NaN	-0.424806		0.220165	0.484446	NaN	0.458569		1.889e-46	262.43	0	1	2177	2193	THEAEIVEGENHTYCIR	2191							yes	no
1226	Q9Z329;Q9Z329-3;Q9Z329-2;B2KF89;A0A0N4SUL2	Q9Z329	Itpr2	Inositol 1,4,5-trisphosphate receptor type 2		0.152865	0.136598	28.9549		0.479063		1.11177	1.09298	0.101882	9.32151		-0.024724	NaN	0.152865	0.243859		0.778465	NaN	0.636437	0.463529		0.013846	103.29	0	1	377	383	ADCLVPR	379							yes	no
40798	G5E829;Q3UHH0;F8WHB1;Q9R0K7;S4R1C4	G5E829	Atp2b1	Plasma membrane calcium-transporting ATPase 1		0.152796	0.126338	31.9597		0.23535		1.11172	1.13966	0.101245	8.88379		0.324157	NaN	0.152796	0.0776656		0.165993	NaN	0.426723	0.678054		4.8893e-05	152.14	0	1	49	62	IQESYGDVYGICTK	60							yes	yes
9660	Q9ERU9;F8WH42;P09056	Q9ERU9	Ranbp2	E3 SUMO-protein ligase RanBP2		0.152749	0.516422	27.8684		0.479377		1.11169	0.974066	0.308708	31.6928		-0.688539	0.152749	NaN	0.250998		0.0427911	0.785077	NaN	0.454908		1.9076e-54	247.96	0	2	1366	1378	CVSCQNTNPTSNK	1366;1369							yes	yes
73061	F6YY69;F6VW30;P68254-2;P68254	F6YY69	Ywhaq	14-3-3 protein theta		0.15227	0.336292	35.8874		0.0360175		1.11147	1.20355	0.301407	25.0432		0.714163	0.176522	0.128019	-0.0729338		0.000137157	0.167443	0.301385	0.805124		2.1261e-05	157.24	0	1	134	145	SICTTVLELLDK	136							yes	no
33294	O88587-2;O88587;D3Z227	O88587-2	Comt	Catechol O-methyltransferase		0.152258	0.234912	31.143		0.276079		1.11745	1.1001	0.175943	15.9934		0.335732	0.303893	0.000623131	-0.146441		0.260021	0.349831	0.89855	0.676494		1.8416e-100	334.04	0	1	185	202	GSSSFECTHYSSYLEYMK	191							yes	no
38550	P31230;Q3UZG4;A0A0G2JEU9;A0A0G2JDV0;A0A0G2JDW6;A0A0G2JDH0	P31230	Aimp1	Aminoacyl tRNA synthase complex-interacting multifunctional protein 1;Endothelial monocyte-activating polypeptide 2		0.152025	0.387339	32.0333		0.171128		1.11113	1.04288	0.26127	25.0528		0.152025	0.337138	-0.406874	NaN		0.394986	0.186577	0.186066	NaN		0.060618	77.282	0	1	157	164	IGCIVTAK	159							yes	no
45493	Q8BY07;A0A0J9YUG5;Q8BGM4;D3Z271;F6RCZ2	Q8BY07	Wbscr27			0.151853	0.451283	31.4665		0.237781		1.13567	1.1067	0.331964	29.9957		-0.151646	-0.417312	0.455353	0.492264		0.592677	0.30558	0.0608751	0.161535		5.5007e-05	158.36	0	1	53	60	LAVDCLSR	57							yes	no
32125	P59158	P59158	Slc12a3	Solute carrier family 12 member 3		0.15119	0.368702	29.9452		0.39726		1.11048	1.04537	0.250367	23.9502		NaN	0.15119	-0.37918	0.329687		NaN	0.512842	0.267719	0.335313		0.0010558	148.73	0	1	991	1002	GNQENVLTFYCQ	1001							yes	yes
45645	O35855;O88374	O35855	Bcat2	Branched-chain-amino-acid aminotransferase, mitochondrial;Branched-chain-amino-acid aminotransferase		0.151086	0.735873	32.4092		0.17328		1.11177	1.19483	0.586172	49.059		0.9884	0.222591	0.0795823	-0.806419		4.86111e-05	0.395256	0.528181	0.0122611		3.3085e-36	246.64	1	2	135	150	LCLPDFDKQELLECIR	136;148							yes	no
3177	E9Q3G8	E9Q3G8	Nup153			0.151079	0.688386	29.775		0.397564		1.12882	1.18696	0.542884	45.7374		0.905247	0.413469	-0.111311	-0.695863		0.00365743	0.20706	0.799858	0.0319545		3.2861e-105	283.15	0	2	654	668	AGSSWQCDTCLLQNK	660;663							yes	yes
22429	Q80UW5;D3YYG5	Q80UW5	Cdc42bpg	Serine/threonine-protein kinase MRCK gamma		0.15099	0.0278364	28.5409		0.484196		1.11033	1.10917	0.0213814	1.9277		0.120654	NaN	0.17625	0.15099		0.923673	NaN	0.59186	0.627138		7.7553e-72	282.12	0	1	616	630	EQLEHACSQGISVGK	622							yes	yes
45968	Q8BGT8;F7D3N3;Q8BGT8-2;F6U6Z2;E0CXW9;Q8K0S0	Q8BGT8	Phyhipl	Phytanoyl-CoA hydroxylase-interacting protein-like		0.15076	0.203767	30.0465		0.39844		1.11015	1.11108	0.155863	14.0281		-0.0654049	0.15076	NaN	0.341872		0.69785	0.51389	NaN	0.213765		2.9693e-20	208.08	0	1	6	21	LDHALSSPSSPCEEIK	17							yes	no
47823	Q9EQQ9;Q9EQQ9-3;Q9EQQ9-2	Q9EQQ9	Mgea5	Protein O-GlcNAcase		0.150707	0.448348	30.732		0.358134		1.11011	1.07012	0.31283	29.2333		-0.435939	0.444695	0.150707	NaN		0.118606	0.175479	0.577662	NaN		0.007094	104.21	0	1	894	901	LGCFEIAK	896							yes	no
3364	Q8C9B9;Q8C9B9-3;A0A0R4J0L7;Q8C9B9-2	Q8C9B9	Dido1	Death-inducer obliterator 1		0.150444	0.368894	30.7292		0.358834		1.10991	1.17875	0.307027	26.0469		0.150444	NaN	0.598698	-0.132923		0.492592	NaN	0.0162395	0.713366		0.071054	73.039	0	1	843	851	AHLFDLNCK	850							yes	no
5384	Q6P5B5;Q9WVR4	Q6P5B5	Fxr2			0.150076	0.478863	29.6359		0.400324		1.10963	1.39501	0.497042	35.63		0.150076	0.977418	NaN	0.145945		0.865516	7.76506e-05	NaN	0.638222		7.2442e-27	213.31	0	1	81	93	ANEQEPCGWWLAR	87							yes	yes
37550	Q9D826	Q9D826	Pipox	Peroxisomal sarcosine oxidase		0.149909	0.0274711	28.8698		0.487166		1.10951	1.10756	0.0210362	1.89932		0.111906	0.142413	0.177054	0.157405		0.941058	0.650289	0.590353	0.581267		0.0019735	84.842	0	1	270	283	ICYHHGDNVDPEER	271							yes	yes
69723	Q9CR98;A0A0N4SWI4	Q9CR98	Fam136a	Protein FAM136A		0.149828	0.39919	29.8923		0.401009		1.11514	1.2167	0.357039	29.3447		0.296069	-0.118868	0.00358636	0.778737		0.593125	0.673507	0.897934	0.0300826		0.0052092	117.53	1	1	105	113	RQLDSCVTK	110							yes	yes
92191	A0A087WS96;Q8BG73;A0A087WQX3;A0A087WQU5	A0A087WS96	Sh3bgrl2	SH3 domain-binding glutamic acid-rich-like protein;SH3 domain-binding glutamic acid-rich-like protein 2		0.149399	0.458477	33.0824		0.108199		1.10911	0.967564	0.275624	28.4864		0.193656	0.149399	NaN	-0.621652		0.515403	0.317311	NaN	0.00275536		5.2964e-10	179.09	0	1	75	86	YCGDYDSFFESK	76							yes	no
25302	Q91W86	Q91W86	Vps11	Vacuolar protein sorting-associated protein 11 homolog		0.149351	0.292486	29.6208		0.402325		1.1101	1.17116	0.248797	21.2436		0.211531	-0.0832279	0.604553	0.0871723		0.746709	0.756761	0.0894455	0.754735		0.0061746	113.1	0	1	659	665	FCDVFDK	660							yes	yes
45323	E9Q2A6;Q9QVP9;Q3UDE9;F7CCX1	E9Q2A6	Ptk2b	Protein-tyrosine kinase 2-beta		0.149179	0.0656283	30.9975		0.285599		1.10917	1.1084	0.050338	4.5415		0.220169	0.178913	0.0709059	0.119445		0.464461	0.421063	0.755809	0.5696		5.5281e-31	217.83	0	1	917	931	LAQQNAVTSLSEDCK	930							yes	no
9122	P62245;F8WJ41;D3Z712;D3YVB4	P62245	Rps15a	40S ribosomal protein S15a		0.148818	0.376024	34.6149		0.0533704		1.11521	1.07182	0.260517	24.306		-0.00793237	-0.435347	0.397631	0.305569		0.947845	0.0264606	0.00699392	0.0658149		0.0037506	126.24	0	1	72	78	CGVISPR	72							yes	no
41987	Q3UZR5;Q80XR2;Q8BMS7;H3BL44;H3BIX7;H3BLI6;H3BLC2;H3BKB1;H3BJY0;H3BJJ5;H3BJ99;H3BK57	Q3UZR5	Atp2c1	Calcium-transporting ATPase;Calcium-transporting ATPase type 2C member 1		0.148075	0.168605	29.9542		0.405861		1.10809	1.04203	0.117422	11.2686		0.152573	0.148075	-0.141683	NaN		0.605197	0.63818	0.74611	NaN		1.6694e-23	202.03	0	2	437	450	IVEAGCVCNDAVIR	442;444							yes	no
33936	Q99JG3;F6ZSM3	Q99JG3	Anxa13	Annexin A13;Annexin		0.147953	0.596132	31.6702		0.24803		1.13899	1.08915	0.412313	37.8563		0.549958	0.488403	-0.7023	-0.192496		0.0218025	0.0521025	0.0235445	0.573727		1.6163e-20	190.35	0	1	102	117	GVGTDEAMLIEILCTR	115							yes	no
63323	B2Z893;Q6GTL7;A0A087WRG0;A0A087WRM7;B2Z892;P70265;B2Z894;B2Z891;A0A087WRW5	B2Z893	Pfkfb2	6-phosphofructo-2-kinase/fructose-2,6-bisphosphatase 2;6-phosphofructo-2-kinase;Fructose-2,6-bisphosphatase		0.14769	0.56296	28.793		0.4933		1.10779	0.980938	0.336731	34.3274		NaN	-0.738878	0.305464	0.14769		NaN	0.0258849	0.375208	0.633219		0.00077114	120.68	0	1	106	116	QCALVALEDVK	107							yes	no
9102	Q8BH61	Q8BH61	F13a1	Coagulation factor XIII A chain		0.147468	0.614451	31.1617		0.290983		1.11043	1.25346	0.565453	45.1113		-0.436604	1.03851	0.250222	0.0447145		0.118044	6.06733e-05	0.27025	0.795727		0.00090911	119.86	0	1	410	419	CGPASVQAVK	410							yes	yes
58786	Q8K1R3;Q8K1R3-2	Q8K1R3	Pnpt1	Polyribonucleotide nucleotidyltransferase 1, mitochondrial		0.147294	0.201352	30.7246		0.367285		1.10751	1.05308	0.137061	13.0153		-0.235061	0.198682	0.137905	0.156684		0.400553	0.534493	0.607493	0.616705		0.0019172	113.66	0	1	369	378	NISCEVDMFK	372							yes	no
70103	Q61035	Q61035	Hars	Histidine--tRNA ligase, cytoplasmic		0.147246	0.213949	30.5617		0.367417		1.10806	1.06229	0.148149	13.9462		0.195142	0.0993491	-0.232694	0.241198		0.514352	0.89151	0.53235	0.309612		0.0020656	128.61	1	1	501	509	RTNQPLSTC	509							yes	yes
83238	P27659;A0A087WQK0;A0A087WNS0;Q9CQ09;E9PWZ3	P27659	Rpl3	60S ribosomal protein L3		0.14723	0.150232	31.7761		0.249966		1.10744	1.09989	0.113494	10.3186		0.274321	0.14723	-0.0250101	NaN		0.236151	0.4698	0.976847	NaN		1.0607e-30	212.89	1	1	104	116	TVFAEHISDECKR	114							yes	no
31112	Q8VI47	Q8VI47	Abcc2	Canalicular multispecific organic anion transporter 1		0.147159	0.278483	31.1288		0.291961		1.10821	1.05972	0.189609	17.8924		0.202699	0.0916199	0.297436	-0.333701		0.457574	0.667828	0.354528	0.179638		0.014111	155.53	0	1	1317	1323	GITCNIK	1320							yes	yes
58067	Q9JHK4;Q9JHK4-2	Q9JHK4	Rabggta	Geranylgeranyl transferase type-2 subunit alpha		0.146901	0.32317	29.6737		0.409132		1.11145	1.20064	0.284427	23.6895		0.273379	0.677768	0.0204232	-0.0291193		0.367888	0.106767	0.806799	0.985067		0.0029845	127.02	0	1	142	149	NFHCWDYR	145							yes	no
60466	F8VQ28;Q8VI36-2;Q8VI36	F8VQ28	Pxn	Paxillin		0.146866	0.247883	32.6159		0.183211		1.10716	1.2	0.214175	17.8479		0.146866	0.531006	0.0675217	NaN		0.460776	0.00804149	0.653373	NaN		1.2086e-173	355.13	0	1	94	110	NSSASNTQDGVGSLCSR	108							yes	no
81374	Q9JJ28	Q9JJ28	Flii	Protein flightless-1 homolog		0.146346	0.320732	31.0706		0.294552		1.10719	1.22665	0.29802	24.2954		0.106245	0.0342594	0.186446	0.738285		0.611214	0.939172	0.498243	0.0773498		0.00056152	128.93	0	1	1063	1071	TNGSALCTR	1069							yes	yes
86084	Q9ERU9;F8WH42;P09056	Q9ERU9	Ranbp2	E3 SUMO-protein ligase RanBP2		0.146103	0.155631	31.9978		0.185053		1.10833	1.12753	0.123015	10.9101		0.0649215	0.017597	0.227284	0.357494		0.826461	0.879445	0.272724	0.148916		1.4096e-136	308.84	0	1	2610	2627	VGIEHIGETEVTNPVGCK	2626							yes	yes
84579	Q8C7R4;D3Z061	Q8C7R4	Uba6	Ubiquitin-like modifier-activating enzyme 6		0.145865	0.117633	31.4815		0.253643		1.1064	1.09237	0.087113	7.97466		0.151152	0.242567	-0.0386104	0.140578		0.6114	0.317311	0.983692	0.518085		1.1573e-12	167.71	0	1	545	560	VCPATESIYSDEFYTK	546							yes	no
65893	Q3UDE2;F2Z423	Q3UDE2	Ttll12	Tubulin--tyrosine ligase-like protein 12		0.145863	0.0408242	29.7651		0.412039		1.10639	1.09803	0.0308988	2.81402		0.0892405	NaN	0.168496	0.145863		0.747049	NaN	0.425236	0.597917		0.00015341	141.02	0	1	85	95	QPNPGGELCYK	93							yes	yes
91576	Q6PHN9;S4R1W7	Q6PHN9	Rab35	Ras-related protein Rab-35		0.145784	0.190045	34.0118		0.0574017		1.10638	1.06091	0.131402	12.3858		0.159878	-0.20373	0.217302	0.13169		0.373917	0.316779	0.102429	0.305422		8.0295e-43	274.49	0	2	102	115	WLHEINQNCDDVCR	110;114							yes	yes
44396	O08997	O08997	Atox1	Copper transport protein ATOX1		0.145709	0.541988	32.6578		0.186007		1.10692	1.18458	0.451917	38.1499		0.195113	0.096305	-0.471751	0.850714		0.288178	0.654986	0.0412024	0.0453507		0	389.23	1	1	39	57	KVCIDSEHSSDTLLATLNK	41							yes	yes
25313	Q6Y5D8-3;Q6Y5D8;Q6Y5D8-4;Q6Y5D8-2	Q6Y5D8-3	Arhgap10	Rho GTPase-activating protein 10		0.145588	0.14734	28.4261		0.499146		1.10618	1.10371	0.112094	10.1561		0.145588	NaN	-0.0139139	0.280422		0.874349	NaN	0.983934	0.418636		3.2921e-09	103.53	2	1	336	361	FCFDIEAADRPGVPLTVQAFSEEERK	337							yes	no
36288	A0A0N4SWD7;E9Q6H8;A0A0N4SUU0;A0A0N4SUY3;A0A0N4SWF5;A0A0N4SV65;A0A0N4SUV0;A0A0N4SW19;A0A0N4SVR9;A0A0N4SWC0	A0A0N4SWD7	Plekha5			0.145349	0.149837	28.0771		0.49981		1.106	1.06948	0.108209	10.1179		0.207523	0.145349	NaN	-0.0774418		0.754307	0.799637	NaN	0.951818		0.0042206	119.06	0	1	969	975	HQQACLR	973							yes	no
68289	Q3UDE2;F2Z423	Q3UDE2	Ttll12	Tubulin--tyrosine ligase-like protein 12		0.145279	0.139674	30.7853		0.297972		1.10619	1.07602	0.10025	9.31675		0.212333	-0.0998433	0.114684	0.175873		0.436254	0.782807	0.663276	0.488075		2.2117e-15	185.81	1	1	405	414	RGEDNHWICK	413							yes	yes
11635	A0A0R4J1D0;P59108	A0A0R4J1D0	Cpne2	Copine-2		0.145191	0.233524	30.1261		0.372996		1.1095	1.1014	0.175184	15.9055		0.0284376	-0.154103	0.261945	0.36505		0.887382	0.603296	0.442088	0.289872		0.00068961	125.74	0	1	257	269	DGVPLEIECINPK	265							yes	no
71945	Q8K3H0	Q8K3H0	Appl1	DCC-interacting protein 13-alpha		0.144814	0.209715	30.733		0.374025		1.10559	1.1431	0.168831	14.7696		0.144814	0.408745	NaN	-0.00552467		0.875872	0.0827773	NaN	0.912862		2.0501e-166	310.9	0	1	594	613	SESNLSSVCYIFESNNEGEK	602							yes	yes
8883	Q3UG37;Q9Z2V5;B1AUA8	Q3UG37	Hdac6	Histone deacetylase 6		0.14473	0.151717	30.8905		0.299745		1.10556	1.09233	0.112166	10.2685		0.157323	0.132136	0.280771	-0.0841471		0.565462	0.632322	0.228697	0.84985		2.6037e-10	168.02	0	1	37	50	CAVPHSSPNLAEVK	37							yes	no
36272	Q8R409	Q8R409	Hexim1	Protein HEXIM1		0.144707	0.228213	29.4397		0.415288		1.10551	1.01994	0.153388	15.0389		0.144707	-0.246637	NaN	0.152459		0.876085	0.411401	NaN	0.625782		2.0423e-37	238.12	0	1	69	87	HQLPPLQTNACPELSSLEK	79							yes	yes
43066	D3YVN7;Q8BFR5;Q8BFR5-2;A0A0U1RPC4;A0A0U1RNQ6	D3YVN7	Gm9755;Tufm	Elongation factor Tu;Elongation factor Tu, mitochondrial		0.144501	0.403881	31.9549		0.257359		1.11217	1.07647	0.281048	26.1084		-0.467377	-0.0157439	0.441748	0.304746		0.0689406	0.986653	0.0684338	0.262591		1.8903e-07	169.82	1	1	286	297	KGDECELLGHNK	290							yes	no
86259	E9Q9M5;A0A0A6YWX1;J3KMM1;Q3UJD6-2;Q3UJD6;A0A0A6YWN9;A0A0A6YX42;A0A0A6YXT9	E9Q9M5	Usp19	Ubiquitin carboxyl-terminal hydrolase;Ubiquitin carboxyl-terminal hydrolase 19		0.144353	0.0527359	30.7262		0.375288		1.10524	1.1152	0.041239	3.69789		0.230928	0.106675	0.140743	0.147963		0.438166	0.728752	0.60082	0.634358		1.3023e-14	131.35	1	1	71	93	VGTGPVRLEDVDAAFTDTDCVVR	90							yes	no
58584	P62196;Q8K1K2	P62196	Psmc5	26S protease regulatory subunit 8		0.144272	0.329827	32.9259		0.11795		1.10548	1.02932	0.21019	20.4202		0.178285	0.110259	-0.472321	0.245521		0.388857	0.591186	0.0409284	0.204284		7.9881e-11	183.95	0	1	102	113	NIDINDVTPNCR	112							yes	no
5152	Q99KK7	Q99KK7	Dpp3	Dipeptidyl peptidase 3		0.144209	0.0978138	29.7264		0.41669		1.10593	1.09886	0.0739808	6.7325		0.0890439	0.228118	0.199375	0.0175941		0.747602	0.641861	0.361424	0.795508		1.4297e-77	237.46	0	1	639	659	ALYEGYAAVTDAPPECFLTLR	654							yes	yes
44876	Q8BH15-4;Q8BH15-3;Q8BH15-2;Q8BH15;Q8BH15-5	Q8BH15-4	Cnot10	CCR4-NOT transcription complex subunit 10		0.144023	0.53422	29.9948		0.417216		1.10498	1.04039	0.351879	33.8218		-0.597956	NaN	0.438822	0.144023		0.0312064	NaN	0.0708234	0.641912		2.7313e-06	154.71	0	2	395	404	LAECCIAANK	398;399							yes	no
79739	P52503;D6RJ54	P52503	Ndufs6	NADH dehydrogenase [ubiquinone] iron-sulfur protein 6, mitochondrial		0.143875	0.272942	31.5517		0.259075		1.10736	1.14284	0.220717	19.3131		0.519395	-0.115167	0.240742	0.0470092		0.274574	0.580693	0.476998	0.715152		3.4854e-31	222.18	0	2	101	112	TGTCGYCGLQFK	104;107							yes	yes
91230	P36552	P36552	Cpox	Oxygen-dependent coproporphyrinogen-III oxidase, mitochondrial		0.143772	0.287512	29.1722		0.504222		1.11815	1.10986	0.218479	19.6852		0.367909	-0.0803639	0.38509	-0.156476		0.229937	0.828869	0.270104	0.907102		0.00019843	98.254	0	1	307	317	WCDDYFFIVHR	308							yes	yes
26755	B1B1A8;Q6PDN3;Q6PDN3-3	B1B1A8	Mylk	Myosin light chain kinase, smooth muscle;Myosin light chain kinase, smooth muscle, deglutamylated form		0.143742	0.208963	31.4443		0.259442		1.10507	1.16894	0.178965	15.3101		0.177558	0.109926	0.51685	0.0493185		0.426441	0.698603	0.0348022	0.833061		0.0041952	114.72	0	1	88	95	FLLDCGVR	92							yes	no
19122	P63005;P63005-2;Q5SW16	P63005	Pafah1b1	Platelet-activating factor acetylhydrolase IB subunit alpha		0.143727	0.576317	28.3643		0.50435		1.10475	1.1342	0.436154	38.4549		0.663867	NaN	0.143727	-0.486999		0.146018	NaN	0.654232	0.375643		1.189e-25	131.97	1	1	274	303	EHEHVVECISWAPESSYSSISEATGSETKK	281							yes	no
28930	Q8R5L3-2;Q8R5L3	Q8R5L3-2	Vps39	Vam6/Vps39-like protein		0.14355	0.450048	30.7907		0.303571		1.11376	1.13438	0.34615	30.5145		0.329072	0.635266	-0.0419723	-0.402102		0.269579	0.0109055	0.926237	0.234212		0	422.46	0	1	105	124	GASLFTCDLQHTETGEEVLR	111							yes	no
15683	Q8BMF4	Q8BMF4	Dlat	Dihydrolipoyllysine-residue acetyltransferase component of pyruvate dehydrogenase complex, mitochondrial		0.143094	0.190797	34.1436		0.061183		1.10539	1.0902	0.140559	12.8929		0.208178	0.308448	0.0780099	-0.133473		0.248745	0.211608	0.417159	0.670062		7.4946e-06	140.24	0	1	155	168	DVPVGSIICITVEK	163							yes	yes
34727	Q9DBR1-2;Q9DBR1	Q9DBR1-2	Xrn2	5-3 exoribonuclease 2		0.142937	0.220679	32.1804		0.192832		1.10431	1.08027	0.158088	14.6341		0.167601	0.317179	-0.206643	0.118273		0.450111	0.172508	0.470244	0.490412		6.7809e-290	375.21	0	1	287	305	HDELADSLPCAEGEFIFLR	296							yes	no
82828	Q9CPP6;D3YTQ8	Q9CPP6	Ndufa5	NADH dehydrogenase [ubiquinone] 1 alpha subcomplex subunit 5		0.142649	0.136503	36.7504		0.046705		1.104	1.14027	0.111817	9.80615		0.126459	0.15884	0.0706325	0.381746		0.469175	0.205424	0.504219	0.0242883		3.2531e-118	306.55	0	1	8	23	TTGLVGLAVCDTPHER	17							yes	yes
38477	Q6P2B1;Q6P2B1-2;F6TDZ2;Q6P2B1-3;A0A0U1RQ41;Q8K368	Q6P2B1	Tnpo3	Transportin-3		0.142422	0.345066	31.4246		0.263092		1.10597	1.13876	0.274753	24.1275		-0.241832	0.582471	0.233787	0.0510561		0.387092	0.0774496	0.3062	0.750984		5.0129e-53	241.13	0	1	298	309	IFTELCETFLEK	303							yes	no
7428	Q8BIJ7;REV__A2AIV2-2;REV__A2AIV2;REV__E9PZY8	Q8BIJ7	Rufy1	RUN and FYVE domain-containing protein 1		0.142085	0.546876	29.3426		0.508968		1.11887	1.08092	0.373659	34.5686		0.382626	-0.671686	0.544145	-0.0984565		0.158717	0.112478	0.124928	0.839893		3.673e-20	200.06	0	1	79	92	ATGNLSASCGSALR	87							yes	yes
9715	Q8JZK9	Q8JZK9	Hmgcs1	Hydroxymethylglutaryl-CoA synthase, cytoplasmic		0.141905	0.0555681	31.4861		0.264532		1.10336	1.10286	0.0424407	3.84823		NaN	0.0842998	0.195411	0.141905		NaN	0.688092	0.38114	0.514936		0.0081708	145	0	1	232	237	CYSVYR	232							yes	yes
25317	Q9CQ02	Q9CQ02	Commd4	COMM domain-containing protein 4		0.141749	0.42692	31.2116		0.309477		1.11641	1.17917	0.354751	30.0847		0.364435	0.706092	-0.230234	-0.0809373		0.234247	0.00330051	0.478464	0.83741		2.4615e-36	242.07	0	2	5	24	FCGDLDCPDWVLAEISTLAK	6;11							yes	yes
18614	A2AN08-3;A2AN08;A2AN08-5;A2AN08-2;Z4YMA7;F6SSP6;A2AN08-4;Z4YLP1	A2AN08-3	Ubr4	E3 ubiquitin-protein ligase UBR4		0.141434	0.340838	31.0673		0.310519		1.10417	1.15124	0.279164	24.2489		0.61334	0.0749698	0.207898	-0.206189		0.184365	0.714247	0.453524	0.442217		0	435.95	0	1	3353	3374	EGESSGSQEDQLCTALVNQLNR	3365							yes	no
38856	Q6PB66;F6V2A3	Q6PB66	Lrpprc	Leucine-rich PPR motif-containing protein, mitochondrial		0.141335	0.182624	33.1302		0.123839		1.10404	1.0696	0.129872	12.1421		0.206307	0.23656	0.0763635	-0.164694		0.330853	0.241411	0.627724	0.555001		0.0048724	119.05	0	1	857	863	IHDVLCK	862							yes	yes
3975	Q9D0L7;D3Z5T2;Q9D0L7-2	Q9D0L7	Armc10	Armadillo repeat-containing protein 10		0.141329	0.33468	30.1077		0.383623		1.10292	1.25621	0.307199	24.4543		0.686966	0.0783748	0.141329	NaN		0.130665	0.690878	0.658932	NaN		6.681e-05	145.98	0	1	286	296	ALACHHDVDVK	289							yes	no
21929	Q8BKC5;Q8BKC5-2	Q8BKC5	Ipo5	Importin-5		0.14132	0.405554	31.5721		0.266164		1.10291	1.03072	0.268996	26.0979		-0.448127	0.14132	0.329127	NaN		0.0817651	0.48823	0.246809	NaN		1.5852e-23	210.15	0	1	964	978	ENVNATENCISAVGK	972							yes	no
30940	Q9CR00;A0A0G2JGN6	Q9CR00	Psmd9	26S proteasome non-ATPase regulatory subunit 9		0.141065	0.333202	32.3328		0.197544		1.1055	1.04874	0.222491	21.2151		0.243494	0.310704	0.038637	-0.427317		0.41371	0.180902	0.739909	0.0650566		1.3586e-28	204.48	0	1	49	64	GIGMNEPLVDCEGYPR	59							yes	no
30742	Q99L27	Q99L27	Gmpr2	GMP reductase 2		0.140693	0.501422	30.0878		0.426687		1.10944	1.07059	0.337288	31.5048		-0.640022	-0.0218606	0.303246	0.507704		0.0576638	0.906405	0.346391	0.149478		1.2721e-105	291.57	0	2	214	230	GHIISDGGCSCPGDVAK	222;224							yes	yes
36119	P35979;F8VQK7	P35979	Rpl12	60S ribosomal protein L12		0.140641	0.380224	33.4481		0.125265		1.10255	1.10035	0.277983	25.2632		0.165148	-0.399328	0.116133	0.524132		0.578925	0.043528	0.659736	0.00133249		3.9293e-84	260.22	0	1	147	165	HPHDIIDDINSGAVECPAS	162							yes	yes
23076	O88851	O88851	Rbbp9	Putative hydrolase RBBP9		0.140432	0.331901	33.3652		0.125695		1.10289	1.16203	0.278567	23.9725		0.0907668	0.632035	-0.163927	0.190097		0.582382	0.00158995	0.591518	0.309198		2.6586e-31	180.09	0	1	52	68	ESIWLPFMETELHCDEK	65							yes	yes
9934	Q9QXD1;E9Q5T5	Q9QXD1	Acox2	Peroxisomal acyl-coenzyme A oxidase 2		0.139992	0.137937	33.1042		0.126607		1.10257	1.09602	0.103582	9.45075		0.089589	0.190395	-0.045504	0.275002		0.586353	0.472858	0.976949	0.160389		8.7125e-123	244.14	0	2	619	648	DAILLTDAFDFSDHCLNSALGCYDGHVYQR	633;640							yes	yes
47048	Q6WKZ8-2;Q6WKZ8;Q6WKZ8-3	Q6WKZ8-2	Ubr2	E3 ubiquitin-protein ligase UBR2		0.139919	0.698333	28.955		0.515092		1.10417	1.18921	0.562388	47.2907		0.0460705	-0.737316	0.962475	0.233767		0.858054	0.0832188	0.0075955	0.476945		6.5794e-26	207.88	1	1	89	101	LEQANKPSHLCGR	99							yes	no
8597	Q9D0I9;REV__B7XG49	Q9D0I9	Rars	Arginine--tRNA ligase, cytoplasmic		0.139395	0.172563	31.2413		0.317311		1.10144	1.0412	0.120057	11.5306		-0.147282	NaN	0.162477	0.139395		0.605005	NaN	0.453688	0.648611		2.6685e-68	260.22	1	1	307	320	AWNLICDVSREEFK	312							yes	yes
81188	P21278	P21278	Gna11	Guanine nucleotide-binding protein subunit alpha-11		0.139193	0.351113	32.0754		0.20234		1.1101	1.12629	0.271639	24.1179		0.321622	0.529654	-0.249163	-0.0432365		0.236648	0.00820452	0.434662	0.962119		1.0191e-05	147.62	0	1	134	147	TLWSDPGVQECYDR	144							yes	yes
77990	E9PV45;B1AY13;B1AY13-2	E9PV45	Usp24	Ubiquitin carboxyl-terminal hydrolase;Ubiquitin carboxyl-terminal hydrolase 24		0.138804	0.206145	32.0775		0.203346		1.10233	1.07817	0.148615	13.7841		0.210032	0.291963	0.0675768	-0.178384		0.441292	0.147134	0.782067	0.519951		8.6622e-137	351.06	0	1	1551	1569	TADCETSEADNILLAGHLR	1554							yes	no
37508	P61089;A0A087WPV1;Q9CQ37	P61089	Ube2n;Ube2t	Ubiquitin-conjugating enzyme E2 N;Ubiquitin-conjugating enzyme E2 T		0.138782	0.197066	31.1021		0.31937		1.10098	1.04514	0.137282	13.1353		NaN	0.196229	0.138782	-0.170177		NaN	0.409512	0.510377	0.613637		0.019596	96.51	0	1	86	92	ICLDILK	87		UBE2N_MOUSE	ACT_SITE	87	Active site		yes	no
94987	Q7TSH2;F7DF70;E0CXM1;E0CZ55	Q7TSH2	Phkb	Phosphorylase b kinase regulatory subunit beta		0.138676	0.426069	28.567		0.518624		1.10089	1.14026	0.334627	29.3467		0.138676	0.578043	NaN	-0.273954		0.887981	0.174358	NaN	0.439639		0.0001756	131.28	0	1	401	413	YYYVPADFVECEK	411							yes	yes
9001	A0A0R4J107;Q8R146-2;Q8R146	A0A0R4J107	Apeh	Acylamino-acid-releasing enzyme		0.138275	0.324733	33.4785		0.130215		1.10753	1.13982	0.258605	22.6883		0.54601	-0.177614	0.300186	-0.0236349		0.246406	0.395383	0.288873	0.955738		2.3098e-45	225.15	0	2	291	305	CELLSDESLAVCSPR	291;302							yes	no
78421	Q5SU71;Q61510;Q5SU72	Q5SU71	Trim25	E3 ubiquitin/ISG15 ligase TRIM25		0.138198	0.33202	31.1639		0.321342		1.10072	1.01681	0.207792	20.4356		0.210557	0.164739	0.111658	-0.496784		0.479531	0.480402	0.670696	0.0871166		5.2555e-29	218.85	0	1	184	200	TCSPTTLSQASADLEYK	185							yes	no
75178	Q9D662;A2ANA0;A2AN98;A2AN99;A2AN97	Q9D662	Sec23b	Protein transport protein Sec23B		0.138095	0.743506	31.1922		0.321686		1.10048	0.955133	0.369166	38.6508		0.277898	0.128238	-1.29638	0.147953		0.351015	0.833559	1.66745e-06	0.500694		9.2173e-63	229.23	0	1	127	148	SPLIFLYVVDTCLEEDDLQALK	138							yes	no
46952	B1AX58;Q99K51	B1AX58	Pls3	Plastin-3		0.137664	0.320402	33.9264		0.0694467		1.10869	1.15606	0.261127	22.5877		-0.0422356	-0.116252	0.569762	0.317563		0.912356	0.620861	0.000205051	0.039466		4.9085e-15	189.72	0	1	469	480	LENCNYAVELGK	472							yes	no
86653	Q3UNZ8;A0A0A6YWV6;Q3UNZ8-2;A0A0A6YWZ0;A0A0A6YXW5	Q3UNZ8	BC026585	Quinone oxidoreductase-like protein 2		0.137318	0.205602	30.9075		0.324328		1.10469	1.08208	0.151498	14.0007		0.00217686	0.275408	0.272458	-0.13827		NaN	0.285911	0.241283	0.940754		6.6386e-260	360.06	0	1	109	127	VIGVSSFHAMAEQCITDQK	122							yes	no
36222	A2ADY9;Q9DAF3	A2ADY9	Ddi2;Ddi1	Protein DDI1 homolog 2;Protein DDI1 homolog 1		0.13715	0.239126	29.8866		0.436899		1.09978	1.10182	0.180222	16.3568		0.405276	0.123938	-0.178882	0.150362		0.419487	0.65648	0.70582	0.629774		0.0016957	138.4	0	1	330	337	HQCSIDLK	332							yes	no
87723	Q9JIF7	Q9JIF7	Copb1	Coatomer subunit beta		0.137142	0.222982	30.943		0.324926		1.10011	1.05109	0.15178	14.4402		0.229034	0.0987039	-0.265168	0.175579		0.40068	0.746685	0.431593	0.582645		5.7761e-105	277.96	0	1	619	633	VLSECSPLMNDIFNK	623							yes	yes
28970	A2AQN4;Q9QXG4;A2AQN5;D6RHA7;F7CU63	A2AQN4	Acss2	Acetyl-coenzyme A synthetase, cytoplasmic		0.136693	0.0804413	34.3338		0.0710168		1.09956	1.0901	0.0600432	5.50804		0.201885	0.110763	0.0159014	0.162623		0.273357	0.432091	0.656374	0.231298		8.0742e-42	229.82	0	1	98	110	GATTNICYNVLDR	104							yes	no
88956	Q9ER72;Q9ER72-2;A0A140LII7;A0A140LIB6	Q9ER72	Cars	Cysteine--tRNA ligase, cytoplasmic		0.136447	0.368159	28.2969		0.52499		1.10034	1.02313	0.231819	22.6578		0.266826	0.0705899	-0.538069	0.202304		0.644647	0.949782	0.215691	0.536033		4.6329e-06	137.4	0	1	97	111	VQPQWSPPAGTEPCR	110							yes	no
36055	A2AN08-3;A2AN08;A2AN08-5;A2AN08-2;Z4YMA7;F6SSP6;A2AN08-4;Z4YLP1	A2AN08-3	Ubr4	E3 ubiquitin-protein ligase UBR4		0.136085	0.197157	31.519		0.281111		1.09935	1.07742	0.141847	13.1654		0.291194	0.0957935	0.176376	-0.172447		0.32849	0.639671	0.422163	0.607762		5.8652e-100	284.73	0	1	4912	4923	HNTYLQECTGQR	4919							yes	no
34646	Q8C8R3-4;Q8C8R3;Q8C8R3-2;Q8C8R3-5;S4R2T7;S4R2F3;S4R1J9;Q8C8R3-3;S4R1I1;Q8C8R3-8;S4R2D6;S4R2R5;Q8C8R3-6;S4R1U2;S4R241;S4R2Q9;S4R1M4	Q8C8R3-4	Ank2	Ankyrin-2		0.13608	0.606962	28.9557		0.526039		1.09892	1.13705	0.460305	40.4824		0.13608	0.691746	-0.520772	NaN		0.893109	0.0364786	0.115009	NaN		2.231e-10	176.78	0	1	3580	3592	HATDTILIECLTK	3589							yes	no
25044	Q8R5F7;Q8R5F7-2	Q8R5F7	Ifih1	Interferon-induced helicase C domain-containing protein 1		0.136029	0.375884	28.3282		0.526186		1.09888	0.975648	0.232888	23.8701		-0.500144	NaN	0.164827	0.136029		0.125853	NaN	0.613455	0.6549		1.5138e-10	177.44	0	1	951	963	FADYQTNGEIICK	962		IFIH1_MOUSE	METAL	962	Zinc		yes	no
38861	Q5SXR6;Q68FD5;F6Z1R4	Q5SXR6	Cltc	Clathrin heavy chain;Clathrin heavy chain 1		0.135608	0.127511	33.3296		0.135979		1.09888	1.08878	0.0946835	8.69626		0.251701	-0.0487726	0.100469	0.170748		0.180278	0.917212	0.464604	0.448953		2.8254e-128	302.87	0	1	870	885	IHEGCEEPATHNALAK	874							yes	no
24848	O09131;D3Z1Q9;Q8K2Q2	O09131	Gsto1	Glutathione S-transferase omega-1		0.13551	0.715001	33.0342		0.136196		1.13184	1.1995	0.572599	47.7366		0.930615	0.490186	-0.670671	-0.219166		0.000126122	0.00384037	0.00555969	0.383869		1.6212e-31	226.33	0	1	223	240	EYLNLYLQDSPEACDYGL	236							yes	yes
24785	A0A0G2JGQ4;P54729	A0A0G2JGQ4	Nub1	NEDD8 ultimate buster 1		0.134325	0.575562	30.7042		0.403371		1.10261	1.11515	0.416847	37.3805		-0.670193	-0.00375195	0.272402	0.702162		0.0157891	0.945434	0.235901	0.0908874		4.6932e-08	155.97	0	1	275	288	EYGIALPCLLDADR	282							yes	no
61550	Q9D6R2;Q9D6R2-2	Q9D6R2	Idh3a	Isocitrate dehydrogenase [NAD] subunit alpha, mitochondrial		0.13431	0.259888	29.933		0.445183		1.09786	1.13923	0.212065	18.6148		0.101097	-0.106551	0.167524	0.518412		0.723689	0.70189	0.566487	0.19139		0.0046559	117.4	0	1	126	134	PCVSIEGYK	127							yes	no
9221	P31324;H3BK84	P31324	Prkar2b	cAMP-dependent protein kinase type II-beta regulatory subunit		0.134133	0.488857	28.8272		0.531636		1.09743	1.02843	0.319837	31.0995		-0.556975	NaN	0.387512	0.134133		0.0956934	NaN	0.241869	0.615055		0.00049282	117.01	0	1	371	381	CLAMDVQAFER	371							yes	no
81953	Q9CZJ2;H7BX84	Q9CZJ2	Hspa12b	Heat shock 70 kDa protein 12B		0.133677	0.412779	30.3534		0.40523		1.09728	1.06773	0.280797	26.2985		0.106275	0.161079	0.463519	-0.519813		0.699767	0.550251	0.168627	0.0909946		3.2611e-12	138.35	1	1	32	52	TQESCGIAPLTPSQSPKPEAR	36							yes	no
92695	A0A0G2JDL3;P49615;E3W997;O35495-3;Q3V3A1-3;Q3V3A1	A0A0G2JDL3	Cdk5	Cyclin-dependent-like kinase 5		0.133592	0.302789	30.7921		0.337167		1.10077	1.05197	0.206737	19.6523		0.252883	0.297743	-0.363801	0.014301		0.669848	0.139205	0.411913	0.907043		4.5734e-35	218.02	0	1	90	104	YFDSCNGDLDPEIVK	94							yes	no
65134	Q8K2L8;Q8C0C3	Q8K2L8	Trappc12	Trafficking protein particle complex subunit 12		0.133506	0.694113	31.4843		0.288675		1.10078	1.23475	0.610204	49.4192		0.253899	1.06062	0.0131134	-0.617879		0.245878	0.00141498	0.860701	0.0425594		0.014925	101.47	0	1	448	453	QLISCR	452							yes	no
41721	A0A0R4J0Q6;Q80VI1;D3YVX5	A0A0R4J0Q6	Trim56	E3 ubiquitin-protein ligase TRIM56		0.133255	0.124942	29.3989		0.448287		1.09703	1.08212	0.0916929	8.47348		0.101299	0.232403	-0.0594851	0.165211		0.962177	0.470465	0.92717	0.601226		3.7107e-71	243.8	0	1	489	508	ITGLCPYGPQEILVADEQNR	493							yes	no
63126	H3BJU7;H3BJX8;H3BJ45;H3BJ40;H3BKH9;Q60875-5;Q60875-4;Q60875;Q60875-2;Q60875-3;H3BLF9;H3BL15;H3BJ59;H3BIX8;H3BLJ1;H3BJM4;H3BJ48	H3BJU7	Arhgef2	Rho guanine nucleotide exchange factor 2		0.132157	0.274349	29.5879		0.451524		1.09637	1.0289	0.178449	17.3437		0.173076	-0.382178	0.208618	0.0912381		0.560547	0.255035	0.532645	0.740781		0.023852	85.676	0	1	275	283	QALCPGSTR	278							yes	no
83237	P27659;A0A087WQK0;A0A087WNS0;Q9CQ09;E9PWZ3	P27659	Rpl3	60S ribosomal protein L3		0.131978	0.209666	32.5062		0.221615		1.09581	1.02988	0.138688	13.4665		0.140496	0.123461	-0.282582	0.145057		0.518173	0.391955	0.397916	0.507487		2.1443e-54	250.16	0	1	104	115	TVFAEHISDECK	114							yes	no
39108	B2RY56;S4R2B0;S4R2J1;S4R2A4;S4R1X9;S4R2F7	B2RY56	Rbm25	RNA-binding protein 25		0.131874	0.0750938	29.9596		0.452361		1.09577	1.08414	0.0555465	5.12355		0.118147	0.186115	0.145602	0.010532		0.683525	0.559432	0.607439	0.915066		7.6674e-24	209.41	0	1	774	792	IIEYIGEEEATLVDFVCSK	790							yes	yes
85532	Q91X91	Q91X91	Qprt	Nicotinate-nucleotide pyrophosphorylase [carboxylating]		0.131824	0.218325	33.1352		0.144493		1.09716	1.06369	0.15372	14.4516		0.20687	0.266972	-0.222388	0.0567791		0.48724	0.0984523	0.483562	0.543196		1.1912e-15	203.94	0	1	198	210	VEVECSSLEEAFR	202							yes	yes
71009	Q9DCD0	Q9DCD0	Pgd	6-phosphogluconate dehydrogenase, decarboxylating		0.131736	0.181887	29.4841		0.452772		1.09561	1.18315	0.154161	13.0297		0.127887	0.44483	NaN	0.131736		0.660968	0.0778576	NaN	0.662958		2.1975e-16	196.88	0	1	397	407	SAVDNCQDSWR	402							yes	yes
9896	G3X9F6;F6U4F1	G3X9F6	Sh3tc1			0.1317	0.494878	29.5118		0.452878		1.10672	1.14675	0.388752	33.9002		0.707372	0.337267	-0.43295	-0.0738668		0.118171	0.300929	0.324031	0.902854		2.8541e-16	139.08	0	1	700	722	DAGSPQASWPEDCYLLLADIYGR	712							yes	no
9716	A0A140LHL5;Q8VDQ8-2;Q8VDQ8;Q8VDQ8-4;Q8VDQ8-3	A0A140LHL5	Sirt2	NAD-dependent protein deacetylase sirtuin-2		0.131565	0.231184	30.6212		0.411316		1.10107	1.08374	0.170459	15.7288		0.312261	-0.166245	-0.014081	0.277211		0.565433	0.576612	0.984296	0.410742		4.0601e-10	174.41	0	1	127	137	CYTQNIDTLER	127							yes	no
2783	P32921-2;P32921;E0CXX4;E0CXQ4	P32921-2	Wars	Tryptophan--tRNA ligase, cytoplasmic;T1-TrpRS;T2-TrpRS		0.131215	0.184598	30.1478		0.412329		1.09662	1.08031	0.134888	12.4861		0.284336	-0.135851	0.058056	0.204375		0.349675	0.65419	0.829435	0.530626		0.010842	87.258	0	1	64	75	AGCPPGNPTAGR	66							yes	no
54930	Q8BIL5;Q8BIL5-2;Q8BJ23	Q8BIL5	Hook1	Protein Hook homolog 1		0.131214	0.247425	30.8943		0.345531		1.09522	1.15793	0.204	17.6178		-0.0106551	NaN	0.470843	0.131214		0.96973	NaN	0.0540853	0.585458		0.011899	93.374	0	1	685	693	LVSGASACK	692							yes	yes
17878	Q6IRU2	Q6IRU2	Tpm4	Tropomyosin alpha-4 chain		0.131193	0.213904	36.4997		0.0627924		1.09881	1.07023	0.15417	14.4053		0.248352	0.266851	-0.184223	0.0140353		0.172383	0.0495371	0.384794	0.795125		5.4123e-241	354.01	0	1	229	248	EENVGLHQTLDQTLNELNCI	247							yes	yes
9346	Q9JLV5;E9Q4T8;F6UY44;F6ZZK0;F6R0N8;Q0VGP9;A2AVV5;A2AVV7;A2AVV6;Q64691-2;Q64691	Q9JLV5	Cul3	Cullin-3		0.131043	0.511856	29.1117		0.540583		1.10384	1.19782	0.440084	36.7406		-0.051306	0.844275	-0.34335	0.313392		0.725458	0.0415566	0.440392	0.357719		0.011535	97.068	0	1	522	529	CNIPPAPR	522							yes	no
44380	Q9CPP6;D3YTQ8	Q9CPP6	Ndufa5	NADH dehydrogenase [ubiquinone] 1 alpha subcomplex subunit 5		0.130977	0.167378	33.7366		0.0808587		1.09756	1.12472	0.132288	11.7618		0.0189474	0.367987	0.0329302	0.229024		0.843546	0.14775	0.585483	0.232371		2.5027e-76	252.82	1	1	7	23	KTTGLVGLAVCDTPHER	17							yes	yes
41795	Q3UGC7;Q66JS6	Q3UGC7	Eif3j1;Eif3j2	Eukaryotic translation initiation factor 3 subunit J-A;Eukaryotic translation initiation factor 3 subunit J-B		0.130957	0.417486	31.1007		0.346444		1.09502	1.0432	0.269633	25.8468		0.393272	0.131222	-0.57911	0.130691		0.187143	0.82762	0.0646085	0.58665		4.3492e-15	190.66	0	1	202	213	ITNSLTVLCSEK	210							yes	no
21503	Q9D024;Q9D024-2;Q9D024-3;F7C265;B1AR93	Q9D024	Ccdc47	Coiled-coil domain-containing protein 47		0.130903	0.439816	28.2178		0.54099		1.10501	1.14064	0.345869	30.3223		0.325986	0.650564	-0.0641801	-0.353313		0.542457	0.122721	0.918237	0.565418		9.7023e-16	192.68	1	1	275	288	EMQDLSEFCSDKPK	283							yes	no
34743	O35657	O35657	Neu1	Sialidase-1		0.130748	0.315196	31.7016		0.296917		1.10868	1.11876	0.242176	21.6468		0.359706	-0.169073	-0.098209	0.452351		0.126453	0.562894	0.82435	0.0731436		3.876e-24	158.05	0	1	250	274	HDHDFNPDECQPYELPDGSVIINAR	259							yes	yes
28385	Q91VE0	Q91VE0	Slc27a4	Long-chain fatty acid transport protein 4		0.130644	0.292938	29.6571		0.456009		1.09526	1.02216	0.187805	18.3733		0.20412	0.173267	0.0880221	-0.422451		0.496142	0.745119	0.720755	0.175494		0.021633	94.777	0	1	319	325	FWDDCIK	323							yes	yes
25315	B1AZ46;Q8BKX1-3;Q8BKX1-2;Q8BKX1;Q8BKX1-4;REV__F6X8F4;REV__F6TJX7	B1AZ46	Baiap2	Brain-specific angiogenesis inhibitor 1-associated protein 2		0.130214	0.278756	30.3351		0.415239		1.09446	1.03871	0.19111	18.3988		0.130214	NaN	-0.275924	0.257906		0.661427	NaN	0.378316	0.446235		0.0038386	124.89	0	1	194	200	FCFLVEK	195							yes	no
9355	P97494	P97494	Gclc	Glutamate--cysteine ligase catalytic subunit		0.130036	0.0972617	35.1219		0.0646467		1.09452	1.0764	0.0709609	6.59243		0.15728	-0.0323177	0.187408	0.102791		0.3757	0.974887	0.145169	0.458879		1.838e-298	373.64	0	3	605	624	CNQIADELCECPELLGSGFR	605;613;615							yes	yes
22033	Q99KN2;G3UYR5;G3UYN9;G3UYS4	Q99KN2	Ciao1	Probable cytosolic iron-sulfur protein assembly protein CIAO1		0.129937	0.337485	29.3556		0.543805		1.09689	1.07646	0.239285	22.2288		-0.368623	0.230283	0.02959	0.419588		0.236001	0.377924	0.890096	0.228273		1.1708e-98	245.71	0	1	315	339	EPGLLASCSDDGEVAFWEYHQPAGL	322							yes	yes
44629	P63242;A0A0A0MQM0;J3QPS8;Q8BGY2	P63242	Eif5a;Eif5a2	Eukaryotic translation initiation factor 5A-1;Eukaryotic translation initiation factor 5A;Eukaryotic translation initiation factor 5A-2		0.129593	0.33196	34.3064		0.0834021		1.09908	1.16179	0.277004	23.8428		-0.00958645	0.268772	-0.128828	0.61771		0.993083	0.271723	0.721649	0.0310018		1.6867e-98	302.15	1	1	68	85	KYEDICPSTHNMDVPNIK	73							yes	no
37892	B1ART1;B1ART2;V9GX23;F6XI52	B1ART1	Vps13d			0.129555	0.127761	29.7497		0.459259		1.09396	1.08022	0.0945052	8.7487		0.222937	NaN	0.129555	-0.0297364		0.459113	NaN	0.51441	0.872735		9.8893e-08	159.94	0	1	260	272	IECDIQLETIPLK	262							yes	no
29366	Q8QZY1	Q8QZY1	Eif3l	Eukaryotic translation initiation factor 3 subunit L		0.129402	0.203577	32.1988		0.228809		1.09421	1.09823	0.154059	14.0279		0.365868	0.167166	0.0916376	-0.12684		0.219716	0.59807	0.490953	0.660856		3.6813e-48	232.6	0	1	404	419	GDPQVYEELFSYACPK	417							yes	yes
4251	Q9QYI3;F7BTP8;A2A5E1	Q9QYI3	Dnajc7	DnaJ homolog subfamily C member 7		0.129271	0.190141	31.3646		0.301397		1.09595	1.06635	0.136147	12.7675		0.0376718	0.241757	0.220871	-0.166389		0.816222	0.318796	0.330252	0.888845		0.00010651	133.12	0	1	168	177	ALEFAPACHR	175							yes	no
8759	Q3UEL5;Q8VC12	Q3UEL5	Uroc1	Urocanate hydratase		0.128906	0.158843	32.7472		0.15133		1.09554	1.09672	0.120331	10.9719		0.217803	-0.0486141	0.0400101	0.297416		0.308765	0.8087	0.659665	0.132095		8.2337e-05	136.16	0	1	87	96	AYPIDQYPCR	95							yes	no
50338	E9Q5W5;A0A140LJ04;Q5SSH7-2;Q5SSH7;REV__Q924P3;REV__Q9R0A0;Q5SSH7-3	E9Q5W5	Zzef1	Zinc finger ZZ-type and EF-hand domain-containing protein 1		0.128626	0.0928749	29.9326		0.462034		1.09326	1.08693	0.0692079	6.3673		0.123205	0.134047	0.22006	-0.00519237		0.671774	0.668351	0.474097	0.935631		9.4339e-34	160.52	1	1	795	820	LLQSCFSVLQGDPQAASEEEKPTAQR	799							yes	no
86627	Q6PDI5-2;Q6PDI5;A2ALV7;A2ALV6;A2ALV8;A2ALW1;A2ALV9	Q6PDI5-2	Ecm29;AI314180	Proteasome-associated protein ECM29 homolog		0.128551	0.457697	28.9093		0.547852		1.10069	1.07865	0.319466	29.6174		0.297365	-0.040263	0.510912	-0.538977		0.590886	0.925393	0.148672	0.102104		2.3991e-28	221.56	0	1	224	239	VIGDNPWTPEQLEQCK	238							yes	no
45795	Q91VI7	Q91VI7	Rnh1	Ribonuclease inhibitor		0.12853	0.52711	31.3674		0.303663		1.09318	1.35434	0.530751	39.1889		0.974579	0.12853	0.00686535	NaN		0.00109	0.529427	0.942592	NaN		1.6704e-05	159.37	0	1	30	39	LDDCGLTEVR	33							yes	yes
80327	Q60597;Q60597-3;Z4YJV4;Q60597-2;Q60597-4;Q5SVY0;Q5SVY1	Q60597	Ogdh	2-oxoglutarate dehydrogenase, mitochondrial		0.128522	0.736389	29.3863		0.462348		1.09317	0.940097	0.401313	42.6885		0.313065	NaN	0.128522	-1.04462		0.304695	NaN	0.516901	0.0289804		6.4e-56	281.51	2	1	388	402	TKAEQFYCGDTEGKK	395							yes	no
71111	Q9Z0N1;A2AAW9	Q9Z0N1	Eif2s3x	Eukaryotic translation initiation factor 2 subunit 3, X-linked		0.127921	0.26515	32.7088		0.153695		1.09391	1.03947	0.17714	17.0414		0.0604169	0.240362	0.195426	-0.342366		0.838233	0.132389	0.369233	0.127309		9.6444e-16	185.95	0	1	104	121	SCGSSTPDEFPTDIPGTK	105							yes	no
93156	O70475;D3YXP9	O70475	Ugdh	UDP-glucose 6-dehydrogenase		0.127831	0.510721	33.4781		0.153913		1.10718	1.06565	0.34622	32.4891		-0.634551	-0.107209	0.489643	0.362872		0.012469	0.658289	0.0892958	0.0208083		0.0037226	142.63	0	1	108	114	YIEACAR	112							yes	no
17104	Q9QXB9	Q9QXB9	Drg2	Developmentally-regulated GTP-binding protein 2		0.127792	0.430528	32.9573		0.154007		1.11336	1.17494	0.352828	30.0296		0.408479	0.67963	-0.152895	-0.198785		0.132279	8.07434e-05	0.679812	0.441544		3.8159e-37	211.46	0	1	221	236	EDCSPDDFIDVIVGNR	223							yes	yes
92304	Q9R112;F6ZKZ3;H3BLH2	Q9R112	Sqrdl	Sulfide:quinone oxidoreductase, mitochondrial		0.127467	0.292634	30.7591		0.358976		1.09238	1.0489	0.196602	18.7436		0.308249	-0.372125	0.123023	0.131911		0.301003	0.268081	0.550033	0.662629		5.112e-58	244.71	0	1	373	387	YDGYTSCPLVTGYNR	379		SQOR_MOUSE	ACT_SITE	379	Active site		yes	yes
77667	Q9R049-2;Q9R049	Q9R049-2	Amfr	E3 ubiquitin-protein ligase AMFR		0.127415	0.342294	29.052		0.55118		1.09234	1.24047	0.310092	24.9979		NaN	0.0457658	0.675229	0.127415		NaN	0.868832	0.0587436	0.671106		1.1834e-10	178.67	0	2	363	375	SWLEQDTSCPTCR	371;374							yes	no
93226	Q5SXR6;Q68FD5;F6Z1R4	Q5SXR6	Cltc	Clathrin heavy chain;Clathrin heavy chain 1		0.127333	0.234086	36.146		0.0691528		1.09268	1.03084	0.154657	15.0029		0.181895	-0.315368	0.0880208	0.166645		0.309992	0.120997	0.43619	0.277143		0.02636	91.584	0	1	735	741	YIQAACK	740							yes	no
9574	Q9WVQ5	Q9WVQ5	Apip	Methylthioribulose-1-phosphate dehydratase		0.127185	0.257412	29.9505		0.466363		1.0924	1.10071	0.194985	17.7145		-0.198281	0.157134	0.097236	0.429175		0.471753	0.619005	0.702123	0.227383		0.0019	134.66	0	1	146	153	CTSGGYYR	146							yes	yes
71100	Q8JZN7;H3BKL2;H3BL14;H3BKJ1	Q8JZN7	Rhot2;Gm20683	Mitochondrial Rho GTPase 2		0.127094	0.120895	32.4159		0.23539		1.09228	1.07146	0.087275	8.14545		0.153607	0.100582	0.203405	-0.0742099		0.444749	0.643348	0.317311	0.847397		2.029e-20	184.21	0	1	215	230	SCFGHPLAPQALEDVK	216							yes	no
57309	Q00519;Q3TYQ9;Q5SGK3	Q00519	Xdh	Xanthine dehydrogenase/oxidase;Xanthine dehydrogenase;Xanthine oxidase		0.126354	0.23673	31.4488		0.310371		1.0983	1.0894	0.176533	16.2045		-0.14833	0.331939	0.286979	-0.0342705		0.596279	0.180898	0.219607	0.996968		3.805e-243	419.33	0	3	1310	1329	NACVDQFTTLCATGTPENCK	1312;1320;1328							yes	yes
32635	Q91UZ5	Q91UZ5	Impa2	Inositol monophosphatase 2		0.126291	0.319158	28.5966		0.554486		1.09393	1.02279	0.206297	20.17		0.228462	0.22287	0.0297115	-0.450632		0.714882	0.651485	0.889834	0.422952		0.00010266	133.6	0	1	149	158	GQGAFCNGQR	154							yes	yes
13021	Q80ZW2	Q80ZW2	Them6	Protein THEM6		0.126087	0.0980802	29.4799		0.469674		1.09133	1.10571	0.0757555	6.85128		NaN	0.0540566	0.126087	0.248084		NaN	0.983423	0.522795	0.458594		1.4626e-07	176.25	0	1	93	106	DLNAHTVLAASCAR	104							yes	yes
74239	Q9D0S9	Q9D0S9	Hint2	Histidine triad nucleotide-binding protein 2, mitochondrial		0.125623	0.195326	35.6024		0.0721349		1.09127	1.11599	0.154274	13.824		0.405651	0.158777	-0.0638329	0.0924686		0.0284178	0.20557	0.863693	0.493503		9.2843e-51	292.73	0	1	63	79	SLPADILYEDQQCLVFR	75							yes	yes
69028	Q3UIA2;Q3UIA2-2;E9QAJ9;Q3UIA2-4;Q3UIA2-3;A0A0U1RNM6;A0A0U1RPK6	Q3UIA2	Arhgap17	Rho GTPase-activating protein 17		0.125408	0.29207	28.9762		0.55709		1.09082	0.994207	0.188501	18.96		0.156811	NaN	0.125408	-0.36404		0.59584	NaN	0.646292	0.548654		1.5188e-16	175.38	1	1	49	64	RLIACFQGQHGTDAER	53							yes	no
20709	Q9D7V1	Q9D7V1	Sh2d4a	SH2 domain-containing protein 4A		0.125137	0.233158	30.2648		0.430178		1.09434	1.12043	0.183282	16.3583		0.24435	-0.0826685	0.431592	0.00592449		0.369642	0.776106	0.0751392	0.924887		0.00015392	147.73	0	1	401	412	ELLLYPCGQQDK	407							yes	yes
91241	Q9CZJ2;H7BX84	Q9CZJ2	Hspa12b	Heat shock 70 kDa protein 12B		0.124874	0.194998	30.7158		0.430958		1.09185	1.06594	0.139097	13.0493		0.198896	0.259069	0.0508527	-0.17893		0.466149	0.317311	0.720222	0.605968		0.0043134	113.89	0	1	569	576	WCTDVFER	570							yes	yes
54601	F8VPK0	F8VPK0	Ttc37			0.124823	0.193984	28.244		0.558815		1.09037	1.14683	0.158323	13.8052		0.124823	NaN	0.034889	0.406694		0.915401	NaN	0.878742	0.283338		0.00036595	90.561	0	2	719	734	LVGDACTCLHPVSPSK	724;726							yes	yes
9712	Q14C51;A0A0U1RQ61;A0A0U1RP36	Q14C51	Ptcd3	Pentatricopeptide repeat domain-containing protein 3, mitochondrial		0.124797	0.149705	30.9649		0.368751		1.0916	1.12621	0.119758	10.6337		0.0465372	0.366078	0.193856	0.0557385		0.874724	0.149958	0.482536	0.767685		0.0092266	122.17	0	1	344	349	CYSLGR	344							yes	yes
17056	Q60604;Q60604-2	Q60604	Scin	Adseverin		0.124632	0.0873925	28.136		0.55938		1.09023	1.109	0.0678858	6.12135		0.244031	NaN	0.0737859	0.124632		0.686046	NaN	0.796322	0.629095		1.2924e-85	286.14	0	1	69	92	ECSQDESTAAAIFTVQMDDYLGGK	70							yes	no
90795	P47199;A0A0A6YXR4;A0A0A6YVS7;V9GXY8;D3Z2X0;D3YUG9;D3YWU6;D3Z4Q4;A0A0G2JFU5	P47199	Cryz	Quinone oxidoreductase		0.124631	0.292952	35.1559		0.0739127		1.09148	1.07439	0.20899	19.4519		0.385911	-0.307722	0.0554109	0.193851		0.045639	0.131559	0.568077	0.217126		0.0012013	161.52	0	1	245	251	VVVVGCR	250							yes	no
76531	Q80X90	Q80X90	Flnb	Filamin-B		0.124452	0.0287038	33.6257		0.093418		1.09009	1.0832	0.0213707	1.97292		0.12429	0.138286	0.124615	0.073158		0.474939	0.348071	0.396729	0.484466		0.00086607	121.83	0	1	2496	2507	SSTETCYSAIPK	2501							yes	yes
29096	P34152-3;P34152-4;P34152-2;P34152;P34152-6;P34152-5;P34152-7;P34152-9;P34152-8	P34152-3	Ptk2	Focal adhesion kinase 1		0.124333	0.206745	29.451		0.474995		1.09261	1.14404	0.169292	14.7978		0.458756	0.0237053	0.0245041	0.224161		0.136511	0.960819	0.853192	0.499356		6.7181e-18	127.96	0	1	287	310	GCNPTHLADFNQVQTIQYSNSEDK	288							yes	no
80289	A2A8E2;Q8BHG2;Q8BHG2-3;B7ZC72;B7ZC71;Q8BHG2-2;A2A8E4;D6REH4	A2A8E2	0610037L13Rik	UPF0587 protein C1orf123 homolog		0.124198	0.133505	31.0795		0.370968		1.09199	1.08059	0.0991484	9.17543		0.213427	0.0349692	-0.044678	0.225107		0.477629	0.873688	0.99735	0.497801		0.0032826	121.99	0	1	96	103	TIVEFECR	102							yes	no
90721	A2A5R2;F6YCJ0	A2A5R2	Arfgef2	Brefeldin A-inhibited guanine nucleotide-exchange protein 2		0.124138	0.247695	31.8547		0.317311		1.08986	0.996616	0.161893	16.2443		-0.304579	NaN	0.124745	0.124138		0.248312	NaN	0.495819	0.557953		0.00020073	148.52	0	1	83	93	VVSTSLDCLQK	90							yes	yes
86513	G3X9F6;F6U4F1	G3X9F6	Sh3tc1			0.124113	0.147929	31.2048		0.371283		1.09195	1.07268	0.1083	10.0962		-0.0850054	0.213956	0.0342707	0.219137		0.762057	0.372503	0.869436	0.402765		2.0519e-06	163.88	0	1	658	669	VICGLSPQAEAR	660							yes	no
84046	Q9DBA6	Q9DBA6	Tysnd1	Peroxisomal leader peptide-processing protease;Peroxisomal leader peptide-processing protease, 10 kDa form;Peroxisomal leader peptide-processing protease, 49 kDa form		0.124057	0.535976	33.0129		0.16324		1.10069	1.01572	0.329558	32.4457		-0.0797507	-0.791487	0.360382	0.327864		0.861796	0.000211068	0.0474857	0.100047		6.0659e-11	181.66	0	1	11	23	VAEQAGCVVSASR	17							yes	yes
60438	Q9DBR1-2;Q9DBR1	Q9DBR1-2	Xrn2	5-3 exoribonuclease 2		0.12403	0.164653	31.6304		0.317649		1.09245	1.082	0.122112	11.2858		0.2622	0.0230594	-0.0834593	0.225001		0.256005	0.862038	0.895432	0.338812		6.3141e-05	154.24	0	1	447	458	NSPGCQVASNPR	451							yes	no
94397	P10639	P10639	Txn	Thioredoxin		0.123999	0.0718912	30.6901		0.433566		1.09048	1.09143	0.0543696	4.98151		0.196233	0.176748	0.0552568	0.0712506		0.51212	0.452606	0.83536	0.695392		8.1416e-84	243.09	0	2	49	72	YSNVVFLEVDVDDCQDVAADCEVK	62;69		THIO_MOUSE	MOD_RES;MOD_RES	62 | 69	S-nitrosocysteine;S-nitrosocysteine		yes	yes
20453	Q3TYD6;B0QZP7;Q7TN58;Q7TN58-2	Q3TYD6	Lmtk2	Serine/threonine-protein kinase LMTK2		0.123992	0.336959	29.3053		0.561274		1.09168	1.15832	0.283272	24.4555		0.634577	0.038137	-0.156122	0.209848		0.0406532	0.886771	0.710286	0.508482		2.271e-22	151.84	0	1	1344	1371	ELGHCGGEAHGPGPSSPAASSSSPYLGR	1348							yes	yes
78401	P15105;D3YVK1;D3Z121	P15105	Glul	Glutamine synthetase		0.123773	0.106689	33.492		0.163958		1.08983	1.07694	0.0782261	7.26371		0.208208	0.15431	-0.0396717	0.093237		0.358291	0.304303	0.988444	0.417435		3.5338e-126	315.11	1	1	358	373	TCLLNETGDEPFQYKN	359							yes	yes
37467	P51660	P51660	Hsd17b4	Peroxisomal multifunctional enzyme type 2;(3R)-hydroxyacyl-CoA dehydrogenase;Enoyl-CoA hydratase 2		0.123683	0.121487	32.5017		0.245363		1.08951	1.116	0.0953015	8.53959		NaN	0.123683	0.0520514	0.288936		NaN	0.690995	0.510405	0.285558		7.0268e-149	287.55	1	1	276	301	ICDFSNASKPQTIQESTGGIVEVLHK	277							yes	yes
78778	Q60676;F7BX26	Q60676	Ppp5c	Serine/threonine-protein phosphatase 5;Serine/threonine-protein phosphatase		0.123583	0.440478	32.0864		0.245661		1.09203	1.06966	0.302784	28.3067		0.0241608	0.49472	0.223005	-0.544719		0.93509	0.013584	0.469175	0.00962171		0.0033527	92.866	0	1	75	87	TECYGYALGDATR	77							yes	no
1080	A0A0G2JGQ4;P54729	A0A0G2JGQ4	Nub1	NEDD8 ultimate buster 1		0.123459	0.211356	31.4535		0.319451		1.09159	1.07796	0.154363	14.3199		-0.168476	0.309028	0.0307767	0.216142		0.629709	0.124676	0.777014	0.355505		1.1348e-147	350.97	0	1	422	437	ACDGNVDHAATHISNR	423							yes	no
72131	Q920A5	Q920A5	Scpep1	Retinoid-inducible serine carboxypeptidase		0.123458	0.150413	32.1127		0.246031		1.0919	1.07538	0.110779	10.3014		0.222296	-0.0770042	0.226123	0.0246204		0.329403	0.828424	0.181578	0.847493		0.020642	95.62	0	1	148	154	SFFDCHK	152							yes	yes
35958	Q64442	Q64442	Sord	Sorbitol dehydrogenase		0.121914	0.103595	36.5978		0.0789627		1.08818	1.05591	0.0731193	6.92475		0.138424	-0.079186	0.121779	0.12205		0.431446	0.814919	0.320361	0.398072		4.0502e-08	187.78	0	1	135	142	HNADFCYK	140							yes	yes
90554	P35282	P35282	Rab21	Ras-related protein Rab-21		0.121769	0.350981	32.6635		0.169097		1.08813	1.00038	0.214191	21.411		0.136556	-0.552624	0.193441	0.106981		0.485905	0.0370158	0.238537	0.601084		0.00055922	114.89	0	1	20	30	VVLLGEGCVGK	27							yes	yes
22814	Q9D662;A2ANA0;A2AN98;A2AN99;A2AN97	Q9D662	Sec23b	Protein transport protein Sec23B		0.121692	0.147436	29.4361		0.483064		1.08886	1.11385	0.116191	10.4314		0.344559	0.178855	0.0113583	0.0645296		0.512126	0.574091	0.92931	0.801339		1.4347e-05	130.01	1	1	47	63	ERPDLPPVQYEPVLCSR	61		SC23B_MOUSE	METAL	61	Zinc		yes	no
42462	Q9WUR0;V9GXH5	Q9WUR0	Tinag			0.121607	0.201453	31.3346		0.380652		1.08826	1.06887	0.144015	13.4735		0.156074	0.288981	0.0871397	-0.189021		0.478421	0.261479	0.731929	0.565652		4.7027e-06	173.23	0	1	347	355	IYQCSPPYR	350							yes	yes
77669	Q9DCL9;D3Z6P1;D6RCU8	Q9DCL9	Paics	Multifunctional protein ADE2;Phosphoribosylaminoimidazole-succinocarboxamide synthase;Phosphoribosylaminoimidazole carboxylase		0.12152	0.530638	33.2279		0.169745		1.09539	1.08979	0.373705	34.2914		-0.0479431	0.290982	-0.632958	0.607412		0.888649	0.148512	0.00473375	0.000240324		6.4444e-06	140.07	0	1	179	191	SWLPQDCTLVDMK	185							yes	yes
37538	Q8VC30	Q8VC30	Dak	Bifunctional ATP-dependent dihydroxyacetone kinase/FAD-AMP lyase (cyclizing);ATP-dependent dihydroxyacetone kinase;FAD-AMP lyase (cyclizing)		0.121351	0.268196	36.7667		0.0800465		1.10091	1.10581	0.203895	18.4386		0.371603	0.345497	-0.108394	-0.102796		0.0441686	0.0134379	0.667328	0.663306		1.1434e-224	350.18	0	1	381	397	ICTTLIGLEEHLNALDR	382							yes	yes
89784	P62915	P62915	Gtf2b	Transcription initiation factor IIB		0.121331	0.230474	30.9368		0.381692		1.0926	1.10404	0.176276	15.9665		-0.110287	0.257689	-0.0150273	0.383542		0.71378	0.588797	0.946285	0.30563		1.6144e-37	273.02	0	1	13	28	VTCPNHPDAILVEDYR	15		TF2B_MOUSE	METAL	15	Zinc		yes	yes
67511	Q8R4U7;E9Q9L3;F6XG76	Q8R4U7	Luzp1	Leucine zipper protein 1		0.121318	0.351278	29.0825		0.569218		1.08773	1.08705	0.258857	23.8127		0.428221	0.121318	NaN	-0.27254		0.163929	0.847371	NaN	0.401851		0.00064753	117.52	1	1	84	93	RAEDLCHTMK	89							yes	yes
71079	Q3UPL0;Q3UPL0-2;S4R2A9;S4R256;Q3UPL0-3;S4R192;S4R1T5;S4R1Y8;Q3TZ89-2;Q3TZ89	Q3UPL0	Sec31a	Protein transport protein Sec31A		0.121167	0.334187	32.838		0.170663		1.09662	1.09872	0.250033	22.7567		-0.271233	-0.0643129	0.457394	0.306647		0.312949	0.846238	0.111737	0.121633		1.3964e-21	204.36	0	1	59	68	SCATFSSSHR	60							yes	no
49321	Q91WT7	Q91WT7	Akr1c14			0.121157	0.262811	33.0503		0.170689		1.08904	1.09903	0.199195	18.1245		-0.197651	0.428772	0.0470818	0.195233		0.491328	0.0693936	0.635213	0.396923		1.2823e-31	262.15	0	1	137	153	LLAEAVDLCDTWEAMEK	145							yes	yes
32051	Q8VEK3;G3XA10	Q8VEK3	Hnrnpu;Gm28062	Heterogeneous nuclear ribonucleoprotein U		0.121121	0.206911	34.6879		0.10041		1.08999	1.05452	0.145526	13.8002		0.231414	0.217128	0.0251139	-0.210702		0.214857	0.168876	0.617583	0.264003		5.7011e-53	220.34	0	1	614	635	GNFTLPEVAECFDEITYVELQK	624							yes	no
29110	Q8BZW8	Q8BZW8	Nhlrc2	NHL repeat-containing protein 2		0.121087	0.0718912	28.641		0.569906		1.08755	1.1154	0.0563319	5.05037		NaN	0.121087	0.239072	0.108912		NaN	0.696711	0.479811	0.706434		2.6961e-22	122.09	0	2	508	543	GCTTLAGTGDASDASSSFAESAFNEPGGLCIGESGR	509;537							yes	yes
8857	P80313;A0A0N4SV00;A0A0N4SUI8;A0A0N4SV22	P80313	Cct7	T-complex protein 1 subunit eta		0.120836	0.382624	31.5935		0.32783		1.09057	1.00989	0.239085	23.6744		-0.571792	0.231488	0.245662	0.010184		0.0203597	0.375252	0.285138	0.807488		0.0015695	117.04	0	1	158	166	CAMTALSSK	158							yes	no
26738	Q91VR5	Q91VR5	Ddx1	ATP-dependent RNA helicase DDX1		0.120648	0.563573	30.4617		0.443641		1.08722	1.09789	0.408974	37.251		NaN	0.120648	-0.52627	0.596541		NaN	0.697681	0.0950587	0.0929823		0.0002681	123.98	0	1	568	577	FLICTDVAAR	571							yes	yes
68014	E9PUM4;Q71LX4	E9PUM4	Tln2	Talin-2		0.120615	0.433136	31.8119		0.328544		1.08865	1.22491	0.403211	32.9176		-0.136101	0.195068	0.857881	0.0461613		0.701367	0.335512	0.000748619	0.718035		0.00014649	161.79	1	1	1949	1956	RELIECAR	1954							yes	no
67776	P58137;Q8BZR4;G3UXJ8	P58137	Acot8	Acyl-coenzyme A thioesterase 8		0.120573	0.143946	31.8703		0.328677		1.08768	1.06735	0.103562	9.70268		0.221546	0.164795	-0.107693	0.0763511		0.30179	0.761543	0.775791	0.681593		2.7726e-15	176.4	1	1	295	310	RDGVLAVTCAQEGVIR	303							yes	yes
14105	Q921T2-2;Q921T2;Q921T2-3;E9PWW2;J3QQ40;Q3UE61;D3YZP0;D3YZJ9;D3YXF8	Q921T2-2	Tor1aip1	Torsin-1A-interacting protein 1		0.120527	0.284548	29.7285		0.486648		1.08713	1.0249	0.191692	18.7035		NaN	0.236031	-0.304316	0.120527		NaN	0.463838	0.321019	0.687722		1.9867e-35	154.46	0	1	260	287	DQDFPAHENQPLLLTSGCQENPQEWVDR	277							yes	no
55045	P21981;G3UXE8;Q9D7I9	P21981	Tgm2	Protein-glutamine gamma-glutamyltransferase 2		0.119784	0.206318	35.1799		0.0831207		1.09	1.07172	0.15003	13.999		-0.162729	0.00522036	0.279235	0.234347		0.429033	0.8415	0.045842	0.146036		0.00076862	125.31	0	1	663	671	LVVNFQCDK	669							yes	yes
41950	Q6P2B1;Q6P2B1-2;F6TDZ2;Q6P2B1-3;A0A0U1RQ41;Q8K368	Q6P2B1	Tnpo3	Transportin-3		0.11967	0.347328	29.0834		0.574143		1.08649	1.25402	0.319141	25.4494		NaN	0.697811	0.11967	0.0752369		NaN	0.0961006	0.657515	0.772333		1.1833e-07	158.79	0	1	310	322	IVCTPGQGLGDLR	312							yes	no
65361	Q9EP71	Q9EP71	Rai14	Ankycorbin		0.119669	0.464479	30.3311		0.446608		1.0872	1.18737	0.405509	34.152		0.172073	-0.298401	0.0672656	0.817137		0.562697	0.325351	0.763329	0.0230809		6.6577e-11	172.94	0	1	926	935	QLQNQLAECK	934							yes	yes
92231	P63242;A0A0A0MQM0;J3QPS8;Q8BGY2	P63242	Eif5a	Eukaryotic translation initiation factor 5A-1		0.119393	0.200017	30.7355		0.447444		1.08628	1.17677	0.169043	14.365		0.100621	NaN	0.119393	0.456065		0.734745	NaN	0.53918	0.0709836		1.6644e-32	160.81	0	1	127	150	YDCGEEILITVLSAMTEEAAVAIK	129							yes	no
59753	Q60953;D3Z3A6;D3YXR5;Q60953-2;F7BTZ2;D3Z2V0	Q60953	Pml	Protein PML		0.119266	0.418801	30.5428		0.447833		1.08618	1.10572	0.315341	28.519		-0.320841	NaN	0.119266	0.516394		0.250928	NaN	0.559706	0.151773		1.3903e-07	171.75	0	1	200	209	NPALTDIYCR	208							yes	no
526	Q3UNZ8;A0A0A6YWV6;Q3UNZ8-2;A0A0A6YWZ0;A0A0A6YXW5	Q3UNZ8	BC026585	Quinone oxidoreductase-like protein 2		0.118955	0.0840593	36.4589		0.0847822		1.08625	1.0869	0.0632746	5.82155		0.153036	0.0848739	0.214964	0.0206779		0.387842	0.430419	0.112426	0.767484		0.0034339	120.49	0	1	29	36	AALCTELK	32							yes	no
91903	G3X9Y6	G3X9Y6	Akr1c19			0.118792	0.0940987	32.6159		0.260175		1.0872	1.09159	0.0712063	6.52315		0.218645	0.0461711	0.191413	0.040309		0.238941	0.999481	0.242445	0.842457		8.328e-65	230.23	0	1	227	246	WVDPSSPVLLNDPILCDMAK	242							yes	yes
85612	Q8CI94	Q8CI94	Pygb	Glycogen phosphorylase, brain form		0.118725	0.31586	29.4701		0.492219		1.08577	1.04213	0.217787	20.8983		-0.311463	0.304263	0.118725	NaN		0.358674	0.509594	0.54083	NaN		5.6603e-63	244.16	0	1	774	790	VFADYEAYIQCQAQVDR	784							yes	yes
83629	P45700	P45700	Man1a1	Mannosyl-oligosaccharide 1,2-alpha-mannosidase IA		0.118676	0.278438	30.6762		0.449629		1.0864	1.19612	0.250135	20.9122		0.169213	0.648221	0.0681383	0.0627241		0.536049	0.124178	0.780611	0.750071		8.119e-07	140.1	0	1	568	582	TWAWEAVEALESHCR	581							yes	yes
84570	Q9R111;D3YU09	Q9R111	Gda	Guanine deaminase		0.118477	0.553469	28.6032		0.577719		1.08607	0.992402	0.315308	31.7722		0.161545	0.333448	0.0754095	-0.895817		0.843023	0.462969	0.792927	0.0661457		0.00012969	152.54	0	1	169	181	VCMDLNDTVPEYK	170							yes	no
67723	P11930	P11930	Nudt19	Nucleoside diphosphate-linked moiety X motif 19, mitochondrial		0.118147	0.140519	34.277		0.107		1.08553	1.05725	0.09913	9.37625		-0.126268	0.145556	0.191201	0.0907369		0.581652	0.237823	0.139088	0.425471		0.0349	113.07	1	1	352	357	RCTAHL	353							yes	yes
83123	Q9D1A2	Q9D1A2	Cndp2	Cytosolic non-specific dipeptidase		0.117777	0.243637	34.6287		0.107842		1.08814	1.06613	0.174159	16.3357		0.308707	0.226516	0.00903753	-0.235113		0.571458	0.0884936	0.782971	0.203666		8.3481e-06	68.834	0	1	93	121	TVCIYGHLDVQPAALEDGWDSEPFTLVER	95							yes	yes
71105	A0A0R4J007;P70261	A0A0R4J007	Pald1	Paladin		0.117728	0.716567	29.3289		0.579969		1.08502	0.956413	0.403302	42.1682		0.117728	0.355832	-0.987101	NaN		0.684503	0.428882	0.000310813	NaN		0.075869	74.423	0	1	120	127	SCGAPNFR	121							yes	no
22823	Q3UQN2;F6RG68;Q3UQN2-3;J3QPQ1;Q3UQN2-2	Q3UQN2	Fcho2	F-BAR domain only protein 2		0.117449	0.292894	31.5005		0.338857		1.0894	1.08195	0.214308	19.8076		0.250027	0.397272	-0.265381	-0.015129		0.401322	0.112949	0.399048	0.934786		1.7869e-44	232.95	1	1	263	283	ERPGLIEFEECDPASAVEGIK	273		FCHO2_MOUSE	DISULFID	273;273	Disulphid		yes	no
10951	Q8K1R3;Q8K1R3-2	Q8K1R3	Pnpt1	Polyribonucleotide nucleotidyltransferase 1, mitochondrial		0.117389	0.168405	30.0709		0.496373		1.08519	1.09137	0.127454	11.6784		-0.0821479	0.1575	0.0772786	0.322465		0.82661	0.56011	0.742695	0.238403		8.1321e-07	183.89	0	1	662	669	DFITEICR	668							yes	yes
37490	Q60597;Q60597-3;Z4YJV4;Q60597-2;Q60597-4;Q5SVY0;Q5SVY1	Q60597	Ogdh	2-oxoglutarate dehydrogenase, mitochondrial		0.117385	0.5064	34.7169		0.10874		1.09105	1.27505	0.49531	38.8464		0.272587	0.995961	-0.114542	-0.0378165		0.149181	2.49644e-11	0.759448	0.980141		0.00285	126.28	0	1	565	572	ICEEAFTR	566							yes	no
38991	P52503;D6RJ54	P52503	Ndufs6	NADH dehydrogenase [ubiquinone] iron-sulfur protein 6, mitochondrial		0.117341	0.0423067	37.1949		0.0881016		1.08477	1.07525	0.0311972	2.90139		0.105737	0.128944	0.0441184	0.13804		0.538623	0.28321	0.61782	0.351479		6.805e-08	172.8	0	1	76	90	IIACDGGGGALGHPK	79							yes	yes
71149	P97742;Q8BGD5	P97742	Cpt1a	Carnitine O-palmitoyltransferase 1, liver isoform		0.117189	0.0718243	33.3635		0.181296		1.08463	1.08299	0.0537183	4.96018		0.110053	0.197714	0.0226419	0.124324		0.519201	0.328885	0.627898	0.473236		4.5852e-251	346.09	0	2	607	629	SCTTESCNFVLAMMDPTTTAEQR	608;613							yes	yes
11057	A2APY7;A2APY7-2	A2APY7	Ndufaf5	NADH dehydrogenase [ubiquinone] 1 alpha subcomplex assembly factor 5		0.116893	0.396007	29.921		0.497919		1.0844	1.08065	0.287832	26.6351		-0.338319	NaN	0.116893	0.45058		0.221573	NaN	0.545368	0.206721		0.00052692	131.12	0	1	89	100	DFPLALDIGCGR	98							yes	yes
20100	Q99MZ6	Q99MZ6	Myo7b	Unconventional myosin-VIIb		0.116801	0.754984	31.9313		0.34099		1.08433	0.929844	0.404684	43.5217		NaN	0.303962	-1.08721	0.116801		NaN	0.236231	4.87169e-07	0.576211		0.00092564	154.11	0	1	669	676	ELCIQQLR	671							yes	yes
91487	A2AVR6;Q8VHQ9;E0CYA0;E0CXP8;F6SS52;E0CYS0	A2AVR6	Acot11	Acyl-coenzyme A thioesterase 11		0.116773	0.294656	30.8597		0.399122		1.0851	1.02666	0.191832	18.6852		-0.410781	0.0617112	0.24393	0.171835		0.138211	0.850009	0.383758	0.589411		4.364e-05	144.77	0	1	94	105	WIDTTACLSAER	100							yes	no
36461	Q64511;F6V2E8;F6U5K2;F6XX57	Q64511	Top2b	DNA topoisomerase 2-beta		0.116495	0.169169	29.7265		0.499164		1.08561	1.05873	0.120487	11.3803		0.192817	0.0401728	-0.149881	0.21709		0.782394	0.919863	0.725699	0.511074		1.7813e-246	353.92	0	1	460	475	HSLECTLILTEGDSAK	464							yes	yes
46493	P83882;A0A0A6YW33	P83882	Rpl36a	60S ribosomal protein L36a		0.116278	0.332679	30.1561		0.456976		1.09281	1.15059	0.271567	23.6024		0.584261	-0.0682323	0.300788	-0.124267		0.0591164	0.855383	0.382079	0.743272		0.0016371	116.73	0	2	70	78	LECVEPNCR	72;77							yes	yes
22730	A0A087WQS2;Q9CQC6;A0A087WPF9;A0A087WS48	A0A087WQS2	Bzw1	Basic leucine zipper and W2 domain-containing protein 1		0.116188	0.375677	31.6688		0.343023		1.08387	1.17715	0.316262	26.8667		0.61312	NaN	-0.123397	0.116188		0.0098918	NaN	0.758753	0.577753		1.2391e-69	202.98	1	1	57	84	ERFDPTQFQDCIIQGLTETGTDLEAVAK	67							yes	no
59717	P62317;D3Z5N9	P62317	Snrpd2;Gm5449	Small nuclear ribonucleoprotein Sm D2		0.116105	0.255298	32.9253		0.184274		1.08799	1.05913	0.18065	17.0566		0.293624	0.242817	-0.260475	-0.0106073		0.122179	0.229016	0.310041	0.918418		1.1538e-69	273.82	0	1	38	47	NNTQVLINCR	46							yes	no
66649	Q91YJ3	Q91YJ3	Thyn1	Thymocyte nuclear protein 1		0.116061	0.131041	29.2073		0.584992		1.08396	1.05791	0.0928084	8.77285		0.142889	0.185834	0.0892337	-0.110561		0.626827	0.720973	0.718295	0.992154		0.0023368	118.32	0	1	87	95	QTACWDGVR	90							yes	yes
46950	Q91VI7	Q91VI7	Rnh1	Ribonuclease inhibitor		0.116058	0.169748	34.4168		0.111829		1.08555	1.062	0.121782	11.4673		0.19885	0.0332659	-0.140752	0.226301		0.279935	0.722143	0.676286	0.120803		5.5036e-84	276.61	0	2	201	212	LENCGITAANCK	204;211							yes	yes
29816	A2AVJ7;Q99PL5;Q99PL5-4;Q99PL5-3;Q99PL5-2;Q99PL5-6;Q99PL5-7;Q99PL5-8;Q99PL5-5;Q99PL5-9;Q99PL5-11;Q99PL5-10;Q99PL5-12;Q3T9Z9-4	A2AVJ7	Rrbp1	Ribosome-binding protein 1		0.116024	0.075919	31.5775		0.343566		1.08412	1.07768	0.0563251	5.22651		0.180553	0.15418	0.0778678	0.0131506		0.544144	0.505587	0.67139	0.877357		5.3422e-05	124.12	0	1	697	713	GEPGPPDCDGPLFLPYK	704							yes	no
8192	P51661	P51661	Hsd11b2	Corticosteroid 11-beta-dehydrogenase isozyme 2		0.115831	0.708024	35.5786		0.0912979		1.08852	1.28523	0.680293	52.9318		0.253252	1.17662	-0.507599	-0.0215906		0.164424	0.00389797	0.0060989	0.863559		3.8174e-06	145.89	0	1	84	96	AVLITGCDTGFGK	90							yes	yes
9628	Q9Z0S1;D3Z5X0	Q9Z0S1	Bpnt1	3(2),5-bisphosphate nucleotidase 1		0.115526	0.574098	35.324		0.0919546		1.08337	1.38306	0.592964	42.8734		0.115526	NaN	1.04688	-0.000355704		0.505185	NaN	5.68279e-12	0.855843		1.0954e-07	167.67	0	1	28	40	CVIAEGDLGIVQK	28							yes	no
61650	Q8BXR9;F8WIZ7;Q8BXR9-2;V9GXX3	Q8BXR9	Osbpl6	Oxysterol-binding protein-related protein 6;Oxysterol-binding protein		0.115435	0.166628	32.244		0.270691		1.08669	1.08117	0.124033	11.4722		0.229512	0.263992	-0.073248	0.00135837		0.287295	0.250586	0.894517	0.89283		5.9617e-15	169.02	1	1	672	688	PFNPVLGETYECIREDK	683							yes	no
75999	Q9CXA2	Q9CXA2	L3hypdh	Trans-L-3-hydroxyproline dehydratase		0.115316	0.239435	29.9552		0.502854		1.09039	1.08836	0.179006	16.4473		-0.0507086	0.340798	-0.142119	0.28134		0.849423	0.296034	0.71029	0.417532		1.9513e-16	228.98	0	1	300	313	SSATGSVFTGCAVR	310							yes	yes
78210	B1AVH7;B1AVH7-2	B1AVH7	Tbc1d2	TBC1 domain family member 2A		0.115266	0.482621	28.4567		0.587396		1.08317	1.15374	0.387615	33.5965		0.115266	-0.310701	0.652405	NaN		0.934377	0.357656	0.0675234	NaN		5.3029e-55	266.71	0	1	81	101	TAQDANPLDSIDLSSAVFDCK	100							yes	no
55097	Q9QZD9;A2AE03	Q9QZD9	Eif3i	Eukaryotic translation initiation factor 3 subunit I		0.115224	0.668338	28.8889		0.587525		1.08314	1.12267	0.494723	44.0665		0.710152	NaN	-0.623928	0.115224		0.116543	NaN	0.1488	0.694308		0.0050064	109.01	0	1	78	85	LWDCETGK	81							yes	no
87048	A2ARV4;A2ARV5;Q3V346	A2ARV4	Lrp2	Low-density lipoprotein receptor-related protein 2		0.114982	0.832711	30.4344		0.460974		1.0946	1.14496	0.598491	52.2717		-0.0963268	-1.04878	0.32629	0.931517		0.638725	5.45728e-05	0.345542	0.00139057		0.0058725	114.02	0	1	3589	3595	VLCEHHR	3591		LRP2_MOUSE	DISULFID	3574;3591	Disulphid		yes	yes
15429	P80315;G5E839;G3UYW5;G3UXF3;G3UXG2	P80315	Cct4	T-complex protein 1 subunit delta		0.114744	0.147413	29.2206		0.588977		1.08278	1.07641	0.109079	10.1335		NaN	0.241438	0.114744	-0.0524596		NaN	0.454059	0.550712	0.910295		0.00017379	145.95	1	1	327	338	DVEREDIEFICK	337							yes	no
44051	Q6A0A2;Q6A0A2-3;Q6A0A2-2;A0A087WPU9	Q6A0A2	Larp4b	La-related protein 4B		0.114583	0.155488	28.5045		0.589464		1.08266	1.10794	0.120879	10.9102		0.00245485	0.309715	0.114583	NaN		0.833748	0.500701	0.66753	NaN		0.00061516	130.71	1	1	649	658	KPSYAEICQR	656							yes	no
9136	Q9DBE0	Q9DBE0	Csad	Cysteine sulfinic acid decarboxylase		0.11453	0.228743	32.9183		0.188668		1.08499	1.06433	0.163432	15.3554		0.0191283	0.209931	-0.21917	0.296622		0.815827	0.181585	0.415372	0.274227		3.9053e-295	387.36	0	1	328	341	CHGSQASYLFQQDK	328							yes	yes
11957	P47962;D3YYV8	P47962	Rpl5	60S ribosomal protein L5		0.114463	0.534182	32.5662		0.273791		1.08257	1.27289	0.4965	39.0058		NaN	0.876873	0.114463	-0.152482		NaN	1.14686e-05	0.424506	0.576348		0.00031687	127.56	0	1	59	68	DIICQIAYAR	62							yes	no
9775	Q80U95;A0A0G2JDR9	Q80U95	Ube3c	Ubiquitin-protein ligase E3C		0.114382	0.413497	28.0422		0.590074		1.08251	1.22854	0.369902	30.109		-0.068022	NaN	0.114382	0.721739		0.692768	NaN	0.712675	0.0833316		0.013436	97.602	0	1	551	558	DACLGIIK	553							yes	no
63954	Q9D868-2;A2BGI9;A2BGI8;Q9D868	Q9D868-2	Ppih	Peptidyl-prolyl cis-trans isomerase H;Peptidyl-prolyl cis-trans isomerase		0.114251	0.332765	29.8531		0.5062		1.08241	1.25039	0.304573	24.3583		0.679839	0.0932694	NaN	0.114251		0.135262	0.749901	NaN	0.624674		0.0033073	121.74	0	1	45	52	QFCTGEFR	47							yes	no
29057	Q9R0M5;Q9R0M5-2;Q9R0M5-3	Q9R0M5	Tpk1	Thiamin pyrophosphokinase 1		0.113459	0.290641	32.6194		0.277016		1.08182	1.04136	0.201183	19.3194		NaN	0.113459	-0.281008	0.285971		NaN	0.330494	0.433025	0.237779		4.5175e-20	184.71	0	1	87	103	GCDLISTPDQDHTDFTK	88							yes	no
6165	B9EJ54;A0A0J9YUD5;E9Q880	B9EJ54	Nup205			0.113246	0.16109	31.9697		0.277704		1.08209	1.10064	0.124873	11.3455		0.153996	0.0724969	-0.0414973	0.341106		0.483623	0.815437	0.994349	0.166618		1.2022e-35	256.96	0	1	1207	1219	AQIEQVIANCEHK	1216							yes	no
93712	A2AVR6;Q8VHQ9;E0CYA0;E0CXP8;F6SS52;E0CYS0	A2AVR6	Acot11	Acyl-coenzyme A thioesterase 11		0.113242	0.154847	30.8222		0.412948		1.08169	1.06345	0.110673	10.407		0.102293	0.236379	0.124192	-0.132265		0.710723	0.364526	0.640185	0.71518		0.035979	150.82	0	1	385	390	YLVSCK	389							yes	no
49322	O88736;Q8C5N9	O88736	Hsd17b7	3-keto-steroid reductase		0.113148	0.0508383	30.3113		0.466663		1.08159	1.09568	0.0389197	3.55211		0.18863	0.0918934	0.113148	NaN		0.790442	0.667076	0.670366	NaN		1.5534e-13	174.4	0	2	22	36	LLAEDDDLHLCLACR	32;35							yes	no
60621	Q9ESJ4;A0A0A6YWW3	Q9ESJ4	Nckipsd	NCK-interacting protein with SH3 domain		0.11244	0.171534	28.1867		0.595977		1.08117	1.08438	0.128443	11.8447		0.0915658	-0.102934	0.133315	0.315061		0.981578	0.74199	0.67475	0.378195		0.00063181	119.06	0	1	315	324	NTGLSHELCR	323							yes	yes
44089	Q69ZN7;E9Q390;Q69ZN7-4;Q69ZN7-2;Q69ZN7-3	Q69ZN7	Myof	Myoferlin		0.112261	0.130331	33.5322		0.121043		1.08145	1.08339	0.0976993	9.01794		0.263093	-0.0430569	0.0670439	0.157478		0.162768	0.828836	0.455266	0.385238		8.735e-69	291.22	1	1	1373	1386	KPVVGQCTIDHLDR	1379							yes	no
57744	Q8BP47	Q8BP47	Nars	Asparagine--tRNA ligase, cytoplasmic		0.112219	0.317938	31.0549		0.417008		1.08098	1.03535	0.209362	20.2214		0.13054	0.0938995	-0.430634	0.307428		0.63441	0.645161	0.139965	0.366149		0.0037073	96.957	0	1	116	127	NDPSLPEPACVK	125							yes	yes
57590	Q9CS42	Q9CS42	Prps2	Ribose-phosphate pyrophosphokinase 2		0.112115	0.0951394	33.2802		0.195555		1.08094	1.09744	0.0736297	6.70925		0.134576	0.0404899	0.262311	0.0896541		0.490816	0.692341	0.131032	0.428976		4.083e-06	161.17	0	1	164	176	NCIIVSPDAGGAK	165							yes	yes
57566	P28271	P28271	Aco1	Cytoplasmic aconitate hydratase		0.11208	0.079516	32.2878		0.281492		1.08088	1.05907	0.0570018	5.38223		0.135258	-0.0346804	0.130931	0.093229		0.649227	0.982163	0.624026	0.636708		0.0012429	156.01	0	1	49	56	NCDEFLVK	50							yes	yes
45427	F8VQ95;Q6Y685-2;Q6Y685;REV__L7MUB7;REV__A2BI42;REV__B1B0R4;REV__B1B0R5;REV__A2BI41;REV__Q9JJQ7;REV__Q3TKR2;REV__A2BI40	F8VQ95	Tacc1	Transforming acidic coiled-coil-containing protein 1		0.111982	0.427361	29.6028		0.513366		1.08849	1.09606	0.314796	28.7206		-0.0610548	-0.43285	0.28502	0.552341		0.877003	0.196008	0.372317	0.16838		1.3193e-07	161.02	0	1	508	517	LASTSSCAQK	514							yes	no
29112	G3X983;Q66JZ4	G3X983	Tcaim;TCAIM	T-cell activation inhibitor, mitochondrial		0.111783	0.0877568	29.392		0.513998		1.08056	1.09115	0.0667549	6.11786		NaN	0.217308	0.111783	0.0430869		NaN	0.407437	0.717941	0.846136		1.7196e-05	150.88	0	1	276	284	GCTVVFTDR	277							yes	no
74967	Q91W50;Q8JZN2;A0A0G2JF72;A0A0G2JE62;A0A0G2JDJ7	Q91W50	Csde1	Cold shock domain-containing protein E1		0.111548	0.170523	30.3089		0.47166		1.08112	1.06619	0.122971	11.5337		0.256929	0.164811	-0.139925	0.0582846		0.396319	0.540062	0.750512	0.761252		1.1213e-62	276.97	0	1	116	132	SPAAPGQSPTGSVCYER	129							yes	yes
84506	Q9D8C4;D6RFB1	Q9D8C4	Ifi35	Interferon-induced 35 kDa protein homolog		0.111308	0.163713	31.5637		0.359446		1.0815	1.10804	0.128269	11.5762		-0.0123194	0.18196	0.35349	0.0406554		0.958497	0.413981	0.214884	0.78015		3.6181e-05	134.21	0	2	72	89	VCCPLPEGSALVTFEDPK	73;74							yes	yes
87806	Q9EPL8;A0A140LHD0	Q9EPL8	Ipo7	Importin-7		0.111265	0.200268	29.026		0.599561		1.08018	1.0437	0.140473	13.4591		0.217031	-0.170414	NaN	0.111265		0.736319	0.632318	NaN	0.706112		5.0588e-13	191.79	0	1	725	740	VLTGVAGEDAECHAAK	736							yes	yes
83934	Q3THS6;A0A0U1RNT6;A0A0U1RNK6;A0A0U1RQ95;A0A0U1RQB0;Q91X83	Q3THS6	Mat2a	S-adenosylmethionine synthase isoform type-2		0.110525	0.461283	29.8269		0.517998		1.07962	1.03212	0.308094	29.8505		0.110525	-0.508328	NaN	0.393645		0.943806	0.0559359	NaN	0.264854		0.015596	98.041	0	1	54	61	VACETVAK	56							yes	no
10224	Q6NSR8;F6T2H5	Q6NSR8	Npepl1	Probable aminopeptidase NPEPL1		0.110414	0.439446	30.6363		0.475218		1.07954	1.04458	0.300475	28.7651		NaN	0.407133	-0.457681	0.110414		NaN	0.213944	0.150609	0.703542		2.4661e-16	195.79	0	1	283	295	DCGGAAAVLGAFR	284							yes	yes
93144	Q8R3P0;V9GXG0;B0QZP3;D6RJ20	Q8R3P0	Aspa	Aspartoacylase		0.110037	0.0631711	33.0328		0.20163		1.07942	1.07179	0.0465168	4.34009		0.135086	0.0164392	0.0849881	0.159473		0.532372	0.793143	0.603137	0.380282		0.001386	138.24	0	1	63	70	YIDCDLNR	66							yes	no
77782	Q91VA0;D3Z106;Q91VA0-2;D3YV36	Q91VA0	Acsm1	Acyl-coenzyme A synthetase ACSM1, mitochondrial		0.109919	0.25232	34.9289		0.104724		1.07962	1.05183	0.174556	16.5954		0.300824	-0.292922	0.151752	0.0680847		0.100918	0.154017	0.236147	0.580544		0.0046669	117.7	0	1	242	248	SYIPSCR	247							yes	no
35384	P45376;D3YVJ7	P45376	Akr1b1;Akr1b3	Aldose reductase		0.109678	0.402303	34.6138		0.127647		1.07981	0.990189	0.240179	24.2559		-0.647239	0.0531712	0.217388	0.166185		0.00102181	0.559432	0.290653	0.223663		5.2542e-179	342.24	0	1	42	53	HIDCAQVYQNEK	45							yes	no
3908	Q8BFZ9	Q8BFZ9	Erlin2	Erlin-2		0.109573	0.336398	30.3677		0.477868		1.07891	1.15766	0.277695	23.9875		0.109573	0.552111	-0.108033	NaN		0.690738	0.0939064	0.798593	NaN		0.00018539	145.08	1	1	256	267	AKADAECYTALK	262							yes	yes
81886	P61222	P61222	Abce1	ATP-binding cassette sub-family E member 1		0.109386	0.245578	30.6693		0.478457		1.07877	1.00036	0.161431	16.1372		NaN	0.109386	0.14746	-0.29565		NaN	0.700245	0.489194	0.399024		4.6246e-40	219.16	0	1	196	210	TQAIVCQQLDLTHLK	201							yes	yes
38009	Q7TNG8	Q7TNG8	Ldhd	Probable D-lactate dehydrogenase, mitochondrial		0.109084	0.548643	34.2385		0.129203		1.08742	1.29913	0.549525	42.2994		-0.113649	0.294026	-0.0758585	1.06863		0.592904	0.252775	0.933036	0.0140063		6.9978e-33	222.18	0	1	276	289	IEFLDDVMMDACNR	287							yes	yes
18320	O09172;H3BJA3;A0A0G2JDI4;F6VNW5	O09172	Gclm	Glutamate--cysteine ligase regulatory subunit		0.108954	0.244412	34.2277		0.129546		1.08161	1.09858	0.186946	17.0171		-0.00145726	0.219365	-0.146623	0.408961		0.959005	0.277875	0.654363	0.0439959		2.2597e-37	216.68	0	1	65	80	EFPDVLECTMSHAVEK	72							yes	no
39537	E9PVA8	E9PVA8	Gcn1l1			0.108407	0.0765243	32.4371		0.293646		1.0781	1.08278	0.057694	5.32831		0.124025	0.0927879	0.210188	0.0258651		0.517418	0.653166	0.351042	0.788229		1.0343e-13	213.63	0	1	2635	2649	ILDVASLEALNECSR	2647							yes	yes
61928	P67778;Q5SQG5	P67778	Phb	Prohibitin		0.108275	0.166254	34.5639		0.131347		1.07856	1.05415	0.117343	11.1316		0.219569	-0.159892	0.0594232	0.157128		0.225021	0.446727	0.482866	0.386114		0.0011778	160.69	0	1	64	70	PIIFDCR	69							yes	no
85451	Q925I1;Q925I1-2;H3BKI6;H3BK90;V9GWS5;V9GWS6	Q925I1	Atad3	ATPase family AAA domain-containing protein 3		0.107912	0.175396	32.9245		0.207977		1.08132	1.06707	0.128244	12.0183		0.226687	-0.0108627	0.239744	-0.112693		0.292379	0.947294	0.161079	0.709498		5.5747e-82	290.71	2	1	573	591	VERPDSQTNKPPHPSLLSC	591							yes	no
32652	Q61133	Q61133	Gstt2	Glutathione S-transferase theta-2		0.107152	0.494978	33.7331		0.13437		1.07842	1.27087	0.491526	38.6763		-0.106216	0.0357027	0.178601	0.998282		0.655768	0.827697	0.160065	0.000631355		0	444.13	0	1	38	53	GQHMSEQFSQVNCLNK	50							yes	yes
93525	Q61550	Q61550	Rad21	Double-strand-break repair protein rad21 homolog		0.106932	0.250273	30.9917		0.438354		1.07705	1.15194	0.213427	18.5275		0.128295	0.0855702	-0.0168487	0.551172		0.666094	0.774007	0.951857	0.119215		0.0012186	122.26	0	1	73	84	YLLADCNEAFIK	78							yes	yes
30720	O70400;S4R1V0	O70400	Pdlim1	PDZ and LIM domain protein 1		0.106705	0.184101	32.7631		0.211651		1.07692	1.03558	0.124817	12.0528		0.131387	0.181783	-0.227349	0.0820226		0.453673	0.414389	0.392989	0.666375		9.0528e-101	283.15	0	1	295	307	GHFFVEDQIYCEK	305		PDLI1_MOUSE	METAL	305	Zinc 2		yes	yes
45716	E9Q6P5	E9Q6P5	Ttc7b			0.106608	0.283262	29.3511		0.613858		1.07669	0.986027	0.181781	18.4357		0.106608	0.143576	-0.364486	NaN		0.9516	0.647795	0.289241	NaN		7.001e-38	231.17	0	1	440	453	LCVGSLHWLEEAEK	441							yes	yes
42411	H7BX88;P47934;F7BF80;B7ZDD7;B7ZDD8;A2AWE5;A2AWJ5	H7BX88	Crat	Carnitine O-acetyltransferase		0.106523	0.201113	31.8258		0.376018		1.07903	1.04899	0.141399	13.4795		0.227287	0.202883	0.0101639	-0.205447		0.319544	0.526284	0.828569	0.444202		1.1405e-19	196.24	0	1	423	437	IYGQACATYESASLR	428							yes	no
7570	Q91VW3;I7HPY0	Q91VW3	Sh3bgrl3	SH3 domain-binding glutamic acid-rich-like protein 3		0.106457	0.264983	30.7947		0.440303		1.07658	0.982744	0.170076	17.3062		0.118	NaN	-0.346627	0.106457		0.928945	NaN	0.288284	0.602424		3.6257e-27	140.55	0	1	59	91	ATPPQIVNGNHYCGDYELFVEAVEQDTLQEFLK	71							yes	yes
6875	Q80X80	Q80X80	C2cd2l	C2 domain-containing protein 2-like		0.106448	0.560592	32.5		0.300266		1.09126	1.04065	0.362852	34.8678		-0.76275	0.344464	0.475823	-0.131567		0.00629401	0.0373066	0.098423	0.644904		7.4427e-102	277.63	0	1	135	148	ASISHVTCVDQSER	142							yes	yes
9514	Q8BIW1	Q8BIW1	Prune	Protein prune homolog		0.106368	0.286596	29.3731		0.614599		1.07652	1.04299	0.199625	19.1396		0.106368	-0.271025	NaN	0.291293		0.699508	0.424506	NaN	0.395556		2.5257e-05	166.34	0	1	438	448	CSQISLSQSAR	438							yes	yes
70324	P80314	P80314	Cct2	T-complex protein 1 subunit beta		0.106016	0.176443	30.9593		0.442121		1.08025	1.09817	0.134811	12.2759		-0.0262672	0.322191	0.230364	-0.0183329		0.926505	0.193215	0.457001	0.960102		0.0062144	121.14	1	1	528	535	RVPDHHPC	535							yes	yes
75579	Q8C754;G3UY33;Q8C754-2	Q8C754	Vps52	Vacuolar protein sorting-associated protein 52 homolog		0.105568	0.205371	29.2839		0.617075		1.07649	1.02426	0.136738	13.35		0.0584551	0.15268	-0.275972	0.161125		0.949978	0.785215	0.541798	0.609394		0.025071	63.662	0	1	384	395	SQHYALLDNSCR	394							yes	no
61077	Q6ZQ38;D3YWC5	Q6ZQ38	Cand1	Cullin-associated NEDD8-dissociated protein 1		0.105497	0.23824	34.4335		0.13892		1.07589	1.04587	0.163399	15.6233		0.276529	0.0957449	-0.285575	0.115249		0.143802	0.4825	0.245305	0.350622		0.0080745	99.442	0	1	949	957	NVVAECLGK	954							yes	yes
92603	Q5SXR6;Q68FD5;F6Z1R4	Q5SXR6	Cltc	Clathrin heavy chain;Clathrin heavy chain 1		0.105436	0.202156	31.3561		0.444509		1.07821	1.06111	0.145173	13.6813		0.268909	0.00932565	-0.179309	0.201547		0.375486	0.975926	0.607371	0.535615		1.5822e-05	170.06	0	1	434	441	YESLELCR	440							yes	no
2203	Q60597;Q60597-3;Z4YJV4;Q60597-2;Q60597-4;Q5SVY0;Q5SVY1	Q60597	Ogdh	2-oxoglutarate dehydrogenase, mitochondrial		0.105057	0.345571	29.2923		0.618655		1.0786	1.16853	0.297829	25.4875		0.669509	0.21399	-0.110312	-0.00387567		0.142146	0.504891	0.825763	0.83034		9.1715e-05	151.98	1	1	390	402	AEQFYCGDTEGKK	395							yes	no
12547	P58252	P58252	Eef2	Elongation factor 2		0.104684	0.230482	31.3675		0.382516		1.07569	1.02298	0.151981	14.8567		-0.317549	0.0639363	0.145431	0.186625		0.255831	0.734442	0.494104	0.562323		6.2001e-15	187.55	0	1	560	571	DLEEDHACIPIK	567							yes	yes
90099	Q8VE19	Q8VE19	Mios	WD repeat-containing protein mio		0.104607	0.398703	29.4854		0.537026		1.09047	1.06504	0.282539	26.5284		-0.138222	-0.420037	0.347437	0.413406		0.696582	0.209892	0.316995	0.243519		0.0047761	110.63	0	2	772	779	VTSCPGCR	775;778							yes	yes
68321	F6VQH5;D3YTQ3;Q9Z130	F6VQH5	Hnrnpdl	Heterogeneous nuclear ribonucleoprotein D-like		0.104301	0.204604	31.6334		0.383876		1.07764	1.0982	0.157389	14.3316		0.205864	-0.0832952	0.00273709	0.371407		0.363245	0.809213	0.892124	0.282165		7.7747e-51	234.49	1	1	177	191	RGFCFITYTDEEPVK	180							yes	no
89127	Q99MZ6	Q99MZ6	Myo7b	Unconventional myosin-VIIb		0.104269	0.163716	32.8226		0.219202		1.07628	1.06666	0.119201	11.1751		0.253592	0.17611	0.0324282	-0.117302		0.246371	0.385473	0.772296	0.733097		0.00076816	139.86	1	1	1818	1828	VRDLCEGIGTR	1822							yes	yes
20282	P31938	P31938	Map2k1	Dual specificity mitogen-activated protein kinase kinase 1		0.104268	0.22065	31.5798		0.383992		1.07495	1.07053	0.161814	15.1154		0.104268	0.298757	-0.141547	NaN		0.725561	0.22532	0.712511	NaN		6.2497e-21	152.32	1	1	270	291	ELELLFGCHVEGDAAETPPRPR	277							yes	yes
76603	Q60738;F6TRQ3	Q60738	Slc30a1	Zinc transporter 1		0.104218	0.214979	31.2405		0.449553		1.07713	1.07461	0.158162	14.7181		0.196854	0.011583	0.32542	-0.166268		0.382697	0.989748	0.251944	0.636773		0.00061171	121.35	0	2	423	433	SSVLPCELACR	428;432							yes	yes
26239	Q9CXT8;D3Z1T9	Q9CXT8	Pmpcb	Mitochondrial-processing peptidase subunit beta		0.104015	0.139001	32.1026		0.308632		1.07493	1.11169	0.111013	9.98596		0.129738	0.347788	0.0346144	0.0782916		0.502922	0.286505	0.678573	0.711297		1.479e-07	153.1	0	1	258	268	FHFGDSLCSHK	265							yes	yes
58619	Q61166	Q61166	Mapre1	Microtubule-associated protein RP/EB family member 1		0.103935	0.60933	30.3708		0.495827		1.0747	1.37264	0.623434	45.4186		NaN	-0.0678254	1.06291	0.103935		NaN	0.854872	0.00266885	0.720787		2.6344e-46	271.56	0	1	223	241	NIELICQENEGENDPVLQR	228							yes	yes
10259	P62748;A2A7R5	P62748	Hpcal1	Hippocalcin-like protein 1		0.103897	0.23583	31.0041		0.45089		1.07873	1.127	0.189179	16.7861		0.229211	-0.021417	-0.0371995	0.460462		0.713484	0.9082	0.969679	0.101812		7.5145e-14	186.46	0	1	37	49	DCPTGHLTVDEFK	38							yes	yes
76797	P28658	P28658	Atxn10	Ataxin-10		0.103812	0.204769	30.3873		0.496226		1.07463	1.02863	0.136637	13.2834		-0.271294	0.112407	0.0952183	0.18482		0.352747	0.691073	0.600422	0.469673		1.6032e-05	159.63	0	1	57	66	STHAVELACR	65							yes	yes
28756	Q9R059;F2Z455;D6RJ68	Q9R059	Fhl3	Four and a half LIM domains protein 3		0.103673	0.236923	30.9408		0.451821		1.07456	1.0568	0.166797	15.7833		-0.257404	0.11835	0.312046	0.0889964		0.357197	0.702757	0.185546	0.745177		8.2413e-22	224.86	0	2	146	157	GAHYCVPCYENK	150;153							yes	no
20698	Q9JHK4;Q9JHK4-2	Q9JHK4	Rabggta	Geranylgeranyl transferase type-2 subunit alpha		0.103531	0.547959	30.9578		0.452416		1.07458	1.34367	0.592263	44.0781		1.15703	-0.00645042	0.129774	0.0772881		1.88385e-05	0.95356	0.626789	0.713777		0.0015802	136.89	0	1	512	519	ELLLCNNR	516							yes	yes
25327	Q91V35;P18052-2;P18052	Q91V35	Ptpra	Receptor-type tyrosine-protein phosphatase;Receptor-type tyrosine-protein phosphatase alpha		0.103478	0.269647	29.4979		0.540697		1.07436	1.00825	0.178676	17.7213		0.103478	-0.31125	NaN	0.19466		0.707455	0.429551	NaN	0.529059		3.908e-22	205.59	0	1	374	385	FCIQQVGDVTNR	375							yes	no
58173	Q3TW96;Q3TW96-2	Q3TW96	Uap1l1	UDP-N-acetylhexosamine pyrophosphorylase-like protein 1		0.103434	0.240991	31.2634		0.452818		1.07433	1.10867	0.187502	16.9124		0.103434	0.39063	-0.0881817	NaN		0.619168	0.378895	0.850837	NaN		9.6977e-05	161.9	0	1	394	402	NFVAFEVCR	401							yes	no
72785	Q9JLV1	Q9JLV1	Bag3	BAG family molecular chaperone regulator 3		0.103369	0.202295	30.2562		0.497653		1.07846	1.08363	0.15149	13.9798		-0.0239077	0.319699	0.230646	-0.105405		0.925394	0.484634	0.408678	0.998446		3.9096e-15	191.4	0	1	289	300	SGTPVHCPSPIR	295							yes	yes
5595	D3YZN4;D3Z1Z1;Q3ULF4;D3YXB7;G3UX97;D3Z342;F6W695;F6VTG4	D3YZN4	Spg7	Paraplegin		0.103341	0.294922	32.097		0.310975		1.07515	1.00877	0.187683	18.6051		0.19863	0.0446571	-0.439928	0.162026		0.504703	0.793943	0.168402	0.374001		4.7869e-10	164.9	0	1	296	310	APCIVYIDEIDAVGK	298							yes	no
55235	Q9JLZ8;Q9JLZ8-2	Q9JLZ8	Sigirr	Single Ig IL-1-related receptor		0.103187	0.329623	31.0914		0.453849		1.08121	1.07418	0.238963	22.2461		0.413943	0.268621	-0.318379	-0.0622464		0.165042	0.298688	0.333852	0.909346		1.0949e-20	186.58	1	1	163	178	LYDAYVSYSDCPEDRK	173							yes	no
8788	H3BJP2;H3BLJ9;H3BJL6;H3BKH6;Q9R0P3;H3BK43;H3BJC6;H3BL99	H3BJP2	Esd	S-formylglutathione hydrolase		0.103064	0.288899	31.5752		0.388291		1.07405	1.02772	0.196665	19.136		0.259527	NaN	-0.300398	0.103064		0.260533	NaN	0.335307	0.535024		1.3858e-29	111.72	1	1	210	246	AYSGSQIDILIDQGKDDEFLSNGQLLPDNFIAACTEK	243							yes	no
16577	Q9QYJ3	Q9QYJ3	Dnajb1	DnaJ homolog subfamily B member 1		0.102992	0.0713093	31.4535		0.388548		1.07458	1.0834	0.0537583	4.96202		0.0539607	0.055447	0.196989	0.150537		0.855168	0.770036	0.475978	0.494673		8.4387e-48	284.12	0	2	264	279	EALCGCTVNVPTLDGR	267;269							yes	yes
53909	Q7TNG8	Q7TNG8	Ldhd	Probable D-lactate dehydrogenase, mitochondrial		0.102896	0.404595	31.9939		0.312529		1.07476	1.20627	0.371725	30.8162		-0.113435	0.0459168	0.159876	0.808302		0.704255	NaN	0.309084	0.00529652		8.0618e-59	177.35	1	1	391	420	LTGAIVGHVGDGNFHCILLVDPDDAEEQRR	406							yes	yes
70268	A0A0R4J0B4;Q99KK2;Q99KK2-2;A0A0N4SW65;A0A0N4SWC3	A0A0R4J0B4	Cmas	N-acylneuraminate cytidylyltransferase		0.102686	0.38802	30.1004		0.543279		1.07377	0.967449	0.238472	24.6496		NaN	-0.52635	0.102686	0.181759		NaN	0.089638	0.581171	0.571701		8.7952e-10	184	1	1	381	397	RVGLSAVPADACSGAQK	392							yes	no
29984	F6ZV59;G5E8G0;G3X9W0;Q60668-4;Q60668-3;Q60668-2;Q60668;F6SHF3;E9Q5B6;F7A465	F6ZV59	Hnrnpd	Heterogeneous nuclear ribonucleoprotein D0		0.102639	0.118371	34.4452		0.14706		1.07434	1.07602	0.0881758	8.19461		0.238227	0.150829	0.0544498	-0.0352304		0.189736	0.458766	0.501357	0.923571		5.253e-16	213.63	1	1	134	147	GFCFITFKEEEPVK	136							yes	no
60270	Q8R3D1;D6RI34;D6RJI8	Q8R3D1	Tbc1d13	TBC1 domain family member 13		0.102512	0.224068	30.5963		0.50042		1.07508	1.04485	0.155137	14.8477		0.177108	0.252456	-0.254941	0.027917		0.55196	0.330637	0.485231	0.816295		7.5593e-42	175.76	0	1	188	213	NSAPSALNEYEVLPNGCEAHWEVVER	204							yes	yes
6154	Q9CXS4;F6SS03;Q9CXS4-2	Q9CXS4	Cenpv	Centromere protein V		0.101985	0.141375	31.779		0.392167		1.07325	1.1377	0.114447	10.0595		0.0976284	NaN	0.344646	0.101985		0.635737	NaN	0.115803	0.653717		0.0033033	132.53	0	1	188	194	AQHTFCK	193							yes	no
47315	Q9CRD0;Q9CRD0-3;Q9CRD0-2;A0A0J9YUB6;A0A0J9YUK7;A0A0J9YTV7	Q9CRD0	Ociad1	OCIA domain-containing protein 1		0.101581	0.219314	31.3316		0.460588		1.07681	1.07088	0.16067	15.0035		0.223875	-0.0207131	0.309414	-0.166954		0.45225	0.996572	0.274967	0.622019		9.6962e-68	254.24	0	2	34	46	LFAECHEECFWFR	38;42							yes	no
41498	O70475;D3YXP9	O70475	Ugdh	UDP-glucose 6-dehydrogenase		0.101536	0.517476	32.3352		0.317311		1.07292	1.34341	0.517939	38.5541		0.0239154	NaN	0.101536	0.956495		0.801176	NaN	0.557212	6.51671e-06		6.8433e-93	218.22	0	1	231	260	ISSINSISALCEATGADVEEVATAIGMDQR	241							yes	yes
68438	Q8R4U7;E9Q9L3;F6XG76	Q8R4U7	Luzp1	Leucine zipper protein 1		0.101395	0.204194	30.1205		0.504038		1.07299	1.13665	0.170338	14.986		0.472492	0.0188321	0.0752369	0.127554		0.113097	0.932403	0.65329	0.624762		6.8784e-29	185.99	1	1	543	563	RGQVPGHASQGTQAVESSCSK	561							yes	yes
44731	E9QPN7;Q8VDR9;Q8VDR9-2;Q8VDR9-3	E9QPN7	Dock6	Dedicator of cytokinesis protein 6		0.101274	0.58566	29.6523		0.547897		1.07319	1.15139	0.470365	40.8518		0.0583386	0.144209	-0.5883	0.843218		0.827588	0.646439	0.174331	0.022561		6.306e-08	167.24	0	1	378	386	LAAEQFCTR	384							yes	no
30684	Q80U72;Q80U72-4;Q80U72-2;Q80U72-3;F6RIN9;D3YU97	Q80U72	Scrib	Protein scribble homolog		0.101246	0.265559	29.1873		0.630509		1.07398	1.1587	0.22768	19.6495		-0.00412462	0.171669	0.030822	0.575035		0.820278	0.52159	0.887453	0.15419		2.5856e-46	256.52	0	1	1107	1124	GHAGNPCDPTDEGIFISK	1113							yes	no
28035	P67984	P67984	Rpl22	60S ribosomal protein L22		0.101086	0.189718	34.4048		0.151634		1.07457	1.08807	0.143928	13.2278		-0.0907956	0.338145	0.0131264	0.189045		0.715219	0.0406255	0.668254	0.226985		1.6897e-87	233.5	0	1	21	46	FTLDCTHPVEDGIMDAANFEQFLQER	25							yes	yes
80711	Q9JIF7	Q9JIF7	Copb1	Coatomer subunit beta		0.100939	0.273351	32.5196		0.319424		1.07295	1.04294	0.186363	17.8691		-0.338358	0.0580213	0.143857	0.304409		0.193001	0.783503	0.593539	0.211917		0.00031565	147.34	0	1	386	393	TLHSCSVR	390							yes	yes
17068	Q9D2N9;A0A0G2JEL2	Q9D2N9	Vps33a	Vacuolar protein sorting-associated protein 33A		0.100939	0.721673	30.2521		0.505523		1.07247	1.24341	0.628813	50.5717		NaN	-0.478471	0.956069	0.100939		NaN	0.0727784	0.00665735	0.656222		3.679e-21	213.16	0	1	162	177	ECYLEGDQTSLYHAAK	163							yes	yes
56220	P50580;P50580-2;D3YVH7	P50580	Pa2g4	Proliferation-associated protein 2G4		0.100635	0.480506	30.3898		0.506511		1.07224	0.978779	0.295317	30.172		-0.625849	0.100635	0.282207	NaN		0.0250029	0.74233	0.317311	NaN		0.020698	91.626	0	1	291	298	MGVVECAK	296							yes	no
64182	P35235;P35235-2	P35235	Ptpn11	Tyrosine-protein phosphatase non-receptor type 11		0.100408	0.133499	32.0071		0.32131		1.07279	1.05308	0.0951375	9.03422		-0.109005	0.18841	0.0477157	0.153101		0.763491	0.352563	0.833909	0.396248		2.5303e-167	366.4	0	1	245	260	QGFWEEFETLQQQECK	259							yes	no
6548	Q61696;P17879;E9PUB6;A0A0G2JFF2;REV__Q3TET1;REV__Q3UI47;REV__P28741;REV__B1AQZ2;REV__O35601-2;REV__O35601;E9Q9T0	Q61696	Hspa1a;Hspa1b	Heat shock 70 kDa protein 1A;Heat shock 70 kDa protein 1B		0.100302	0.542576	31.3619		0.398261		1.072	0.967763	0.324205	33.5005		0.295171	-0.726756	0.100302	NaN		0.185679	0.0284589	0.698812	NaN		1.8455e-06	122.19	2	1	300	319	ARFEELCSDLFRGTLEPVEK	306							yes	no
26762	Q9EQI8	Q9EQI8	Mrpl46	39S ribosomal protein L46, mitochondrial		0.100161	0.139251	31.4669		0.398777		1.0719	1.05894	0.0998718	9.43127		0.0969622	0.222687	-0.112356	0.103359		0.725484	0.326223	0.820506	0.610379		3.0294e-10	182.09	0	1	273	283	FLLDSDGLSCL	282							yes	yes
42358	Q69ZN7;E9Q390;Q69ZN7-4;Q69ZN7-2;Q69ZN7-3	Q69ZN7	Myof	Myoferlin		0.100068	0.359177	32.2499		0.322524		1.08182	1.12801	0.284628	25.2328		0.569096	0.296939	-0.0968022	-0.209565		0.016143	0.227961	0.812905	0.433253		2.7718e-202	325.09	0	1	1467	1489	IYDCELEDVADFEGLTDFSDTFK	1470							yes	no
27252	A2AQN4;Q9QXG4;A2AQN5;D6RHA7;F7CU63	A2AQN4	Acss2	Acetyl-coenzyme A synthetase, cytoplasmic		0.0997619	0.208523	30.9218		0.468288		1.07179	1.04369	0.143773	13.7755		0.245975	0.127347	-0.242518	0.0721771		0.366438	0.572588	0.449769	0.726445		3.4498e-06	158.57	0	1	557	568	FPGYYVTGDGCR	567							yes	no
68474	Q60676;F7BX26	Q60676	Ppp5c	Serine/threonine-protein phosphatase 5;Serine/threonine-protein phosphatase		0.0997045	0.197597	29.9626		0.553054		1.07155	1.07888	0.147485	13.6702		NaN	0.298536	0.0997045	-0.0966549		NaN	0.358125	0.700306	0.844476		1.0153e-05	140.91	1	1	400	412	RGVSCQFGPDVTK	404							yes	no
9734	Q9D5T0	Q9D5T0	Atad1	ATPase family AAA domain-containing protein 1		0.0995354	0.0311989	34.5769		0.156305		1.07145	1.06795	0.0229954	2.15321		0.109505	0.0895659	0.0534396	0.12588		0.520944	0.504134	0.505156	0.320933		2.7444e-11	177.44	0	1	348	361	DAAFQNVLTHVCLD	359							yes	yes
57606	O09173	O09173	Hgd	Homogentisate 1,2-dioxygenase		0.0994461	0.165893	30.5468		0.510388		1.07136	1.04468	0.117429	11.2407		0.0994461	NaN	0.197196	-0.12626		0.737714	NaN	0.475545	0.738086		0.00018811	128.36	0	1	337	347	NCMSEFMGLIK	338							yes	yes
10386	Q9CRD2	Q9CRD2	Emc2	ER membrane protein complex subunit 2		0.0991559	0.197217	31.7313		0.402445		1.07124	1.03468	0.133721	12.9239		0.205185	0.0797475	-0.245739	0.118564		0.494004	0.701071	0.442409	0.489577		1.8449e-06	164.66	0	1	69	80	DDLALFCLQELR	75							yes	yes
58578	Q8CHK3;F6UP63;D3YU33	Q8CHK3	Mboat7	Lysophospholipid acyltransferase 7		0.0990946	0.255055	33.095		0.235878		1.07133	1.16098	0.220965	19.0326		0.0689734	0.129216	0.0180415	0.574026		0.667313	0.527172	0.737879	0.00567097		1.8331e-30	213.31	0	2	301	312	NIDCYGTDFCVR	304;310							yes	yes
9013	E9QNW6;Q8VDG7;D3Z3Q4	E9QNW6	Pafah2	Platelet-activating factor acetylhydrolase 2, cytoplasmic		0.0989759	0.339506	30.696		0.511923		1.07372	1.18565	0.301288	25.4112		-0.00356168	-0.039373	0.201513	0.697845		0.983564	0.863114	0.505738	0.0154136		0.0015426	121.99	0	1	71	79	CEQPLWIPR	71							yes	no
34705	Q60598;Q921L6;REV__Q8BZR9	Q60598	Cttn	Src substrate cortactin		0.0985651	0.755274	30.9185		0.473389		1.07071	1.14993	0.575381	50.0359		0.0985651	NaN	0.816251	-0.693683		0.739938	NaN	0.0195947	0.00306955		1.3746e-09	179.37	0	1	111	119	HCSQVDSVR	112							yes	no
84567	Q5SV02;P70388;P70388-2;A8Y5I3;E9PUJ2;P70388-4;P70388-3	Q5SV02	Rad50	DNA repair protein RAD50		0.0984924	0.382771	27.9333		0.639132		1.07065	1.08376	0.282731	26.0879		0.0984924	NaN	0.457143	-0.307902		0.967768	NaN	0.194171	0.638982		0.00021214	137.95	0	1	787	797	VCLTDVTIMER	788							yes	no
57605	B1AUN2;B1AUN3;Q3UKV0	B1AUN2	Eif2b3			0.0983545	0.129982	31.1562		0.474292		1.07164	1.055	0.0933992	8.85302		0.163339	0.0333701	0.188244	-0.0933527		0.583075	0.942079	0.494408	0.824909		2.8342e-06	157.33	0	1	423	431	NCLVGSGQR	424							yes	yes
34693	P62317;D3Z5N9	P62317	Snrpd2;Gm5449	Small nuclear ribonucleoprotein Sm D2		0.0983285	0.359873	34.9736		0.135553		1.07054	0.9694	0.211179	21.7845		0.102991	0.116001	-0.615293	0.0936656		0.548198	0.70796	0.00428525	0.675769		6.134e-22	242.39	0	1	62	71	HCNMVLENVK	63							yes	no
92204	E9Q7E9;Q3V3Q7	E9Q7E9	Pacs2	Phosphofurin acidic cluster sorting protein 2		0.0978821	0.174721	28.707		0.641049		1.07134	1.07652	0.13023	12.0973		-0.104358	0.164473	0.0312908	0.302366		0.623717	0.762168	0.88645	0.392728		9.3959e-16	227.36	0	2	539	551	YCNCNSQPPTPVK	540;542							yes	no
18714	Q9D051	Q9D051	Pdhb	Pyruvate dehydrogenase E1 component subunit beta, mitochondrial		0.0976545	0.0643257	36.519		0.137541		1.07019	1.07931	0.0485433	4.49763		0.0474212	0.0726985	0.193371	0.12261		0.757819	0.477813	0.147112	0.39638		3.4104e-15	221.94	0	1	259	269	EGIECEVINLR	263							yes	yes
89943	G3UY42;Q8CCS6-2;Q8CCS6;D3YUB9;D3Z055;G3UWS5;D3Z5F7;G3UWY6;G3UX74;Q5XFR0	G3UY42	Pabpn1;Gm20521;Pabpn1l	Polyadenylate-binding protein 2;Embryonic polyadenylate-binding protein 2		0.0976142	0.251386	32.6714		0.240813		1.07192	1.06304	0.180663	16.995		0.0111564	-0.246801	0.339749	0.184072		0.840372	0.386692	0.059747	0.322441		0.04588	81.784	0	1	197	203	VTILCDK	201							yes	no
38421	G5E8P2;P97433;P97433-2	G5E8P2	Arhgef28	Rho guanine nucleotide exchange factor 28		0.0974032	0.439266	26.9696		0.642557		1.06985	0.953205	0.262451	27.5335		NaN	0.0974032	0.185379	-0.615616		NaN	0.895438	0.574856	0.235901		0.0081543	74.987	0	1	890	902	IFPCLDELLETHR	893							yes	no
15203	Q8BIJ7;REV__A2AIV2-2;REV__A2AIV2;REV__E9PZY8	Q8BIJ7	Rufy1	RUN and FYVE domain-containing protein 1		0.0971437	0.142547	31.0585		0.479493		1.06982	1.06265	0.103432	9.73347		-0.103741	0.239183	0.0716982	0.122589		0.733731	0.358465	0.771421	0.683652		8.1756e-157	303.3	1	1	574	591	DTSCLLQTELQQVEGLKK	577							yes	yes
92158	Q6P9R4-2;Q6P9R4;Q6P9R4-3;D3YWI3	Q6P9R4-2	Arhgef18	Rho guanine nucleotide exchange factor 18		0.0971064	0.488368	28.9399		0.643489		1.06963	1.15809	0.397587	34.3314		0.0971064	NaN	-0.300133	0.671248		0.733205	NaN	0.396883	0.103931		3.1521e-37	233.37	0	1	204	219	YAVFCSGHNDAVGQYK	208							yes	no
10244	P11983;P11983-2;F2Z483	P11983	Tcp1	T-complex protein 1 subunit alpha		0.0970191	0.195993	34.2229		0.16412		1.07062	1.03917	0.135203	13.0107		-0.225222	0.214095	0.0329218	0.161116		0.418848	0.104554	0.684548	0.23458		0.0042713	132.08	0	1	146	153	DCLINAAK	147							yes	no
45760	Q8CIE6;F8WHL2;F6XJN3;D6RH55	Q8CIE6	Copa	Coatomer subunit alpha;Xenin;Proxenin;Coatomer subunit alpha		0.0968755	0.502314	30.2458		0.518822		1.07267	1.08574	0.360846	33.235		0.6159	-0.588317	-0.0148998	0.208651		0.0229913	0.0585774	0.910284	0.525245		2.4191e-06	190.53	0	1	518	529	LDALCNIHENIR	522							yes	no
25675	Q61696;P17879;E9PUB6;A0A0G2JFF2;REV__Q3TET1;REV__Q3UI47;REV__P28741;REV__B1AQZ2;REV__O35601-2;REV__O35601;E9Q9T0	Q61696	Hspa1a;Hspa1b	Heat shock 70 kDa protein 1A;Heat shock 70 kDa protein 1B		0.0967946	0.240849	34.739		0.140111		1.06993	1.10187	0.188573	17.1138		0.441244	0.0512189	-0.136283	0.14237		0.0231873	0.567948	0.68047	0.339478		2.9793e-16	192.14	0	1	302	311	FEELCSDLFR	306							yes	no
17573	Q9Z1Q5	Q9Z1Q5	Clic1	Chloride intracellular channel protein 1		0.0967434	0.0903293	32.8338		0.243745		1.0695	1.07302	0.0673425	6.27596		0.210293	0.120755	0.0727314	-0.00554642		0.353918	0.555298	0.638207	0.793989		9.2497e-65	223.7	0	1	217	238	EEFASTCPDDEEIELAYEQVAR	223							yes	yes
91962	Q9DCV4;A2AGJ2	Q9DCV4	Rmdn1	Regulator of microtubule dynamics protein 1		0.0964925	0.382889	30.4805		0.520081		1.06917	0.946196	0.229608	24.2664		0.121843	-0.553651	0.0964925	NaN		0.681877	0.184811	0.708341	NaN		1.7633e-14	176.29	0	1	161	176	WYAICISDVGDYEGIK	165							yes	no
63717	P26039;A2AIM2;F6SX70;F6S1V7	P26039	Tln1	Talin-1		0.0964388	0.134319	33.2101		0.244781		1.06919	1.05431	0.0957548	9.0822		0.206962	0.111648	0.0812292	-0.113077		0.329568	0.429219	0.523012	0.708162		8.3673e-17	193.73	0	1	2155	2168	QELAVFCSPEPPAK	2161							yes	yes
33081	Q9R1T2;Q9R1T2-2	Q9R1T2	Sae1	SUMO-activating enzyme subunit 1;SUMO-activating enzyme subunit 1, N-terminally processed		0.0964171	0.359264	29.0894		0.645665		1.06912	1.09001	0.269117	24.6895		0.0964171	0.453081	-0.26544	NaN		0.971906	0.0723111	0.55864	NaN		0.0037109	132.01	0	1	340	350	GSGIVECLGPQ	346							yes	yes
47826	P97494	P97494	Gclc	Glutamate--cysteine ligase catalytic subunit		0.096224	0.145764	35.4796		0.141836		1.07089	1.07295	0.108188	10.0833		0.252047	0.18276	-0.0602481	0.0096882		0.166354	0.155388	0.880048	0.729404		3.4456e-86	245.97	1	1	150	171	LGCPGFTLPEHRPNPEEGGASK	152							yes	yes
62877	Q8VEK3;G3XA10	Q8VEK3	Hnrnpu;Gm28062	Heterogeneous nuclear ribonucleoprotein U		0.0960331	0.197735	36.3905		0.142417		1.0716	1.06128	0.143144	13.4878		0.199972	0.272316	-0.00790582	-0.161378		0.266886	0.0455828	0.866973	0.420584		5.5199e-108	273.02	0	1	441	460	PYFPIPEDCTFIQNVPLEDR	449							yes	no
50896	Q9R1P0;E9PW69;E9Q0X0	Q9R1P0	Psma4	Proteasome subunit alpha type-4;Proteasome subunit alpha type		0.0958216	0.290569	33.7133		0.167941		1.07103	1.08654	0.218426	20.1029		0.191614	0.442576	2.88928e-05	-0.242876		0.296045	0.0612453	0.725385	0.439337		1.0732e-211	357.93	0	1	68	91	LNEDMACSVAGITSDANVLTNELR	74							yes	no
9884	Q9ET54-3;Q9ET54-4;Q9ET54-6;Q9ET54-5;Q9ET54;Q9ET54-2;D3Z1J5	Q9ET54-3	Palld	Palladin		0.0957088	0.280633	30.181		0.522673		1.06862	1.07705	0.207342	19.2508		0.0850438	0.421183	-0.265432	0.106374		0.762218	0.198899	0.398939	0.711333		4.5957e-05	192.64	0	1	482	493	DAGIYTCIATNR	488							yes	no
94856	Q7TSV4;A0A0G2JG04;A0A0G2JF47	Q7TSV4	Pgm2	Phosphoglucomutase-2		0.0954505	0.329478	31.1203		0.486816		1.07824	1.13676	0.265152	23.3253		0.559355	0.291164	-0.100263	-0.125127		0.0607404	0.257687	0.772566	0.734945		2.2221e-07	141.73	0	1	576	593	YYAELCAPPGNSDPEHLK	581							yes	yes
37953	Q9Z1Q5	Q9Z1Q5	Clic1	Chloride intracellular channel protein 1		0.0952156	0.122896	31.1657		0.487835		1.06822	1.04048	0.0868506	8.34719		-0.0844533	0.150639	0.0952156	NaN		0.763565	0.579244	0.623506	NaN		4.8597e-42	232.84	0	1	80	92	IEEFLEAMLCPPR	89							yes	yes
31123	P98192;Q05DV2	P98192	Gnpat	Dihydroxyacetone phosphate acyltransferase		0.0952101	0.0871903	29.7427		0.567946		1.06822	1.07484	0.0651682	6.06305		0.192909	0.0952101	0.0189688	NaN		0.479827	0.743861	0.912913	NaN		0.0019094	118.71	1	1	61	71	GITPCKPGDIK	65							yes	no
18088	Q8K337;Q8K337-3;Q8K337-2;F2Z437;A0A0A0MQG5	Q8K337	Inpp5b	Type II inositol 1,4,5-trisphosphate 5-phosphatase		0.0950868	0.185245	29.2167		0.649864		1.06857	1.11517	0.149461	13.4026		0.411182	-0.00904388	0.0537355	0.136438		0.411034	0.938273	0.838586	0.61167		0.00026685	149.4	0	1	676	683	EFCFENVK	678							yes	no
45611	P24270;A2AL20	P24270	Cat	Catalase		0.0950401	0.10312	36.9225		0.145467		1.06844	1.04487	0.0728237	6.96963		0.13682	0.131595	-0.0844757	0.0584854		0.436396	0.275597	0.770853	0.616677		7.4579e-05	141.48	0	1	459	468	LCENIAGHLK	460							yes	no
45584	Q8BFP9	Q8BFP9	Pdk1	[Pyruvate dehydrogenase (acetyl-transferring)] kinase isozyme 1, mitochondrial		0.0949398	0.139815	31.7523		0.418058		1.07068	1.06146	0.102239	9.63185		-0.00686215	-0.069224	0.196742	0.203318		0.974114	0.735223	0.476492	0.380573		6.4787e-45	228.03	0	1	237	256	LCDLYYVNSPELELEELNAK	238							yes	yes
8172	P45591	P45591	Cfl2	Cofilin-2		0.0949244	0.129008	33.4303		0.249959		1.06841	1.0579	0.0930342	8.79426		0.0555871	-0.0919737	0.134262	0.209815		0.706013	0.656865	0.252934	0.268401		5.7357e-07	159.58	0	1	35	44	AVLFCLSDDK	39							yes	yes
9157	Q6PB66;F6V2A3	Q6PB66	Lrpprc	Leucine-rich PPR motif-containing protein, mitochondrial		0.0946509	0.431688	32.7931		0.250902		1.06781	1.03354	0.292442	28.2952		-0.463012	0.0946509	0.386628	NaN		0.0716937	0.486294	0.0813603	NaN		7.9027e-05	153.1	0	1	929	940	CIASNQVEALEK	929							yes	yes
58014	P48722;P48722-2;E0CY23;A0A0N4SW76;A0A0N4SVU2;Q3TNW3;E9PWL0	P48722	Hspa4l	Heat shock 70 kDa protein 4L		0.0944517	0.0272845	32.6469		0.342987		1.06766	1.07447	0.0204772	1.90579		0.0817555	0.143068	0.0905053	0.0983981		0.63099	0.482739	0.587636	0.662314		2.6791e-106	289.45	0	1	235	249	NFDEALVDYFCDEFK	245							yes	no
9506	Q9DC50	Q9DC50	Crot	Peroxisomal carnitine O-octanoyltransferase		0.0941929	0.0375809	30.935		0.492297		1.06747	1.06043	0.0274886	2.59222		0.0427942	0.115987	0.0941929	NaN		0.800253	0.680261	0.714118	NaN		3.9909e-28	137.61	1	1	228	247	CSNEPVGPSIAALTSEERTR	228							yes	yes
23028	Q8VCA8;A2A709	Q8VCA8	Scrn2	Secernin-2		0.093967	0.16178	30.4501		0.528452		1.06731	1.06128	0.117148	11.0383		0.0866805	0.261069	0.101253	-0.132696		0.754245	0.31335	0.584842	0.753986		7.5589e-15	185.27	0	1	273	284	ESGICMDSGGFR	277							yes	yes
1125	Q9JIF7	Q9JIF7	Copb1	Coatomer subunit beta		0.0937752	0.124931	28.937		0.65402		1.06716	1.03755	0.0879465	8.47634		-0.0913809	0.0937752	NaN	0.146494		0.804762	0.757845	NaN	0.597		0.0095276	114.67	0	1	142	147	ACLEHR	143							yes	yes
80039	Q9D0F9;A2CEK3	Q9D0F9	Pgm1;Pgm2	Phosphoglucomutase-1		0.0935196	0.279432	34.9589		0.150235		1.0677	1.15118	0.23879	20.7432		0.0399749	0.147064	0.584263	-0.0439188		0.763736	0.233972	0.000145714	0.949416		4.6344e-05	148.32	0	1	153	164	TIEEYAICPDLK	160							yes	no
86317	Q922V4;D3Z4V1;F8WI31	Q922V4	Plrg1	Pleiotropic regulator 1		0.0934487	0.330263	31.1738		0.495552		1.06713	1.01561	0.211477	20.8225		0.277098	0.121995	-0.481057	0.0649021		0.36164	0.586438	0.129412	0.712709		1.1321e-148	295.98	0	1	449	471	VHAAVQPGSLDSESGIFACAFDR	467							yes	no
30888	Q9EPL8;A0A140LHD0	Q9EPL8	Ipo7	Importin-7		0.0934192	0.233814	31.7475		0.423774		1.06701	1.02349	0.154816	15.1263		-0.319571	0.212414	0.114579	0.0722596		0.223305	0.347131	0.571887	0.726241		9.9278e-07	174.05	0	1	753	768	GIDQCIPLFVEAALER	757							yes	yes
10787	Q00519;Q3TYQ9;Q5SGK3	Q00519	Xdh	Xanthine dehydrogenase/oxidase;Xanthine dehydrogenase;Xanthine oxidase		0.0929726	0.237209	32.7564		0.256746		1.0672	1.02027	0.15666	15.3549		0.0432508	0.142695	0.201083	-0.32716		0.74275	0.48391	0.321887	0.168771		9.468e-53	217.84	0	1	661	683	DEVTCVGHIIGAVVADTPEHAHR	665							yes	yes
8049	Q61823	Q61823	Pdcd4	Programmed cell death protein 4		0.0928449	0.289572	31.7164		0.425946		1.0743	1.08928	0.217977	20.0111		0.267569	-0.0818796	-0.198007	0.418744		0.247071	0.759974	0.575898	0.134151		2.6126e-28	193.49	0	1	268	283	AVGDGILCNTYIDSYK	275							yes	yes
25300	Q5SUR0;F6RUL9;G3UY86	Q5SUR0	Pfas	Phosphoribosylformylglycinamidine synthase		0.0925602	0.19722	31.1547		0.499457		1.06677	1.09841	0.154481	14.064		0.0480799	0.390588	0.137041	-0.0752206		0.870653	0.118807	0.609532	0.877384		4.2674e-06	157.96	0	1	269	279	FCDNSSAIQGK	270							yes	yes
14415	A0A0R4IZY9;Q91XI1;Q91XI1-2	A0A0R4IZY9	Dus3l	tRNA-dihydrouridine(47) synthase [NAD(P)(+)]-like		0.0924889	0.191345	28.4601		0.658101		1.06621	1.07956	0.143566	13.2985		0.0924889	NaN	0.297885	-0.0844524		0.744268	NaN	0.386382	0.963499		1.0681e-07	126.91	1	2	110	129	DRLCPSFLQEPATPCAFGDR	113;124							yes	no
27055	O55236;Q9DCC1	O55236	Rngtt	mRNA-capping enzyme;Polynucleotide 5-triphosphatase;mRNA guanylyltransferase		0.0921587	0.0287568	29.514		0.578169		1.06596	1.05521	0.0209129	1.98188		0.0921587	0.0956584	0.0441926	NaN		0.745064	0.89896	0.811506	NaN		1.7206e-11	180.19	0	1	367	380	FNAQPVGDCDFNIR	375							yes	no
67652	A0A0R4J124;O54781;A0A0G2JG74;Q6P5E1;Q9Z0G2;A0A0G2JDY2	A0A0R4J124	Srpk2	SRSF protein kinase 2;SRSF protein kinase 2 N-terminal;SRSF protein kinase 2 C-terminal		0.0918799	0.778683	27.8459		0.66004		1.06576	1.10162	0.55052	49.9736		0.0918799	0.739154	-0.811192	NaN		0.980951	0.0767945	0.0584299	NaN		0.016184	93.098	1	1	668	676	RASAGECLR	674							yes	no
67986	Q9CWG8;Q9CWG8-2	Q9CWG8	Ndufaf7	NADH dehydrogenase [ubiquinone] complex I, assembly factor 7		0.0918758	0.0290612	27.626		0.660053		1.06576	1.05614	0.0211567	2.00322		0.0452737	0.0986554	0.0918758	NaN		0.922429	0.89291	0.758696	NaN		0.00014121	84.181	1	1	264	283	REHVEVCPDAGVIIQELSQR	270							yes	no
42796	P70122;F6TN03;D6REV5	P70122	Sbds	Ribosome maturation protein SBDS		0.0918231	0.138077	31.9053		0.429827		1.06572	1.05916	0.10056	9.49436		NaN	0.209492	-0.0657009	0.0918231		NaN	0.182384	0.937086	0.745267		4.9167e-180	395.44	1	1	68	85	KEDLISAFGTDDQTEICK	84							yes	no
44301	P12970;A0A140T8L3;A0A140T8L1;F6VBB8;V9GX35	P12970	Rpl7a;Gm4978	60S ribosomal protein L7a		0.0915579	0.303081	30.0643		0.580191		1.07158	1.05048	0.213019	20.2782		0.245347	-0.0622313	-0.328209	0.336		0.367674	0.872285	0.27844	0.354958		1.749e-220	404.41	1	1	197	212	KTCTTVAFTQVNSEDK	199							yes	no
64880	Q8K2Q0	Q8K2Q0	Commd9	COMM domain-containing protein 9		0.091551	0.0476999	30.9247		0.503912		1.06551	1.07957	0.0359785	3.33265		NaN	0.091551	0.0741601	0.16409		NaN	0.651997	0.749101	0.463744		2.7908e-187	318.74	0	2	26	45	QLCQESFSSSCLDSESLLDK	28;36							yes	yes
93342	F6YY69;F6VW30;P68254-2;P68254	F6YY69	Ywhaq	14-3-3 protein theta		0.0915314	0.105352	34.7526		0.156649		1.06554	1.07192	0.0787156	7.34345		0.0787328	0.10433	0.231195	-0.025072		0.623543	0.36064	0.0863164	0.878816		2.9258e-09	175.93	1	1	170	181	YLAEVACGDDRK	176							yes	no
84531	Q9DBE0	Q9DBE0	Csad	Cysteine sulfinic acid decarboxylase		0.0914714	0.252095	31.9259		0.431167		1.06578	1.11895	0.204985	18.3194		0.126925	-0.098446	0.0560175	0.495921		0.643984	0.6352	0.812139	0.0509339		0.00021278	152.7	1	1	43	53	VCEWKEPEELK	44							yes	yes
45564	A0A0R4J1Q0;G5E896;Q3UJB9-2;Q3UJB9;D6RE33;F6ZJ27;F6V5I7	A0A0R4J1Q0	Edc4	Enhancer of mRNA-decapping protein 4		0.091275	0.174747	32.3924		0.354921		1.06599	1.0333	0.119855	11.5993		0.142619	-0.206655	0.18227	0.0399314		0.471043	0.47616	0.360554	0.782194		8.7925e-100	327.57	0	1	964	981	LCAQLEGLQSTVTDHVER	965							yes	no
20425	A2ALV3;Q62420;Q8BXU5;A2ALV1;F6ZL13	A2ALV3	Sh3gl2	Endophilin-A1		0.0906807	0.132155	30.1308		0.539439		1.06508	1.10113	0.10441	9.48206		0.324841	0.119367	0.0619946	0.0311593		0.231959	0.670108	0.821113	0.871285		2.151e-56	219.01	0	1	103	122	ELGDDCNFGPALGEVGEAMR	108							yes	no
9493	B7FAU9;Q8BTM8;B7FAV1;F6XC15;J3JS91;F6Z2C0;Q8BTM8-2;F7AVL7	B7FAU9	Flna	Filamin-A		0.09063	0.366289	30.1368		0.539611		1.06899	1.02422	0.240523	23.4836		0.217959	0.323447	-0.036699	-0.49904		0.734571	0.478672	0.988847	0.360729		0.0007918	123.86	0	1	1453	1464	CSGPGLSPGMVR	1453							yes	no
82309	E9QP46;Q6ZWQ0;Q6DFZ2;Q6ZWQ0-3;F6W8R9;F7BX34;Q6ZWN0;D3YVK9;Q6ZWQ0-2;D3Z412;F6VTU3;D6RH38;D3Z2J8;D3Z2P5	E9QP46	Syne2	Nesprin-2		0.0903802	0.207654	28.965		0.664818		1.06467	1.07236	0.154123	14.3722		-0.165319	0.34298	0.081045	0.0997154		0.515184	0.448271	0.734978	0.666544		2.0108e-45	226.73	0	2	3795	3809	TSCLLANPACYDSSR	3797;3804							yes	no
93715	D3YUM1;Q91YT0;D3Z1U9;D6RG60;D3Z0K1;D3YXX5	D3YUM1	Ndufv1	NADH dehydrogenase [ubiquinone] flavoprotein 1, mitochondrial		0.0902979	0.378335	32.352		0.358644		1.06459	1.0049	0.247026	24.5822		0.282867	0.0902979	NaN	-0.447137		0.342486	0.501548	NaN	0.0640282		2.4342e-26	206.27	0	1	103	117	YLVVNADEGEPGTCK	116							yes	no
69389	Q62318;Q62318-2	Q62318	Trim28	Transcription intermediary factor 1-beta		0.0902346	0.444795	31.0961		0.50975		1.07187	1.11694	0.345843	30.9633		-0.0788684	-0.391401	0.259337	0.643074		0.778876	0.156415	0.255738	0.0781048		2.613e-81	194.07	1	2	36	70	RPAASSAAAASAAASSPAGGGGEAQELLEHCGVCR	66;69							yes	no
8953	Q8K354	Q8K354	Cbr3	Carbonyl reductase [NADPH] 3		0.09017	0.327143	31.9754		0.35913		1.06608	1.17303	0.287917	24.5447		0.168824	0.67191	-0.0487453	0.0115156		0.447164	0.00078502	0.908125	0.881627		1.7481e-36	224.82	0	1	160	173	CDTLTEVDLVDLMK	160							yes	yes
36492	Q9DCW4;A0A0U1RNP5;A0A0N4SVE0;A0A0U1RNR3;A0A0N4SWE9;A0A0U1RNK9;A0A0U1RQB4	Q9DCW4	Etfb	Electron transfer flavoprotein subunit beta		0.0901638	0.202612	35.7653		0.16118		1.06476	1.02699	0.136268	13.2686		-0.263684	0.195966	0.0574932	0.122834		0.187548	0.208248	0.559115	0.395705		0	399.47	0	1	36	51	HSMNPFCEIAVEEAVR	42							yes	no
82441	P12265;Q99KJ6;D3YY48	P12265	Gusb	Beta-glucuronidase		0.0901136	0.280688	29.9991		0.585066		1.06719	1.12555	0.22825	20.279		0.525914	-0.107827	0.193552	-0.0133252		0.0887357	0.764137	0.372974	0.952416		2.8944e-16	180.09	0	1	379	394	TSHYPYSEEVLQLCDR	392							yes	yes
84586	Q8R151;A2A5R6;A2A5R4;A2A5R5	Q8R151	Znfx1	NFX1-type zinc finger-containing protein 1		0.0898566	0.191196	30.686		0.542213		1.06456	1.11802	0.155655	13.9224		0.0557955	-0.00247635	0.427252	0.123918		0.842548	0.941595	0.201181	0.602187		2.6619e-45	203.9	0	1	1556	1576	VCQPDEVTQIFFGFEDEPDAR	1557							yes	no
13991	Q9JIX8-4;Q9JIX8;F6RJ39;B8JJ91;Q9JIX8-3;Q9JIX8-2;B8JJ92;Q52KR6;B8JJ90;B8JJ89;F6Q8C0	Q9JIX8-4	Acin1	Apoptotic chromatin condensation inducer in the nucleus		0.0896164	0.279615	30.1066		0.543022		1.0707	1.06017	0.201181	18.9764		0.339123	0.250343	-0.261398	-0.0711102		0.211945	0.334969	0.471992	0.885186		1.1525e-75	232.74	0	1	633	654	DPSCGQEAAAPSGPQLQVLEPK	636							yes	no
10534	P09528	P09528	Fth1	Ferritin heavy chain;Ferritin heavy chain, N-terminally processed		0.0895233	0.128253	32.2763		0.361608		1.06454	1.07948	0.097222	9.00634		0.271136	-0.0260673	0.0442934	0.134753		0.362836	0.891039	0.722658	0.444424		5.6762e-137	300.98	0	1	92	109	DDWESGLNAMECALHLEK	103							yes	yes
71958	E9Q3Y4;A0A0A6YXL6;Q9ESE1;A0A0A6YXX3;Q9ESE1-2;Q9ESE1-3;Q8BSM6	E9Q3Y4	Lrba	Lipopolysaccharide-responsive and beige-like anchor protein		0.0894697	0.24866	30.9743		0.513163		1.06398	0.983009	0.160416	16.3189		0.12009	NaN	0.0894697	-0.325094		0.686188	NaN	0.726029	0.308027		1.4449e-37	219.42	0	1	2638	2653	SESYIGGNCYILSGSR	2646							yes	no
73659	Q80VD1	Q80VD1	Fam98b	Protein FAM98B		0.0894438	0.279275	32.0254		0.361914		1.06467	1.09194	0.214433	19.6379		0.46054	0.14213	0.0367579	-0.213666		0.053115	0.512016	0.86284	0.422508		4.8418e-24	188.09	0	1	61	74	SLCNLEESITSAGR	63							yes	yes
41892	Q3ULJ0-2;Q3ULJ0;D3Z0L6;Q6NXY9	Q3ULJ0-2	Gpd1l	Glycerol-3-phosphate dehydrogenase 1-like protein		0.0893978	0.30727	32.7902		0.269505		1.06393	1.0491	0.217477	20.7299		-0.278257	0.0893978	NaN	0.332029		0.314061	0.504728	NaN	0.0323711		8.1484e-63	241.35	0	1	190	206	ITVVDDADTVELCGALK	202							yes	no
17032	O35239	O35239	Ptpn9	Tyrosine-protein phosphatase non-receptor type 9		0.0892574	0.0987803	30.8642		0.51411		1.06388	1.08979	0.0766528	7.03376		0.0741875	0.104327	0.0426024	0.264729		0.789648	0.715705	0.847385	0.323287		0.00081037	123.35	0	1	229	240	ECLPENLGGYVK	230							yes	yes
75181	Q9JLJ2;Q3U367	Q9JLJ2	Aldh9a1	4-trimethylaminobutyraldehyde dehydrogenase		0.0892227	0.214822	35.562		0.164354		1.06381	1.04189	0.148655	14.2678		0.0830962	0.262221	-0.250466	0.0953492		0.619978	0.193481	0.210262	0.631157		9.3517e-37	218.62	0	1	259	274	SPLIIFSDCNMENAVK	267							yes	no
84465	Q80X90	Q80X90	Flnb	Filamin-B		0.0888159	0.130127	33.7132		0.191642		1.0635	1.07138	0.0968727	9.04188		NaN	0.22891	0.0888159	-0.0310835		NaN	0.0856399	0.641001	0.992715		4.7707e-10	172.59	0	1	1320	1330	VAVTEGCQPSR	1326							yes	yes
70288	G3X922;D4AFX7;A0A087WS25;A0A087WRC9;A0A087WSI0	G3X922	Dnajc13			0.0887251	0.453025	28.7983		0.67011		1.06528	1.02366	0.289622	28.2929		-0.64857	0.173788	0.00366271	0.407254		0.0547686	0.744115	0.945921	0.250027		9.9387e-07	167.18	1	1	253	265	RVLAVTETCLVER	261							yes	no
47482	O08800	O08800	Serpinb8	Serpin B8		0.0885307	0.35217	31.8515		0.44246		1.07132	1.08448	0.261706	24.1318		0.265793	0.474663	-0.311692	-0.0887318		0.250001	0.148688	0.235502	0.83749		3.6598e-17	196.11	0	1	92	105	LFGEESCDFLSTFK	98							yes	yes
81276	E9PUM4;Q71LX4	E9PUM4	Tln2	Talin-2		0.0885096	0.447841	30.1716		0.546762		1.07136	1.12148	0.351102	31.3069		0.266374	0.655223	-0.380161	-0.0893548		0.327711	0.119863	0.217844	0.971672		1.7953e-19	195.25	0	1	18	32	TMQFEPSTAVYDACR	31							yes	no
36759	A0A0A0MQ79;Q3TLH4;S4R2J9;Q3TLH4-5;S4R294;S4R2L9;S4R209;S4R2E2;S4R298	A0A0A0MQ79	Prrc2c	Protein PRRC2C		0.0882068	0.171552	30.7024		0.547787		1.06394	1.02563	0.116708	11.3791		0.153403	0.0289963	-0.21347	0.147417		0.858978	0.847513	0.645268	0.5491		1.4334e-257	390.56	0	1	859	875	HVDTNTQSACFDVIDQK	868							yes	no
92216	Q9WVL0;Q3UPV3	Q9WVL0	Gstz1	Maleylacetoacetate isomerase		0.0881201	0.191979	34.1535		0.194122		1.06374	1.06444	0.140472	13.1968		0.0335406	0.1427	-0.155428	0.30148		0.813916	0.533737	0.622041	0.127407		7.0964e-186	317.13	0	2	153	175	YCVGDEVSMADVCLVPQVANAER	154;165							yes	yes
16730	B2RXR6;E9QNQ2;J3QK13;J3QK37	B2RXR6	Ankrd44	Serine/threonine-protein phosphatase 6 regulatory ankyrin repeat subunit B		0.0881171	0.405077	30.9646		0.519223		1.06298	0.997648	0.260707	26.1321		0.0881171	NaN	-0.493118	0.286259		0.750205	NaN	0.106755	0.289578		7.3109e-131	302.35	0	1	693	709	EANVDAVDIVGCTALHR	704							yes	no
15670	Q8BMF4	Q8BMF4	Dlat	Dihydrolipoyllysine-residue acetyltransferase component of pyruvate dehydrogenase complex, mitochondrial		0.0877763	0.147658	35.6262		0.169326		1.06274	1.04421	0.103604	9.92172		0.20132	0.0816437	0.093909	-0.149425		0.263843	0.532603	0.414411	0.46545		0.00068238	115.29	0	1	282	295	DVPLGAPLCIIVEK	290							yes	yes
9240	Q8R1B4;M0QWV3;A0A0U1RPR0	Q8R1B4	Eif3c;G730046D07Rik	Eukaryotic translation initiation factor 3 subunit C		0.0877547	0.302911	32.4848		0.368445		1.07099	1.04837	0.213535	20.3683		-0.316933	-0.0921605	0.320454	0.26767		0.227407	0.656235	0.258938	0.170575		5.7249e-16	186.76	0	1	79	88	CLEEFELLGK	79							yes	no
32571	Q5SXR6;Q68FD5;F6Z1R4	Q5SXR6	Cltc	Clathrin heavy chain;Clathrin heavy chain 1		0.087705	0.139479	36.025		0.169574		1.06271	1.04888	0.0989735	9.4361		0.207194	-0.127096	0.0981163	0.0772936		0.250872	0.616271	0.399251	0.54684		1.8082e-157	384.88	0	2	928	945	GQCDLELINVCNENSLFK	930;938							yes	no
64014	Q9JK42	Q9JK42	Pdk2	[Pyruvate dehydrogenase (acetyl-transferring)] kinase isozyme 2, mitochondrial		0.087582	0.0527833	32.2194		0.369116		1.0627	1.0735	0.0396687	3.69527		0.173489	0.108453	0.0667105	0.057715		0.436025	0.603481	0.655746	0.732493		1.0918e-31	220.1	0	1	35	47	QFLDFGSSNACEK	45							yes	yes
75376	Q9CRA8;A0A0U1RPX0;A0A0U1RPC2	Q9CRA8	Exosc5	Exosome complex component RRP46		0.0875185	0.298753	30.7961		0.521912		1.06254	0.986809	0.192132	19.47		0.0875185	NaN	-0.380162	0.175728		0.768044	NaN	0.239883	0.582222		0.0041238	120.49	0	1	23	29	SPVCSLR	26							yes	no
70661	Q68FG2	Q68FG2	Sptbn2			0.0874142	0.140075	33.5799		0.196665		1.06328	1.07452	0.105146	9.78544		0.144053	0.270881	0.0307754	-0.0514553		0.467561	0.0941129	0.764101	0.995498		9.3893e-48	225.15	0	1	2038	2053	SAELGCTVDEVESLIK	2043							yes	yes
61987	Q99MZ6	Q99MZ6	Myo7b	Unconventional myosin-VIIb		0.0873889	0.116161	31.5345		0.446893		1.06252	1.07574	0.0878181	8.16355		0.256018	0.103828	-0.0236633	0.0709498		0.266565	0.634573	0.972721	0.729499		0.0012322	139.31	0	1	1759	1766	PLALDCSR	1764							yes	yes
94319	E9Q7L0	E9Q7L0	Ogdhl			0.0867267	0.522185	28.3076		0.676518		1.06196	0.924271	0.295302	31.9497		NaN	0.0867267	-0.772825	0.170674		NaN	0.773886	0.0717766	0.562397		9.2054e-09	166.87	0	1	953	966	YSGAELVWCQEEHK	961							yes	yes
36680	P80318;E9Q133;Q3U0I3;F6Q609;F6ZVG8	P80318	Cct3	T-complex protein 1 subunit gamma		0.0866275	0.329601	29.5259		0.596913		1.06188	1.01168	0.219247	21.6717		0.0866275	-0.37393	0.264791	NaN		0.754394	0.353101	0.437515	NaN		0	374.68	0	1	470	491	HTQESCETWGVNGETGTLVDMK	475							yes	no
94829	Q9CZU6	Q9CZU6	Cs	Citrate synthase, mitochondrial		0.0865325	0.208365	30.3018		0.553472		1.06181	1.03987	0.146785	14.1157		0.231974	NaN	-0.178952	0.0865325		0.394602	NaN	0.579439	0.686707		3.2193e-05	144.1	0	1	194	208	YWELIYEDCMDLIAK	202							yes	yes
63314	Q6P9J9;Q6P9J9-2	Q6P9J9	Ano6	Anoctamin-6		0.0864821	0.245985	31.4391		0.450431		1.06178	1.03196	0.170549	16.5268		-0.237077	NaN	0.24565	0.0864821		0.377589	NaN	0.285159	0.691186		0	461.13	0	1	99	116	QAYESNLICHGLQLEATR	107							yes	yes
31417	A0A0R4J140;Q5SW19;Z4YLI8;Q5SW19-3;Q5SW19-2;REV__A0A087WNU6	A0A0R4J140	Cluh	Clustered mitochondria protein homolog		0.0864576	0.420099	29.5457		0.597492		1.06176	1.24569	0.385191	30.9219		-0.0189691	0.755626	0.0864576	NaN		0.978849	0.0700415	0.623364	NaN		3.0767e-19	190.24	0	1	214	233	GLEMDPIDCTPPEYILPGSR	222							yes	no
869	P70202	P70202	Lxn	Latexin		0.0864221	0.218699	33.1041		0.280456		1.06248	1.00823	0.142878	14.1711		0.140544	0.0322997	0.145526	-0.318612		0.476098	0.884264	0.343081	0.181495		2.992e-203	377.84	0	1	13	30	AASVAENCINYQQGTPHK	20							yes	yes
68830	O35855;O88374	O35855	Bcat2	Branched-chain-amino-acid aminotransferase, mitochondrial;Branched-chain-amino-acid aminotransferase		0.0862845	0.537022	32.3388		0.374186		1.06878	1.2868	0.536842	41.7193		1.05121	0.253641	-0.0933281	-0.0810717		1.62999e-05	0.328222	0.824838	0.836938		7.362e-09	176.6	1	1	134	142	RLCLPDFDK	136							yes	no
6100	Q7TNG5;E9QK48;Q7TNG5-2;D6RGM3;A0A0U1RQ42;A0A0U1RPM7	Q7TNG5	Eml2	Echinoderm microtubule-associated protein-like 2		0.0862221	0.175375	31.7755		0.451449		1.06167	1.08065	0.1336	12.363		0.333948	0.104674	0.0677708	-0.0911423		0.274521	0.610709	0.67352	0.785869		5.4337e-11	175.12	0	1	390	399	AQFVTCGQDK	395							yes	no
25009	G5E902;Q8VEM8	G5E902	Slc25a3	Phosphate carrier protein, mitochondrial		0.0860267	0.150854	37.756		0.175491		1.06153	1.06969	0.112393	10.5071		-0.0871793	0.104679	0.280151	0.0673745		0.691772	0.359459	0.0452116	0.583183		0.0092991	142.53	0	1	231	236	FACFER	233							yes	no
67712	Q9DBE0	Q9DBE0	Csad	Cysteine sulfinic acid decarboxylase		0.0860241	0.0630786	30.0889		0.598974		1.06144	1.05649	0.0460007	4.35409		NaN	0.137269	0.0118104	0.0860241		NaN	0.617388	0.831795	0.757079		9.8346e-105	284.24	1	1	327	341	RCHGSQASYLFQQDK	328							yes	yes
13896	Q5SXR6;Q68FD5;F6Z1R4	Q5SXR6	Cltc	Clathrin heavy chain;Clathrin heavy chain 1		0.0859366	0.154693	33.2793		0.28227		1.06153	1.07961	0.117766	10.9082		0.308543	-0.0635272	0.0610905	0.110783		0.256395	0.849802	0.798903	0.433038		0.0019836	109.42	0	1	917	927	DPHLACVAYER	922							yes	no
42210	B7FAU9;Q8BTM8;B7FAV1;F6XC15;J3JS91;F6Z2C0;Q8BTM8-2;F7AVL7	B7FAU9	Flna	Filamin-A		0.0855207	0.167424	33.3548		0.283834		1.06209	1.03233	0.115544	11.1926		0.175618	0.0223805	0.148661	-0.191492		0.333833	0.864199	0.436542	0.482453		0.0011346	107.21	0	1	1008	1019	IVSPSGAAVPCK	1018							yes	no
64680	Q9DBC7;A2AI69	Q9DBC7	Prkar1a	cAMP-dependent protein kinase type I-alpha regulatory subunit;cAMP-dependent protein kinase type I-alpha regulatory subunit, N-terminally processed		0.0854281	0.626797	32.0995		0.377559		1.06572	0.96031	0.339822	35.3867		-0.0505087	0.221365	0.299091	-1.06058		0.901546	0.328869	0.165155	0.0263578		0.00015364	170.31	0	1	64	70	QIQCLQK	67							yes	no
60601	Q9D9V3;Q9D9V3-2;E0CXS3	Q9D9V3	Echdc1	Ethylmalonyl-CoA decarboxylase		0.0854227	0.0827092	31.9267		0.454584		1.0616	1.0728	0.0619182	5.77165		0.0366271	0.0272858	0.134218	0.200243		0.819487	0.852585	0.521706	0.28772		2.8454e-07	167.09	0	1	124	136	NTFCSGSDLNAVK	127							yes	no
65515	A0A0R4J034;Q99K01;Q99K01-2;Q99K01-4;Q99K01-3;D3YZA7;Q99K01-5	A0A0R4J034	Pdxdc1	Pyridoxal-dependent decarboxylase domain-containing protein 1		0.0853117	0.402879	30.6577		0.557637		1.07241	1.16322	0.337826	29.0424		-0.162915	0.691397	0.297436	-0.126812		0.553404	0.00549743	0.293109	0.736651		1.0855e-70	233.62	0	2	438	458	QLVPQCGLTVIDLEVDGTCVR	443;456							yes	no
86037	P35505;D3Z2R9	P35505	Fah	Fumarylacetoacetase		0.0849529	0.237348	36.3577		0.179352		1.06408	1.09132	0.182079	16.6842		-0.126299	-0.0310441	0.20095	0.40156		0.548059	0.968327	0.134107	0.018279		0.00082248	124.37	0	1	403	411	VGFGQCAGK	408							yes	yes
4704	A0A0A6YW28;P35123;A0A0A6YVY7;A0A0A6YWM7;A0A0A6YW63	A0A0A6YW28	Usp4	Ubiquitin carboxyl-terminal hydrolase;Ubiquitin carboxyl-terminal hydrolase 4		0.0848123	0.293018	30.6998		0.559345		1.06086	1.05645	0.208354	19.722		0.119456	0.385021	-0.325143	0.0501687		0.687753	0.386701	0.295158	0.822508		0.00043963	127.4	0	1	800	810	ALNMSEFVCDR	808							yes	no
19032	P08249;A0A0G2JF23;A0A0G2JGY4;REV__D6RIQ3;REV__D6RI61;REV__A0A0A0MQG9;REV__A2AQZ5;REV__A2AQZ2;REV__A2AQZ7;REV__Q9DB26;REV__A0A0R4J137	P08249	Mdh2	Malate dehydrogenase, mitochondrial		0.0848087	0.245296	36.1372		0.179879		1.0611	1.01192	0.15997	15.8086		0.0379965	0.131621	-0.353215	0.192356		0.795792	0.275525	0.0645923	0.22016		7.6725e-15	185.08	0	1	270	281	EGVVECSFVQSK	275							yes	yes
65789	Q9EPU0;Q9EPU0-2	Q9EPU0	Upf1	Regulator of nonsense transcripts 1		0.0845692	0.146049	30.4749		0.560178		1.06037	1.01173	0.0993515	9.81995		0.107543	-0.156125	NaN	0.0845692		0.717346	0.590574	NaN	0.695865		1.4454e-06	156.62	0	1	206	215	QPCASQSSLK	208							yes	no
66460	Q9Z2W1;D3Z359;A0A087WQY6	Q9Z2W1	Stk25	Serine/threonine-protein kinase 25		0.0845648	0.17766	30.3774		0.56019		1.06047	1.05514	0.127862	12.118		0.104977	0.269636	-0.161472	0.064153		0.714478	0.270299	0.737052	0.746485		3.5159e-51	180.23	0	1	375	403	QSGGSVGALEELENAFSLAEESCPGISDK	397							yes	yes
5797	Q9CWS0;D3YU15	Q9CWS0	Ddah1	N(G),N(G)-dimethylarginine dimethylaminohydrolase 1		0.0843924	0.136432	32.005		0.381658		1.06231	1.07813	0.102576	9.51427		0.261029	-0.0056804	-0.0151142	0.174465		0.337592	0.889063	0.946551	0.491006		0.0023701	131.04	0	1	20	27	APPESLCR	26							yes	yes
92209	P27659;A0A087WQK0;A0A087WNS0;Q9CQ09;E9PWZ3	P27659	Rpl3	60S ribosomal protein L3		0.0843197	0.0828133	35.7948		0.181661		1.06042	1.0473	0.0591832	5.65106		0.054479	-0.0474786	0.11416	0.138453		0.729758	0.954272	0.34457	0.350321		0.0094687	115.01	0	1	156	161	YCQVIR	157							yes	no
32981	Q9DBF1-2;Q9DBF1;G3UYR8;G3UY72;E9Q1H3;E9Q1G1	Q9DBF1-2	Aldh7a1	Alpha-aminoadipic semialdehyde dehydrogenase		0.0841595	0.213809	35.4533		0.182248		1.06334	1.02884	0.147376	14.3245		0.197708	0.197386	-0.248409	-0.029067		0.272045	0.129713	0.214633	0.979208		6.7958e-148	279.19	0	1	447	472	GSDCGIVNVNIPTSGAEIGGAFGGEK	450							yes	no
58410	Q9DBR0	Q9DBR0	Akap8	A-kinase anchor protein 8		0.0840551	0.370473	30.6861		0.561938		1.06007	1.12177	0.30009	26.7514		0.623194	0.101132	-0.27461	0.0669778		0.176354	0.624297	0.543962	0.739409		3.956e-06	147.33	1	1	163	180	NGSFGGTFNDCRDPAPER	173							yes	yes
83318	Q6ZQ38;D3YWC5	Q6ZQ38	Cand1	Cullin-associated NEDD8-dissociated protein 1		0.0838886	0.36163	29.3474		0.685661		1.05987	0.939204	0.216398	23.0406		0.0954033	-0.536636	0.0838886	NaN		0.729823	0.107381	0.775244	NaN		2.7714e-12	130.36	0	1	112	132	TVIGELPPASSGSALAANVCK	131							yes	no
52589	G5E8T6;Q9EQJ9;Q9EQJ9-2	G5E8T6	Magi3	Membrane-associated guanylate kinase, WW and PDZ domain-containing protein 3		0.0836952	0.459294	29.6263		0.606959		1.0744	1.16708	0.384398	32.9366		0.323513	0.744909	-0.156123	-0.245275		0.289333	0.0244428	0.746738	0.496802		1.0236e-44	213.02	1	2	48	65	LRDEAGGGGGTCCVVSGK	59;60							yes	no
71156	E9PVP0;Q9JMD3;G3UW37;G3UY87;G3UYM0;G3UY59;G3V020;G3UYN6;G3UZB9	E9PVP0	Stard10	PCTP-like protein		0.0835743	0.244268	30.7839		0.539837		1.05964	0.973032	0.15602	16.0344		NaN	-0.334754	0.0835743	0.0929313		NaN	0.218882	0.655477	0.743014		0.0011327	122.69	0	1	253	265	SCVITYLAQVDPK	254							yes	no
30874	Q3TH34;Q9D8N2;D3YUG1	Q3TH34	Fam45a	Protein FAM45A		0.083571	0.26166	31.0247		0.539856		1.05965	1.03139	0.176646	17.127		0.0776806	-0.339067	0.0894615	0.281801		0.793339	0.212598	0.726049	0.409389		1.6195e-23	202.31	0	1	12	25	GICQSEENGSFLSR	14							yes	no
45691	Q8K370	Q8K370	Acad10	Acyl-CoA dehydrogenase family member 10		0.0835259	0.157508	31.9415		0.462071		1.06142	1.04737	0.112524	10.7435		0.207539	-0.133032	-0.00100473	0.168057		0.485834	0.553997	0.96372	0.596425		0.0058725	118.01	0	1	108	114	LCSEIAK	109							yes	yes
84017	Q8K2M0;Q8K2M0-2	Q8K2M0	Mrpl38	39S ribosomal protein L38, mitochondrial		0.0833967	0.0993483	31.3982		0.462584		1.061	1.05869	0.0727644	6.87304		0.00696155	0.170578	-0.0184809	0.159832		0.979975	0.466772	0.956852	0.52202		8.1075e-24	227.57	0	1	245	261	VAEGQETCPYLPPFPAR	252							yes	no
94895	Q91WU5	Q91WU5	As3mt	Arsenite methyltransferase		0.0833028	0.150664	33.385		0.292255		1.06189	1.05888	0.110004	10.3887		0.181466	0.225981	-0.0859505	-0.0148608		0.381977	0.154174	0.867124	0.933814		0.00064655	123.88	0	1	59	69	YYGCGLTVPER	62							yes	yes
17034	D3Z3F4;F7C846;P47802;G3XA66;D3YVW0;G3XA75;G3UYJ5;G3UXX9;G3UXB5	D3Z3F4	Mtx1	Metaxin-1		0.0832823	0.163683	34.1732		0.212035		1.06194	1.06448	0.120467	11.317		0.257213	-0.0160909	0.182655	-0.0910011		0.171638	0.934867	0.15307	0.839393		1.5828e-05	151.5	0	1	219	227	ECLTLLSQR	220							yes	no
9234	Q9DCS2;G5E8X1;E9Q7K5;E9Q5B2;D3YZM4	Q9DCS2	0610011F06Rik	UPF0585 protein C16orf13 homolog		0.0830608	0.154142	35.1016		0.186316		1.06031	1.08856	0.118969	10.929		0.32049	0.0188292	-0.0219907	0.147292		0.0811931	0.717455	0.93801	0.326164		8.0669e-06	146.79	0	1	63	72	CLDSIAATTR	63							yes	no
34713	Q6PB66;F6V2A3	Q6PB66	Lrpprc	Leucine-rich PPR motif-containing protein, mitochondrial		0.0828985	0.460136	31.133		0.54294		1.06052	1.16823	0.398932	34.1486		0.156288	0.796626	0.00950916	-0.295417		0.599388	0.00133334	0.935504	0.33339		1.1098e-15	205.83	0	1	378	388	HCVTLDLPPEK	379							yes	yes
67483	A2A5R2;F6YCJ0	A2A5R2	Arfgef2	Brefeldin A-inhibited guanine nucleotide-exchange protein 2		0.082832	0.272674	28.5456		0.68908		1.05909	1.08338	0.205463	18.965		NaN	-0.166284	0.378404	0.082832		NaN	0.638833	0.278063	0.757308		0.0096011	114.97	1	1	34	44	RACQVALDEIK	36							yes	yes
17420	P20029	P20029	Hspa5	78 kDa glucose-regulated protein		0.0827122	0.37247	28.7392		0.689468		1.05901	1.10357	0.28644	25.9558		NaN	0.0827122	0.495362	-0.248078		NaN	0.783017	0.160903	0.741484		8.0089e-24	175.15	0	1	26	47	EDVGTVVGIDLGTTYSCVGVFK	42							yes	yes
1091	Q8CC86	Q8CC86	Naprt	Nicotinate phosphoribosyltransferase		0.0825233	0.170481	31.827		0.466058		1.05922	1.04591	0.12056	11.5267		0.0455842	0.234542	-0.170242	0.119462		0.79159	0.332223	0.641566	0.569556		8.1479e-41	226.39	0	1	35	46	ACEAAEFELFFR	36							yes	yes
30699	A2AWA9;A2AWA9-2;A2AWA7;A2AWA9-3;A2AWB0	A2AWA9	Rabgap1	Rab GTPase-activating protein 1		0.082509	0.18424	31.5131		0.466114		1.0632	1.05395	0.133424	12.6594		0.213173	0.234208	-0.131108	-0.048155		0.474102	0.332851	0.738991	0.956654		2.7161e-86	229.78	0	1	216	239	GHDGTPESDCFAFTESHYNAELFR	225							yes	no
61220	Q9JJ28	Q9JJ28	Flii	Protein flightless-1 homolog		0.0823279	0.632065	28.8208		0.690709		1.05872	1.3559	0.638011	47.0544		0.0823279	1.06232	-0.119215	NaN		NaN	0.00139025	0.814585	NaN		0.0033902	120.92	0	1	570	577	NYLGAECR	576							yes	yes
3373	Q6P5H2;Q6P5H2-2;REV__E9Q876	Q6P5H2	Nes	Nestin		0.0822048	0.255146	31.0812		0.546134		1.05899	1.01564	0.167266	16.469		0.221345	0.0448263	-0.360765	0.119583		0.331305	0.9047	0.243244	0.689587		1.588e-05	155.11	0	1	149	160	AHLNAQAACTPR	157							yes	no
31811	Q9D666-3;Q9D666;D3Z0V9;Q9D666-2;Q9D666-4;Q3TSM1;F6RMJ1;D3Z5Q2;D3Z3N5;F7BX07;D3YUW9;F6XYA0;D3Z1X3;D3Z0L7	Q9D666-3	Sun1	SUN domain-containing protein 1		0.0821833	0.150178	31.282		0.546232		1.05893	1.024	0.102019	9.96282		0.138645	0.11744	0.0469268	-0.188936		0.641083	0.598346	0.760077	0.58211		1.8311e-105	286.19	0	1	112	126	GLSSSTSHDSSCSLR	123							yes	no
8838	Q9CZW5	Q9CZW5	Tomm70a	Mitochondrial import receptor subunit TOM70		0.0821317	0.130497	30.1277		0.568554		1.05858	1.04687	0.0936354	8.94435		0.18154	0.0821317	-0.0771541	NaN		0.541951	0.7844	0.902284	NaN		3.2716e-125	277.31	0	1	478	497	CAEGYALYAQALTDQQQFGK	478							yes	yes
31733	D3Z041;P41216;D3Z457;D3YVF6;F6WNZ2	D3Z041	Acsl1	Long-chain-fatty-acid--CoA ligase 1		0.0820941	0.168845	34.4484		0.21661		1.05936	1.05062	0.120869	11.5046		0.243036	0.138392	-0.151588	0.0257957		0.194504	0.347765	0.636053	0.746394		3.0779e-16	196.88	0	1	617	627	GLQGSFEELCR	626							yes	no
92206	Q9QXN5;F7CHR4	Q9QXN5	Miox	Inositol oxygenase		0.0817735	0.160173	31.8254		0.46905		1.05854	1.11351	0.129672	11.6453		0.110938	0.0449732	0.384387	0.0526093		0.942985	0.834274	0.178825	0.746658		0.0098588	131.17	0	1	278	285	YCPGTLSW	279							yes	yes
77952	G3X9H5;P42859;P42859-2	G3X9H5	Htt	Huntingtin		0.0816863	0.439304	29.5395		0.613887		1.07209	1.0635	0.31076	29.2205		0.31472	-0.483082	-0.151347	0.47962		0.561284	0.148046	0.684161	0.220442		1.7092e-55	248.05	0	1	249	262	TAAGSAVSICQHSR	258							yes	no
28200	Q9Z2V4	Q9Z2V4	Pck1	Phosphoenolpyruvate carboxykinase, cytosolic [GTP]		0.0816853	0.0616252	33.3957		0.298502		1.05854	1.06925	0.0460129	4.3033		0.0449242	0.174115	0.115398	0.0479724		0.737758	0.390983	0.302094	0.576179		6.508e-231	290.37	0	2	30	67	FVEGNAQLCQPEYIHICDGSEEEYGQLLAHMQEEGVIR	38;46							yes	yes
94679	P58252	P58252	Eef2	Elongation factor 2		0.0813873	0.182923	33.8654		0.219365		1.05804	1.10427	0.146637	13.279		0.398054	0.0866492	-0.0243252	0.0761253		0.181847	0.51452	0.835554	0.55106		1.5692e-57	212.32	0	1	457	481	YVEPIEDVPCGNIVGLVGVDQFLVK	466							yes	yes
24422	D3YZ98;E9QLS6;Q6PF93-2;Q6PF93;E9Q824	D3YZ98	Pik3c3	Phosphatidylinositol 3-kinase;Phosphatidylinositol 3-kinase catalytic subunit type 3		0.081315	0.416302	30.7046		0.571372		1.05798	0.925234	0.24188	26.1425		NaN	0.0998634	0.081315	-0.630289		NaN	0.627935	0.637005	0.0275427		2.9646e-78	248.23	0	1	464	482	EVSDGENLEQDLCTFLISR	476							yes	no
19981	Q8BYA0;B1ATU0;F6UI15;Q9D2H8	Q8BYA0	Tbcd	Tubulin-specific chaperone D		0.0812638	0.305493	31.3301		0.550482		1.06027	0.998516	0.194331	19.462		0.176974	0.197521	-0.460382	-0.0144461		0.552133	0.406745	0.132934	0.938904		1.1839e-145	298.54	0	1	396	416	ELADDVVGSVLDCFSFQETDK	408							yes	no
21464	Q8BMJ2	Q8BMJ2	Lars	Leucine--tRNA ligase, cytoplasmic		0.0812284	0.261277	31.5372		0.471236		1.058	1.04242	0.181316	17.3937		-0.310662	0.318943	0.0993074	0.0631495		0.23738	0.21276	0.612434	0.804205		5.7103e-05	151.44	0	1	778	787	EMLASCSSLR	783							yes	yes
80285	F6RJV6;Q9JJK2	F6RJV6	Lancl2	LanC-like protein 2		0.0811301	0.324803	33.1302		0.300666		1.06939	1.07147	0.237783	22.1921		-0.131775	0.294036	0.399477	-0.27213		0.649713	0.0714555	0.0969646	0.247938		2.0061e-110	281.26	0	1	175	191	TIVCQESELPDELLYGR	178							yes	no
67412	E9Q1G8;E9Q9F5;O55131	E9Q1G8	Sept7	Septin-7		0.080792	0.226411	32.7668		0.301989		1.05936	1.05864	0.164073	15.4984		0.321202	0.164013	-0.00242855	-0.206773		0.169658	0.456713	0.813303	0.416337		1.1108e-102	284.74	0	1	266	286	QYPWGVAEVENGEHCDFTILR	280							yes	no
45587	Q922Q1;E0CZH6	Q922Q1	Marc2	Mitochondrial amidoxime reducing component 2		0.0806444	0.129512	33.5613		0.222288		1.05753	1.08052	0.0994528	9.20416		0.287555	0.068712	-0.0196748	0.0925768		0.195879	0.580753	0.878256	0.419547		0.04685	116.3	0	1	300	306	LCDPSVK	301							yes	yes
35833	Q8BIJ7;REV__A2AIV2-2;REV__A2AIV2;REV__E9PZY8	Q8BIJ7	Rufy1	RUN and FYVE domain-containing protein 1		0.080583	0.178839	32.4529		0.396976		1.05776	1.02749	0.121711	11.8454		0.0453562	0.11581	0.186069	-0.222978		0.736468	0.582885	0.35252	0.398694		2.3427e-201	346.7	0	1	321	332	HLSCTVGDLQTK	324							yes	yes
40696	P62746	P62746	Rhob	Rho-related GTP-binding protein RhoB		0.0804926	0.208177	31.1638		0.554059		1.05738	1.08034	0.15714	14.5454		-0.095501	0.0804926	0.319272	NaN		0.733554	0.684573	0.260622	NaN		6.0069e-05	139.43	0	1	151	162	IQAYDYLECSAK	159							yes	yes
71307	P49442;E0CYQ4;E0CX64;H3BK26;E9QAI9	P49442	Inpp1	Inositol polyphosphate 1-phosphatase		0.0802579	0.0773653	32.6026		0.398299		1.05771	1.05513	0.0564103	5.34626		0.15489	0.0357126	0.124803	-0.0119075		0.441734	0.870747	0.638712	0.923121		4.7771e-21	234.67	0	1	2	14	SDILLELLCVSEK	10							yes	no
455	P50580;P50580-2;D3YVH7	P50580	Pa2g4	Proliferation-associated protein 2G4		0.0802238	0.163546	33.6877		0.223954		1.05722	1.04166	0.114734	11.0146		-0.172004	0.219799	0.0676855	0.0927621		0.564372	0.164335	0.452982	0.675909		1.5301e-05	179.28	0	1	145	155	AAHLCAEAALR	149							yes	no
24425	P59017;A0A0N4SW24;A0A0N4SW63	P59017	Bcl2l13	Bcl-2-like protein 13		0.0802165	0.118656	33.1105		0.30425		1.05819	1.06115	0.0872769	8.22474		-0.0471016	0.0169925	0.214551	0.14344		0.974695	0.945237	0.200463	0.421211		8.5735e-169	262.34	0	2	70	107	EVSEAFTSTGFDCHTSPVFSPANPESSIEDCLAHLGER	82;100							yes	yes
43115	A2AVJ7;Q99PL5;Q99PL5-4;Q99PL5-3;Q99PL5-2;Q99PL5-6;Q99PL5-7;Q99PL5-8;Q99PL5-5;Q99PL5-9;Q99PL5-11;Q99PL5-10;Q99PL5-12;Q3T9Z9-4	A2AVJ7	Rrbp1	Ribosome-binding protein 1		0.080203	0.145738	31.9375		0.475353		1.05762	1.05228	0.105037	9.98186		0.228431	0.122469	-0.11669	0.0379373		0.317311	0.564528	0.776073	0.787826		5.8824e-56	228.19	1	1	696	713	KGEPGPPDCDGPLFLPYK	704							yes	no
5059	E9PUW7;Q9EPK7-2;Q9EPK7	E9PUW7	Xpo7	Exportin-7		0.0801853	0.134629	32.597		0.398597		1.05747	1.02759	0.092404	8.99228		0.136793	-0.158473	0.0448432	0.115527		0.485321	0.597017	0.720989	0.498317		1.6151e-33	223.78	0	1	33	46	ALVEFTNSPDCLSK	43							yes	no
86008	Q64727	Q64727	Vcl	Vinculin		0.0801698	0.149108	33.1208		0.304432		1.05871	1.03549	0.104672	10.1085		0.00175178	-0.148002	0.166151	0.158588		0.86952	0.497484	0.294944	0.382476		0.016643	94.262	0	1	309	316	VGELCAGK	313							yes	yes
93250	O09173	O09173	Hgd	Homogentisate 1,2-dioxygenase		0.0801256	0.260858	33.7294		0.224348		1.06065	1.12183	0.211016	18.81		0.198171	0.496328	-0.0379198	-0.0658347		0.281421	0.131353	0.898643	0.923573		1.367e-116	265.73	1	2	6	27	YISGFGNECASEDPRCPGSLPK	14;21							yes	yes
45698	A2AN08-3;A2AN08;A2AN08-5;A2AN08-2;Z4YMA7;F6SSP6;A2AN08-4;Z4YLP1	A2AN08-3	Ubr4	E3 ubiquitin-protein ligase UBR4		0.0800928	0.166524	31.7722		0.475799		1.05838	1.0398	0.117105	11.2622		0.204385	0.00882678	0.151359	-0.167691		0.49247	0.907512	0.576163	0.528759		1.5003e-12	149.3	0	1	4308	4328	LCSIIYPEENEVTEFFVTLEK	4309							yes	no
25423	Q8VEK3;G3XA10	Q8VEK3	Hnrnpu;Gm28062	Heterogeneous nuclear ribonucleoprotein U		0.0800099	0.251997	34.0949		0.224807		1.06504	1.092	0.19142	17.5293		0.257528	0.389606	-0.0975087	-0.107953		0.171153	0.0196545	0.845163	0.770412		1.8557e-60	200.23	0	1	376	399	FDENDVITCFANFETDEVELSYAK	384							yes	no
85915	Q91VE0	Q91VE0	Slc27a4	Long-chain fatty acid transport protein 4		0.0799826	0.178219	31.8685		0.476245		1.058	1.09735	0.140128	12.7697		0.0172891	0.370061	-0.0277036	0.142676		0.880457	0.138296	0.985101	0.513108		0.00017307	139.88	0	1	400	408	VGACGFNSR	403							yes	yes
48015	P47791-2;P47791	P47791-2	Gsr	Glutathione reductase, mitochondrial		0.0799357	0.32842	31.6971		0.476434		1.05697	0.953327	0.201371	21.123		NaN	-0.47144	0.0799357	0.113389		NaN	0.0268754	0.737249	0.50452		1.7941e-07	155.19	0	2	50	62	LGGTCVNVGCVPK	54;59							yes	no
3861	Q9D819	Q9D819	Ppa1	Inorganic pyrophosphatase		0.0797951	0.0696236	33.6387		0.225666		1.057	1.06998	0.052313	4.88918		0.0565988	0.0341565	0.102991	0.191482		0.702327	0.876903	0.337682	0.174581		2.7996e-26	172.43	0	2	261	282	AIVDALPPPCESACSLPTDVDK	270;274							yes	yes
20514	O35551-3;O35551;O35551-6;O35551-2;O35551-5;J3QJV7;O35551-4;Q3U983	O35551-3	Rabep1	Rab GTPase-binding effector protein 1		0.0797323	0.480132	29.5359		0.620655		1.05682	1.13529	0.38175	33.6259		NaN	-0.323977	0.632427	0.0797323		NaN	0.235165	0.0664933	0.697196		8.4543e-54	239.02	0	1	218	230	ELHEVCHLLEQER	223							yes	no
46366	E9Q6L4;Q60949-2;Q60949;F6QUA9	E9Q6L4	Tbc1d1	TBC1 domain family member 1		0.0796992	0.120387	30.2209		0.576972		1.05685	1.05371	0.0871955	8.27508		0.0647408	0.0946576	-0.0824799	0.21002		0.963137	0.745581	0.897992	0.41996		0.0013185	141.02	0	1	623	633	LDYEEITPCLK	631							yes	no
69366	P14115	P14115	Rpl27a	60S ribosomal protein L27a		0.0796355	0.282365	32.2834		0.400842		1.05675	0.956981	0.175698	18.3596		NaN	0.0841718	-0.407151	0.0796355		NaN	0.684673	0.084048	0.672763		2.7071e-22	204.85	1	1	65	77	RNQSFCPTVNLDK	70							yes	yes
56247	Q64442	Q64442	Sord	Sorbitol dehydrogenase		0.0796289	0.11634	35.6338		0.19945		1.0568	1.07163	0.0878078	8.19383		0.252663	0.0941307	-0.0269048	0.065127		0.165365	0.39629	0.962941	0.591568		0	421.99	0	1	39	56	MHSVGICGSDVHYWEHGR	45		DHSO_MOUSE	METAL	45	Zinc		yes	yes
27240	Q91WS0	Q91WS0	Cisd1	CDGSH iron-sulfur domain-containing protein 1		0.0796152	0.430399	33.6465		0.226385		1.08183	1.09382	0.319971	29.2528		0.393421	0.507328	-0.23419	-0.339744		0.0417929	0.0113608	0.369321	0.151272		1.6639e-05	132.76	0	1	80	89	FPFCDGAHIK	83		CISD1_MOUSE	METAL	83	Iron-sulfur (2Fe-2S)		yes	yes
34097	Q60676;F7BX26	Q60676	Ppp5c	Serine/threonine-protein phosphatase 5;Serine/threonine-protein phosphatase		0.0796137	0.148579	30.2615		0.577271		1.05673	1.0562	0.108304	10.2541		-0.077605	0.0796137	NaN	0.219382		0.774563	0.792814	NaN	0.402308		0.0008477	115.7	0	1	401	412	GVSCQFGPDVTK	404							yes	no
39538	G5E8J3;Q8K1X1;A0A0U1RQ40;A0A0U1RPD4	G5E8J3	Wdr11	WD repeat-containing protein 11		0.0796013	0.420987	29.3932		0.62111		1.05673	1.1908	0.363669	30.5398		0.680301	0.0796013	NaN	-0.130988		0.13496	0.792849	NaN	0.72583		0.00066151	112.75	0	1	797	807	ILDVDWCTSDK	803							yes	no
16544	F8VPK0	F8VPK0	Ttc37			0.07954	0.488105	29.1444		0.699764		1.05668	1.06652	0.348545	32.6804		0.505774	NaN	-0.467923	0.07954		0.101386	NaN	0.284618	0.76381		2.3473e-15	189.7	0	1	324	334	EAILSCNQALK	329							yes	yes
35004	Q8VEE1	Q8VEE1	Lmcd1	LIM and cysteine-rich domains protein 1		0.0792594	0.200524	31.2231		0.559796		1.0565	1.00372	0.130076	12.9593		0.12632	0.0694478	-0.303318	0.0890711		0.645591	0.729885	0.330393	0.647651		3.4899e-69	259.47	0	2	332	345	HFICEGCEQLLSGR	335;338							yes	yes
84292	P38060;V9GXD2;V9GWZ9;D3YVU9;Q8JZS7	P38060	Hmgcl	Hydroxymethylglutaryl-CoA lyase, mitochondrial		0.078879	0.310711	33.6727		0.229349		1.0582	1.12143	0.253116	22.5708		0.167797	-0.159922	0.559985	-0.0100393		0.35339	0.58745	0.00025716	0.840404		0.0070256	117.16	1	1	318	325	VAQATCKL	323		HMGCL_MOUSE	DISULFID	323;323	Disulphid		yes	yes
8878	P54071;D6RIL6;A0A0U1RP68;A0A0U1RPR1	P54071	Idh2	Isocitrate dehydrogenase [NADP], mitochondrial		0.0786904	0.1907	30.0554		0.624283		1.05606	1.06001	0.139594	13.1691		NaN	-0.116487	0.264879	0.0786904		NaN	0.712477	0.402326	0.765491		0.00026452	128.36	0	1	113	122	CATITPDEAR	113							yes	no
92454	P63242;A0A0A0MQM0;J3QPS8;Q8BGY2	P63242	Eif5a;Eif5a2	Eukaryotic translation initiation factor 5A-1;Eukaryotic translation initiation factor 5A;Eukaryotic translation initiation factor 5A-2		0.0786531	0.425506	31.5173		0.481622		1.06296	1.12551	0.340357	30.2403		-0.0865006	0.65717	-0.323479	0.243807		0.757975	0.00839617	0.21557	0.463614		4.1451e-31	206.32	0	1	69	85	YEDICPSTHNMDVPNIK	73							yes	no
29178	A0A0R4J094;Q3TC72	A0A0R4J094	Fahd2	Fumarylacetoacetate hydrolase domain-containing protein 2A		0.0785182	0.495522	32.7541		0.31099		1.06092	1.20261	0.448885	37.3257		0.218629	-0.0615923	0.884286	-0.246777		0.467451	0.858591	0.0117795	0.317311		7.5885e-47	251.84	0	1	295	311	GDEVQCEIEELGVIINK	300							yes	no
31307	P62908;D3YV43;A0A140LI77	P62908	Rps3	40S ribosomal protein S3		0.0783318	0.0402235	35.9075		0.204586		1.05594	1.05216	0.0292484	2.77985		0.0251833	0.109874	0.0543441	0.102319		0.848177	0.342133	0.572693	0.460431		1.1926e-09	207.68	0	1	95	106	GLCAIAQAESLR	97							yes	no
57972	Q9Z2D3;D3YYP5;E9Q5V3;E9Q308	Q9Z2D3	Dfna5	Non-syndromic hearing impairment protein 5 homolog		0.0779403	0.227519	29.5256		0.626894		1.05559	1.12027	0.187582	16.7442		0.0603476	-0.0370966	0.0955329	0.480584		0.822623	0.854325	0.599603	0.219684		2.9752e-11	179.51	0	1	152	161	NEVLCVLTQK	156							yes	no
39839	P85094	P85094	Isoc2a	Isochorismatase domain-containing protein 2A, mitochondrial		0.0779175	0.27076	34.466		0.233259		1.05942	1.02608	0.184047	17.9368		0.202322	0.255139	-0.0464874	-0.336354		0.272417	0.0589869	0.938761	0.135391		6.6047e-48	228.78	0	1	11	26	ILPESSILFLCDLQEK	21							yes	yes
90858	Q9DBG7;F6VF36	Q9DBG7	Srpr	Signal recognition particle receptor subunit alpha		0.0775944	0.589047	29.588		0.628102		1.05526	0.932432	0.332789	35.6904		0.0775944	-0.847652	0.246531	NaN		0.780304	0.00686294	0.430886	NaN		0.00094017	119.27	0	1	246	255	VWELGGCANK	252							yes	yes
63770	Q71RI9-2;Q71RI9;A0A0G2JGE1;D6RJ70	Q71RI9-2	Ccbl2	Kynurenine--oxoglutarate transaminase 3		0.0775502	0.121018	32.932		0.314875		1.05589	1.06471	0.0898702	8.44078		0.0264162	-0.0427825	0.128684	0.234258		0.814969	0.854729	0.516508	0.482875		4.2765e-15	228.98	0	1	193	204	QELQVIADLCVK	202							yes	no
45706	B2RSU6;Q6AW69-5;Q6AW69-4;Q6AW69;D3Z3H4;Q6AW69-3;Q6AW69-2	B2RSU6	Cgnl1	Cingulin-like protein 1		0.0774562	0.249788	32.0073		0.409822		1.05723	1.05117	0.178178	16.9505		-0.256091	-0.0130301	0.32523	0.167942		0.35966	0.939252	0.169281	0.359686		0.001021	130.98	0	1	219	230	LCSSVVIEDPQK	220							yes	no
37445	Q9Z2I0;A0A0J9YTQ9	Q9Z2I0	Letm1	LETM1 and EF-hand domain-containing protein 1, mitochondrial		0.077418	0.374124	28.8237		0.70668		1.05513	0.949759	0.226291	23.8261		NaN	0.077418	0.142937	-0.535335		NaN	0.795223	0.612506	0.104612		0.002716	158.53	0	1	201	207	ICADLFR	202							yes	yes
63449	Q8K2M0;Q8K2M0-2	Q8K2M0	Mrpl38	39S ribosomal protein L38, mitochondrial		0.0773634	0.638369	30.2048		0.585109		1.05509	1.36586	0.650598	47.6328		0.0773634	NaN	-0.106364	1.07968		0.780602	NaN	0.756879	0.00380419		1.2424e-26	163.96	2	1	275	296	QDKPINFSEDTRPSPCYQLAQR	290							yes	no
29202	Q80W22;F7AFM3	Q80W22	Thnsl2	Threonine synthase-like 2		0.0773253	0.103758	35.2122		0.208639		1.05522	1.05117	0.0749934	7.13426		0.102517	-0.0629178	0.0521335	0.185135		0.549862	0.885971	0.582312	0.23524		5.6581e-06	150.36	0	1	298	307	GDFSLCEVLR	303							yes	no
72173	Q8BY87-2;Q8BY87	Q8BY87-2	Usp47	Ubiquitin carboxyl-terminal hydrolase 47		0.0771883	0.711488	28.5676		0.707429		1.05496	1.27515	0.651675	51.1058		NaN	0.0771883	-0.391963	1.00604		NaN	0.795751	0.374538	0.0200073		6.8258e-12	137.89	0	1	239	258	SFGWDSSEAWQQHDVQELCR	257							yes	no
36147	Q14C51;A0A0U1RQ61;A0A0U1RP36	Q14C51	Ptcd3	Pentatricopeptide repeat domain-containing protein 3, mitochondrial		0.0769477	0.1231	33.1666		0.317311		1.05527	1.04603	0.0879971	8.41246		0.0331785	0.120717	0.187611	-0.0973987		0.773026	0.400432	0.249897	0.763448		1.2539e-77	284.51	0	1	540	556	HPPELQVAFADCAADIK	551							yes	yes
50738	Q91WK2	Q91WK2	Eif3h	Eukaryotic translation initiation factor 3 subunit H		0.0768928	0.249175	31.8529		0.488793		1.05693	1.12333	0.203732	18.1365		-0.0159765	0.169762	0.496404	-0.0457929		0.986808	0.526693	0.0286758	0.954401		0.034229	81.716	0	1	173	178	LMEVCK	177							yes	yes
14800	Q9QZE5;Q7TNQ1	Q9QZE5	Copg1	Coatomer subunit gamma-1		0.0768375	0.422561	30.5005		0.58695		1.05476	1.05989	0.297813	28.0984		0.0920896	0.515535	0.0615854	-0.513502		0.980533	0.030234	0.775112	0.0763061		2.2176e-05	164.33	0	1	248	260	DSPLFDFIESCLR	258							yes	yes
47073	Q3UQN2;F6RG68;Q3UQN2-3;J3QPQ1;Q3UQN2-2	Q3UQN2	Fcho2	F-BAR domain only protein 2		0.0765507	0.216745	30.8639		0.572502		1.05461	1.07931	0.165441	15.3284		0.0982363	0.381804	-0.14393	0.0548651		0.721945	0.132506	0.662706	0.769897		2.2074e-87	238.39	0	1	603	625	LEQILPNSQLVFSDPSQCDSNTK	620							yes	no
9259	Q91WQ9;Q91WQ9-2;E9Q1L1;Q91WQ9-3	Q91WQ9	Calml4	Calmodulin-like protein 4		0.0764694	0.0898263	32.3116		0.413926		1.05461	1.03182	0.0626612	6.07287		0.105647	0.0501813	-0.0860703	0.102758		0.612903	0.776752	0.849894	0.535943		9.9403e-07	180.67	0	1	39	51	CLGASPTPGEVQR	39							yes	no
81221	Q9JLV5;E9Q4T8;F6UY44;F6ZZK0;F6R0N8;Q0VGP9;A2AVV5;A2AVV7;A2AVV6;Q64691-2;Q64691	Q9JLV5	Cul3	Cullin-3		0.0763676	0.391778	29.9513		0.632394		1.05436	1.06804	0.284993	26.6837		-0.339822	NaN	0.0763676	0.443217		0.219542	NaN	0.759412	0.250462		1.866e-22	206.43	0	3	312	322	TMCECMSCYLR	314;316;319							yes	no
9602	G3X922;D4AFX7;A0A087WS25;A0A087WRC9;A0A087WSI0	G3X922	Dnajc13			0.0762978	0.0815581	29.7994		0.632636		1.05431	1.03422	0.0576639	5.57559		NaN	0.109898	0.0762978	-0.0451354		NaN	0.698686	0.650435	0.956205		0.0041065	120.76	0	1	1456	1462	CVAVLNR	1456							yes	no
94025	Q9D074;Q9D074-2;Q9D074-4;Q9D074-3;Q9D074-5;F7D0T8;A2AAP0;A2AAN9;Q3TEL6-2;Q3TEL6	Q9D074	Mgrn1;Rnf157	E3 ubiquitin-protein ligase MGRN1;RING finger protein 157		0.0762485	0.517654	30.2064		0.589014		1.07019	1.01669	0.332274	32.6821		0.398635	-0.717593	0.326596	-0.174099		0.141913	0.0305481	0.314901	0.654122		5.2849e-13	198.87	0	2	308	317	YQANNCPICR	313;316							yes	no
71072	G3X9L6;Q9DCX2;B1ASE2	G3X9L6	Gm10250;Atp5h	ATP synthase subunit d, mitochondrial		0.0760263	0.135935	37.6663		0.213953		1.05519	1.04452	0.0970713	9.29338		-0.110845	0.191119	0.14143	0.0106223		0.603066	0.140278	0.263181	0.809424		9.7981e-23	209.73	0	1	100	111	SCAEFVSGSQLR	101							yes	no
18600	O08915;D3YW40	O08915	Aip	AH receptor-interacting protein		0.0759697	0.160409	32.3301		0.416014		1.05591	1.0592	0.117555	11.0984		-0.100441	0.253659	0.161115	-0.0091755		0.743859	0.268249	0.407364	0.913241		4.4037e-15	190.57	0	1	82	93	EGEIAQFLCDIK	90							yes	no
31329	Q9Z1Y4;A0A0G2JGT2	Q9Z1Y4	Trip6	Thyroid receptor-interacting protein 6		0.0759672	0.453758	31.3124		0.575257		1.06579	1.1815	0.392307	33.2041		0.290891	-0.194538	-0.138957	0.782895		0.284816	0.510352	0.67232	0.0336399		2.9791e-22	157.73	0	1	375	397	GLDGIPFTVDATSQIHCIEDFHR	391							yes	yes
9333	Q8BH00;F6T4U0	Q8BH00	Aldh8a1	Aldehyde dehydrogenase family 8 member A1		0.0754105	0.328162	32.369		0.41836		1.06742	1.09637	0.248975	22.709		-0.190872	0.458968	-0.157492	0.308313		0.51013	0.0526157	0.613646	0.206714		7.7563e-28	161.66	0	2	387	411	CMTEEIFGPVTCVVPFDSEEEVITR	387;398							yes	yes
30208	P34914;P34914-2	P34914	Ephx2	Bifunctional epoxide hydrolase 2;Cytosolic epoxide hydrolase 2;Lipid-phosphate phosphatase		0.0753689	0.377107	31.8039		0.495048		1.06779	1.02849	0.257306	25.0179		0.311612	0.317831	-0.450239	-0.160875		0.251661	0.114187	0.141983	0.549838		7.1925e-151	306.55	0	1	116	132	GFTTCIVTNNWLDDGDK	120							yes	no
6891	E9PXU9;A0A0N4SUJ2;A0A0N4SUN3;A0A0N4SVX9;Q9ESD7-3;Q9ESD7-2;E9QL12;E9Q423;A0A0N4SWH3;A0A0N4SV63;Q9ESD7;A0A0N4SWG7;P0DM40	E9PXU9	Dysf	Dysferlin		0.0753249	0.252221	31.1617		0.578299		1.0549	1.06308	0.18482	17.3854		0.147157	0.00349286	-0.232153	0.368641		0.591206	0.924644	0.533526	0.13772		0.00056663	109.15	0	1	342	357	ASLCVLGPGDEAPLDK	345							yes	no
7792	P62196;Q8K1K2	P62196	Psmc5	26S protease regulatory subunit 8		0.0752194	0.615366	33.5751		0.244485		1.06137	1.33614	0.650437	48.6805		0.25126	-0.100821	1.19804	-0.108552		0.180982	0.685264	4.83922e-07	0.768004		1.7581e-05	153.97	0	1	202	213	AVAHHTDCTFIR	209							yes	no
38547	Q07417	Q07417	Acads	Short-chain specific acyl-CoA dehydrogenase, mitochondrial		0.0750849	0.507333	27.9814		0.714313		1.05342	1.25369	0.468017	37.331		0.838769	0.0750849	NaN	-0.121649		0.0586288	0.940646	NaN	0.971571		1.1275e-35	127.4	1	1	149	183	IGCFALSEPGNGSDAGAASTTAREEGDSWVLNGTK	151							yes	yes
44300	Q61941;Q8BGK0;Q8C9V5;E9Q8F4	Q61941	Nnt	NAD(P) transhydrogenase, mitochondrial		0.075	0.287134	29.9144		0.637188		1.06307	1.09807	0.219873	20.0235		-0.120755	0.270755	-0.135167	0.438921		0.658985	0.566013	0.762464	0.208855		4.0517e-11	184.87	1	1	1071	1079	KTCDALQAK	1073							yes	no
23901	Q78PY7;Q3TJ56;E9Q3E9	Q78PY7	Snd1	Staphylococcal nuclease domain-containing protein 1		0.0746896	0.180389	31.2399		0.581311		1.05324	1.03155	0.124181	12.0382		0.0538328	-0.214782	0.0955464	0.211689		0.838749	0.309258	0.705525	0.517835		3.2326e-08	173.37	0	1	94	102	EVCFTIENK	96							yes	no
92092	Q9DCJ1	Q9DCJ1	Mlst8	Target of rapamycin complex subunit LST8		0.0746013	0.328157	30.0691		0.63859		1.05307	0.939469	0.198128	21.0893		-0.492702	0.0767589	NaN	0.0746013		0.0756381	0.796741	NaN	0.720427		0.0098865	112.58	0	1	222	227	YALQCR	226							yes	yes
9679	P11881-8;P11881-6;P11881-4;P11881-2;P11881-7;P11881-5;P11881-3;P11881;A0A0N4SWH7;A0A0N4SWI0;A0A0N4SVN2;A0A0N4SW22	P11881-8	Itpr1	Inositol 1,4,5-trisphosphate receptor type 1		0.0742887	0.282085	29.3408		0.716926		1.05615	1.08675	0.215721	19.85		-0.0400084	0.188586	-0.200139	0.448118		0.927787	0.715719	0.605241	0.246262		4.2408e-05	94.461	1	1	37	52	CVVQPEAGDLNNPPKK	37							yes	no
48748	Q8R5L3-2;Q8R5L3	Q8R5L3-2	Vps39	Vam6/Vps39-like protein		0.074268	0.336716	31.323		0.583315		1.05316	1.15249	0.291514	25.2943		0.110676	0.658985	0.0378601	-0.113018		0.687725	0.00600319	0.756822	0.726734		2.287e-11	212.89	0	1	668	681	LICDFPFDGLLEER	670							yes	no
87059	G3X922;D4AFX7;A0A087WS25;A0A087WRC9;A0A087WSI0	G3X922	Dnajc13			0.0741577	0.118374	31.6857		0.500049		1.0531	1.03	0.0821498	7.9757		0.0369969	0.111319	0.135045	-0.127069		0.818328	0.694373	0.469777	0.679856		6.0687e-05	158.12	0	1	147	154	VLCSYDYR	149							yes	no
81837	Q8CGB6-2;Q8CGB6-4;Q8CGB6;Q8CGB6-3	Q8CGB6-2	Tns2	Tensin-2		0.0740389	0.533755	30.4423		0.596785		1.05296	1.25913	0.529579	42.0593		-0.173867	0.0393714	1.03147	0.108706		0.527398	0.922475	0.00427986	0.637734		0.0027741	127.31	0	2	20	27	TPVCAVCK	23;26							yes	no
94155	Q60932-2;Q60932;F2Z471	Q60932-2	Vdac1	Voltage-dependent anion-selective channel protein 1		0.0739552	0.105598	37.0725		0.222628		1.0526	1.01753	0.0717272	7.04915		-0.136136	0.0735379	0.0772033	0.0743726		0.514387	0.474455	0.477875	0.557427		1.9389e-05	157.38	0	1	225	236	YQVDPDACFSAK	232							yes	no
9590	G3UVV4;P17710-3;P17710-4;P17710;P17710-2	G3UVV4	Hk1	Hexokinase;Hexokinase-1		0.073576	0.0650967	33.935		0.251505		1.05254	1.0472	0.046955	4.48385		0.0443689	-0.0159793	0.130595	0.102783		0.747339	0.934374	0.262027	0.387583		6.6528e-55	240.8	0	1	885	898	CTVSFLLSEDGSGK	885							yes	no
8975	A0A0A0MQ68;Q60759;D3Z4I2;REV__H3BKI4;REV__Q9D2X8	A0A0A0MQ68	Gcdh	Glutaryl-CoA dehydrogenase, mitochondrial		0.073516	0.34679	31.8322		0.502712		1.05228	0.998483	0.226632	22.6977		0.073516	-0.415434	0.255052	NaN		0.791565	0.215048	0.140182	NaN		1.5563e-05	165.35	1	2	237	249	CEDNCIRGFILEK	237;241							yes	no
58873	Q00519;Q3TYQ9;Q5SGK3	Q00519	Xdh	Xanthine dehydrogenase/oxidase;Xanthine dehydrogenase;Xanthine oxidase		0.0734065	0.2168	33.1775		0.331862		1.05608	1.07483	0.162582	15.1263		-0.123102	0.343625	0.197366	-0.0505529		0.716514	0.0377334	0.231095	0.934859		6.1217e-166	338.78	1	1	132	151	NKPEPTVEEIENAFQGNLCR	150		XDH_MOUSE	METAL	150	Iron-sulfur 2		yes	yes
55206	Q8K2Q7;A0A0A6YWK4;Q8K2Q7-2	Q8K2Q7	Brox	BRO1 domain-containing protein BROX		0.0734003	0.415993	31.4307		0.503192		1.05221	1.13774	0.347765	30.5664		-0.295275	0.0656124	0.706299	0.0811882		0.263142	0.729337	0.0417919	0.668606		0.0016228	114.89	0	1	280	289	LYAEAEALCK	288							yes	yes
41775	Q5XJY5	Q5XJY5	Arcn1	Coatomer subunit delta		0.0731394	0.169843	32.2816		0.427957		1.05224	1.04679	0.121383	11.5958		0.103606	-0.16078	0.248687	0.0426723		0.618678	0.585131	0.148603	0.77447		0.0027188	141.98	0	1	282	288	ITLTCGR	286							yes	yes
91816	Q8K0G5	Q8K0G5	Tssc1	Protein TSSC1		0.0730692	0.139356	31.4515		0.504565		1.052	1.05638	0.102112	9.66617		0.0601373	0.0860011	-0.0950797	0.245278		0.746839	0.772652	0.832596	0.461208		9.2079e-47	221.44	0	1	192	210	WSPHHNCTQVATASDTTLR	198							yes	yes
3130	Q9QXX4	Q9QXX4	Slc25a13	Calcium-binding mitochondrial carrier protein Aralar2		0.0728763	0.158192	34.9997		0.227247		1.05185	1.01355	0.105532	10.412		0.0598509	0.0859018	0.127268	-0.220467		0.708642	0.426551	0.303632	0.238533		6.6347e-55	240.82	0	1	555	568	AGQTTYNGVTDCFR	566							yes	yes
73700	Q9R0X4;Q32MW3	Q9R0X4	Acot9;Acot10	Acyl-coenzyme A thioesterase 9, mitochondrial;Acyl-coenzyme A thioesterase 10, mitochondrial		0.0723367	0.556033	32.3608		0.43138		1.09223	1.06107	0.388625	36.6256		-0.328338	-0.600283	0.473012	0.485652		0.210046	0.00489303	0.0521078	0.0181002		8.4812e-06	139.02	0	1	295	304	SLDICHPQER	299							yes	no
37535	P54822;E9Q242;E9Q3T7;E9Q0A0;A0A140LHU1;A0A0G2JFI8;A0A0G2JFL8	P54822	Adsl	Adenylosuccinate lyase		0.0721333	0.288523	30.4192		0.603524		1.05127	1.13488	0.23511	20.7167		0.0721333	-0.0694404	0.485809	NaN		0.795512	0.798615	0.0464364	NaN		0.025753	88.201	0	1	265	270	ICTDIR	266							yes	no
41353	Q91YR1;D3Z2H0	Q91YR1	Twf1	Twinfilin-1		0.0720187	0.503163	28.4594		0.724392		1.07167	1.17746	0.42361	35.9764		0.794227	0.356366	-0.212328	-0.264697		0.0751382	0.428088	0.647232	0.712449		8.0646e-12	88.241	0	1	30	64	ISIENEQLVVGSCSPPSDSWEQDYDSFVLPLLEDK	42							yes	yes
43690	Q5U430-3;Q5U430;F6QC57;A2AV05;F6RDS0	Q5U430-3	Ubr3	E3 ubiquitin-protein ligase UBR3		0.072007	0.455303	29.0999		0.724431		1.05118	1.14252	0.368435	32.2476		0.630435	NaN	-0.271692	0.072007		0.170634	NaN	0.385678	0.709184		2.2564e-07	98.299	1	1	1274	1296	KLPIAEEEQIYPWDTCAAVHDVR	1289							yes	no
34704	Q80VQ1;G3X9W3;Q80VQ1-3;Q80VQ1-2	Q80VQ1	Lrrc1	Leucine-rich repeat-containing protein 1		0.0718077	0.458328	30.1163		0.604681		1.07987	1.10279	0.343874	31.1822		-0.345953	0.55053	0.409018	-0.265403		0.215675	0.094835	0.219183	0.711225		1.3203e-13	182.28	0	1	21	33	HCSLVYVPEEIYR	22							yes	no
92217	Q9JLN9;Q9JLN9-2	Q9JLN9	Mtor	Serine/threonine-protein kinase mTOR		0.0717647	0.423904	30.8707		0.595286		1.07175	1.07301	0.307547	28.6621		-0.393116	-0.214427	0.357956	0.472019		0.159381	0.471175	0.20937	0.178439		2.5425e-05	156.01	0	1	673	682	YCVLASLDER	674							yes	yes
27448	Q9D0R2	Q9D0R2	Tars	Threonine--tRNA ligase, cytoplasmic		0.071739	0.193276	31.9632		0.510119		1.051	1.02623	0.131572	12.8209		-0.244211	0.212437	0.0638481	0.07963		0.362108	0.293575	0.711098	0.67278		6.5043e-243	366.88	0	1	457	476	FQQDDAHIFCAMEQIEDEIK	466							yes	yes
21239	O35459;F7B227	O35459	Ech1	Delta(3,5)-Delta(2,4)-dienoyl-CoA isomerase, mitochondrial		0.071721	0.156694	34.0617		0.2596		1.05097	1.01171	0.104251	10.3044		0.0678136	0.0756285	-0.221772	0.120875		0.661941	0.466156	0.408171	0.334698		0.0013681	140.09	0	1	87	94	ELVECFQK	91							yes	yes
84553	O08997	O08997	Atox1	Copper transport protein ATOX1		0.0716711	0.489016	36.6565		0.232481		1.05102	1.12269	0.390947	34.8223		0.0896121	0.05373	-0.460781	0.733044		0.596021	0.557	0.013466	3.23213e-05		0	482.89	0	1	40	57	VCIDSEHSSDTLLATLNK	41							yes	yes
26570	Q9Z1Q5	Q9Z1Q5	Clic1	Chloride intracellular channel protein 1		0.071651	0.197511	35.5403		0.23257		1.0517	1.10671	0.158816	14.3503		0.0158986	0.127404	-0.0172282	0.417167		0.886576	0.533135	0.913907	0.0402163		2.4573e-14	203.74	0	1	167	183	FLDGNELTLADCNLLPK	178							yes	yes
205	P70296;D3Z1V4;D6RHS6	P70296	Pebp1	Phosphatidylethanolamine-binding protein 1;Hippocampal cholinergic neurostimulating peptide		0.0713426	0.235389	37.1164		0.233923		1.05688	1.07664	0.176206	16.3663		0.227869	0.353163	-0.127461	-0.085184		0.208784	0.0116866	0.58901	0.74586		2.5817e-61	208.39	0	1	2	26	AADISQWAGPLCLQEVDEPPQHALR	13							yes	no
1149	Q64462;F6X6A4;A0A0A6YY50;A2A9Y7;Q6A152	Q64462	Cyp4b1	Cytochrome P450 4B1		0.071313	0.079425	38.3078		0.234056		1.05127	1.04772	0.0574783	5.48602		0.143838	0.0227598	0.119866	-0.0239755		0.414967	0.698572	0.326335	0.957209		4.6851e-142	359.9	0	1	249	262	ACQIAHDHTDHVIR	250							yes	no
57581	Q3V117;Q91V92;Q3TS02	Q3V117	Acly	ATP-citrate synthase		0.0711356	0.132531	33.6892		0.262191		1.05054	1.07711	0.101875	9.45814		0.29001	-0.0222256	0.0733198	0.0689514		0.126524	0.905212	0.433224	0.499214		0.0031182	133.47	0	1	1039	1045	NCGSFTR	1040							yes	no
87788	Q921M7	Q921M7	Fam49b	Protein FAM49B		0.0708939	0.222067	32.3129		0.437572		1.05044	1.05219	0.160139	15.2195		0.321577	0.0873908	0.054397	-0.220605		0.153351	0.672831	0.816377	0.404684		2.1223e-66	215.84	0	1	7	33	VLTCTDLEQGPNFFLDFENAQPTESEK	10							yes	yes
89651	Q9ERG0;Q9ERG0-2	Q9ERG0	Lima1	LIM domain and actin-binding protein 1		0.0707915	0.34338	32.0492		0.438013		1.06398	1.05629	0.246243	23.312		0.375632	0.303426	-0.322285	-0.161844		0.166515	0.131732	0.288619	0.546817		8.8268e-114	261.15	0	1	323	347	VSTTENSLVALSVPAEDDTCNSQVK	342							yes	no
54263	Q80XU2;P05480	Q80XU2	Src	Non-specific protein-tyrosine kinase;Neuronal proto-oncogene tyrosine-protein kinase Src		0.0706129	0.306558	31.0438		0.600831		1.05342	1.12926	0.252997	22.4037		0.18428	-0.0430545	-0.110215	0.569256		0.53589	0.933595	0.747028	0.108138		0.00078758	125.31	0	1	243	251	LTTVCPTSK	247							yes	no
47873	Q7TMQ7;S4R1X1;D3Z101;D3Z0V8;D3Z4Z6	Q7TMQ7	Wdr91	WD repeat-containing protein 91		0.0705871	0.510636	29.1807		0.729111		1.05014	0.97114	0.311875	32.1143		NaN	0.0705871	-0.672633	0.30558		NaN	0.810977	0.118647	0.368788		7.3406e-06	156.01	0	1	238	250	LGDSELALVCSQR	247							yes	no
42220	Q9ERF3;Q8BVQ0;D6RDC7;D6RJ72	Q9ERF3	Wdr61	WD repeat-containing protein 61;WD repeat-containing protein 61, N-terminally processed		0.0705019	0.0303149	30.9535		0.601364		1.05008	1.05976	0.0223897	2.11271		NaN	0.118176	0.0618992	0.0705019		NaN	0.564019	0.821316	0.697426		3.8381e-10	151.7	0	1	289	305	IVSVGDDQEIHVYDCPI	303							yes	no
47805	Q9EQ06;Q9EQ06-2;A8Y5N4;Q8VCR2-2;Q8VCR2	Q9EQ06	Hsd17b11	Estradiol 17-beta-dehydrogenase 11		0.0703695	0.236409	34.8845		0.238235		1.05197	1.0551	0.171336	16.2388		0.158994	0.330966	-0.219923	-0.0182546		0.370867	0.15561	0.28197	0.848987		6.6889e-87	269.49	1	1	83	105	LGAQAHPFVVDCSQREEIYSAAK	94							yes	no
29121	Q8CAK1;B2FDE8	Q8CAK1	Iba57	Putative transferase CAF17 homolog, mitochondrial		0.0703016	0.146032	32.3104		0.44013		1.04998	1.05825	0.107714	10.1785		0.26013	-0.0962784	0.0831003	0.057503		0.259506	0.770712	0.608481	0.733081		3.2057e-10	176.6	0	1	259	269	GCYIGQELTAR	260							yes	yes
54988	Q9Z2L7-2;Q9Z2L7;J3QMV5	Q9Z2L7-2	Crlf3	Cytokine receptor-like factor 3		0.0702987	0.491636	32.0364		0.440145		1.04993	1.02746	0.330582	32.1747		NaN	-0.543264	0.42893	0.0702987		NaN	0.010829	0.0767809	0.494467		1.2579e-60	212.36	1	1	74	97	LVTLLQEVDTIEQETIKPLDDCQK	95							yes	no
77581	Q922E6	Q922E6	Fastkd2	FAST kinase domain-containing protein 2		0.070294	0.156828	30.1416		0.610065		1.05027	1.02792	0.108007	10.5073		0.177885	0.033614	0.106974	-0.184536		0.550313	0.897435	0.57025	0.629814		0.0037561	105.94	0	1	345	354	SVVLLNECSK	352							yes	yes
93141	P48774;E9PVM7;E9PV63;E9Q024;E9Q5L9	P48774	Gstm5	Glutathione S-transferase Mu 5		0.0697373	0.252124	31.6672		0.518527		1.05275	1.0097	0.167704	16.6094		0.182719	0.195002	-0.0432444	-0.342686		0.414463	0.541736	NaN	0.253522		1.8673e-55	226.19	1	1	36	53	YICGEAPDYDRSQWLDVK	38							yes	no
51658	Q9JKF1;A0A0U1RNG5;A0A0U1RPU3;A0A0U1RPI2	Q9JKF1	Iqgap1	Ras GTPase-activating-like protein IQGAP1		0.069728	0.149428	33.7572		0.268493		1.04952	1.01471	0.100154	9.87027		-0.204913	0.0651656	0.0742903	0.12722		0.335239	0.594309	0.544964	0.317311		0.0089244	143.48	0	2	752	757	LQACCR	755;756							yes	yes
19968	Q61768;E9QAK5;A2ARD4	Q61768	Kif5b	Kinesin-1 heavy chain		0.0697057	0.400619	34.0479		0.268594		1.06288	1.11321	0.312356	28.059		0.584689	0.299844	-0.273419	-0.160432		0.00293488	0.0665357	0.271612	0.570127		0.00064998	143.37	0	1	628	635	ELAACQLR	632							yes	yes
3498	Q4FE56;P70398;E9PWA9;G3UZS3	Q4FE56	Usp9x	Ubiquitin carboxyl-terminal hydrolase;Probable ubiquitin carboxyl-terminal hydrolase FAF-X		0.0696681	0.91426	29.9975		0.656031		1.05106	0.978108	0.467605	47.8071		0.148804	-1.53623	0.55143	-0.00946769		0.616925	3.10305e-06	0.120141	0.944451		0.0042061	116.88	0	1	1059	1066	AICLDHAK	1061							yes	no
47332	Q99LS3;D3Z4T3;A0A0J9YVH9;D3Z666	Q99LS3	Psph	Phosphoserine phosphatase		0.0696609	0.284832	30.2085		0.612322		1.04947	1.02091	0.194762	19.0773		0.262811	NaN	-0.297885	0.0696609		0.334278	NaN	0.339572	0.78342		2.3024e-58	188.29	1	2	10	36	LFCSADAVCFDVDSTVIREEGIDELAK	12;18							yes	no
48913	Q9WUM5;A0A0N4SVU4	Q9WUM5	Suclg1	Succinyl-CoA ligase [ADP/GDP-forming] subunit alpha, mitochondrial		0.0694555	0.144223	35.3738		0.242334		1.05053	1.07529	0.109462	10.1798		0.286022	0.138644	0.000266892	-0.0279006		0.19798	0.256042	0.826205	0.974166		1.6898e-12	215.77	0	2	167	182	LIGPNCPGVINPGECK	172;181							yes	yes
32768	P26883;F6X9I3	P26883	Fkbp1a	Peptidyl-prolyl cis-trans isomerase FKBP1A		0.069199	0.429155	30.0263		0.657701		1.04913	1.25435	0.397786	31.7125		0.069199	0.776389	0.00156454	NaN		0.803913	0.0622318	0.861747	NaN		9.8141e-109	353.65	0	1	20	35	GQTCVVHYTGMLEDGK	23							yes	yes
9318	Q8K1M3;A0A0A6YX73;P12367;A0A0A6YY28	Q8K1M3	Prkar2a	cAMP-dependent protein kinase type II-alpha regulatory subunit		0.0690683	0.514462	29.6137		0.658165		1.04904	1.02337	0.342492	33.4672		-0.580439	NaN	0.435414	0.0690683		0.0822796	NaN	0.193483	0.791934		0.0018983	110.14	0	1	357	367	CLVMDVQAFER	357							yes	no
17014	Q9DBE0	Q9DBE0	Csad	Cysteine sulfinic acid decarboxylase		0.0690169	0.154943	32.1525		0.445703		1.05196	1.05603	0.113264	10.7255		0.177325	-0.0392908	-0.0799422	0.231554		0.426987	0.842546	0.87117	0.483917		0.0046455	113.26	0	1	189	196	ECHYSITK	190							yes	yes
13903	P60229	P60229	Eif3e	Eukaryotic translation initiation factor 3 subunit E		0.0688879	0.244105	28.2172		0.73473		1.05644	1.0836	0.184083	16.988		0.241683	0.371597	-0.103907	-0.108194		0.423816	0.405776	0.843172	0.99655		9.2925e-22	173.44	0	1	290	310	DPITEFVECLYVNFDFDGAQK	298							yes	yes
5238	Q60936;F7B1B6;Q60936-2;A0A0A6YXD9;A0A0A6YXI0;E0CXI5;E0CYD3;E0CYT4;E0CYG7;E0CZ05;E0CXT4;E0CXR6;E0CYC1;E0CXR1;F6T0A8	Q60936	Adck3	Atypical kinase ADCK3, mitochondrial		0.0687881	0.34479	30.4782		0.615439		1.05057	1.044	0.240103	22.9983		-0.415457	-0.014202	0.406087	0.151778		0.133803	0.89422	0.0919616	0.589355		3.6355e-23	210.6	0	1	628	639	AMFEEAYSNYCR	638							yes	no
23928	Q64442	Q64442	Sord	Sorbitol dehydrogenase		0.0687807	0.4345	28.3316		0.735087		1.04883	1.16837	0.383669	32.8382		0.787709	0.0662999	-0.235374	0.0712615		0.0778453	0.958505	0.608073	0.710345		0.032037	88.734	0	1	101	107	EVDEYCK	106							yes	yes
72252	P16406;F7B9G4;F6YHW2	P16406	Enpep	Glutamyl aminopeptidase		0.0687775	0.176966	31.2633		0.609712		1.04979	1.04007	0.125213	12.0389		0.130497	0.234312	0.00705773	-0.177295		0.660738	0.369033	0.879019	0.609908		0.00049528	137.06	1	1	222	232	SFPCFDEPNKK	225							yes	no
25366	P35822	P35822	Ptprk	Receptor-type tyrosine-protein phosphatase kappa		0.0687302	0.26474	29.8997		0.659369		1.04996	1.00072	0.170711	17.0589		0.136878	0.191907	-0.39467	0.000582732		0.640415	0.469035	0.180816	0.823077		0.0002727	128.12	0	1	1445	1457	FCYDVALEYLESS	1446							yes	yes
42275	Q6PAV2-2;Q6PAV2;Q6PAV2-3	Q6PAV2-2	Herc4	Probable E3 ubiquitin-protein ligase HERC4		0.0686653	0.486092	31.1674		0.610255		1.04875	0.931235	0.280731	30.1461		0.181566	NaN	0.0686653	-0.711125		0.417123	NaN	0.697357	0.159255		6.4899e-48	228.93	0	2	244	259	IVYICCGEDHTAALTK	248;249							yes	no
9474	Q9D6R2;Q9D6R2-2	Q9D6R2	Idh3a	Isocitrate dehydrogenase [NAD] subunit alpha, mitochondrial		0.0686354	0.122134	30.5197		0.615986		1.04951	1.03767	0.0865655	8.34232		-0.105658	0.0126145	0.124656	0.166406		0.771283	0.896298	0.647757	0.507963		2.0399e-56	258.85	0	2	351	360	CSDFTEEICR	351;359							yes	no
25698	B7ZMP1;B7ZMP1-2;E9Q1R1	B7ZMP1	Xpnpep3	Probable Xaa-Pro aminopeptidase 3		0.0686299	0.214586	28.5625		0.735585		1.04875	1.13221	0.180303	15.9249		0.487617	0.0574031	0.041536	0.0798567		0.310989	0.841602	0.864538	0.697004		0.010237	110.54	0	1	286	291	FEFECR	290							yes	no
9181	A0A0R4J083;P51174	A0A0R4J083	Acadl	Long-chain specific acyl-CoA dehydrogenase, mitochondrial		0.0685634	0.149789	34.6246		0.273783		1.05003	1.06748	0.112151	10.5062		0.141905	0.273911	-0.00477801	-0.0577201		0.420806	0.174126	0.851322	0.908228		1.4253e-64	237.3	0	1	166	185	CIGAIAMTEPGAGSDLQGVR	166							yes	no
53214	Q9D0F9;A2CEK3	Q9D0F9	Pgm1;Pgm2	Phosphoglucomutase-1		0.0685256	0.063391	30.6104		0.616379		1.04867	1.05772	0.0469787	4.44152		0.16661	0.0159428	0.0782041	0.0588471		0.542424	0.947143	0.670448	0.805044		8.1207e-18	164.68	1	1	371	389	LSLCGEESFGTGSDHIREK	374							yes	no
45685	E9QP46;Q6ZWQ0;Q6DFZ2;Q6ZWQ0-3;F6W8R9;F7BX34;Q6ZWN0;D3YVK9;Q6ZWQ0-2;D3Z412;F6VTU3;D6RH38;D3Z2J8;D3Z2P5	E9QP46	Syne2	Nesprin-2		0.0683782	0.297928	31.4292		0.52428		1.05461	1.04372	0.210053	20.1253		-0.317911	-0.0867775	0.33737	0.223534		0.348477	0.798568	0.155272	0.341541		7.7913e-06	155.1	0	1	4882	4890	LCQTLNEGR	4883							yes	no
29067	Q8CIB5;A6X941	Q8CIB5	Fermt2	Fermitin family homolog 2		0.0683543	0.169191	33.0962		0.353361		1.04852	1.00883	0.114772	11.3768		-0.185286	0.0683543	NaN	0.13551		0.501744	0.582114	NaN	0.295497		1.6568e-16	189.58	0	1	425	438	GCEVTPDVNISGQK	426							yes	yes
1166	Q9QXD1;E9Q5T5	Q9QXD1	Acox2	Peroxisomal acyl-coenzyme A oxidase 2		0.0682259	0.116528	35.2102		0.247924		1.04869	1.04001	0.0828089	7.96231		0.0356464	-0.0993127	0.175272	0.100805		0.805334	0.729136	0.182039	0.465433		0.0019944	159.75	0	1	312	318	ACTIAVR	313							yes	yes
13670	Q3UGX2;E9Q397;P15508	Q3UGX2	Sptb	Spectrin beta chain, erythrocytic		0.0680823	0.142578	30.7988		0.613094		1.04834	1.00506	0.0944334	9.39581		0.0593497	-0.211147	0.0768149	0.0836572		0.841029	0.477519	0.649047	0.761916		1.1595e-105	313.4	0	1	1272	1284	DNLELQNFLQNCK	1283							yes	no
1937	Q3V3R1	Q3V3R1	Mthfd1l	Monofunctional C1-tetrahydrofolate synthase, mitochondrial		0.0680387	0.698289	30.499		0.618122		1.0579	1.23496	0.63745	51.6172		1.09604	0.263194	-0.542968	-0.127117		0.0112734	0.309176	0.0990672	0.679699		7.8911e-05	149.27	0	1	807	817	AEIDLVCELAK	813							yes	yes
8642	Q7TT50;REV__P41047;E9Q6M3;REV__D3Z750	Q7TT50	Cdc42bpb	Serine/threonine-protein kinase MRCK beta		0.0679025	0.547467	29.9902		0.662319		1.04838	0.99133	0.322904	32.5728		-0.868693	0.0956098	0.401529	0.0401952		0.00176989	0.753684	0.0954399	0.759278		0.0033157	109.01	0	2	1118	1126	AYAVVCDCK	1123;1125							yes	yes
26006	Q8CI94	Q8CI94	Pygb	Glycogen phosphorylase, brain form		0.0678328	0.269921	31.1613		0.614303		1.04814	1.18138	0.231512	19.5967		0.0666775	NaN	0.534771	0.0678328		0.821882	NaN	0.0191054	0.737271		0.017401	134.85	1	1	317	324	FGCRDPVR	319							yes	yes
58077	P97479-2;P97479;A0A0U1RPX7;A0A0R4J113;Q5MJ56;D3YUT5;A0A0U1RPT3	P97479-2	Myo7a	Unconventional myosin-VIIa		0.0677802	0.2852	29.6691		0.662758		1.05347	1.07007	0.211492	19.7643		-0.0781166	0.213677	-0.231778	0.402473		0.773157	0.668482	0.534339	0.287317		7.4475e-40	216.88	0	1	1214	1230	NFIHGGPPGYAPYCEER	1227							yes	no
33098	Q6XPS7	Q6XPS7	Tha1			0.0676553	0.0570999	32.3654		0.451655		1.04804	1.05699	0.0422827	4.00027		0.0773073	0.157916	0.023234	0.0580033		0.695132	0.55896	0.719108	0.814911		4.2856e-73	216.87	0	1	163	187	GSGSPYHPVCELVYLENTHSSAGGR	172							yes	yes
8954	Q3U186;A2AT41	Q3U186	Rars2	Probable arginine--tRNA ligase, mitochondrial		0.0673974	0.143066	31.2045		0.616429		1.04868	1.07302	0.108599	10.1208		0.00929985	-0.0349943	0.125495	0.285361		0.973727	0.958806	0.637048	0.290934		1.5157e-22	198.62	0	1	74	86	CDTVVTAISAGPR	74							yes	yes
17103	Q8CI75;Q8CI75-2;A0A087WP08	Q8CI75	Dis3l2	DIS3-like exonuclease 2		0.0673854	0.477864	29.9064		0.664169		1.04782	1.22215	0.427648	34.9913		0.773515	0.0673854	-0.137312	NaN		0.00427029	0.956297	0.678965	NaN		7.1249e-05	137.69	0	1	308	319	EDCNFALGQLAK	310							yes	no
30628	H7BWY3;Q3UEG6;D3YZ49;D3YZ52	H7BWY3	Agxt2	Alanine--glyoxylate aminotransferase 2, mitochondrial		0.0672243	0.127618	34.5478		0.279959		1.04772	1.07042	0.0970889	9.07015		0.271887	0.0771952	0.0572534	-0.0308307		0.150152	0.548938	0.490888	0.986833		5.4697e-31	224.58	0	1	341	355	GGVCIADEVQTGFGR	344							yes	no
64187	O09173	O09173	Hgd	Homogentisate 1,2-dioxygenase		0.0671665	0.367633	33.4661		0.358544		1.04867	1.13036	0.306147	27.084		0.130604	0.646876	-0.220389	0.00372892		0.455993	0.00950277	0.40834	0.902022		1.3976e-205	311.71	0	1	354	380	QGGFLPGGGSLHSAMTPHGPDADCFEK	377							yes	yes
31228	A2APT9	A2APT9	Klhdc7a	Kelch domain-containing protein 7A		0.0671266	0.210714	28.7925		0.74057		1.04763	1.03775	0.14932	14.3888		NaN	0.0671266	-0.17831	0.241093		NaN	0.956823	0.656487	0.467505		1.3366e-06	100.94	1	1	151	171	GKPNPPHLPHSGCEPTSSSGR	163							yes	yes
9529	P24527	P24527	Lta4h	Leukotriene A-4 hydrolase		0.0671209	0.0842554	32.7632		0.35874		1.04766	1.0388	0.0598262	5.75916		0.055923	0.0783188	0.139704	-0.0615853		0.759717	0.544786	0.458249	0.893908		0.0021337	159.19	0	1	26	32	CSVDFAR	26							yes	yes
6929	Q3UXD9;Q99MZ7;D6RHN4;D6RIP0	Q3UXD9	Pecr	Peroxisomal trans-2-enoyl-CoA reductase		0.066947	0.116409	35.1468		0.253838		1.0475	1.05169	0.0850379	8.08581		0.0615274	0.213862	-0.0710029	0.0723665		0.702095	0.104875	0.952895	0.487221		6.4327e-84	258	0	1	64	82	ASLPPSSSAEVSAIQCNIR	79							yes	no
53636	Q03963	Q03963	Eif2ak2	Interferon-induced, double-stranded RNA-activated protein kinase		0.0669325	0.177447	29.3963		0.665785		1.04753	1.04625	0.127324	12.1695		-0.169259	0.054736	0.0791289	0.263821		0.508523	0.872529	0.785155	0.438888		2.944e-151	312.31	0	1	109	125	LSVNYEQCEPNSELPQR	116							yes	yes
77064	Q80U87;A2AI52	Q80U87	Usp8	Ubiquitin carboxyl-terminal hydrolase 8;Ubiquitin carboxyl-terminal hydrolase		0.0669267	0.0865886	30.9583		0.618729		1.04769	1.06045	0.0644713	6.07962		-0.00117486	0.198171	0.0384082	0.0954452		0.939343	0.453383	0.755268	0.737919		1.33e-05	157.8	0	2	894	902	STVQCLTCR	898;901							yes	no
8942	Q9CW03	Q9CW03	Smc3	Structural maintenance of chromosomes protein 3		0.0668953	0.476127	29.672		0.66592		1.07637	1.10459	0.358057	32.4153		0.57766	0.405061	-0.371079	-0.271271		0.215626	0.109632	0.402048	0.40431		5.4807e-09	118.05	0	1	1134	1154	CDPAPFYLFDEIDQALDAQHR	1134							yes	yes
80470	Q3TYD6;B0QZP7;Q7TN58;Q7TN58-2	Q3TYD6	Lmtk2	Serine/threonine-protein kinase LMTK2		0.0664849	0.230154	31.1151		0.620887		1.05184	1.05399	0.166946	15.8394		0.202799	-0.0698289	0.304471	-0.188833		0.495826	0.788869	0.195399	0.582352		2.4149e-37	223.39	1	1	846	861	TLDGGNRPPDVTCQSK	858							yes	yes
46327	P62242	P62242	Rps8	40S ribosomal protein S8		0.0664588	0.228879	34.1637		0.283529		1.04714	0.984287	0.143772	14.6067		0.102219	0.064749	0.0681686	-0.378127		0.574675	0.59591	0.451269	0.0867318		5.2294e-46	234.63	0	2	60	74	LDVGNFSWGSECCTR	71;72							yes	yes
9199	Q91VD9;A0A087WQR0;A0A087WP77;A0A087WSU3;A0A087WQ77;A0A087WR47	Q91VD9	Ndufs1	NADH-ubiquinone oxidoreductase 75 kDa subunit, mitochondrial		0.0664311	0.392738	34.0084		0.283659		1.07299	1.06654	0.28472	26.6957		-0.253591	-0.318551	0.398672	0.386453		0.351271	0.0957375	0.0302969	0.0227238		0.023789	89.703	0	2	176	181	CIQCTR	176;179		NDUS1_MOUSE	METAL;METAL	176 | 179	Iron-sulfur 3 (4Fe-4S);Iron-sulfur 3 (4Fe-4S)		yes	no
7381	Q8R3D1;D6RI34;D6RJI8	Q8R3D1	Tbc1d13	TBC1 domain family member 13		0.0663297	0.231594	31.2383		0.621649		1.04786	1.01806	0.155411	15.2653		0.00948182	0.123177	-0.30883	0.225564		0.848188	0.562594	0.312664	0.337768		4.4165e-55	223.72	0	1	140	159	ATEYPCLLILDPQNEFETLR	145							yes	yes
70244	Q9Z1B3-2;Q9Z1B3-3;Q9Z1B3;E9PYI3;A3KGF7-4;A3KGF7-2;A3KGF7-3;A3KGF7	Q9Z1B3-2	Plcb1	1-phosphatidylinositol 4,5-bisphosphate phosphodiesterase beta-1		0.0662403	0.187022	30.9838		0.622086		1.05247	1.05804	0.136745	12.9244		0.253267	-0.081434	0.213915	-0.0965014		0.39526	0.814885	0.441399	0.816638		5.2444e-06	171.26	1	1	184	198	RVETALEACSLPSSR	192							yes	no
16728	Q61941;Q8BGK0;Q8C9V5;E9Q8F4	Q61941	Nnt	NAD(P) transhydrogenase, mitochondrial		0.0661402	0.388556	33.0298		0.363056		1.04707	0.969399	0.228464	23.5676		0.0913965	0.199649	0.040884	-0.655097		0.580266	0.402208	0.656622	0.003605		1.1031e-18	192.15	0	1	923	939	EANSIVITPGYGLCAAK	936							yes	no
1224	Q9QZN4;Z4YN00;A2A7G9;A2A7H1;A2A7H3	Q9QZN4	Fbxo6	F-box only protein 6		0.0660854	0.382028	30.5949		0.62514		1.06332	1.07329	0.279829	26.0721		-0.189352	-0.329244	0.454757	0.321523		0.491721	0.227103	0.0620273	0.346424		3.8362e-11	177.97	0	2	166	175	ADCGCTYQLR	168;170							yes	no
80300	Q6P3A8;Q6P3A8-2	Q6P3A8	Bckdhb	2-oxoisovalerate dehydrogenase subunit beta, mitochondrial		0.0660707	0.179247	33.4458		0.363363		1.04717	0.99909	0.117084	11.7191		0.101372	0.0307697	-0.273373	0.103837		0.547198	0.732541	0.281128	0.384369		0.0035768	114.4	0	1	304	315	TIVPWDVDTVCK	314							yes	no
82280	Q91WU5	Q91WU5	As3mt	Arsenite methyltransferase		0.0659927	0.233115	32.1062		0.458986		1.04796	1.07616	0.177512	16.4949		0.392148	0.133767	-0.1578	-0.00178198		0.0971596	0.534036	0.612692	0.886575		1.3856e-22	199.7	0	1	24	36	TSADLQTNACVTR	33							yes	yes
83316	O09061	O09061	Psmb1	Proteasome subunit beta type-1		0.0657432	0.573066	32.0725		0.46009		1.04662	1.34379	0.575687	42.8406		NaN	0.0657432	1.00528	-0.0329715		NaN	0.728938	3.6752e-07	0.998778		7.3181e-77	273.66	0	2	77	93	TVIGCSGFHGDCLTLTK	81;88							yes	yes
8861	B7FAU9;Q8BTM8;B7FAV1;F6XC15;J3JS91;F6Z2C0;Q8BTM8-2;F7AVL7	B7FAU9	Flna	Filamin-A		0.0657152	0.369393	31.2603		0.624661		1.05028	0.994046	0.232294	23.3685		-0.0552628	-0.558162	0.258757	0.186693		0.890938	0.0723475	0.220796	0.46587		9.7164e-15	131.5	1	1	810	837	CAPGVVGPTEADIDFDIIRNDNDTFTVK	810							yes	no
17052	Q99P31;A0A0U1RPF2;A0A0U1RPE7;A0A0U1RQ49;A0A0U1RNL5	Q99P31	Hspbp1	Hsp70-binding protein 1		0.0656191	0.304767	31.3574		0.625132		1.04757	1.11467	0.248637	22.3059		-0.158111	0.00136558	0.553207	0.129873		0.527488	0.992741	0.118995	0.543878		1.1443e-10	190.03	1	1	307	320	ECREPELGLEELLR	308							yes	no
80759	Q91WG4;Q91WG4-2	Q91WG4	Elp2	Elongator complex protein 2		0.0653076	0.149961	29.2191		0.746613		1.04631	1.02274	0.104192	10.1875		0.154625	NaN	-0.137989	0.0653076		0.600657	NaN	0.755368	0.792106		0.041436	77.923	0	1	580	587	TLLASACK	586							yes	no
10017	A0A0R4J085;Q3UHZ7;Q91YN5-3;Q91YN5;A0A0R4J1F6;Q91YN5-2	A0A0R4J085	Uap1	UDP-N-acetylhexosamine pyrophosphorylase;UDP-N-acetylgalactosamine pyrophosphorylase;UDP-N-acetylglucosamine pyrophosphorylase		0.0652718	0.387174	31.0256		0.626839		1.05527	1.06571	0.280649	26.3345		0.254266	0.475953	-0.123723	-0.393188		0.350366	0.0447699	0.791439	0.184077		3.2438e-09	95.302	0	1	472	500	DANDVPIQCEISPLISYAGEGLEGYVADK	480							yes	no
50388	Q61823	Q61823	Pdcd4	Programmed cell death protein 4		0.0651406	0.324792	31.6196		0.538111		1.06061	1.07711	0.240685	22.3455		0.30445	-0.222546	-0.174169	0.411594		0.191588	0.430343	0.63209	0.140414		1.1472e-70	254.82	0	1	222	238	LLSDLCGTVMSTNDVEK	227							yes	yes
70185	O08738	O08738	Casp6	Caspase-6;Caspase-6 subunit p18;Caspase-6 subunit p11		0.0651069	0.425101	31.2135		0.627649		1.04627	1.13354	0.354194	31.2467		0.0447116	0.0855021	0.710541	-0.312571		0.879545	0.669736	0.0047868	0.302708		0.038758	106.76	1	1	242	247	RVDFCK	246							yes	yes
6829	Q9R0P5	Q9R0P5	Dstn	Destrin		0.0651039	0.0554826	34.5225		0.289928		1.04619	1.06124	0.0414659	3.90729		0.0545998	0.0437995	0.0756079	0.165778		0.709112	0.600869	0.629902	0.279226		9.7468e-10	180.36	0	1	2	13	ASGVQVADEVCR	12							yes	yes
78522	Q9DCM0	Q9DCM0	Ethe1	Persulfide dioxygenase ETHE1, mitochondrial		0.065101	0.150603	29.9368		0.672348		1.04623	1.01917	0.102139	10.0218		-0.194879	0.0820077	0.151308	0.0481943		0.573707	0.694485	0.639453	0.826493		0.0022544	113.89	0	1	164	172	TDFQQGCAK	170							yes	yes
44369	P62814	P62814	Atp6v1b2	V-type proton ATPase subunit B, brain isoform		0.065036	0.530063	33.3457		0.367951		1.04765	1.29077	0.545025	42.2247		-0.0520497	1.07261	-0.0131738	0.143246		0.871653	9.1973e-10	0.853651	0.276069		2.9075e-66	253.16	1	1	109	120	KTSCEFTGDILR	112							yes	yes
94427	Q64441	Q64441	Cyp24a1	1,25-dihydroxyvitamin D(3) 24-hydroxylase, mitochondrial		0.0647863	0.397823	29.2666		0.748347		1.04596	1.05088	0.279401	26.5875		0.0755464	0.0540261	-0.486498	0.483186		0.785298	0.983484	0.265062	0.177921		4.8612e-09	118.23	0	1	293	313	YSQQPGADFLCDIYQQDHLSK	303							yes	yes
61542	Q6A0A9	Q6A0A9	FAM120A	Constitutive coactivator of PPAR-gamma-like protein 1		0.0647711	0.202864	31.1346		0.629301		1.05207	1.05835	0.14832	14.0144		-0.115375	-0.0916049	0.270353	0.221147		0.673023	0.784013	0.33703	0.399032		1.0061e-69	284.51	0	2	1081	1098	PCNTNPHLNALSTDSACR	1082;1097							yes	yes
32052	Q8VEK3;G3XA10	Q8VEK3	Hnrnpu;Gm28062	Heterogeneous nuclear ribonucleoprotein U		0.0645352	0.0953951	29.8213		0.674382		1.04575	1.0473	0.0692139	6.60881		0.0645352	NaN	-0.0308086	0.159982		0.812296	NaN	0.981891	0.521697		9.8458e-20	121.3	1	1	614	640	GNFTLPEVAECFDEITYVELQKEEAQK	624							yes	no
62286	P05064;A6ZI44;D3YWI1;Q9CPQ9;A6ZI46;A0A0U1RPN8;A0A0U1RPT5;D3YV98;A6ZI47	P05064	Aldoa;Aldoart1	Fructose-bisphosphate aldolase A;Fructose-bisphosphate aldolase		0.0645207	0.19067	33.7697		0.292708		1.04919	1.03302	0.134299	13.0006		-0.187848	0.208892	-0.0526298	0.181671		0.356539	0.514652	0.967625	0.571856		3.5383e-22	199.8	0	1	231	243	PNMVTPGHACTQK	240							yes	no
54291	Q8JZX5;A2AKH7;Q9D1G5;B0R031	Q8JZX5	Lrrc57	Leucine-rich repeat-containing protein 57		0.0642814	0.389541	31.0936		0.631714		1.04558	1.1065	0.310152	28.0299		-0.326424	0.0714593	0.620445	0.0571036		0.238139	0.808962	0.0121202	0.764236		3.1268e-06	159.79	0	1	74	85	LTVLPDELCNLK	82							yes	no
34997	Q9R059;F2Z455;D6RJ68	Q9R059	Fhl3	Four and a half LIM domains protein 3		0.0642649	0.195954	30.6386		0.631711		1.04766	1.05583	0.143473	13.5886		-0.0273166	-0.149223	0.155846	0.294287		0.915678	0.605582	0.565885	0.385158		0.00069995	143.02	0	1	60	67	HFHEGCFR	65							yes	no
58255	Q8JZQ9;A0A0G2JG48	Q8JZQ9	Eif3b	Eukaryotic translation initiation factor 3 subunit B		0.0641914	0.13797	31.9894		0.467		1.04594	1.04614	0.0996043	9.52111		-0.107477	0.106177	0.0222059	0.219681		0.722321	0.60992	0.790734	0.401753		0.035948	83.753	0	1	511	518	NGDYLCVK	516							yes	yes
34522	Q924C1;Q924C1-3;Q924C1-2	Q924C1	Xpo5	Exportin-5		0.0640641	0.777582	28.1287		0.750754		1.11428	1.21465	0.633093	52.1215		0.584932	-0.456804	-0.604923	0.980035		0.208964	0.266187	0.162039	0.0230971		0.00011508	155.82	0	1	603	610	HACSSINK	605							yes	yes
9503	Q91W86	Q91W86	Vps11	Vacuolar protein sorting-associated protein 11 homolog		0.0640316	0.269434	28.6175		0.750864		1.04538	1.02527	0.186358	18.1764		0.0640316	NaN	0.263947	-0.269381		0.813536	NaN	0.403748	0.704339		3.0119e-09	158.2	0	1	890	904	CSNDSFSVIADYFGR	890							yes	yes
73322	O88342;A0A0J9YU05	O88342	Wdr1	WD repeat-containing protein 1		0.0638164	0.321119	31.3603		0.543819		1.04523	1.11555	0.255014	22.8599		NaN	-0.147072	0.483725	0.0638164		NaN	0.483231	0.17054	0.715686		0.00020791	138.54	0	1	322	330	SIQCLTVHR	325							yes	no
36924	Q9CQF0	Q9CQF0	Mrpl11	39S ribosomal protein L11, mitochondrial		0.0636559	0.817806	32.9082		0.374128		1.07977	1.07531	0.53832	50.0618		0.741312	0.434159	-1.08922	-0.306847		0.00202845	0.030471	4.62942e-07	0.200156		0.00020791	138.54	0	1	116	124	HVYEIACVK	122							yes	yes
53507	F8WI64;D3YUP0;Q0P5W1-3;Q0P5W1;Q0P5W1-2;F6ZLN8;D3Z5P1;D3YU67	F8WI64	Vps8	Vacuolar protein sorting-associated protein 8 homolog		0.0635361	1.07153	28.7804		0.752515		1.05361	0.92049	0.467834	50.8244		0.391371	-0.12123	0.248302	-1.92626		0.439788	0.711618	0.42808	2.2786e-05		1.2323e-20	187.11	0	1	1126	1141	LSSSAAAPHPHCEALK	1137							yes	no
9501	Q8BMA6;A2AAN2	Q8BMA6	Srp68	Signal recognition particle subunit SRP68		0.0634022	0.433663	29.9499		0.678459		1.04493	1.17965	0.370961	31.4468		0.0634022	0.677299	-0.160251	NaN		0.82057	0.040514	0.659301	NaN		2.4025e-99	245.44	0	1	524	547	CSLQAAAILDANDSHQTDTSSQVK	524							yes	no
87949	Q8BYA0;B1ATU0;F6UI15;Q9D2H8	Q8BYA0	Tbcd	Tubulin-specific chaperone D		0.0632045	0.0567178	29.9771		0.679171		1.0448	1.0396	0.040546	3.90016		0.0548221	0.0715869	-0.0208347	0.115206		0.845373	0.808667	0.998917	0.694342		3.1104e-27	216.12	0	2	905	916	VMCCVAQQASEK	907;908							yes	yes
89628	E9QKZ2;Q91YE6;E0CXB2;F6TLX3;F6UT58;E0CY46	E9QKZ2	Ipo9	Importin-9		0.0631973	0.220176	30.9941		0.637067		1.04593	1.04355	0.156932	15.0383		-0.00446124	-0.225414	0.130856	0.295113		0.988764	0.450266	0.51128	0.276428		0.0066023	107.32	0	1	858	865	VSSVALCK	864							yes	no
92602	Q9DBG3;Q9DBG3-2;H3BIY9;H3BKM0;H3BJ06;Q5SWR0	Q9DBG3	Ap2b1	AP-2 complex subunit beta;AP complex subunit beta		0.063033	0.174164	33.9261		0.299886		1.04494	1.08428	0.136055	12.548		0.354782	-0.0462767	0.0966047	0.0294613		0.119002	0.959609	0.570717	0.731397		4.2089e-137	290.65	0	1	425	445	YESIIATLCENLDSLDEPDAR	433							yes	no
10884	P28271	P28271	Aco1	Cytoplasmic aconitate hydratase		0.063021	0.20887	31.5897		0.547266		1.04509	1.06691	0.157104	14.7251		0.0213404	-0.150027	0.104702	0.351905		0.941598	0.61956	0.576024	0.154783		0.024849	85.064	0	1	388	396	DFESCLGAK	392							yes	yes
66155	O35841;REV__P51450-3;REV__P51450-2;REV__A0A0G2JGZ6;REV__P51450;REV__A0A0R4J096	O35841	Api5	Apoptosis inhibitor 5		0.0627861	0.259863	32.2351		0.473307		1.05023	1.02771	0.180106	17.5249		0.21404	0.255689	-0.292472	-0.0884681		0.432535	0.204961	0.411136	0.849821		4.2576e-41	162.87	0	1	211	237	QQLVELVAEQADLEQAFSPSDPDCVDR	234							yes	yes
68391	D3Z041;P41216;D3Z457;D3YVF6;F6WNZ2	D3Z041	Acsl1	Long-chain-fatty-acid--CoA ligase 1		0.062667	0.0647814	35.229		0.274334		1.04457	1.03861	0.0462963	4.45753		0.118063	0.0359686	0.0893653	-0.0291307		0.496697	0.636521	0.431162	0.979483		2.848e-21	199.8	1	1	616	627	RGLQGSFEELCR	626							yes	no
94816	P70296;D3Z1V4;D6RHS6	P70296	Pebp1	Phosphatidylethanolamine-binding protein 1;Hippocampal cholinergic neurostimulating peptide		0.0625326	0.323027	36.2166		0.274992		1.05392	1.09403	0.247619	22.6337		0.258204	0.481298	-0.197137	-0.133139		0.156664	0.000810621	0.345217	0.530642		1.8956e-101	306	0	1	120	141	YVWLVYEQEQPLSCDEPILSNK	133							yes	no
43063	Q9R0M5;Q9R0M5-2;Q9R0M5-3	Q9R0M5	Tpk1	Thiamin pyrophosphokinase 1		0.0623565	0.138627	32.9828		0.380002		1.0466	1.04422	0.0999637	9.57301		0.160829	-0.0855982	-0.0361154	0.190672		0.427935	0.678491	0.940954	0.307954		3.1641e-231	352.41	1	1	86	103	KGCDLISTPDQDHTDFTK	88							yes	no
74352	Q80UK0	Q80UK0	Sestd1	SEC14 domain and spectrin repeat-containing protein 1		0.0621815	0.245629	30.6062		0.639266		1.04412	1.02666	0.167772	16.3414		0.0799017	0.0444613	-0.311823	0.278336		0.773395	0.905888	0.307204	0.409028		2.1096e-53	246.59	0	1	354	365	SLQQQLSDVCYR	363							yes	yes
78364	Q61941;Q8BGK0;Q8C9V5;E9Q8F4	Q61941	Nnt	NAD(P) transhydrogenase, mitochondrial		0.0621176	0.0214568	31.0526		0.642421		1.044	1.03772	0.0153743	1.48155		NaN	0.0621176	0.0288463	0.0689542		NaN	0.767745	0.891691	0.734473		0.0023975	130.77	0	1	1072	1079	TCDALQAK	1073							yes	no
29147	Q91WD5;D3YXT0;A0A0A6YW30;A0A0A6YXD3	Q91WD5	Ndufs2	NADH dehydrogenase [ubiquinone] iron-sulfur protein 2, mitochondrial		0.0618038	0.417731	30.2952		0.640638		1.04377	0.928852	0.244225	26.2932		0.130165	-0.62512	0.0618038	NaN		0.635399	0.137767	0.797046	NaN		4.5161e-05	128.06	2	2	324	338	GDCYDRYLCRVEEMR	326;332		NDUS2_MOUSE	METAL;METAL	326 | 332	Iron-sulfur (4Fe-4S);Iron-sulfur (4Fe-4S)		yes	no
5352	P35550;A0A140LIR6	P35550	Fbl	rRNA 2-O-methyltransferase fibrillarin		0.0618034	0.256945	31.5676		0.552557		1.05202	1.05065	0.18531	17.6377		0.24306	0.303649	-0.119453	-0.210401		0.41454	0.190389	0.768924	0.513493		1.2385e-46	220.46	0	1	272	290	ANCIDSTASAEAVFASEVK	274							yes	yes
21934	Q9JJU8	Q9JJU8	Sh3bgrl	SH3 domain-binding glutamic acid-rich-like protein		0.0617886	0.0191951	29.9997		0.684279		1.04376	1.03664	0.0137403	1.32547		NaN	0.0297002	0.0639957	0.0617886		NaN	0.954087	0.770107	0.752423		6.79e-07	110.25	1	1	51	76	ENVPEDSRPSTGYPLPPQIFNECQYR	73							yes	yes
92017	A0A0R4J1C2;A0A0R4IZW8;O88456;Q9D7J7	A0A0R4J1C2	Capns1	Calpain small subunit 1		0.0617853	0.267985	34.1158		0.305997		1.04518	1.00527	0.175164	17.4245		0.137215	0.220342	-0.0136442	-0.385106		0.435173	0.275706	0.855427	0.0265104		9.3185e-290	372.66	0	1	149	167	YADESGNMDFDNFISCLVR	164							yes	no
9562	Q810B6;Q810B6-2	Q810B6	Ankfy1	Rabankyrin-5		0.0617293	0.283863	28.7019		0.758549		1.04509	1.13807	0.240475	21.1301		0.574406	-0.0123771	0.135836	-0.0394739		0.218658	0.897413	0.66976	0.8888		2.9361e-05	154.49	0	1	34	43	CTLLAAQANK	34							yes	no
18727	P26041	P26041	Msn	Moesin		0.0612385	0.0736895	31.6867		0.555022		1.04338	1.05309	0.0544154	5.16719		0.0699386	-0.00303197	0.0525384	0.173408		0.717168	0.943267	0.821245	0.493214		2.4726e-23	136.88	0	1	108	133	EGILNDDIYCPPETAVLLASYAVQSK	117		MOES_MOUSE	MOD_RES	117	S-nitrosocysteine		yes	yes
48071	Q8BP48;A0A0G2JF71;A0A0G2JFL1	Q8BP48	Metap1	Methionine aminopeptidase 1		0.0612357	0.458058	28.1695		0.760202		1.04336	1.25211	0.424165	33.8759		NaN	-0.039812	0.0612357	0.799252		NaN	0.849615	0.822717	0.0582557		2.5813e-26	205.97	0	2	28	42	LGIQGSYFCSQECFK	36;40							yes	no
86344	Q8R1F1;A2ARS6	Q8R1F1	Fam129b	Niban-like protein 1		0.0612028	0.146455	31.9519		0.555176		1.04338	1.0142	0.0986592	9.72779		0.135113	0.047918	-0.197832	0.0744876		0.532296	0.783782	0.494515	0.686622		0.0039572	118.32	0	1	285	293	VHFEDVLCK	292							yes	yes
19339	E9QNH6;E9Q580;Q7TQD7;P46735-2;P46735;D3YV80;Q9D6A1	E9QNH6	Myo1b	Unconventional myosin-Ib		0.0611843	0.215893	32.8768		0.38535		1.04335	1.10965	0.176603	15.9152		0.454916	0.0722486	0.05012	-0.027376		0.12712	0.567384	0.750756	0.888938		2.233e-45	265.6	0	1	308	322	EICELTSIDQVVLER	310							yes	no
29072	Q9DC07;F6RM14	Q9DC07	Nebl	LIM zinc-binding domain-containing Nebulette		0.0611793	0.765084	30.6723		0.642912		1.05742	1.17145	0.615329	52.5269		-0.811651	0.298099	1.0009	-0.17574		0.00348263	0.358808	0.000621073	0.650275		0.00011422	155.82	0	3	28	36	GCFHCEVCK	29;32;35							yes	yes
5453	A0A0R4J065;Q8BGE6;A0A087WNY2;A0A087WRT0;D3YZP6	A0A0R4J065				0.0611623	0.100546	30.5128		0.642977		1.04331	1.05327	0.0737869	7.00552		0.0611623	-0.021849	0.178276	NaN		0.836285	NaN	0.404347	NaN		6.5571e-07	139.05	0	1	185	201	ANLPCVGAAALPTDSER	189							yes	yes
41714	Q8BTY8;Q8BTY8-2;Q8BTY8-3;Q8BTY8-4;A0A0J9YVF7	Q8BTY8	Scfd2	Sec1 family domain-containing protein 2		0.0611431	0.179906	29.4744		0.686615		1.04474	1.02148	0.123576	12.0977		-0.0147935	-0.215758	0.183163	0.13708		0.989	0.528835	0.538105	0.610729		3.1062e-06	150.06	0	1	519	532	ITGCDSAVDLTLPK	522							yes	no
66907	Q68FH4;Q8BUU7;B7ZCT4;B7ZCT3;B7ZCT5	Q68FH4	Galk2	N-acetylgalactosamine kinase		0.0611018	0.187542	33.3982		0.385726		1.04326	0.992031	0.120665	12.1634		0.0970646	0.0592791	0.0629244	-0.300447		0.561362	0.857849	0.470073	0.210878		1.5482e-53	202.66	0	1	347	369	QVCEDAPDNAVQLLGELMNQSHR	349							yes	no
24890	P52624;E9Q5K7;E9Q391;Q5SUC6;F6YBT6	P52624	Upp1	Uridine phosphorylase 1		0.0609314	0.429025	29.1763		0.761217		1.04314	0.988889	0.274392	27.7475		0.301123	-0.532357	0.0609314	NaN		0.584415	0.0861396	0.823357	NaN		0.014422	88.681	0	1	85	95	EYPNICAGTDR	90							yes	no
84552	Q3TPX4;E9PZ92;E0CYX2	Q3TPX4	Exoc5	Exocyst complex component 5		0.0606702	0.206041	32.0906		0.482891		1.04307	0.989585	0.131647	13.3032		-0.331736	0.0389362	0.107854	0.0824042		0.203061	0.818183	0.540137	0.665355		1.8544e-45	227.56	0	1	110	124	VCHLGDQLEGVNTPR	111							yes	yes
65435	Q9JKF1;A0A0U1RNG5;A0A0U1RPU3;A0A0U1RPI2	Q9JKF1	Iqgap1	Ras GTPase-activating-like protein IQGAP1		0.0604847	0.303165	32.5562		0.483736		1.04282	1.18324	0.261488	22.0993		NaN	0.031343	0.570404	0.0604847		NaN	0.730151	0.108347	0.529606		2.7715e-149	316.12	0	1	478	496	QLSSSVTGLTNIEEENCQR	494							yes	yes
45711	Q9CZ13;A0A0A6YW82;A0A0A6YWX6;A0A0A6YVZ0	Q9CZ13	Uqcrc1	Cytochrome b-c1 complex subunit 1, mitochondrial		0.0603168	0.0841317	34.7256		0.286056		1.04293	1.0263	0.058748	5.72426		0.0912896	0.102817	0.029344	-0.0809156		0.604459	0.3658	0.768531	0.766359		2.1821e-06	163.38	0	1	379	390	LCTSATESEVTR	380							yes	no
29580	Q6PFD9;A0A140T8J8	Q6PFD9	Nup98	Nuclear pore complex protein Nup98-Nup96;Nuclear pore complex protein Nup98;Nuclear pore complex protein Nup96		0.0602582	0.22547	30.8129		0.651679		1.04279	1.05532	0.165474	15.68		0.0366904	0.343699	0.083826	-0.206445		0.900777	0.166827	0.630328	0.541448		0.0005627	142	0	1	758	769	GECIVSDFTIGR	760							yes	no
67284	E9QP46;Q6ZWQ0;Q6DFZ2;Q6ZWQ0-3;F6W8R9;F7BX34;Q6ZWN0;D3YVK9;Q6ZWQ0-2;D3Z412;F6VTU3;D6RH38;D3Z2J8;D3Z2P5	E9QP46	Syne2	Nesprin-2		0.0601134	0.175828	29.4512		0.690347		1.04487	1.06091	0.130321	12.2839		-0.096735	0.156467	0.285387	-0.0362398		0.637958	0.620411	0.40525	0.980637		0.00012234	155.51	0	1	5885	5892	QWEDLCLR	5890							yes	no
28903	Q99LB7;A2AH52;A2AH53;A2AH55	Q99LB7	Sardh	Sarcosine dehydrogenase, mitochondrial		0.0599214	0.0132619	36.7019		0.288058		1.04241	1.03914	0.00951647	0.915798		0.036153	0.0570828	0.0654096	0.06276		0.803273	0.542553	0.525699	0.600462		3.1484e-27	237.37	0	1	229	242	GAQVIENCAVTGIR	236							yes	yes
82236	D3YWF6;Q7TQI3;D3Z7K0	D3YWF6	Otub1	Ubiquitin thioesterase OTUB1		0.0599209	0.225731	32.853		0.391165		1.04273	1.0266	0.155008	15.0991		0.0241551	-0.279664	0.0956868	0.259618		0.912979	0.321688	0.359849	0.182312		2.4026e-15	192.91	1	1	55	64	TRPDGNCFYR	61		D3YWF6_MOUSE	ACT_SITE	61	Active site		yes	no
5048	Q61753;F6ZSB7	Q61753	Phgdh	D-3-phosphoglycerate dehydrogenase		0.0595289	0.0838053	33.9069		0.317258		1.04223	1.02029	0.0578203	5.66707		0.0386595	0.0803984	0.0843066	-0.09465		0.768661	0.698652	0.396152	0.824421		3.7453e-261	368.4	0	1	271	289	ALVDHENVISCPHLGASTK	281							yes	yes
36837	Q9QZD9;A2AE03	Q9QZD9	Eif3i	Eukaryotic translation initiation factor 3 subunit I		0.0595186	0.22508	33.9016		0.317311		1.04595	1.03998	0.160003	15.3851		0.272807	-0.217801	-0.0641941	0.183231		0.216787	0.279	0.950864	0.239335		1.0841e-99	280.25	0	1	66	77	HVLTGSADNSCR	76							yes	no
93865	P70296;D3Z1V4;D6RHS6	P70296	Pebp1	Phosphatidylethanolamine-binding protein 1;Hippocampal cholinergic neurostimulating peptide		0.0593706	0.291703	34.3879		0.318057		1.05424	1.05463	0.210954	20.0026		0.330931	0.28014	-0.230688	-0.161399		0.08384	0.164422	0.378997	0.566679		3.0187e-26	225.7	0	1	158	179	YNLGAPVAGTCYQAEWDDYVPK	168							yes	no
81696	Q6A0A9	Q6A0A9	FAM120A	Constitutive coactivator of PPAR-gamma-like protein 1		0.0592658	0.386284	32.1513		0.489309		1.04877	1.11915	0.310906	27.7805		-0.24814	-0.10592	0.620198	0.224452		0.368856	0.663699	0.0715629	0.339831		1.762e-74	258.65	0	1	817	832	TPLIDLCDGQAEQAAK	823							yes	yes
41176	A0A0N4SV80;E9QML5;Q61464-4;Q61464;A0A0N4SV38;A0A0N4SVI8;E9QKZ7;Q61464-7;Q61464-5;Q61464-2;Q3TZK9;A0A0N4SVM8;Q61464-3;A0A0N4SUP3;A0A0N4SWG8	A0A0N4SV80	Zfml;Znf638	Zinc finger protein 638		0.0591518	0.925957	29.5601		0.693836		1.04696	1.05138	0.558749	53.1442		-0.0836903	-1.39839	0.201994	0.792652		0.822951	0.00140111	0.504904	0.0315818		0.0042059	119.22	0	1	1468	1474	ISALQCK	1473							yes	no
39815	Q7TNE1	Q7TNE1	Sugct	Succinate--hydroxymethylglutarate CoA-transferase		0.0589618	0.307226	35.0232		0.292964		1.04263	0.978002	0.188952	19.3202		0.119427	-0.00150305	-0.503686	0.165356		0.492171	0.817684	0.00653313	0.280244		1.3823e-05	157.78	0	1	295	306	ILNLPELIDDCK	305							yes	yes
78281	P14131	P14131	Rps16	40S ribosomal protein S16		0.0589394	0.316453	35.3137		0.293079		1.05359	1.03701	0.222513	21.4571		0.311912	-0.158823	0.276701	-0.322817		0.0893742	0.458631	0.0476244	0.155033		0.00027037	136.16	0	1	18	26	TATAVAHCK	25							yes	yes
34276	Q9R0N0	Q9R0N0	Galk1	Galactokinase		0.0587611	0.265647	31.3356		0.659178		1.04223	0.986532	0.167297	16.9581		0.00746106	-0.424017	0.110061	0.158753		0.955115	0.205505	0.534238	0.524347		0.0002436	137.18	0	1	196	204	GYALLIDCR	203							yes	yes
90277	Q921K2;P11103;P11103-2;A0A0A6YX03;A0A0A6YVX0	Q921K2	Parp1			0.0587377	0.383267	32.8806		0.396657		1.05306	1.08187	0.286755	26.5054		-0.324972	-0.155536	0.273011	0.508992		0.213727	0.458952	0.24043	0.00178027		3.6818e-14	182.35	0	1	454	468	VVCEDFLQDVSASTK	456							yes	yes
70497	P48774;E9PVM7;E9PV63;E9Q024;E9Q5L9	P48774	Gstm5	Glutathione S-transferase Mu 5		0.0587088	0.18609	32.7554		0.396793		1.04233	1.04448	0.133946	12.8242		0.115032	0.00238566	0.269674	-0.171797		0.586651	0.853817	0.245605	0.62324		2.1729e-09	211.37	1	1	35	46	RYICGEAPDYDR	38							yes	no
59586	Q8BU30;E9Q866;F6Q6R1	Q8BU30	Iars	Isoleucine--tRNA ligase, cytoplasmic		0.0585408	0.339	29.442		0.696058		1.04142	0.985502	0.20878	21.1851		0.229858	0.0530237	-0.542771	0.0640579		0.398971	0.985526	0.211542	0.794605		9.2966e-05	128.67	0	1	429	441	NNDLCYWVPEFVR	433							yes	no
15202	Q8BIJ7;REV__A2AIV2-2;REV__A2AIV2;REV__E9PZY8	Q8BIJ7	Rufy1	RUN and FYVE domain-containing protein 1		0.0585323	0.127141	32.3339		0.492679		1.04147	1.06708	0.0967047	9.06258		0.0739202	0.268918	0.0431443	-0.0284508		0.705231	0.182208	0.771168	0.983145		1.7703e-23	228.62	0	1	574	590	DTSCLLQTELQQVEGLK	577							yes	yes
92833	P70333	P70333	Hnrnph2	Heterogeneous nuclear ribonucleoprotein H2		0.058527	0.511801	33.9149		0.322345		1.06798	1.09504	0.379811	34.6845		0.604702	0.383801	-0.466843	-0.266747		0.00212118	0.102294	0.0363108	0.297977		1.3762e-117	330.26	0	1	276	294	YGDGGSSFQSTTGHCVHMR	290							yes	yes
28083	E9Q586;E9Q3M3;O08788;O08788-2;D3YX34;D3Z2M9;D3YYG9	E9Q586	Dctn1	Dynactin subunit 1		0.0584043	0.124956	31.6175		0.567467		1.042	1.02682	0.0872556	8.49765		0.110622	0.149664	0.00618601	-0.129766		0.598921	0.516566	0.881659	0.728992		2.0108e-45	228.78	0	1	715	729	FTQSALDCMGVEVGR	722							yes	no
66688	E9Q6L0;A0A087WQF1;J3QP81;A0A087WS18;A0A087WNW8;E9QKH0;Q80TV8;A0A087WQ95;A0A087WRK0;A0A087WP42;E9QNY9;A0A087WRE8;A0A087WQ31;Q80TV8-2;A0A0A6YXZ1;A0A0A6YWK1;A0A0N4SVH2;A0A0N4SUT7	E9Q6L0	Clasp1	CLIP-associating protein 1		0.0583692	0.333394	27.8898		0.769809		1.04129	1.13695	0.272892	24.0021		-0.112834	NaN	0.530865	0.0583692		0.608049	NaN	0.134035	0.730521		5.4143e-16	148.38	0	1	806	825	QTEDVAEVLNHCASSNWSER	817							yes	no
16989	Q8R0Y6;A0A0N4SW56;A0A0N4SVT2;Q9D786-2;Q9D786	Q8R0Y6	Aldh1l1	Cytosolic 10-formyltetrahydrofolate dehydrogenase		0.0582988	0.136935	34.8442		0.296384		1.04124	1.01069	0.0919015	9.09297		0.116373	0.0630873	-0.19057	0.0535103		0.499294	0.51715	0.499331	0.635781		3.4689e-21	222.49	0	1	151	166	ECDVLPDDTVSTLYNR	152							yes	no
9247	P11499;E9Q0C3;E9Q3D6;E9PX27;D3Z1R1	P11499	Hsp90ab1	Heat shock protein HSP 90-beta		0.0578814	0.502236	32.3243		0.495681		1.04094	1.14064	0.404863	35.4945		NaN	0.0578814	-0.331091	0.665424		NaN	0.622588	0.342382	0.00145925		0.0018139	89.911	1	1	412	427	CLELFSELAEDKENYK	412							yes	yes
30811	Q8R123;Q8R123-2;F8WGX4;E0CZ66	Q8R123	Flad1	FAD synthase;Molybdenum cofactor biosynthesis protein-like region;FAD synthase region		0.0577725	0.114414	30.5277		0.65538		1.04128	1.04079	0.0822415	7.90187		0.0990744	0.0164706	0.184598	-0.083026		0.738653	0.938005	0.502203	0.879309		1.3665e-254	374.06	0	1	30	42	GHTQDTNTYFLCR	41							yes	no
69822	P20152;A0A0A6YWC8;A2AKJ2;P03995-2;P03995	P20152	Vim	Vimentin		0.0577175	0.311534	31.5928		0.5705		1.04096	1.05529	0.226315	21.4458		0.0334477	0.428138	0.0819872	-0.333277		0.889624	0.191745	0.52064	0.334175		2.4173e-23	207.42	1	1	321	334	RQVQSLTCEVDALK	328							yes	no
45697	Q8CGB6-2;Q8CGB6-4;Q8CGB6;Q8CGB6-3	Q8CGB6-2	Tns2	Tensin-2		0.0575554	0.123213	30.7975		0.665238		1.0415	1.04644	0.0895462	8.55726		0.114057	-0.0743074	0.00105421	0.205322		0.678535	0.778094	0.958188	0.528962		0.010349	109.88	0	2	185	190	LCSICK	186;189							yes	no
83574	Q8BH74;E9Q4V9	Q8BH74	Nup107	Nuclear pore complex protein Nup107		0.0575237	0.213569	30.5167		0.656291		1.04425	1.01724	0.146448	14.3965		0.192519	0.177021	-0.0619737	-0.255485		0.517867	0.737878	0.872893	0.47601		0.0095569	101.64	0	1	639	646	TVVENICK	645							yes	no
59950	Q9D8T2	Q9D8T2	Gsdmdc1	Gasdermin-D		0.0573103	0.41393	29.5263		0.700539		1.04052	1.18445	0.357426	30.1766		0.0573103	NaN	0.670295	-0.11807		0.947582	NaN	0.05264	0.790379		1.9008e-50	245.08	0	1	439	451	NPTWVLLEECGLR	448							yes	yes
9035	D3Z7V3;H7BX64;Q3URD3-2;Q3URD3;F8WIH0;F6UV57;F6YCM8;Q3URD3-5;Q3URD3-4;Q3URD3-3;D3YV81;D3Z0N1;F6WY34	D3Z7V3	Slmap	Sarcolemmal membrane-associated protein		0.0573012	0.287834	31.4876		0.572346		1.04504	1.1123	0.231282	20.7932		0.191714	-0.103097	-0.0771118	0.514077		0.519614	0.749537	0.880275	0.0435131		0.00014104	129.82	1	1	482	494	CFELQALLEEERK	482							yes	no
28663	Q99JX4;A2A702;A2A701	Q99JX4	Eif3m	Eukaryotic translation initiation factor 3 subunit M		0.0572779	0.23164	32.8722		0.403499		1.04485	1.02826	0.161517	15.7078		0.189072	-0.0745161	0.243046	-0.251789		0.399997	0.716711	0.156382	0.294463		1.2949e-144	267.48	0	2	26	54	GAELSEENSEGGLHVDLAQIIEACDVCLK	49;52							yes	yes
83168	G3UYD0;Q3UHU8;Q9ESZ8-5;Q9ESZ8-4;Q9ESZ8-3;Q9ESZ8-6;Q9ESZ8-2;Q9ESZ8;G3UYJ6;G3UWV2;G3UYD7;G3UZU4;Q99NI3;G3UY14;G3UWP6	G3UYD0	Gtf2i	General transcription factor II-I		0.0572727	0.397076	28.9885		0.773494		1.0405	0.972087	0.248662	25.5802		-0.52205	NaN	0.238032	0.0572727		0.118839	NaN	0.481565	0.808205		0.0019324	100.02	0	2	115	126	TVEDYFCFCYGK	121;123							yes	no
55382	Q8CC86	Q8CC86	Naprt	Nicotinate phosphoribosyltransferase		0.0568134	0.166155	30.2424		0.658903		1.04055	1.01855	0.113302	11.1238		0.0177039	0.1748	0.095923	-0.210415		0.865149	0.457053	0.598591	0.571289		8.1048e-226	369.01	0	1	476	494	LYLQQGQLCEPLPSLDESR	484							yes	yes
9417	Q922V4;D3Z4V1;F8WI31	Q922V4	Plrg1	Pleiotropic regulator 1		0.0567815	0.332631	31.4477		0.574651		1.04149	1.03595	0.230482	22.2484		0.130085	0.386906	-0.408826	-0.0165218		0.635613	0.122135	0.183886	0.944974		5.2235e-24	174.35	0	1	337	354	CQAAEPQIITGSHDTTIR	337							yes	no
94495	P61514	P61514	Rpl37a	60S ribosomal protein L37a		0.056585	0.37727	34.5978		0.332351		1.04	1.00576	0.250429	24.8995		0.056585	0.307198	-0.434464	NaN		0.721452	0.0607089	0.0539772	NaN		0.005208	107.59	0	2	37	44	YTCSFCGK	39;42							yes	yes
75640	P46460;G3UX86;G3UX98	P46460	Nsf	Vesicle-fusing ATPase		0.0565291	0.0877983	32.2424		0.501946		1.04082	1.04257	0.0634403	6.085		-0.0302858	0.11528	0.149781	-0.0022214		0.915069	0.573886	0.579796	0.888157		7.3695e-05	132.62	0	1	595	607	SQLSCVVVDDIER	599							yes	yes
5047	Q9CR57	Q9CR57	Rpl14	60S ribosomal protein L14		0.0564448	0.126502	35.3381		0.306097		1.03996	1.05295	0.093569	8.88636		0.236982	0.0412093	0.0716804	-0.0689032		0.191955	0.612562	0.49997	0.824889		0.0003498	133.12	0	1	36	44	ALVDGPCTR	42							yes	yes
87802	Q6PB93;Q6PB93-2	Q6PB93	Galnt2	Polypeptide N-acetylgalactosaminyltransferase 2;Polypeptide N-acetylgalactosaminyltransferase 2 soluble form		0.0562981	0.502475	32.8714		0.408131		1.04053	0.936221	0.271823	29.0341		-0.899544	0.110751	0.173457	0.0018454		0.000177665	0.597016	0.279031	0.891417		6.7523e-189	336.93	0	2	218	231	VLTFLDSHCECNER	226;228							yes	no
69768	Q9JKF1;A0A0U1RNG5;A0A0U1RPU3;A0A0U1RPI2	Q9JKF1	Iqgap1	Ras GTPase-activating-like protein IQGAP1		0.0561076	0.2227	31.1615		0.672546		1.04336	1.03666	0.157725	15.2147		0.17785	-0.220652	-0.065635	0.26514		0.550171	0.434708	0.910969	0.434353		4.4403e-13	165.9	1	1	36	51	RQNVAYEYLCHLEEAK	45							yes	no
57565	Q8VDT1;I7HPX2;REV__A0A087WP63;REV__A0A087WNX7;REV__A0A087WNL7;REV__A0A087WQ44	Q8VDT1	Slc5a9	Sodium/glucose cotransporter 4		0.0559591	0.532938	30.2266		0.662051		1.03955	1.2761	0.504332	39.5214		NaN	0.891593	0.0559591	-0.0992481		NaN	0.000551193	0.786835	0.809297		6.0698e-06	163.9	0	1	565	573	NCAVSDLQK	566							yes	yes
1576	Q99KK7	Q99KK7	Dpp3	Dipeptidyl peptidase 3		0.0558239	0.207114	32.2702		0.505231		1.04417	1.02309	0.14435	14.1092		-0.0815487	0.193196	0.195758	-0.219797		0.802645	0.340248	0.380412	0.38226		6.4604e-46	216.46	0	1	2	20	ADTQYILPNDIGVSSLDCR	19							yes	yes
84317	Q6A0A9	Q6A0A9	FAM120A	Constitutive coactivator of PPAR-gamma-like protein 1		0.0558169	0.308187	29.8552		0.705993		1.05278	1.06779	0.226527	21.2145		0.286622	-0.213761	-0.174988	0.382207		0.292	0.565739	0.618983	0.30695		2.8801e-24	184.02	0	1	159	175	VAQSIEDHHQEVIGFCR	174							yes	yes
45585	P23116	P23116	Eif3a	Eukaryotic translation initiation factor 3 subunit A		0.0557893	0.181425	33.0134		0.410545		1.03945	1.05963	0.13575	12.8111		-0.126331	0.0461263	0.314346	0.0654523		0.652056	0.669408	0.267724	0.511659		0.0092991	122.5	0	1	197	202	LCDNLR	198							yes	yes
8940	Q9WU79;A0A0R4J1T9;F6PYI8;E9PUR5;F6XMC0;F6YFQ5	Q9WU79	Prodh	Proline dehydrogenase 1, mitochondrial		0.055558	0.170714	31.7471		0.580095		1.03926	1.07185	0.128941	12.0297		-0.055388	NaN	0.279724	0.055558		0.885857	NaN	0.190391	0.734946		4.3494e-101	286.71	0	2	207	219	CDNYMENLLQCIK	207;217							yes	no
61673	A0A0R4J1D0;P59108	A0A0R4J1D0	Cpne2	Copine-2		0.055551	0.648689	29.5824		0.706963		1.03926	1.19303	0.547603	45.9001		-0.436826	NaN	0.055551	0.848866		0.193621	NaN	0.787687	0.0217084		1.2197e-09	162.34	0	1	209	224	PFTVPLVSLCDGDLEK	218							yes	no
25599	Q6PE15;Q6PE15-2;F6X5P5	Q6PE15	Abhd10	Mycophenolic acid acyl-glucuronide esterase, mitochondrial		0.055525	0.322592	31.0221		0.675495		1.04726	1.01744	0.218458	21.4714		0.284464	0.234727	-0.401114	-0.123677		0.295676	0.368127	0.192611	0.691069		2.7547e-77	241.76	0	1	101	120	FDYSGIGSSDGNLAECTVGK	116							yes	no
82519	Q80VP5;Q80VP5-2	Q80VP5		Probable peptide chain release factor C12orf65 homolog, mitochondrial		0.0554622	0.201779	29.3283		0.779591		1.03919	0.971383	0.130038	13.3869		-0.283745	0.075193	0.0554622	NaN		0.404605	0.800347	0.787873	NaN		0.0068647	104.45	0	1	81	88	TSNCVVLK	84							yes	no
60778	Q9D8U8	Q9D8U8	Snx5	Sorting nexin-5		0.0554608	0.241975	31.7559		0.580531		1.03919	1.02273	0.167778	16.4049		0.240832	NaN	-0.239002	0.0554608		0.267519	NaN	0.386995	0.811849		2.3478e-27	152.14	0	1	239	263	NVADDYIHTAACLHSLALEEPTVIK	250							yes	yes
8997	Q91XD2	Q91XD2	Lims2	LIM and senescent cell antigen-like-containing domain protein 2		0.0553603	0.506104	33.3875		0.412591		1.04468	1.06897	0.363466	34.0016		-0.0937821	0.607711	-0.593624	0.204503		0.764429	0.000395436	0.0150073	0.15269		5.9548e-63	250.48	0	2	102	116	CELCDVELADLGFVK	102;105							yes	yes
8658	P53702;G3UXK7	P53702	Hccs	Cytochrome c-type heme lyase		0.055359	0.180121	32.1942		0.507403		1.04039	1.0249	0.124913	12.1878		0.203883	-0.205854	-0.0161043	0.126822		0.36747	0.478053	0.912382	0.466242		7.0973e-10	172.27	0	1	64	76	AYDYVECPVTGAR	70							yes	no
13234	P17918;A0A140T8V5	P17918	Pcna	Proliferating cell nuclear antigen		0.0553514	0.170147	31.9496		0.581016		1.03911	1.07586	0.131879	12.2581		0.339741	0.0541677	0.056535	-0.0593877		0.13373	0.773738	0.704408	0.913757		1.097e-57	238.01	0	1	150	164	DLSHIGDAVVISCAK	162							yes	no
57503	Q91WT9-2;Q91WT9;D3YUF2;D3YYN0;D3Z4K2;REV__D6RH89;REV__F7BGJ9;REV__B8JJF0;REV__D6RDR1	Q91WT9-2	Cbs	Cystathionine beta-synthase		0.0553471	0.166228	34.2484		0.338836		1.04221	1.02646	0.116833	11.3822		0.166832	-0.160949	0.17245	-0.0561382		0.451968	0.490293	0.430934	0.888165		0	510.65	0	1	222	244	NASNPLAHYDDTAEEILQQCDGK	241							yes	no
94088	Q8K010;E9Q484;E9PZB8	Q8K010	Oplah	5-oxoprolinase		0.0552915	0.452799	32.4689		0.50772		1.04362	1.04569	0.313476	29.9779		0.190322	0.504999	-0.0797386	-0.564041		0.363222	0.241247	0.890924	0.286759		1.0441e-102	327.02	0	2	582	604	YQGTDCALMVSANQHPATTCSPR	587;601							yes	no
62052	Q9WVM8	Q9WVM8	Aadat	Kynurenine/alpha-aminoadipate aminotransferase, mitochondrial		0.0552483	0.148169	34.1194		0.339354		1.03904	0.995235	0.0992177	9.96927		NaN	0.0552483	-0.181716	0.0908697		NaN	0.794224	0.392787	0.572214		5.9556e-118	272.35	0	1	151	172	PLGCNIINVPSDEHGIIPEGLK	154							yes	yes
88609	Q6A0A9	Q6A0A9	FAM120A	Constitutive coactivator of PPAR-gamma-like protein 1		0.0551844	0.368157	30.1036		0.664912		1.05366	1.06416	0.267851	25.1701		0.434697	0.297298	-0.326066	-0.186929		0.109089	0.247241	0.282094	0.851212		1.3398e-33	142.01	1	2	1067	1098	VPSHSESALNNDSKPCNTNPHLNALSTDSACR	1082;1097							yes	yes
23046	A2AL50;Q8C0I1;H3BKN2;A2AL49;H3BIY5;H3BJ14;D3Z623	A2AL50	Agps	Alkyldihydroxyacetonephosphate synthase, peroxisomal		0.0551723	0.20936	33.2273		0.41349		1.04096	1.02055	0.143666	14.0773		0.215946	0.144031	-0.0336862	-0.253583		0.312267	0.331938	0.931657	0.302144		2.9289e-291	445.6	0	1	306	330	ESGYCTGHEPDSLEFSTVGGWISTR	310							yes	no
47830	A0A0A0MQN4;Q9D906;S4R2T5;S4R2D5;S4R2P7;S4R1T0;S4R1N8;S4R1U3;S4R1W9;S4R1K1	A0A0A0MQN4	Atg7	Ubiquitin-like modifier-activating enzyme ATG7		0.0551018	0.297303	30.6154		0.665216		1.0395	0.969627	0.180705	18.6366		0.130662	0.102725	0.00747834	-0.50489		0.660339	0.737622	0.844431	0.0817299		1.2808e-50	231.52	0	2	586	602	LGCYFCNDVVAPGDSTR	588;591							yes	no
88810	G5E866;Q99NB9;A0A087WNS2	G5E866	Sf3b1	Splicing factor 3B subunit 1		0.0549436	0.158894	32.5308		0.509346		1.03896	0.998125	0.104332	10.4528		0.0976257	0.0785033	0.0313839	-0.243703		0.635746	0.544106	0.805939	0.324323		4.4856e-10	173.32	0	1	1031	1041	VQENCIDLVGR	1035							yes	no
34740	Q9D1H8	Q9D1H8	Mrpl53	39S ribosomal protein L53, mitochondrial		0.0548561	0.216654	32.1781		0.509757		1.04094	1.01125	0.14608	14.4454		-0.038648	0.191439	0.14836	-0.284141		0.883481	0.344736	0.470173	0.240055		1.4086e-173	318.31	0	1	57	73	HDGSEPCVDVLFGDGYR	63							yes	yes
6547	Q61696;P17879;E9PUB6;A0A0G2JFF2;REV__Q3TET1;REV__Q3UI47;REV__P28741;REV__B1AQZ2;REV__O35601-2;REV__O35601;E9Q9T0	Q61696	Hspa1a;Hspa1b	Heat shock 70 kDa protein 1A;Heat shock 70 kDa protein 1B		0.0547448	0.120494	35.3676		0.315181		1.03868	1.07999	0.0938127	8.68647		0.287154	0.0553748	0.0541149	0.0319075		0.116751	0.632452	0.573688	0.721446		1.7674e-29	237.53	1	1	300	311	ARFEELCSDLFR	306							yes	no
55230	P97355;E9PZ58;A2AC81	P97355	Sms	Spermine synthase		0.0544453	0.398159	30.8139		0.680975		1.044	0.980973	0.245845	25.0613		0.203344	0.244595	-0.618962	-0.0944533		0.456129	0.448402	0.0416455	0.821747		0.00094226	114.5	0	1	335	343	LYCPVEFSK	337							yes	yes
29060	P08249;A0A0G2JF23;A0A0G2JGY4;REV__D6RIQ3;REV__D6RI61;REV__A0A0A0MQG9;REV__A2AQZ5;REV__A2AQZ2;REV__A2AQZ7;REV__Q9DB26;REV__A0A0R4J137	P08249	Mdh2	Malate dehydrogenase, mitochondrial		0.0543511	0.151576	36.4747		0.317311		1.03901	1.01374	0.102996	10.16		0.00467825	-0.196111	0.142795	0.104024		0.933329	0.3757	0.259487	0.454841		0.00015331	132.01	0	1	92	104	GCDVVVIPAGVPR	93							yes	no
34537	E9Q3Y4;A0A0A6YXL6;Q9ESE1;A0A0A6YXX3;Q9ESE1-2;Q9ESE1-3;Q8BSM6	E9Q3Y4	Lrba	Lipopolysaccharide-responsive and beige-like anchor protein		0.0542862	0.0844115	31.2491		0.681782		1.03869	1.04011	0.0608579	5.85108		0.0170809	0.0914914	0.151946	-0.0409581		0.930811	0.652169	0.461984	0.979718		0	403.8	0	1	1916	1930	HAEFESLCAQYSADK	1923							yes	no
36753	G5E8G6;P21271;G3X9Y9;P21271-3;D3Z135;D3Z0V4;REV__P27808	G5E8G6	Myo5b	Unconventional myosin-Vb		0.0542019	0.288363	32.1924		0.512827		1.04075	1.09729	0.228648	20.8376		0.498247	0.153507	-0.0451032	-0.15979		0.0947817	0.450648	0.966184	0.553231		3.9597e-158	309.56	0	1	1293	1311	HVDQEDAIEAYHGVCQTNR	1307							yes	no
14600	E9PX59;Q69Z37;V9GX63	E9PX59	Samd9l	Sterile alpha motif domain-containing protein 9-like		0.0539538	0.151016	31.672		0.587269		1.04063	1.05396	0.110792	10.512		0.239314	0.154626	-0.0467183	-0.0677162		0.379678	0.480014	0.961832	0.884116		3.7067e-205	336.5	0	1	704	721	DSFEELTTLIQQCADSPK	716							yes	no
45674	A0A0R4J1N7;Q02357-5;Q02357-6;E9QNT8;D3Z5M4;Q0VGY9;Q02357;Q02357-4;G5E8J2;B7ZW98;G8JL84;D3YTV8;Q02357-2;Q02357-3;F7D1P5;G3UY11;D6RJ51;Q02357-7	A0A0R4J1N7	Ank1	Ankyrin-1		0.0538577	0.182687	30.9056		0.683964		1.0395	1.03849	0.130419	12.5585		0.247811	-0.172062	-0.0226988	0.130414		0.67911	0.555034	0.997393	0.456289		3.1894e-21	186.16	0	1	1110	1125	LCQDYDTIGPEGGSLR	1111							yes	no
77035	Q99LB7;A2AH52;A2AH53;A2AH55	Q99LB7	Sardh	Sarcosine dehydrogenase, mitochondrial		0.0537974	0.112897	33.405		0.420091		1.03824	1.04189	0.0816542	7.8371		0.192606	0.0852071	0.0223876	-0.0766405		0.392084	0.519697	0.790165	0.898832		2.2218e-23	199.03	0	1	379	392	STVCGPESFTPDHK	382							yes	yes
9375	Q9QXD1;E9Q5T5	Q9QXD1	Acox2	Peroxisomal acyl-coenzyme A oxidase 2		0.0536516	0.0538262	34.2712		0.347848		1.0379	1.04074	0.0389536	3.74286		-0.00536283	0.0602647	0.0470385	0.125504		0.937807	0.529016	0.52959	0.321952		1.1321e-10	179.36	0	1	485	494	CPAQTAADFR	485							yes	yes
9453	P14733	P14733	Lmnb1	Lamin-B1		0.0534173	0.244366	33.5322		0.349101		1.03778	1.1365	0.207933	18.2958		0.0375284	0.533964	0.0321643	0.0693062		0.759902	0.00769459	0.588594	0.497959		4.6575e-12	190.57	1	1	199	210	CQSLTEDLEFRK	199							yes	yes
13941	Q3UGB5;Q9JII5-2;Q9JII5;D3Z4J1	Q3UGB5	Dazap1	DAZ-associated protein 1		0.0533978	0.298402	30.9233		0.686309		1.03771	1.01626	0.203778	20.0518		NaN	0.0533978	0.273176	-0.317238		NaN	0.876865	0.199537	0.36094		9.7988e-10	143.46	1	1	60	78	DPNCVGTVLASRPHTLDGR	63							yes	no
10927	Q8BFW7;Q8BFW7-4;Q8BFW7-5;Q8BFW7-2;Q8BFW7-3	Q8BFW7	Lpp	Lipoma-preferred partner homolog		0.0531423	0.216266	33.1427		0.423259		1.03762	1.08062	0.168933	15.6329		-0.110303	0.401469	0.073302	0.0329825		0.758604	0.0164531	0.636557	0.634391		0.00032489	146.94	0	1	562	569	DFHVHCYR	567							yes	no
78380	P97355;E9PZ58;A2AC81	P97355	Sms	Spermine synthase		0.053138	0.456128	30.8801		0.687633		1.04178	1.04444	0.315265	30.1849		0.507475	0.183846	-0.572055	-0.0775699		0.287877	0.409632	0.187003	0.849258		1.0779e-07	162.97	0	1	236	245	TCGDVLDNLR	237							yes	no
28605	P51150;A0A0N4SVG9;A0A0N4SVR6;E0CZ42;A0A0R4J1K2;E9PYR6;Q9ESF1-3;Q9ESF1-2;Q9ESF1	P51150	Rab7a	Ras-related protein Rab-7a		0.0531316	0.681508	33.2583		0.423313		1.0481	1.06426	0.461833	43.3949		-0.902043	0.259017	-0.152754	0.701068		3.81198e-06	0.199053	0.628431	0.000822606		5.1251e-37	264.61	0	2	80	97	GADCCVLVFDVTAPNTFK	83;84							yes	no
37069	P62331	P62331	Arf6	ADP-ribosylation factor 6		0.0531238	0.0722317	32.5718		0.517908		1.03751	1.01691	0.0502354	4.94002		0.0531238	NaN	-0.0594273	0.0752794		0.715016	NaN	0.942988	0.684485		9.1129e-92	251.13	1	1	76	95	HYYTGTQGLIFVVDCADRDR	90							yes	yes
63338	Q5PR72;Q3TXZ6;Q922S4	Q5PR72	Pde2a	cGMP-dependent 3,5-cyclic phosphodiesterase		0.0529555	0.558073	29.5831		0.716479		1.03739	0.987634	0.34997	35.4352		0.0529555	NaN	-0.700289	0.389638		0.840926	NaN	0.0300756	0.260838		0.034229	81.716	0	1	299	304	QCIQLK	300							yes	no
9740	Q6A099;Q6DFZ1;H3BLN1;H3BIX5	Q6A099	Gbf1			0.0528775	0.187291	31.0626		0.688963		1.03734	0.983512	0.119372	12.1373		0.0764839	-0.313071	0.0582542	0.0475007		0.796431	0.303265	0.806296	0.788613		8.5874e-24	199.8	0	1	1350	1364	DAAHITPDNFELCVK	1362							yes	no
47292	Q922B2;Q8BJY7	Q922B2	Dars	Aspartate--tRNA ligase, cytoplasmic		0.0527826	0.193324	33.6534		0.352525		1.03956	1.01092	0.131269	12.9851		0.14879	0.165678	-0.0432244	-0.246614		0.40387	0.478195	0.923458	0.431215		2.7777e-10	177.7	0	1	346	356	LEYCEALAMLR	349							yes	yes
78838	Q8BIJ6;E9PWN2;E9PWN3	Q8BIJ6	Iars2	Isoleucine--tRNA ligase, mitochondrial		0.0527588	0.283538	32.3266		0.519638		1.04158	1.03639	0.199404	19.2403		0.328933	0.184631	-0.0791131	-0.3106		0.160197	0.40783	0.874055	0.215721		6.6661e-18	127.99	0	1	107	130	TEFCLHDGPPYANGDPHVGHALNK	110							yes	no
21984	G3X9F4;Q8VD26-2;Q8VD26;Q8VD26-3	G3X9F4	Tmem143	Transmembrane protein 143		0.0525032	0.27031	28.7107		0.789586		1.03715	1.12426	0.227229	20.2115		0.546522	0.071002	-0.0556263	0.0340043		0.245886	0.948944	0.93452	0.769155		2.8501e-05	163.77	0	1	59	68	EPCDWAQQYR	61							yes	no
32342	Q8BWN8	Q8BWN8	Acot4	Acyl-coenzyme A thioesterase 4		0.0522443	0.0811038	34.4857		0.355442		1.03688	1.01256	0.0553419	5.46554		0.0540218	0.0657626	-0.10493	0.0504668		0.731567	0.753797	0.815425	0.566742		3.387e-105	282.94	0	1	316	330	GPILFVAGQDDHCWR	328							yes	yes
8885	P26443	P26443	Glud1	Glutamate dehydrogenase 1, mitochondrial		0.0521928	0.10231	35.9347		0.329151		1.03691	1.01358	0.0697273	6.87933		0.0950035	-0.132236	0.0690642	0.0353213		0.576523	0.596255	0.510623	0.707639		0.003458	116.3	0	1	172	183	CAVVDVPFGGAK	172		DHE3_MOUSE	MOD_RES	172	ADP-ribosylcysteine		yes	yes
79846	E9PWK1;Q9D379;F6YTS6;D3Z4M3	E9PWK1	Ephx1	Epoxide hydrolase 1		0.0521817	0.247131	33.5723		0.355782		1.04004	1.08346	0.19094	17.6232		0.165638	0.419264	-0.125777	-0.0612746		0.358915	0.200907	0.733426	0.918126		9.007e-50	181.24	0	1	169	196	THGLSDEHVFEVICPSIPGYGFSEASSK	182							yes	no
84533	Q00PI9	Q00PI9	Hnrnpul2	Heterogeneous nuclear ribonucleoprotein U-like protein 2		0.051622	0.16224	31.1956		0.695378		1.03676	1.0477	0.118718	11.3313		-0.12585	0.264028	0.0880791	0.0151649		0.645799	0.250527	0.619087	0.893756		0.021973	91.093	0	1	290	295	VCFEAK	291							yes	yes
82241	A0A0N4SWD7;E9Q6H8;A0A0N4SUU0;A0A0N4SUY3;A0A0N4SWF5;A0A0N4SV65;A0A0N4SUV0;A0A0N4SW19;A0A0N4SVR9;A0A0N4SWC0	A0A0N4SWD7	Plekha5			0.0515919	0.198618	31.0774		0.695536		1.03796	1.00902	0.133678	13.2483		0.173892	0.130537	-0.0273532	-0.265246		0.559055	0.637003	0.965452	0.416107		1.6336e-15	212.39	1	1	468	483	TRPESICSVTSSGHEK	474							yes	no
41340	Q9ES52-3;Q9ES52-2;Q9ES52;Q9ES52-4;Q9ES52-6;Q9ES52-5;F7BZA7	Q9ES52-3	Inpp5d	Phosphatidylinositol 3,4,5-trisphosphate 5-phosphatase 1		0.051585	0.0519573	29.4836		0.721525		1.0364	1.02926	0.0368656	3.58175		0.051585	NaN	-0.0154486	0.0868327		0.854771	NaN	0.938937	0.686246		3.2195e-16	191.67	0	1	505	514	ISHICTDNVK	509							yes	no
29628	D3YVN7;Q8BFR5;Q8BFR5-2;A0A0U1RPC4;A0A0U1RNQ6	D3YVN7	Gm9755;Tufm	Elongation factor Tu;Elongation factor Tu, mitochondrial		0.0514783	0.0923966	36.5503		0.333133		1.03713	1.05043	0.0677668	6.45132		0.180753	0.108372	-0.00541539	-0.00868646		0.312861	0.347087	0.854507	0.891411		2.0139e-108	275.35	0	1	210	227	GEETPVIVGSALCALEQR	222							yes	no
16285	P60122;D3YW60;Q05CB6	P60122	Ruvbl1	RuvB-like 1		0.0514749	0.129485	32.6619		0.525736		1.03701	1.00984	0.0880451	8.71873		-0.169358	-0.00101901	0.105805	0.103969		0.572195	0.93916	0.595025	0.383971		0.00093649	144.79	0	1	47	57	EACGVIVELIK	49							yes	yes
62401	Q62419	Q62419	Sh3gl1	Endophilin-A2		0.0514362	0.439248	28.8872		0.793197		1.0363	1.19349	0.383218	32.1091		0.705143	0.0514362	-0.12996	NaN		0.119488	0.988759	0.794664	NaN		1.8824e-05	85.467	1	1	259	282	PREPFELGELEQPNGGFPCAPAPK	277							yes	yes
58406	Q8C4G3;Q8C288;A2AQC3;O70228;A2AUZ1;A2AUZ0;A2AQC9	Q8C4G3	Atp9a	Phospholipid-transporting ATPase;Probable phospholipid-transporting ATPase IIA		0.0513248	0.238039	28.1242		0.793573		1.03622	1.09666	0.186071	16.9671		-0.0765517	NaN	0.384531	0.0513248		0.839919	NaN	0.270764	0.741625		0.055907	78.398	0	1	164	170	NGSCFLR	167							yes	no
1187	Q8BFZ9	Q8BFZ9	Erlin2	Erlin-2		0.05119	0.196569	31.0823		0.697595		1.03696	1.02746	0.137024	13.3362		-0.0067691	0.109149	0.23877	-0.224399		0.991134	0.601518	0.443314	0.480753		0.0014276	115.71	0	1	258	267	ADAECYTALK	262							yes	yes
77063	Q8BKZ9;A2AWH8;A2AWH7	Q8BKZ9	Pdhx	Pyruvate dehydrogenase protein X component, mitochondrial		0.0510644	0.178111	34.0403		0.361888		1.03604	0.997262	0.116323	11.6642		0.0584219	0.124146	0.043707	-0.273863		0.695701	0.543943	0.542538	0.244227		5.9477e-159	315.29	0	1	296	314	STVPHAYATADCDLGAVLK	307							yes	yes
68373	Q80UU9	Q80UU9	Pgrmc2	Membrane-associated progesterone receptor component 2		0.0510589	0.299065	28.88		0.794477		1.03602	0.959019	0.186683	19.466		0.0510589	NaN	0.130773	-0.42246		0.934509	NaN	0.635868	0.461886		2.1364e-21	134.87	1	1	72	91	RGLCSGPGAGEESPAATLPR	75							yes	yes
91686	Q3U2G2;Q61316	Q3U2G2	Hspa4	Heat shock 70 kDa protein 4		0.0508641	0.276908	33.8525		0.362989		1.03619	1.11043	0.227639	20.5		0.527804	0.0159828	0.0857456	-0.108387		0.0249269	0.731243	0.600995	0.637874		2.2963e-14	198.23	0	1	406	422	WNSPAEEGLSDCEVFPK	417							yes	no
78371	Q3UHD6;Q3UHD6-2;A0A0G2JF85;A0A0G2JGD5;A0A0G2JG07;Q91VY6	Q3UHD6	Snx27	Sorting nexin-27		0.0507709	0.361152	30.4306		0.681294		1.03805	1.11661	0.2958	26.4909		-0.222406	-0.0440104	0.145552	0.616547		0.420106	0.842345	0.58959	0.0829923		4.7969e-121	293.41	0	3	418	435	TCEGYNEIIFPHCACDSR	419;430;432							yes	no
[truncated: 3,100 more rows]

## Sheet: Additionally detected peptides
Passed quality control?	MaxQuant id	Protein group (Uniprot ID)	Leading Razor protein (UniProt ID)	Gene names	Protein names		log2 Median Peptide Oxidation Ratio Fh1 kidneys	log2 Stddev Peptide Oxidation Ratio Fh1 kidneys	log2 Peptide Intensity Sum		Median Peptide Oxidation Ratio Fh1 kidneys	Mean Peptide Oxidation Ratio Fh1 kidneys	Stddev Peptide Oxidation Ratio Fh1 kidneys	CV%		log2 Peptide Oxidation Ratio Fh1 kidneys Replicate 1	log2 Peptide Oxidation Ratio Fh1 kidneys Replicate 2	log2 Peptide Oxidation Ratio Fh1 kidneys Replicate 3	log2 Peptide Oxidation Ratio Fh1 kidneys Replicate 4		PEP	Andromeda Score	Missed cleavages	Cysteine Count	Start position	End position	Sequence	Cysteine Position		Uniprot Feature Entry name	Uniprot Feature Key Type	Uniprot Feature Position or Start;Stop	Uniprot Feature Description		Unique (Groups)	Unique (Proteins)
[truncated: 6,327 more rows]

[truncated: 1 more sheets: Protein quantification]
